# Supplementary material for: Resource-dependent biodiversity and potential multi-trophic interactions determine belowground functional trait stability
Source: Microbiome. 2023 May 1;11:95. doi: 10.1186/s40168-023-01539-5 (PMC10150482; doi:10.1186/s40168-023-01539-5)
Supplement: Supplementary file 3 — Additional file 2. [file 40168_2023_1539_MOESM2_ESM.xlsx]

## Sheet: Bacteria
The unrarefied operational taxonomic unit table of bacteria used in this study includes taxonomic information
#OTU ID	YT1	YT2	YT3	YT4	YT5	YT6	YT7	YT8	YT9	YT10	YT11	YT12	QY1	QY2	QY3	QY4	QY5	QY6	QY7	QY8	QY9	QY10	QY11	QY12	CW1	CW2	CW3	CW4	CW5	CW6	CW7	CW8	CW9	CW10	CW11	CW12	FK1	FK2	FK3	FK4	FK5	FK6	FK7	FK8	FK9	FK10	FK11	FK12	FQ1
Total read numbers	68111	58009	59707	52843	75330	68752	68821	71210	66612	64732	81346	50249	64739	73453	76065	68198	89895	71354	67300	76388	82979	61529	76115	66608	59005	48245	59971	65474	74440	61697	56636	59222	69281	68904	83375	63450	65843	54089	59839	51088	85051	49229	60647	138518	34800	66899	61181	76571	64183
OTU10	57	23	18	26	14	12	13	30	17	25	87	34	131	82	240	34	67	38	34	27	23	26	40	69	14	13	18	14	20	9	6	13	30	34	19	18	4	6	7	9	13	2	7	16	3	8	4	11	28
OTU100	8	12	6	3	7	10	9	36	16	57	44	34	0	0	0	0	1	0	0	1	1	63	62	31	65	40	77	91	61	67	165	149	183	76	255	196	170	135	111	110	191	193	245	859	233	474	413	413	9
OTU1000	13	11	12	6	41	29	16	23	16	33	19	21	0	0	0	0	0	0	0	0	0	0	0	0	10	29	14	14	42	9	10	7	15	13	4	4	52	25	20	57	60	29	49	68	20	40	22	27	14
OTU10000	0	0	0	0	0	0	0	0	0	0	0	0	0	0	0	0	0	0	1	2	3	0	0	0	0	0	0	0	0	0	0	0	0	0	0	0	0	0	0	0	0	0	0	0	0	0	0	0	0
OTU10001	0	0	0	0	0	0	0	0	0	0	0	0	0	0	0	1	0	1	4	2	6	0	0	0	0	0	0	0	0	0	0	0	0	0	0	0	0	0	0	0	1	0	0	0	0	0	0	0	0
OTU10002	0	0	0	0	0	0	0	0	0	0	0	0	0	0	0	0	0	0	4	4	9	0	0	0	0	0	0	0	0	0	0	0	0	0	0	0	0	0	0	0	0	0	0	0	0	0	0	0	0
OTU10004	0	0	0	0	0	0	0	0	0	0	0	0	0	0	0	0	0	0	0	0	1	0	0	0	0	0	0	0	0	0	0	0	0	0	0	0	0	0	0	0	0	0	0	0	0	0	0	0	0
OTU10006	0	0	0	0	0	0	0	1	0	0	0	1	0	0	0	0	1	0	0	0	0	0	1	0	6	2	3	1	0	2	2	2	2	1	3	0	0	0	0	0	0	0	0	2	0	0	0	1	0
OTU10007	0	0	0	0	0	0	0	1	0	0	0	0	0	0	0	0	0	0	0	0	0	2	6	2	0	0	0	0	0	0	0	0	0	0	0	1	0	0	0	0	0	0	0	0	0	0	0	0	0
OTU10008	1	0	0	0	0	0	0	0	0	0	0	0	0	0	0	0	0	0	0	0	0	0	0	0	0	0	0	0	0	0	0	0	0	0	0	0	0	0	0	0	0	0	0	0	0	0	0	0	0
OTU10009	0	0	0	0	0	0	0	0	0	0	0	0	1	6	4	1	0	0	0	3	1	0	0	2	0	0	0	0	0	0	0	0	0	0	0	0	0	0	0	0	0	0	0	0	0	0	0	0	0
OTU1001	0	0	0	0	0	0	0	0	0	0	0	0	0	0	0	0	0	0	0	0	0	0	0	0	6	5	13	21	18	12	13	12	12	6	27	30	29	13	6	16	24	20	28	53	13	17	20	38	0
OTU10010	0	0	0	0	0	0	0	1	0	0	0	0	0	0	0	0	0	0	0	0	0	0	0	1	0	0	0	0	0	0	0	0	0	0	0	0	0	0	0	0	0	0	0	0	0	0	0	0	0
OTU10011	0	0	0	0	0	0	0	0	0	0	0	0	0	0	0	0	0	0	0	0	0	2	0	1	0	0	0	0	0	0	0	0	0	0	0	0	0	0	0	0	0	0	0	0	0	0	0	0	0
OTU10012	0	0	0	0	0	0	0	0	0	0	0	0	1	1	1	0	0	0	0	0	0	0	0	0	0	0	0	0	0	0	0	0	1	0	0	0	0	0	0	0	0	0	0	0	0	0	0	0	0
OTU10014	0	0	0	0	0	0	0	0	0	0	0	0	2	2	0	0	0	0	0	0	0	0	0	0	0	0	0	0	0	0	0	0	1	0	0	1	0	0	1	0	0	0	0	1	0	0	0	0	0
OTU10015	0	0	0	1	0	1	0	0	0	0	0	0	0	0	0	0	0	0	0	0	0	2	0	1	0	0	4	0	0	0	0	3	1	0	11	0	0	1	1	8	3	1	0	1	0	0	2	0	0
OTU10016	0	0	0	0	1	0	0	0	0	0	0	0	0	0	0	0	0	0	0	0	0	0	0	0	0	0	0	0	0	0	0	0	0	0	0	0	0	0	0	0	0	0	0	0	0	0	0	0	0
OTU10017	0	1	0	0	0	0	0	0	0	0	2	0	0	1	0	0	0	0	0	0	0	5	3	0	0	0	0	1	6	0	2	2	1	0	3	0	1	0	0	1	0	0	2	1	0	0	2	0	0
OTU10018	2	0	0	0	2	0	0	0	0	0	1	0	1	0	3	0	0	0	0	0	0	0	1	0	0	0	0	0	0	0	0	0	0	0	0	1	0	0	0	0	0	1	0	0	0	0	0	0	0
OTU10019	0	0	0	0	0	0	0	0	0	0	0	0	0	0	0	0	0	0	0	0	0	0	0	0	0	0	0	0	0	0	0	0	0	0	0	0	0	0	0	0	0	0	0	0	0	0	0	0	0
OTU1002	0	0	0	0	0	0	0	0	0	0	0	0	0	0	0	0	0	0	0	0	0	0	0	0	0	0	0	0	0	0	0	0	0	0	2	5	7	3	4	14	21	10	7	29	18	30	30	35	0
OTU10020	1	2	0	0	1	0	3	2	0	1	1	0	2	6	1	0	0	0	0	0	0	6	6	5	0	0	0	0	0	0	1	0	0	0	1	0	0	0	0	0	0	0	1	0	0	0	0	0	2
OTU10021	1	0	0	1	1	0	0	1	0	0	0	0	0	0	1	1	0	0	0	0	0	0	0	0	0	0	0	0	0	0	0	0	1	0	2	0	0	0	0	0	0	1	0	0	0	0	0	0	0
OTU10022	0	0	0	0	0	0	0	0	0	0	0	0	0	0	0	0	0	0	0	0	0	1	0	0	0	0	0	0	0	0	0	0	0	0	0	0	0	0	0	0	0	0	0	0	0	0	0	0	0
OTU10024	0	0	0	0	1	0	0	0	0	0	0	0	0	0	0	0	0	0	0	0	0	0	0	0	0	0	0	0	0	0	0	0	0	0	0	0	0	0	0	0	0	0	0	0	0	0	0	0	0
OTU10025	0	0	0	0	0	0	0	0	0	0	0	0	0	0	0	0	0	0	0	0	0	2	3	1	0	0	0	0	0	0	0	0	0	0	0	0	0	2	0	0	0	0	0	0	0	0	0	0	0
OTU10026	0	0	0	0	0	0	0	0	0	0	0	0	8	8	9	0	0	0	0	0	0	0	0	0	0	0	0	0	0	0	0	0	0	0	0	0	0	0	0	0	0	0	0	0	0	0	0	0	0
OTU10027	0	0	1	0	0	0	0	0	0	0	0	0	0	0	0	0	0	0	0	0	0	0	0	0	0	0	0	2	0	0	2	0	4	0	0	0	0	0	0	0	0	0	0	0	1	0	0	3	1
OTU10028	0	0	0	0	0	0	0	0	0	0	0	0	0	0	0	0	0	0	0	0	0	0	0	1	0	0	3	0	1	0	0	1	1	1	1	1	0	0	0	0	0	0	0	0	0	0	0	0	0
OTU10029	0	0	0	0	0	0	0	0	0	0	0	0	0	0	0	0	0	0	0	0	0	0	0	0	0	0	0	0	0	0	0	0	0	0	0	0	0	0	0	1	0	0	0	1	0	0	0	0	0
OTU1003	12	0	11	6	1	7	26	36	28	35	45	22	1	1	0	0	0	0	0	0	1	5	1	1	0	0	2	0	1	2	0	11	3	0	9	0	26	36	4	7	37	28	34	103	47	50	49	75	11
OTU10030	0	0	0	0	0	0	2	1	4	9	1	5	0	0	1	0	0	0	0	0	0	0	5	2	1	0	0	0	0	0	0	0	1	0	3	7	0	1	0	1	3	1	2	1	1	5	2	4	1
OTU10031	1	0	2	2	3	2	3	6	2	0	1	1	0	0	0	0	0	0	0	0	1	1	0	3	0	0	1	0	0	0	0	0	1	0	0	1	0	6	1	1	0	0	0	2	0	0	0	0	0
OTU10032	0	0	0	0	0	0	0	0	0	0	0	0	4	3	2	0	0	0	0	0	0	0	1	1	0	0	0	1	0	0	0	0	0	0	0	0	0	0	0	0	0	0	0	0	0	0	0	0	0
OTU10033	1	0	0	0	2	0	0	0	1	0	2	3	0	0	0	0	0	0	0	0	0	0	0	0	2	0	1	0	0	0	0	0	0	1	0	1	1	1	1	2	2	1	1	0	0	0	0	1	0
OTU10034	0	0	0	1	1	0	0	0	0	0	0	0	1	0	1	0	0	0	1	0	1	1	0	0	0	0	0	0	0	0	0	0	0	0	0	0	0	0	0	0	1	0	0	0	0	0	0	0	0
OTU10035	0	0	0	0	0	0	0	0	0	0	0	0	0	0	0	0	0	0	0	0	0	1	1	0	0	0	0	0	0	0	0	0	0	0	0	0	0	0	0	0	0	0	0	0	0	0	0	0	0
OTU10038	1	1	2	0	8	3	1	1	2	2	0	1	0	0	0	0	0	0	0	0	0	0	0	0	0	1	0	0	1	0	0	2	0	1	0	0	0	0	0	0	0	1	0	0	0	0	0	0	0
OTU10039	0	0	0	0	0	0	0	0	0	0	0	0	3	2	7	1	0	2	0	0	0	4	4	5	0	0	0	0	0	0	0	0	0	0	0	0	0	0	0	0	0	0	0	0	0	0	0	0	0
OTU1004	180	345	320	85	310	145	155	262	80	292	184	185	33	25	22	36	44	35	12	9	34	84	96	75	27	19	36	19	19	18	30	26	21	21	35	30	94	67	78	122	135	54	97	217	41	97	43	52	82
OTU10040	0	0	0	0	0	0	0	0	0	1	0	0	0	0	0	0	0	0	0	2	1	0	0	0	0	0	0	0	0	0	0	0	0	0	0	0	0	0	0	2	0	0	0	0	0	0	1	0	0
OTU10041	0	0	0	0	0	0	0	0	0	0	0	0	0	0	0	0	0	0	0	0	0	0	0	0	0	0	0	0	0	0	0	0	0	0	0	0	0	0	0	0	0	0	0	0	0	0	0	0	0
OTU10042	0	0	0	0	0	0	0	0	0	0	0	0	2	0	0	0	0	0	0	0	0	0	0	0	0	0	0	0	0	0	0	0	0	0	0	0	0	0	0	0	0	0	0	0	0	0	0	0	0
OTU10043	0	0	0	0	0	0	0	0	0	0	0	0	2	1	2	0	0	0	0	0	0	0	0	0	0	0	0	0	0	0	0	0	0	0	0	0	0	0	0	0	0	0	0	0	0	0	0	0	0
OTU10044	0	0	0	0	0	0	0	0	0	0	0	0	0	4	1	0	0	0	0	0	0	1	1	0	0	0	0	0	0	0	0	0	0	0	0	0	0	0	0	0	0	0	0	0	0	0	0	0	0
OTU10046	0	0	1	1	0	0	0	0	0	0	0	0	0	0	0	0	0	0	0	0	0	0	0	0	0	0	0	0	0	0	0	0	0	0	0	0	0	0	0	0	0	0	0	0	0	0	0	0	0
OTU10048	0	1	0	0	0	2	1	0	1	0	0	0	0	0	0	0	0	0	0	0	0	0	0	0	0	0	0	0	0	0	0	1	0	1	0	0	0	0	0	0	0	0	0	1	0	0	0	0	0
OTU1005	2	0	1	0	0	5	13	25	1	6	2	3	0	0	0	0	0	0	0	0	0	2	3	4	2	2	0	2	5	9	5	3	3	1	4	9	16	28	5	13	28	14	33	72	18	26	69	175	1
OTU10051	0	0	1	0	0	0	0	0	0	0	0	0	2	2	0	0	0	0	2	0	1	0	0	0	0	0	0	0	1	0	0	0	0	0	0	0	0	0	0	1	1	1	2	1	0	0	0	0	0
OTU10054	0	0	0	0	0	0	0	0	0	0	0	0	0	0	0	0	0	0	0	0	0	0	0	0	0	0	2	0	0	0	0	0	0	0	0	0	0	0	0	0	0	1	0	1	0	0	0	0	1
OTU10055	1	0	0	3	7	3	4	2	2	1	4	2	5	11	0	0	1	0	1	3	4	0	0	0	0	1	2	0	4	0	0	0	0	0	0	0	0	0	0	2	1	2	1	6	0	0	0	0	1
OTU10056	0	0	0	0	0	0	0	0	0	0	0	0	0	0	0	0	0	0	0	0	0	0	0	0	0	0	0	0	0	0	0	0	0	0	0	0	0	0	0	0	0	1	0	0	0	0	0	0	0
OTU10057	0	0	0	0	0	0	0	0	0	0	0	0	0	0	0	0	0	0	0	0	0	0	3	0	0	0	0	0	0	0	0	0	0	0	0	0	0	0	0	0	0	0	0	0	0	0	0	2	0
OTU10058	1	2	4	0	13	5	1	2	1	2	0	2	22	20	13	2	1	0	1	0	0	5	3	5	3	1	3	1	2	5	3	1	3	2	1	2	5	7	4	2	5	1	4	9	0	4	1	1	3
OTU10059	0	0	0	0	0	0	1	0	1	0	0	1	0	0	0	0	0	0	0	0	0	2	5	3	0	0	0	0	0	0	0	0	0	0	0	0	0	0	0	0	0	0	0	1	0	0	0	0	0
OTU1006	0	0	0	0	0	0	0	0	0	0	0	0	0	0	0	0	0	0	0	0	0	0	0	0	0	0	0	0	1	0	0	0	0	0	0	0	43	19	24	32	57	22	41	61	23	33	26	41	0
OTU10060	0	0	0	0	0	0	0	0	0	0	0	0	0	0	0	0	0	0	0	0	0	0	0	0	0	0	0	0	0	0	0	1	0	1	0	0	0	0	1	2	1	0	0	3	0	1	0	0	0
OTU10063	0	0	0	0	0	0	0	0	0	0	0	0	0	0	1	0	0	0	0	0	0	0	0	0	0	0	0	0	0	0	0	0	0	0	0	0	0	0	0	0	4	0	0	0	0	0	0	0	0
OTU10064	0	0	0	0	0	0	0	0	0	0	0	0	0	0	0	0	0	0	0	0	0	0	0	0	0	0	0	0	0	0	0	0	0	0	0	0	0	0	0	1	0	0	0	0	0	0	0	0	0
OTU10065	0	0	0	0	0	0	0	0	0	0	0	0	0	0	0	0	0	0	0	0	0	0	0	0	0	0	0	0	0	0	0	0	0	0	3	0	0	0	0	0	0	0	0	0	0	2	0	0	0
OTU10066	0	0	0	0	0	0	0	0	0	0	0	0	0	0	0	0	0	0	0	0	0	0	0	0	2	0	0	0	0	0	0	0	0	0	1	0	0	0	0	0	0	0	0	0	0	0	1	0	0
OTU10068	0	0	0	0	0	0	0	0	0	0	0	0	0	0	0	0	0	0	0	0	0	0	0	0	0	0	0	0	0	0	0	0	0	0	0	0	0	0	0	1	0	1	0	1	0	0	0	0	0
OTU10069	0	0	0	0	0	0	0	0	0	0	0	0	0	0	0	0	0	0	0	0	0	2	0	2	1	0	0	0	0	0	0	0	0	0	0	0	0	0	0	1	1	0	1	4	0	0	3	0	1
OTU1007	0	0	1	2	0	0	3	2	1	0	2	1	0	0	0	0	0	0	1	0	0	2	1	1	0	0	0	0	0	0	0	0	0	0	1	0	4	3	2	21	39	20	9	43	16	22	125	70	0
OTU10070	0	0	0	0	0	0	0	0	0	0	0	0	0	0	0	0	0	0	0	0	0	0	0	0	0	0	0	0	0	0	0	0	0	0	0	0	0	0	0	0	2	0	0	3	0	0	0	0	0
OTU10071	0	0	0	0	0	0	0	5	0	0	1	0	0	0	0	0	0	0	0	0	0	0	0	0	0	0	0	1	0	2	0	2	3	0	4	0	0	0	0	0	0	0	0	0	0	0	0	0	0
OTU10072	0	0	4	8	4	0	0	0	1	0	0	0	0	0	0	1	1	0	0	0	0	0	0	0	0	0	0	1	0	0	0	0	0	0	0	0	0	0	0	2	3	2	0	2	0	0	0	0	0
OTU10074	0	0	0	3	1	3	1	1	0	0	0	0	0	0	0	0	0	0	0	0	0	0	0	0	0	0	0	0	0	1	0	1	1	3	12	2	0	0	0	0	0	0	0	0	0	1	0	0	0
OTU10075	0	0	0	0	0	0	0	0	0	0	0	0	0	0	0	0	0	0	0	0	0	0	0	0	0	0	0	0	0	0	1	0	0	0	0	0	0	0	0	0	0	2	1	1	0	0	0	0	1
OTU10076	0	0	0	0	0	0	0	0	0	0	0	0	1	1	1	0	0	0	0	0	0	0	0	1	0	0	0	0	0	0	0	0	0	0	0	0	0	0	0	1	0	0	0	0	0	0	0	0	0
OTU10077	0	0	0	0	0	0	0	0	0	0	0	0	1	2	1	0	0	0	0	0	0	0	0	0	0	0	0	0	0	0	0	0	0	0	0	0	0	0	0	0	0	0	0	0	0	0	0	0	0
OTU10079	0	0	1	0	1	0	0	0	0	0	0	0	0	0	0	0	0	0	0	0	0	0	2	0	0	0	1	0	0	0	0	0	1	0	1	9	0	0	0	0	0	0	0	0	0	0	0	1	0
OTU1008	0	0	0	0	0	0	0	0	0	0	0	0	0	0	0	0	0	0	0	0	0	0	0	0	0	0	0	0	1	0	0	0	0	0	0	0	60	51	31	33	42	51	34	127	31	57	25	33	0
OTU10080	0	0	0	0	1	0	0	0	0	0	0	0	0	0	0	0	0	0	0	0	0	1	2	0	0	0	0	0	0	0	0	0	0	0	0	0	0	0	0	0	0	1	0	0	0	0	0	0	0
OTU10081	0	0	0	0	0	0	0	0	0	0	0	0	0	0	0	0	0	0	0	0	0	0	0	0	0	1	0	0	0	0	1	0	0	0	0	0	0	0	0	0	0	0	0	0	0	0	0	0	0
OTU10082	0	0	0	0	0	0	0	0	0	0	0	0	0	0	0	0	0	1	0	0	0	0	3	0	0	0	0	0	0	0	0	0	0	0	0	0	0	0	0	0	0	0	0	0	0	0	0	0	0
OTU10084	1	1	3	1	2	2	2	2	0	0	1	0	0	1	2	0	0	0	0	1	0	6	1	5	1	0	1	0	2	0	0	0	0	0	0	0	0	0	1	0	1	0	1	0	0	0	0	0	2
OTU10085	0	0	0	0	0	0	0	0	0	0	0	0	0	0	0	0	0	0	0	0	0	0	0	0	0	0	0	0	0	0	0	0	0	0	0	0	0	0	0	0	0	0	0	0	0	0	0	0	0
OTU10086	0	1	0	0	0	0	0	0	0	0	0	0	0	1	0	0	0	0	7	9	10	0	2	4	0	0	0	0	0	0	0	0	0	0	0	0	0	0	0	2	0	1	0	0	0	0	0	0	0
OTU10087	0	0	0	1	0	0	0	0	0	0	0	0	0	0	0	0	0	0	0	0	0	0	0	0	0	0	0	0	0	0	0	0	0	0	0	0	0	0	0	0	0	0	0	0	0	0	0	0	0
OTU10088	0	0	0	0	0	0	0	0	0	0	0	0	0	0	0	0	0	0	0	0	0	0	0	0	0	0	0	0	0	0	0	0	0	0	17	3	0	0	0	0	0	0	0	1	0	0	0	0	0
OTU10089	0	0	0	0	0	0	0	0	0	0	0	0	1	4	0	0	0	0	0	2	0	1	5	1	0	0	0	0	0	0	0	0	0	0	0	0	0	0	0	0	0	0	0	0	0	0	0	0	0
OTU1009	39	36	39	25	85	88	69	79	51	77	69	78	27	31	32	0	0	0	0	1	0	16	17	17	8	19	14	14	21	10	21	15	8	5	16	21	50	12	11	48	110	49	66	142	22	45	86	81	41
OTU10090	0	0	0	0	0	0	1	0	0	0	0	0	0	0	0	0	0	0	0	0	0	0	0	0	0	0	0	0	0	0	3	0	3	9	1	0	1	0	0	1	1	0	0	2	0	1	0	1	0
OTU10091	0	0	0	0	0	0	0	0	0	0	0	0	0	0	0	0	0	0	0	0	0	0	0	0	0	0	0	0	0	0	0	0	0	0	4	4	0	0	0	0	0	0	0	0	0	0	0	0	0
OTU10092	0	0	0	0	0	0	0	0	1	0	0	0	0	0	0	0	0	0	0	0	0	0	2	3	0	0	0	0	0	0	2	0	1	0	1	3	9	2	0	1	1	0	3	4	0	0	1	1	1
OTU10093	0	0	0	0	0	0	0	0	0	0	0	0	0	0	0	0	0	0	0	0	0	0	0	0	0	0	0	0	0	0	0	0	0	0	3	0	0	0	0	0	0	0	0	0	0	0	0	0	0
OTU10094	0	0	1	1	0	0	0	0	0	0	0	0	0	0	0	0	0	0	0	0	0	0	1	0	0	2	0	0	2	1	0	0	1	1	0	0	0	0	0	0	0	0	0	2	1	0	0	0	0
OTU10095	2	0	2	1	0	0	0	0	0	1	0	0	1	0	0	0	1	1	1	0	0	0	0	0	6	0	1	0	1	0	0	0	3	5	0	0	0	0	0	1	0	0	0	1	0	0	0	0	1
OTU10096	0	0	0	0	0	0	0	0	0	0	0	0	0	0	0	0	0	0	0	0	0	2	6	2	0	0	0	0	0	0	0	1	0	0	0	0	0	0	0	0	1	0	0	1	0	0	0	0	0
OTU10097	0	0	0	0	0	0	0	0	0	0	0	0	0	0	0	0	0	0	2	2	2	0	1	0	0	0	1	0	0	0	0	0	0	0	0	0	0	0	0	0	0	0	0	0	0	0	0	0	0
OTU10098	0	0	0	0	0	0	0	0	0	0	0	0	0	1	0	0	0	0	0	0	0	3	0	0	0	0	0	0	0	0	0	0	0	0	0	0	0	0	1	0	0	0	0	0	0	0	0	0	0
OTU10099	0	0	0	0	0	0	0	0	0	0	0	0	0	0	0	0	0	0	0	0	0	0	1	0	0	0	0	0	0	0	0	0	0	0	0	0	0	0	0	0	0	0	0	0	0	0	0	0	0
OTU101	1	0	3	15	7	0	0	0	4	0	0	0	129	189	157	7	3	1	41	57	51	5	16	9	0	0	1	17	2	0	0	1	0	0	0	0	0	0	0	16	8	14	15	19	0	0	0	1	0
OTU1010	0	1	1	0	5	1	8	7	2	1	7	3	0	1	0	0	1	0	0	0	0	0	0	0	1	3	4	2	4	3	0	3	2	4	5	3	71	26	76	95	130	24	55	108	36	48	32	33	16
OTU10100	1	0	1	2	2	0	0	0	1	0	0	0	7	20	13	1	0	0	1	0	2	4	7	4	0	0	0	2	0	0	0	0	1	0	0	0	0	0	0	1	1	3	1	2	1	0	0	0	0
OTU10101	0	0	0	0	0	0	0	0	0	0	0	0	0	0	0	0	0	0	0	0	0	2	0	0	0	0	0	0	0	0	0	0	0	0	1	0	1	3	0	0	0	0	0	3	1	1	1	0	0
OTU10102	3	0	0	0	0	0	0	0	0	0	0	0	0	0	0	0	0	0	0	1	0	5	10	6	0	0	0	0	0	0	0	0	0	0	0	0	0	0	0	0	0	0	0	0	0	0	0	0	0
OTU10103	0	1	0	1	0	1	0	0	2	1	0	0	0	0	0	0	0	0	0	0	0	0	2	0	0	2	2	0	1	0	2	1	1	1	0	1	2	1	1	1	1	0	0	0	0	2	0	0	1
OTU10104	2	0	0	1	0	0	0	3	0	0	0	0	0	0	0	0	0	0	0	0	0	0	0	1	0	1	0	1	1	1	1	0	1	0	1	2	0	0	0	0	1	0	0	0	0	0	0	0	0
OTU10106	0	0	0	0	0	0	0	0	0	0	0	0	0	0	0	0	0	0	0	0	0	0	0	0	0	0	0	0	0	0	0	0	0	0	0	0	0	0	0	0	0	0	0	3	0	0	0	0	0
OTU10108	0	0	0	0	0	0	0	0	0	0	0	0	0	0	0	0	0	0	0	0	0	0	0	0	0	0	0	0	1	0	0	1	0	0	1	0	0	0	1	0	1	1	1	10	1	0	0	1	0
OTU10109	1	0	0	0	0	0	0	0	0	0	0	0	0	0	0	0	1	0	0	0	0	0	0	1	0	0	0	0	0	0	0	0	0	0	1	1	0	0	0	0	0	0	0	0	0	0	0	0	0
OTU1011	0	0	0	2	2	1	1	1	1	0	0	0	1	0	2	0	2	0	1	0	0	0	0	3	0	0	2	2	0	0	3	0	1	0	2	1	1	3	2	3	7	5	7	20	1	12	4	4	8
OTU10110	0	0	0	2	0	0	0	1	0	0	3	0	0	0	1	0	0	0	0	0	0	0	0	0	0	0	0	0	0	1	0	0	0	0	19	24	2	0	0	4	3	1	1	0	0	1	2	4	0
OTU10112	0	0	0	0	2	0	2	0	2	1	1	1	0	0	0	0	0	0	0	0	0	0	1	0	0	2	1	5	0	0	0	1	1	1	1	0	0	0	0	0	0	0	0	0	0	0	0	0	0
OTU10113	0	0	0	0	0	0	0	0	0	0	0	0	0	0	0	0	0	0	0	0	0	0	0	1	0	0	0	0	0	0	0	0	0	0	4	7	0	0	0	0	0	0	0	0	0	1	2	0	0
OTU10114	0	0	0	0	0	0	0	0	0	0	0	0	0	0	0	0	0	0	0	0	0	0	0	0	0	0	0	0	0	0	0	0	0	0	0	0	0	0	0	0	0	0	0	0	0	0	0	1	0
OTU10115	0	0	0	0	0	0	0	0	0	0	0	0	0	0	0	0	0	0	0	0	0	0	0	2	0	0	0	0	0	0	0	0	0	0	0	0	0	0	0	0	0	0	0	0	0	0	0	0	0
OTU10116	0	0	0	0	0	0	0	0	0	0	0	0	0	0	4	0	0	0	1	0	0	0	0	0	0	0	0	0	0	0	0	0	0	0	0	0	0	0	0	0	0	0	0	0	0	0	0	0	0
OTU10118	0	1	1	1	0	1	2	1	1	0	1	1	0	0	0	0	0	0	0	0	0	0	0	1	1	0	0	0	0	0	0	0	0	0	0	0	0	0	0	0	0	0	0	0	0	0	0	0	0
OTU10119	0	0	0	0	0	0	0	0	0	0	0	0	0	0	0	0	0	0	0	0	0	0	0	0	0	0	0	0	0	0	0	0	0	0	0	0	0	0	0	0	0	2	0	0	0	0	0	0	0
OTU1012	67	60	57	33	120	125	97	64	52	95	84	54	0	1	0	0	1	0	0	0	1	0	0	0	69	35	71	44	131	116	30	55	62	122	33	15	12	15	102	11	19	6	3	31	4	1	12	3	389
OTU10123	3	3	0	2	1	0	2	0	3	0	1	0	0	1	0	0	0	0	0	0	0	0	0	0	1	5	10	4	4	4	2	3	6	6	10	3	6	3	2	3	4	4	3	11	2	2	0	1	0
OTU10124	4	2	3	0	4	6	9	6	7	9	11	2	0	0	0	0	0	0	0	0	0	6	6	2	2	0	1	1	1	0	1	0	1	0	1	4	1	0	2	0	0	1	0	2	0	0	1	1	3
OTU10125	0	0	0	0	1	0	0	0	0	0	1	0	4	0	1	0	0	0	0	0	0	0	2	0	2	0	0	1	0	1	2	1	0	0	0	0	0	0	0	0	0	1	1	0	1	0	0	1	0
OTU10126	0	0	0	0	0	0	0	0	0	0	0	0	0	0	0	0	0	0	0	0	1	0	2	0	0	0	0	0	0	0	0	0	0	0	0	0	0	0	0	0	0	1	0	0	0	0	0	0	0
OTU10128	1	0	1	1	2	0	2	0	1	0	3	0	0	0	0	0	0	0	0	0	0	2	2	0	0	1	1	1	2	0	2	0	0	0	1	0	0	1	1	0	1	1	0	4	1	2	1	3	4
OTU10129	0	0	0	1	0	0	0	0	0	0	0	0	0	0	0	0	0	0	0	0	0	0	0	0	1	1	0	1	0	0	2	0	0	0	0	0	0	1	1	0	0	0	0	0	0	0	0	0	0
OTU1013	9	7	7	2	1	0	7	17	8	28	15	13	0	0	0	0	1	0	0	0	0	3	2	1	29	21	23	30	16	21	43	49	48	41	56	37	1	6	0	1	1	2	5	15	3	5	17	1	0
OTU10130	0	0	0	0	0	0	0	0	0	0	0	0	0	0	0	0	0	0	0	0	0	0	2	1	0	0	0	0	0	0	0	0	0	0	2	0	0	0	0	0	0	0	0	0	0	0	1	0	0
OTU10131	0	0	0	0	0	0	0	0	0	0	0	0	0	0	0	0	0	0	0	0	0	0	0	0	0	0	0	0	0	0	0	0	0	0	0	0	0	0	0	0	0	0	0	0	0	0	0	0	0
OTU10132	0	0	1	1	0	0	0	0	0	0	1	0	0	0	0	0	0	0	1	0	0	0	2	3	0	0	0	0	0	0	1	0	0	0	7	2	0	0	0	0	0	0	0	0	0	0	0	0	0
OTU10133	0	0	0	0	0	0	0	0	0	0	0	0	2	3	4	0	0	0	0	0	1	0	3	1	0	0	0	0	0	0	0	0	0	0	0	0	0	0	0	0	0	0	0	0	0	0	0	0	0
OTU10135	0	0	0	0	0	0	0	0	0	0	0	0	0	0	0	0	0	0	0	0	0	0	0	0	0	0	0	0	0	0	0	0	0	0	0	6	0	0	0	0	0	0	0	0	0	0	0	0	0
OTU10136	0	0	0	0	2	0	0	0	0	0	0	0	0	0	0	0	0	0	0	3	4	0	2	0	0	0	0	0	0	0	0	0	0	0	0	0	0	0	0	0	1	0	0	0	0	0	0	0	0
OTU10137	0	0	0	0	0	0	0	0	0	0	0	0	0	0	0	0	0	0	0	0	0	0	0	0	0	0	0	0	0	1	0	0	0	0	0	1	0	0	1	0	2	0	0	0	0	0	0	0	0
OTU10139	0	0	0	0	0	0	0	0	0	0	0	0	0	0	0	0	0	0	0	0	0	13	7	7	0	0	0	0	0	0	0	0	0	0	0	0	0	0	0	0	0	0	0	0	0	0	0	0	0
OTU1014	0	0	0	0	0	0	0	0	0	0	0	0	0	0	0	0	0	0	0	0	0	0	1	0	0	0	0	1	0	0	0	0	0	0	0	1	0	0	0	0	0	0	0	0	0	7	2	0	0
OTU10140	0	0	0	0	1	0	0	0	0	0	0	0	0	0	0	0	0	0	0	0	0	0	0	0	0	0	1	0	0	0	0	0	0	0	1	0	0	0	0	0	0	0	0	0	0	0	0	0	0
OTU10141	0	0	0	1	1	0	0	0	0	0	0	0	5	9	8	1	2	1	1	1	2	3	6	4	0	0	0	0	1	0	0	0	0	0	0	0	0	0	0	0	0	0	1	0	0	0	0	0	0
OTU10142	0	0	0	0	0	0	0	0	0	0	0	0	0	1	0	0	0	0	0	0	0	0	0	1	0	0	0	0	0	0	0	0	0	0	0	0	0	0	0	0	0	0	0	0	0	0	0	0	0
OTU10143	0	0	0	0	0	0	0	0	0	0	0	0	0	0	0	0	0	0	0	0	0	0	0	0	0	0	0	0	0	0	0	0	0	0	0	0	0	0	0	0	0	0	0	1	0	0	0	0	0
OTU10144	0	0	0	0	0	0	0	0	0	0	0	0	0	0	0	0	0	0	0	0	0	0	1	0	0	0	0	0	0	0	0	0	0	0	0	0	0	0	0	0	0	0	0	0	0	0	0	0	0
OTU10145	0	0	0	0	0	0	0	0	0	0	0	0	0	0	0	0	0	0	0	0	0	1	0	0	0	0	0	0	0	0	0	0	0	0	0	0	0	0	0	0	0	0	0	0	0	0	0	2	0
OTU10147	0	0	0	0	0	0	0	0	0	1	0	0	0	0	0	0	0	0	0	0	0	0	0	1	0	0	0	0	0	0	1	0	0	0	0	1	0	0	0	0	0	0	0	0	0	0	0	0	0
OTU10149	0	0	0	0	0	0	0	0	0	0	0	0	0	0	0	0	0	0	0	0	0	0	1	0	0	0	0	0	0	0	0	0	0	0	0	0	0	0	1	0	0	0	0	0	0	3	5	0	0
OTU1015	64	74	50	35	113	60	27	17	21	22	24	27	0	0	0	0	0	0	0	0	0	0	0	0	0	0	0	0	0	0	0	0	0	0	0	0	0	0	0	2	1	0	0	0	0	0	0	0	24
OTU10151	0	0	0	0	1	0	0	0	0	0	0	0	0	5	3	1	1	1	4	5	9	0	2	0	0	0	0	0	1	0	0	0	0	0	0	0	0	0	0	0	0	0	0	0	0	0	0	0	0
OTU10152	0	1	0	0	0	2	0	0	0	1	0	0	1	1	0	0	0	0	0	1	0	1	0	0	0	0	0	0	0	0	1	0	0	0	0	0	1	3	3	0	0	0	0	3	1	2	0	2	0
OTU10153	0	0	0	0	0	0	0	0	1	1	0	0	2	3	0	0	0	0	3	4	4	12	12	12	0	0	0	0	0	0	0	0	0	0	0	0	0	0	0	1	0	0	1	0	0	0	0	0	0
OTU10155	0	0	0	0	0	0	0	0	0	0	0	0	0	0	1	0	0	0	2	2	5	0	0	1	0	0	0	0	0	0	0	0	0	0	0	0	0	0	0	0	0	0	0	0	0	0	0	0	0
OTU10157	0	0	0	0	0	1	0	0	0	0	0	0	0	0	0	0	0	0	0	0	0	0	0	0	0	0	0	0	0	0	0	0	0	0	0	0	0	0	0	0	0	0	0	0	0	0	0	0	0
OTU10158	0	0	0	1	0	0	0	0	0	0	0	0	0	0	0	0	0	0	0	0	0	0	0	0	0	0	0	0	0	0	0	0	0	0	0	0	0	0	0	0	0	0	0	0	0	0	0	0	0
OTU10159	0	0	0	0	0	0	0	0	0	0	0	0	0	0	0	0	1	0	0	0	0	0	1	0	0	0	0	3	6	3	1	3	2	2	0	2	3	1	4	1	1	0	0	1	0	3	1	0	0
OTU1016	7	3	12	6	2	10	27	32	18	4	34	12	0	0	0	0	0	0	0	0	0	0	0	0	19	11	16	13	19	11	10	10	14	16	21	17	2	9	4	2	2	0	0	5	0	6	21	3	13
OTU10160	0	0	0	0	0	0	0	0	0	0	0	0	0	1	0	0	0	0	1	7	5	3	4	1	0	0	0	0	0	0	0	0	0	0	0	0	0	0	0	0	0	1	1	0	0	0	0	0	0
OTU10161	0	0	0	0	0	0	0	0	0	0	0	0	0	0	0	0	0	0	0	0	0	0	0	0	0	0	0	0	0	0	0	0	0	0	0	0	0	0	0	0	0	1	0	0	0	0	0	1	0
OTU10162	0	0	0	0	0	0	0	0	0	0	0	0	3	5	2	8	7	12	10	1	36	0	0	0	0	0	0	0	0	0	0	0	0	0	0	0	0	0	0	2	1	2	0	1	0	0	0	0	0
OTU10163	1	0	0	0	0	0	0	0	0	0	1	0	0	0	0	0	0	0	0	0	0	0	0	0	0	0	0	0	0	0	0	0	0	0	0	0	0	0	0	1	0	0	0	0	0	0	1	0	0
OTU10164	0	1	0	1	0	0	0	0	0	0	0	0	0	0	0	1	1	0	0	0	0	2	0	0	0	0	0	0	0	0	0	0	0	0	0	0	0	0	0	0	0	0	0	1	0	0	0	0	0
OTU10166	0	0	0	0	0	0	0	0	0	0	0	0	0	0	0	0	0	0	1	0	0	0	0	0	0	0	0	0	0	0	0	0	0	0	1	0	0	0	0	0	0	0	0	0	0	0	0	0	0
OTU10167	0	0	2	1	0	1	0	0	0	0	0	0	0	0	0	0	0	0	0	0	0	0	0	0	0	0	0	0	0	0	0	0	0	0	0	0	0	0	0	0	0	3	0	3	0	0	0	0	0
OTU10168	0	0	0	0	0	0	0	1	0	0	0	1	5	2	3	0	1	0	1	0	0	0	0	3	0	0	1	0	0	0	0	0	0	0	0	1	0	0	0	1	0	0	0	0	0	0	0	0	0
OTU10169	0	2	1	0	1	0	1	0	0	0	0	1	5	4	0	2	4	7	0	0	0	0	0	0	0	0	0	0	0	0	0	0	1	0	0	0	0	0	1	0	0	0	0	0	0	0	0	0	0
OTU1017	21	12	25	15	51	41	7	7	6	8	17	5	45	58	59	1	0	0	0	0	0	19	36	24	4	6	8	4	7	5	2	3	2	6	1	2	0	1	5	5	6	1	3	3	2	2	2	0	4
OTU10172	0	0	0	0	0	0	0	0	0	0	0	0	0	0	0	0	0	0	0	0	0	0	0	0	0	0	0	0	0	0	0	0	0	0	0	0	0	0	0	0	0	0	0	0	0	0	0	0	0
OTU10173	0	1	2	0	0	0	0	1	0	0	0	0	0	0	0	0	0	0	0	1	1	0	6	5	2	1	1	0	0	0	0	0	0	0	0	0	0	0	0	0	1	0	1	1	0	0	0	0	0
OTU10174	0	0	0	0	0	0	0	0	0	0	0	0	0	0	0	0	0	0	0	0	0	0	0	0	0	0	0	0	0	0	0	0	0	0	0	0	0	0	0	0	0	0	0	0	0	0	0	0	0
OTU10175	0	0	0	0	0	0	0	0	0	0	0	0	0	0	0	0	0	0	1	0	0	0	0	0	0	0	0	0	0	0	0	0	0	1	0	0	0	0	0	0	0	0	0	0	0	0	0	0	0
OTU10176	1	0	0	0	0	0	0	0	0	0	0	0	0	0	0	0	0	0	0	0	0	0	1	1	0	0	0	0	0	0	0	0	0	0	0	0	0	0	0	0	0	0	0	0	0	0	0	0	0
OTU10179	0	0	1	0	0	0	0	0	0	0	1	0	2	1	2	1	0	3	0	0	1	0	0	0	0	0	0	0	0	0	0	0	0	0	0	0	0	0	0	0	0	0	0	0	0	0	0	0	0
OTU1018	1	0	3	5	4	0	0	0	2	0	0	1	74	104	78	3	5	5	25	38	26	28	34	56	1	0	0	0	4	0	3	0	3	0	1	3	0	0	3	13	7	11	10	30	2	0	0	1	2
OTU10180	0	0	0	3	1	0	0	0	1	0	0	0	0	0	0	0	0	0	0	0	2	0	0	0	0	0	0	0	0	0	0	0	0	0	0	0	0	0	0	0	1	1	0	0	0	0	0	0	0
OTU10181	2	0	0	0	0	0	1	1	0	0	0	1	0	1	1	0	0	0	0	1	0	0	0	0	4	5	3	3	0	1	2	0	1	0	1	1	0	0	0	5	0	0	1	2	0	1	0	2	1
OTU10182	0	0	0	0	0	0	1	0	3	0	1	0	0	0	0	0	0	0	0	0	0	0	0	0	0	0	0	0	0	0	0	0	0	0	0	0	2	0	1	0	1	0	1	4	1	5	2	2	0
OTU10183	0	0	0	0	0	0	0	0	0	0	0	0	0	0	0	0	0	0	0	0	0	1	0	0	0	0	0	0	0	0	0	0	0	0	0	0	0	0	0	0	0	0	0	0	0	0	0	0	0
OTU10184	0	0	0	0	0	0	0	0	0	0	0	0	1	3	1	0	0	0	0	0	0	0	1	0	0	0	0	0	0	0	0	0	0	0	0	1	1	0	0	0	0	0	0	0	0	0	0	0	0
OTU10186	0	0	0	0	0	0	0	0	0	0	0	0	0	0	0	0	0	0	0	0	0	0	0	0	0	0	0	0	0	0	0	0	0	0	0	0	0	0	0	0	0	0	0	0	0	0	0	0	0
OTU10187	0	1	0	1	0	1	0	0	0	0	0	1	0	0	0	0	0	0	0	0	0	10	3	6	0	0	0	0	1	0	0	0	0	0	0	0	4	8	2	1	2	4	4	9	2	6	6	4	0
OTU10188	0	0	0	0	0	0	0	0	1	0	0	0	0	0	0	0	0	0	1	3	0	0	1	0	0	0	0	0	0	0	0	0	0	0	0	1	0	1	0	3	0	0	5	0	0	1	0	0	0
OTU10189	0	0	0	0	0	0	0	0	0	0	0	0	0	0	0	0	0	0	1	3	0	0	0	0	0	0	0	0	0	0	0	0	0	0	0	0	0	0	0	0	0	0	0	0	0	0	0	0	0
OTU1019	18	27	21	16	53	19	21	15	22	8	20	9	2	2	4	0	0	0	0	0	0	32	38	25	34	35	37	28	45	24	14	16	18	31	16	18	15	12	25	11	24	7	4	20	5	8	5	5	36
OTU10190	0	0	0	0	0	0	0	0	0	0	0	0	0	0	0	0	0	0	0	0	0	0	0	0	0	0	0	0	0	0	0	0	0	0	0	0	0	1	0	0	0	0	0	0	0	0	0	0	0
OTU10191	0	0	0	0	0	0	0	0	0	0	0	0	1	3	5	0	0	0	2	4	4	0	0	0	0	0	0	1	0	1	0	0	0	0	0	0	0	0	0	1	2	0	1	3	0	0	0	0	0
OTU10193	0	0	0	0	0	0	0	0	0	0	0	0	0	0	0	0	0	0	0	0	0	0	0	0	0	0	0	0	0	0	0	0	0	0	0	0	0	0	0	0	0	0	0	0	0	0	0	0	0
OTU10194	0	0	0	0	0	0	0	0	0	0	0	0	0	0	0	0	0	0	0	0	0	1	0	0	0	0	0	0	0	0	0	0	0	0	0	0	0	0	0	0	1	0	0	1	0	0	0	0	0
OTU10195	0	0	3	2	0	0	0	0	0	0	0	0	0	0	0	1	0	0	0	0	0	0	0	0	0	0	0	0	0	0	0	0	0	0	0	0	0	0	0	1	0	0	0	0	0	0	0	0	0
OTU10196	0	0	0	0	0	0	0	0	0	0	0	0	0	3	0	0	0	0	0	0	0	1	1	0	0	0	0	0	0	0	0	0	0	0	0	0	0	0	0	0	0	0	0	0	0	0	0	0	0
OTU10197	0	0	0	0	0	0	0	0	0	0	0	0	0	0	0	0	0	0	1	0	0	0	0	0	0	0	0	0	0	0	0	0	0	0	0	0	0	0	0	0	0	2	0	2	0	0	0	0	0
OTU10198	0	0	1	0	2	0	0	0	0	0	0	0	0	0	0	0	0	0	0	1	0	0	0	0	0	0	0	0	0	0	0	0	0	0	0	0	0	0	0	0	1	1	1	1	0	0	0	0	0
OTU10199	0	0	0	0	0	0	0	0	0	0	0	0	0	0	0	0	0	0	0	0	1	0	2	0	0	0	0	0	0	0	0	0	0	0	0	0	0	0	0	0	0	0	0	0	0	0	0	0	0
OTU102	32	33	36	36	54	22	25	20	36	16	35	18	261	328	314	16	18	10	61	63	59	103	184	159	31	38	56	43	59	42	27	7	25	32	11	4	0	1	0	33	31	48	16	65	4	1	0	1	20
OTU1020	1	0	1	0	1	0	0	0	0	0	0	0	0	1	1	0	0	0	0	0	0	6	5	9	0	0	0	0	0	0	0	0	1	0	0	0	0	0	0	0	0	0	0	0	0	0	0	0	0
OTU10201	0	0	0	0	0	0	0	0	0	0	0	0	0	0	0	0	0	0	1	3	2	3	2	0	0	0	0	0	0	0	0	0	1	0	0	0	0	0	0	0	0	0	0	0	0	0	0	0	0
OTU10202	0	0	0	1	0	0	0	0	0	0	0	0	0	4	3	0	0	0	1	1	2	0	1	0	0	0	0	0	0	0	0	0	0	0	0	0	0	0	0	0	1	1	0	0	0	0	0	0	0
OTU10203	0	0	0	0	0	0	0	0	0	0	0	0	0	0	0	0	0	0	0	1	0	0	0	0	0	0	0	0	0	0	0	0	0	0	0	0	0	0	0	0	0	0	0	0	0	0	0	0	0
OTU10204	0	0	2	0	1	1	0	0	0	0	0	0	4	3	4	0	0	0	0	0	0	0	1	0	0	0	0	0	0	0	0	0	0	0	0	0	0	0	1	0	0	0	0	0	0	0	0	0	0
OTU10205	0	0	0	0	0	0	0	0	0	0	0	0	0	0	1	0	0	0	0	0	0	0	0	0	0	0	0	0	0	0	0	0	0	0	0	0	0	0	0	0	0	0	0	0	0	0	0	0	0
OTU10208	0	0	1	0	0	0	0	0	0	0	0	0	2	0	4	0	0	0	0	0	0	0	0	0	0	0	0	0	0	0	0	0	0	0	0	0	0	0	0	0	0	0	0	0	0	0	0	0	0
OTU1021	1	1	1	8	3	2	1	0	7	1	1	3	19	36	29	15	28	24	110	98	155	34	65	41	0	0	2	1	3	2	4	0	2	3	2	1	0	0	1	5	1	5	0	9	1	0	0	0	1
OTU10210	0	0	0	0	0	0	0	0	0	0	0	0	0	0	0	0	0	0	0	0	0	0	0	0	0	0	0	0	0	0	0	0	0	0	0	1	0	0	0	0	0	0	0	0	0	0	0	0	0
OTU10211	0	0	0	1	0	0	0	6	0	1	2	2	2	0	1	0	0	0	0	0	0	0	0	0	0	0	0	0	0	0	0	0	0	0	0	0	0	0	0	0	0	0	0	0	0	0	0	0	0
OTU10212	0	0	0	1	0	0	0	0	1	0	0	0	57	51	75	0	0	0	0	1	0	30	37	27	0	0	0	0	0	0	0	0	0	0	0	0	0	0	0	0	1	2	0	0	1	0	0	0	0
OTU10213	0	0	0	0	0	0	0	0	0	0	0	0	0	0	0	0	0	0	0	0	0	5	4	5	0	0	0	0	0	0	0	0	0	0	0	0	0	0	0	0	0	0	0	0	0	0	0	0	0
OTU10214	0	0	0	2	2	1	1	0	0	0	0	0	0	0	0	0	0	0	0	0	0	0	3	0	0	0	0	0	0	0	0	0	0	0	0	1	0	0	0	0	0	1	1	0	0	0	1	1	0
OTU10215	0	0	1	0	0	0	0	0	0	1	0	0	20	17	18	0	0	0	0	1	1	8	12	5	0	0	0	0	0	0	0	0	1	0	0	0	0	0	1	0	0	1	0	1	0	0	0	0	0
OTU10217	0	0	2	3	3	2	1	2	2	1	2	2	4	1	5	2	1	1	3	0	1	1	0	0	0	0	0	0	0	0	1	2	1	0	1	1	1	0	0	0	0	0	2	0	0	1	0	0	0
OTU10218	0	1	1	3	1	2	0	0	1	1	1	1	2	0	2	0	0	0	0	1	0	1	2	1	5	4	2	3	8	7	2	2	8	8	4	0	12	7	6	10	15	4	7	3	1	3	3	7	1
OTU10219	1	1	0	1	1	0	0	1	1	0	0	0	0	1	0	0	0	0	0	0	0	1	3	0	2	4	1	2	1	0	0	0	0	0	2	0	0	0	0	0	2	0	0	0	0	0	0	0	2
OTU1022	0	0	1	1	0	0	0	1	0	0	0	0	16	15	19	1	0	0	0	0	0	0	0	0	0	0	0	1	0	0	0	0	0	0	0	0	0	0	0	2	0	0	0	1	1	0	0	0	0
OTU10220	0	0	0	0	0	0	0	0	0	4	0	1	1	0	0	0	0	0	0	0	0	3	1	4	0	0	0	0	1	0	1	0	0	1	0	0	0	0	0	1	0	0	0	0	0	0	0	0	1
OTU10221	16	10	9	7	10	17	11	18	11	2	13	3	0	0	0	0	0	0	0	0	0	0	0	1	0	1	0	0	0	0	0	0	0	0	0	0	0	0	0	0	0	0	0	0	0	0	0	0	0
OTU10222	0	0	0	0	3	2	1	1	0	0	5	0	0	0	0	0	1	0	0	0	0	0	1	0	0	0	0	0	0	0	0	1	1	0	0	0	0	1	0	0	0	0	0	0	0	0	0	1	0
OTU10223	0	0	0	1	0	0	0	0	0	0	0	0	2	3	5	0	0	0	0	0	0	1	2	2	0	0	0	0	0	0	0	0	0	0	0	0	0	0	0	0	0	0	0	1	0	0	0	0	0
OTU10224	6	2	2	0	3	0	3	2	1	0	0	1	0	0	0	0	0	0	0	0	0	0	0	0	4	0	2	0	1	2	0	1	0	3	1	0	4	1	15	1	10	4	2	1	0	3	1	3	1
OTU10225	7	10	4	1	3	5	1	0	1	2	0	0	0	0	0	0	0	0	0	0	0	0	0	0	0	0	0	0	0	0	0	0	0	0	0	0	0	0	0	0	0	0	0	0	0	0	0	0	0
OTU10226	8	7	5	5	3	0	1	0	0	0	0	0	0	0	0	0	0	0	0	0	0	0	0	0	0	0	0	0	0	0	0	0	0	0	0	0	0	0	0	0	0	0	0	0	0	0	0	0	1
OTU10227	18	4	6	2	6	3	6	3	6	0	1	0	0	0	0	0	0	0	0	0	0	0	0	0	3	4	2	0	3	0	1	1	0	1	0	0	0	0	0	0	0	0	0	0	0	0	0	0	11
OTU10228	12	15	7	5	8	2	0	0	0	1	0	1	0	0	0	0	0	0	0	0	0	0	0	0	0	0	0	0	0	0	0	0	0	0	0	0	0	0	0	0	0	0	0	0	0	0	0	0	0
OTU10229	8	5	3	5	1	1	0	0	1	0	4	0	0	0	1	0	0	0	0	0	0	0	0	0	4	2	2	0	0	0	0	0	0	0	0	0	0	0	0	0	0	0	0	0	0	0	0	0	0
OTU1023	0	0	0	1	0	0	0	0	0	0	0	0	111	112	120	0	1	2	0	0	0	1	0	0	0	0	0	2	1	0	0	0	0	0	0	0	0	0	0	0	1	1	0	0	0	0	0	0	0
OTU10230	11	6	9	0	1	11	2	1	1	0	2	1	0	0	0	0	0	0	0	0	0	0	0	0	0	0	0	0	0	0	0	0	0	0	0	0	0	0	0	0	0	0	0	0	0	0	0	0	0
OTU10231	14	7	17	2	4	6	4	9	11	5	9	5	0	0	0	0	0	0	0	0	0	0	1	0	3	1	2	2	0	4	3	5	0	1	1	2	2	0	1	0	1	1	1	1	0	1	0	0	0
OTU10232	18	14	13	5	15	9	3	3	5	0	7	7	0	0	0	0	0	0	0	0	0	0	1	0	0	0	0	0	0	0	0	0	0	0	1	0	0	0	1	0	0	0	0	0	0	0	0	0	1
OTU10233	10	7	4	2	6	1	3	0	3	0	0	0	0	0	0	0	0	0	0	0	0	0	0	0	0	0	0	0	0	0	0	0	0	0	0	0	0	0	0	0	0	0	0	0	0	0	0	0	0
OTU10234	5	2	2	1	1	0	2	1	2	2	0	0	0	0	0	0	0	0	0	0	0	0	0	0	0	0	0	0	0	0	0	0	0	0	0	0	3	0	0	0	0	0	0	0	0	0	0	0	0
OTU10235	3	3	2	1	4	1	3	3	3	7	11	6	0	0	0	0	0	0	0	0	0	2	1	3	1	1	1	1	3	5	2	3	5	1	8	2	1	1	0	1	3	3	7	3	0	2	1	0	1
OTU10236	6	2	4	1	2	0	6	5	3	0	5	0	0	0	0	0	0	0	0	0	0	0	0	0	0	0	0	0	3	1	0	0	1	0	3	3	1	0	0	0	0	0	0	0	1	1	0	0	3
OTU10237	18	10	12	7	1	5	3	1	2	0	1	0	0	0	1	0	0	0	0	0	0	0	0	0	0	0	0	0	0	0	0	0	0	2	0	0	0	0	0	0	0	1	0	0	0	0	0	0	0
OTU10238	4	7	2	2	3	2	6	8	4	0	0	0	0	0	0	0	0	0	0	0	0	0	0	0	0	0	0	0	0	0	0	0	0	0	0	0	0	0	0	0	0	0	0	0	0	0	0	0	0
OTU10239	6	4	2	3	0	1	1	2	2	0	1	0	0	0	0	0	0	0	0	0	0	0	0	0	0	0	0	0	0	0	0	0	0	0	0	0	0	0	0	0	0	0	0	0	0	0	0	0	0
OTU1024	3	2	0	0	2	1	0	1	1	0	4	2	0	1	1	5	4	4	0	0	0	0	0	0	5	2	0	4	0	0	0	0	0	1	0	0	0	1	0	0	1	3	2	4	2	1	0	1	0
OTU10240	5	1	4	1	2	5	1	0	0	0	3	2	0	0	0	0	0	0	0	0	0	0	0	0	0	1	0	0	0	0	0	0	0	0	0	0	0	0	0	0	0	0	0	0	0	0	0	0	0
OTU10241	6	5	7	4	2	3	5	1	5	0	6	3	0	0	0	0	0	0	0	0	0	0	0	0	0	0	0	0	0	0	0	0	0	0	0	0	0	0	0	0	0	0	0	0	0	0	0	0	0
OTU10242	4	0	7	4	3	0	0	6	2	1	5	0	0	0	0	0	0	0	0	0	1	1	1	9	2	0	2	0	0	1	0	2	0	0	1	0	1	1	1	0	0	1	0	0	0	1	1	0	3
OTU10243	4	4	3	4	12	7	3	3	0	0	1	0	0	0	0	0	0	0	0	0	0	0	0	0	0	0	0	0	0	0	0	0	0	0	0	0	0	1	0	0	0	0	0	0	0	0	0	0	0
OTU10244	8	13	18	23	11	11	13	3	3	7	11	11	0	0	0	0	1	0	0	0	0	0	0	1	0	0	0	0	0	0	0	0	0	0	0	0	0	0	0	1	0	0	0	2	0	0	0	0	1
OTU10245	14	13	16	5	4	3	0	0	0	0	0	0	0	0	0	0	0	0	0	0	0	0	0	0	0	0	0	0	0	0	0	0	0	0	0	0	0	0	0	0	0	0	0	0	0	0	0	0	0
OTU10246	13	13	15	2	4	2	1	4	3	2	0	0	0	0	0	0	0	0	0	0	0	0	0	0	5	1	4	0	0	1	2	0	0	2	0	0	0	9	1	0	0	0	0	0	0	0	0	0	2
OTU10247	9	10	3	1	8	1	5	7	4	2	7	0	0	0	0	0	0	0	0	0	0	0	0	0	2	2	0	0	1	0	4	1	2	1	1	1	0	0	0	1	4	0	0	1	0	0	0	0	0
OTU10248	7	7	6	4	1	0	5	4	6	1	5	2	0	0	0	1	0	0	0	0	0	0	0	0	0	0	0	0	0	0	0	0	0	0	0	0	0	0	0	0	0	0	0	0	0	0	0	0	0
OTU10249	6	8	1	7	2	1	0	1	2	0	3	0	0	0	0	0	0	0	0	0	0	0	0	0	0	0	0	0	0	0	0	0	0	0	0	0	0	0	1	0	0	0	0	0	0	0	0	0	0
OTU1025	2	0	0	17	8	2	0	3	2	1	2	0	35	42	26	24	22	14	6	16	15	4	4	4	0	0	1	1	0	0	0	1	2	2	0	2	0	1	1	2	0	2	1	9	2	0	0	0	1
OTU10250	2	6	2	1	1	2	2	2	0	0	1	0	0	0	0	0	0	1	0	0	0	0	0	0	0	2	0	3	1	3	1	1	2	2	0	0	0	0	0	0	0	0	0	1	0	0	0	0	0
OTU10251	17	16	13	2	2	5	4	6	2	2	5	0	4	2	5	0	0	0	0	0	0	1	5	5	8	7	8	2	6	1	2	1	3	4	1	0	0	0	0	0	0	0	0	0	0	0	0	0	1
OTU10252	20	2	0	0	1	0	0	0	0	11	2	3	0	0	0	0	0	0	0	0	0	0	0	0	0	1	0	0	0	0	0	0	0	0	0	0	0	0	0	0	0	0	0	0	0	0	0	0	0
OTU10253	13	19	18	14	11	16	8	8	7	8	19	15	2	4	0	0	0	0	0	0	0	15	22	21	5	2	1	4	3	3	0	1	1	2	2	3	2	7	8	0	2	0	0	0	1	0	0	0	1
OTU10254	19	18	1	13	19	4	5	12	4	1	3	3	0	0	0	0	0	0	0	0	0	0	0	0	0	0	0	0	0	1	0	0	0	0	0	0	0	0	0	0	0	0	0	0	0	0	0	0	0
OTU10255	4	7	5	1	5	1	0	0	0	0	0	0	0	0	0	0	0	0	0	0	0	0	0	1	0	0	0	0	0	0	0	0	0	0	0	0	0	0	0	0	0	0	0	0	0	0	0	0	0
OTU10256	17	16	8	3	7	2	0	0	2	1	0	0	0	0	0	0	0	0	0	0	0	0	0	0	0	0	0	0	0	0	0	0	0	0	0	0	0	0	0	0	0	0	0	0	0	0	0	0	0
OTU10257	6	6	0	6	3	1	2	1	0	1	0	1	0	0	0	0	0	0	0	0	0	0	0	0	1	0	0	1	0	0	0	0	0	0	1	2	0	0	1	0	3	0	1	1	0	0	1	0	0
OTU10258	5	19	13	6	1	2	4	5	11	48	28	39	0	0	0	0	0	0	0	0	0	8	9	6	3	5	0	1	0	1	2	3	7	1	1	2	0	0	0	0	0	0	0	0	0	0	6	0	0
OTU10259	2	3	2	5	5	2	4	2	2	3	5	2	0	0	0	0	0	0	0	0	0	0	0	0	2	1	4	1	0	3	0	1	0	1	2	0	0	0	0	0	0	0	0	0	0	0	0	0	0
OTU1026	5	11	6	4	1	5	2	0	1	3	2	1	0	1	1	0	0	0	0	0	0	0	0	2	0	0	0	0	0	0	0	0	0	0	0	0	0	0	0	0	0	0	0	0	0	0	0	0	0
OTU10260	0	16	0	0	0	0	0	0	0	0	1	0	0	0	0	0	0	0	0	0	0	0	0	8	0	0	0	0	0	0	0	0	0	0	0	0	0	0	0	0	0	1	0	0	0	0	0	0	0
OTU10261	5	2	4	3	4	4	8	4	9	3	6	6	0	0	0	0	0	0	0	0	0	0	0	0	0	3	4	1	1	2	1	2	2	2	4	0	1	0	0	0	0	0	0	1	0	1	3	0	0
OTU10262	16	6	13	1	1	4	4	2	3	0	5	1	0	0	0	0	0	0	0	0	0	0	0	0	0	0	0	0	0	0	0	0	0	0	0	0	0	0	0	0	0	0	0	0	0	0	0	0	0
OTU10263	12	8	4	1	5	2	9	10	3	2	4	1	0	0	0	0	0	0	0	0	0	0	0	0	0	0	0	0	0	0	0	0	0	0	0	0	0	0	0	0	0	0	0	0	0	0	0	0	0
OTU10264	0	7	0	0	1	0	0	0	2	0	0	0	1	0	1	0	1	2	0	0	0	2	1	0	0	1	0	0	0	0	0	0	0	0	4	4	0	0	0	0	1	0	0	0	0	1	0	0	1
OTU10265	6	6	5	0	2	1	2	2	1	0	1	0	0	0	0	0	0	0	0	0	0	0	0	0	0	0	0	0	0	1	1	0	0	0	1	0	0	0	0	0	0	0	0	1	0	0	0	0	1
OTU10266	0	3	22	0	0	1	0	1	0	0	0	0	0	0	0	0	0	0	0	0	0	0	0	0	0	0	0	0	0	0	0	0	0	0	0	0	0	0	0	0	0	0	0	0	0	0	0	0	0
OTU10267	0	4	5	3	2	0	2	5	1	3	2	0	0	0	0	0	0	0	0	0	0	0	0	0	1	1	4	1	1	8	1	0	1	3	3	1	2	0	1	1	5	1	3	9	1	1	4	0	1
OTU10268	1	5	1	0	0	0	0	0	0	0	0	0	0	0	0	0	0	0	0	0	0	0	0	0	0	0	0	0	0	0	0	0	0	0	0	0	0	0	0	0	0	0	0	0	0	0	0	0	0
OTU10269	10	21	24	20	19	14	12	12	13	13	25	12	0	0	0	1	0	0	0	0	0	0	0	2	4	3	6	0	4	2	4	4	5	3	2	0	0	0	0	0	0	0	0	0	0	0	3	0	2
OTU1027	5	21	7	12	19	11	6	6	8	10	7	3	4	2	1	0	0	1	0	1	0	5	11	21	0	3	2	4	1	0	2	0	1	2	3	2	0	0	0	1	2	3	2	2	0	0	0	0	12
OTU10270	2	2	0	1	0	0	0	1	0	0	1	0	0	0	0	0	0	0	0	0	0	0	0	0	0	0	0	0	0	1	0	0	0	3	1	0	0	0	0	0	0	0	0	0	0	0	0	0	0
OTU10271	4	3	2	2	1	1	0	0	3	0	0	0	0	0	0	0	0	0	0	0	0	0	0	0	0	0	0	0	0	0	0	0	0	0	0	0	0	0	0	0	0	0	0	0	1	0	0	0	0
OTU10272	0	1	6	0	6	3	0	0	1	2	2	0	0	0	0	0	0	0	0	0	0	0	0	0	0	0	0	0	0	0	0	0	0	0	0	0	0	0	0	0	0	0	0	0	0	0	0	0	0
OTU10273	26	13	6	0	17	12	2	1	0	3	13	3	0	0	0	0	0	0	0	0	0	0	0	0	0	1	0	1	0	0	0	0	0	0	0	0	0	0	0	0	0	0	0	0	0	0	0	0	0
OTU10274	1	2	1	1	7	11	3	4	1	2	0	1	0	0	0	0	0	0	0	0	0	0	0	0	0	0	0	0	1	2	0	0	0	1	0	0	0	0	0	0	1	0	0	0	0	0	0	0	10
OTU10275	9	4	2	2	3	2	7	2	2	2	1	0	0	0	0	0	0	0	0	0	0	0	0	0	1	3	0	1	2	0	0	0	0	4	0	0	0	0	0	0	0	0	0	1	0	0	0	0	8
OTU10276	4	3	3	2	5	2	3	2	1	8	1	2	0	0	0	0	0	0	0	0	0	0	0	1	2	1	0	1	3	1	1	2	1	2	1	3	1	1	0	1	0	0	1	1	1	3	2	2	6
OTU10277	5	2	2	3	3	0	0	1	0	0	0	0	0	0	0	0	0	0	0	0	0	0	0	0	0	0	0	0	0	0	0	0	0	0	0	0	0	0	0	0	0	0	0	0	0	0	0	0	0
OTU10278	3	1	2	0	0	4	1	0	0	0	0	0	0	0	0	0	0	0	0	0	0	0	0	0	1	0	1	1	4	1	1	1	0	0	0	0	0	0	1	0	1	0	1	1	0	0	0	2	0
OTU10279	18	8	8	6	7	15	3	0	7	14	10	13	0	0	0	0	1	0	0	0	0	0	0	0	0	0	1	0	0	0	0	0	0	0	1	1	1	0	0	1	0	0	0	1	0	1	1	0	0
OTU1028	0	0	0	0	0	0	0	0	0	0	0	0	0	0	0	0	0	0	0	0	0	0	0	0	1	0	0	0	0	0	0	0	0	0	0	0	0	0	0	0	0	0	0	0	0	0	0	0	0
OTU10280	8	6	5	1	3	0	0	1	0	0	1	0	0	0	0	0	0	0	0	0	0	0	0	0	0	0	0	0	0	0	0	0	0	0	0	0	0	0	0	0	0	0	0	0	0	0	0	0	0
OTU10281	2	5	0	1	2	1	3	1	5	0	2	1	0	0	0	0	0	0	0	0	0	0	0	0	0	0	0	0	2	1	0	0	0	0	0	0	0	0	0	0	0	0	0	0	0	0	0	0	2
OTU10282	8	6	8	5	3	3	10	4	2	3	0	7	0	0	0	0	0	0	0	0	0	0	2	0	1	0	1	0	0	3	0	0	1	0	0	0	0	0	0	0	0	0	0	0	0	0	0	0	2
OTU10283	6	9	2	2	13	11	4	0	4	1	2	0	8	4	16	0	0	0	0	0	0	0	0	0	0	0	3	0	1	1	0	0	0	0	0	0	0	1	0	0	0	0	0	0	0	0	0	0	0
OTU10284	3	4	4	2	0	0	3	6	4	0	3	2	0	0	0	0	0	0	0	0	0	0	0	0	2	0	1	3	3	1	0	0	2	1	2	2	12	6	9	4	4	4	0	7	3	5	4	2	0
OTU10285	10	7	10	5	0	4	9	7	8	4	16	6	0	0	0	0	0	0	0	0	0	0	0	0	0	0	0	0	0	0	0	0	0	0	1	0	2	1	4	1	3	0	0	1	0	2	3	0	1
OTU10286	11	8	17	5	12	18	12	19	8	5	8	5	0	0	0	0	0	0	0	0	0	0	0	0	2	1	0	0	1	1	0	1	1	0	0	1	0	0	0	0	0	0	0	0	0	0	0	0	5
OTU10287	6	13	5	0	8	3	0	0	0	1	1	0	0	0	0	0	0	0	0	0	0	0	0	1	0	0	0	0	0	0	0	0	0	0	0	0	0	0	0	0	0	0	0	0	0	0	0	0	0
OTU10288	5	4	10	2	2	2	2	0	1	0	1	2	0	0	0	0	0	0	0	0	0	0	0	0	0	0	0	0	0	0	0	0	0	0	0	0	0	0	0	0	0	0	0	0	0	0	0	0	0
OTU10289	1	3	6	1	1	1	0	3	2	0	0	0	0	0	0	1	0	0	0	0	0	0	0	0	0	0	0	0	0	0	0	0	0	0	0	0	0	1	0	0	0	0	0	0	0	0	0	0	0
OTU1029	0	0	0	0	0	0	0	0	0	0	0	0	0	0	0	10	11	8	2	0	0	0	0	0	1	0	0	4	0	0	0	0	0	0	0	0	0	0	0	0	0	0	0	1	0	0	0	0	0
OTU10290	0	4	3	2	0	0	4	2	5	0	6	3	0	0	0	0	0	0	0	0	0	7	7	10	0	0	0	0	0	0	0	0	0	0	1	1	0	0	0	0	0	1	1	6	2	2	1	3	4
OTU10291	5	5	3	0	3	3	3	0	0	0	1	0	0	0	0	0	0	0	0	0	0	0	0	0	0	0	0	0	0	0	0	0	0	0	0	0	0	8	1	0	0	0	0	0	0	0	0	0	2
OTU10292	10	4	3	5	5	2	9	3	6	1	2	3	0	0	0	0	0	0	0	0	0	0	0	0	1	1	1	0	1	0	0	0	1	1	0	0	0	0	0	0	0	0	0	0	0	0	0	0	2
OTU10293	9	3	6	0	4	4	7	13	5	1	6	0	0	0	0	0	0	0	0	0	0	0	0	0	0	0	0	0	0	0	0	0	0	0	0	0	0	0	0	2	1	0	0	2	0	1	4	4	1
OTU10294	11	5	10	4	3	3	5	10	7	2	9	5	0	0	0	0	0	0	0	0	0	0	0	0	0	0	0	0	0	0	0	0	0	0	0	0	0	0	0	0	0	0	0	0	0	0	0	0	0
OTU10295	7	8	3	5	1	11	10	13	12	117	31	28	0	0	0	0	0	0	0	0	0	8	10	7	0	0	0	0	0	0	0	0	0	0	0	0	0	0	0	0	0	0	0	0	0	0	0	0	0
OTU10296	0	0	1	0	0	1	2	8	3	4	3	2	0	0	0	0	0	0	0	0	0	0	0	2	0	0	0	0	0	0	1	1	1	0	1	0	0	0	0	0	0	0	1	3	0	1	0	0	1
OTU10297	3	1	2	2	3	3	4	3	4	4	3	4	0	0	0	0	0	0	0	0	0	0	0	0	0	0	0	0	0	0	0	0	0	0	0	0	0	0	0	0	0	0	0	0	0	0	0	0	0
OTU10298	3	1	1	2	2	2	2	0	0	2	1	2	0	0	0	0	0	0	0	0	0	0	1	0	1	0	0	0	0	1	0	0	0	0	1	0	0	0	0	0	0	0	0	0	0	0	0	0	1
OTU10299	2	3	10	2	17	5	2	4	1	6	1	3	0	0	0	0	0	0	0	0	0	0	1	0	2	2	5	2	2	5	1	2	5	7	4	2	0	0	0	0	0	1	0	3	0	0	0	0	1
OTU103	95	66	66	50	75	59	52	57	67	40	39	21	0	0	0	0	0	0	0	0	0	0	0	0	354	156	220	253	214	314	324	341	303	518	247	101	57	21	65	22	70	69	7	31	8	11	3	0	19
OTU1030	0	0	1	0	0	0	0	0	0	0	0	0	7	6	9	2	0	0	0	0	0	0	0	0	0	1	0	6	0	0	0	0	0	0	0	0	0	0	0	0	0	0	0	0	0	0	0	0	0
OTU10300	1	1	0	2	1	0	1	1	4	11	6	12	0	0	0	0	0	0	0	0	0	1	0	4	0	0	0	0	0	0	0	0	0	0	0	0	0	0	0	0	0	0	0	0	0	0	0	0	0
OTU10301	0	2	0	0	0	0	0	0	0	7	0	2	0	0	0	0	0	0	0	0	0	0	0	0	0	0	0	0	0	0	0	0	0	0	0	0	0	0	0	0	0	0	0	0	0	0	0	0	0
OTU10302	0	1	0	4	4	1	13	10	7	10	1	2	0	0	0	0	0	0	0	0	0	0	0	0	0	0	0	0	0	1	0	0	0	0	0	0	0	1	0	0	1	0	0	0	0	0	0	0	0
OTU10303	10	7	6	5	6	15	1	3	4	7	4	3	0	0	0	0	0	0	0	0	0	0	1	0	0	1	2	0	0	0	0	0	0	0	0	0	0	0	0	0	0	0	0	0	0	0	0	0	4
OTU10304	0	0	1	0	1	0	1	2	0	2	0	4	0	0	0	0	0	0	0	0	0	0	0	0	0	0	0	0	0	0	3	0	0	0	4	0	0	0	0	0	1	0	0	2	1	2	0	3	0
OTU10305	1	3	1	3	0	2	2	3	2	2	1	1	0	0	0	0	0	0	0	0	0	0	0	0	0	0	1	0	0	0	0	0	0	0	0	0	0	0	0	0	0	0	0	0	0	0	0	0	0
OTU10306	9	10	11	4	24	17	6	4	4	15	2	6	0	0	0	0	0	0	0	0	0	0	0	0	0	0	0	0	0	0	0	0	0	0	0	0	0	0	0	0	1	0	0	0	0	0	0	0	3
OTU10307	3	1	0	2	2	2	1	2	2	6	1	0	0	0	0	0	0	0	0	0	0	0	0	0	0	0	0	0	0	0	0	0	0	0	0	0	0	0	0	0	0	0	0	0	0	0	0	0	0
OTU10308	8	9	10	1	3	6	11	7	9	10	9	7	0	0	0	0	0	0	0	0	0	0	0	0	0	0	0	0	0	0	0	0	0	0	0	0	0	0	0	0	0	0	0	0	0	0	0	0	0
OTU10309	3	1	0	1	6	3	4	4	2	7	2	3	0	0	0	0	0	0	0	0	0	0	0	0	1	0	4	0	0	0	0	1	1	0	0	0	0	0	0	0	0	0	1	1	0	0	1	0	0
OTU1031	0	0	0	0	0	0	0	0	0	0	0	0	0	0	1	1	0	0	0	2	0	0	0	0	0	0	0	5	0	0	0	0	0	0	0	0	0	0	0	0	0	0	0	0	0	0	0	0	0
OTU10310	7	6	13	21	26	44	47	49	47	19	43	9	0	0	0	0	0	0	0	1	0	0	0	0	4	4	2	1	6	4	1	0	3	5	10	5	5	3	6	0	5	2	1	2	0	2	0	6	18
OTU10311	1	1	3	0	4	4	2	1	3	3	4	1	0	0	0	0	0	0	0	0	0	0	0	0	0	0	0	0	0	0	0	0	0	0	0	0	0	0	0	0	0	0	0	0	0	0	0	0	0
OTU10313	10	2	9	5	4	5	9	6	13	4	2	4	0	0	0	0	0	0	0	0	0	0	0	0	0	0	0	0	0	0	0	0	0	0	0	0	2	0	0	0	0	1	0	0	1	0	1	2	3
OTU10314	2	0	1	2	2	1	1	4	2	2	0	0	0	0	0	0	0	0	0	0	0	0	0	0	0	0	0	0	0	0	0	0	0	0	0	0	0	0	0	0	0	0	0	0	0	0	0	0	0
OTU10315	5	10	6	5	10	5	5	3	2	5	2	0	0	0	0	0	0	0	0	0	0	0	0	0	0	0	0	0	0	0	0	0	0	0	0	0	0	0	0	0	0	0	0	0	0	0	0	0	0
OTU10316	4	3	5	2	12	8	7	9	11	11	7	11	0	0	0	0	0	0	0	0	0	0	0	0	0	2	1	1	0	1	0	0	0	0	0	0	0	0	0	0	0	0	0	0	0	0	0	0	0
OTU10317	0	1	0	0	2	1	3	7	2	8	2	2	0	0	0	0	0	0	0	0	0	0	0	0	0	0	0	1	0	1	1	0	0	1	0	0	0	0	0	0	0	0	0	0	0	0	0	0	3
OTU10318	5	3	1	2	10	2	2	0	5	4	1	4	0	0	0	0	0	0	0	0	0	1	0	0	0	1	1	1	0	0	0	0	1	1	0	0	0	0	0	0	3	0	2	1	0	3	0	0	2
OTU10319	0	3	3	5	0	4	0	1	5	0	6	1	0	0	1	0	0	0	0	0	0	0	0	0	1	2	0	4	1	0	6	5	4	1	11	10	6	6	3	5	10	6	2	12	1	5	2	3	1
OTU10320	0	1	0	0	1	1	4	7	2	0	11	2	0	0	0	0	0	0	0	0	0	0	0	0	0	0	1	0	0	0	0	0	1	0	1	0	1	0	0	0	1	0	0	0	0	1	1	0	0
OTU10321	1	0	0	1	1	2	3	0	2	12	13	5	0	0	0	0	0	0	0	0	0	0	0	5	3	0	4	0	1	0	0	0	1	2	0	0	0	0	0	0	1	0	0	2	0	1	0	0	2
OTU10322	11	7	20	5	4	4	12	10	24	4	15	3	0	0	0	0	0	0	0	0	0	0	0	0	0	1	0	0	0	0	0	0	0	0	0	0	0	0	0	0	0	0	0	0	0	0	0	0	0
OTU10323	1	2	0	1	0	5	1	2	4	0	3	1	1	0	0	0	0	0	0	0	0	0	0	1	0	1	1	0	2	0	0	0	0	2	0	0	1	0	1	1	2	1	0	0	1	1	4	0	1
OTU10324	0	0	0	0	0	0	0	1	0	1	9	1	0	0	0	0	0	0	0	0	0	1	1	0	0	0	0	0	0	0	0	0	0	1	1	2	0	0	0	0	0	0	0	0	0	3	0	0	0
OTU10325	9	4	11	2	7	7	4	9	11	5	25	1	0	0	0	0	0	0	0	0	0	0	0	0	0	0	0	0	0	0	0	0	0	0	0	0	0	0	0	0	0	0	0	0	0	0	0	0	0
OTU10326	9	11	9	4	5	4	19	11	13	3	13	10	0	0	0	0	0	0	0	0	0	0	0	0	0	1	0	0	0	0	0	1	0	0	1	0	2	0	1	0	1	1	1	0	0	0	0	0	0
OTU10327	1	2	0	2	3	3	0	0	2	2	1	5	0	0	0	0	0	0	0	0	0	1	0	2	0	0	0	0	0	0	0	0	0	0	0	0	0	0	0	1	0	0	0	2	0	0	0	0	1
OTU10328	0	1	3	3	9	6	2	3	3	1	3	1	0	0	1	0	0	0	0	0	0	0	1	0	0	1	6	3	3	5	5	2	5	0	1	3	4	4	11	1	1	1	0	1	2	3	1	1	0
OTU10329	1	0	1	2	1	1	1	6	3	1	7	0	0	0	0	0	0	0	0	0	0	0	0	1	0	0	0	0	0	0	0	0	0	2	0	0	2	4	0	3	1	0	2	2	0	2	5	2	3
OTU1033	0	0	0	0	0	0	0	0	0	0	0	0	0	0	1	1	0	0	0	0	0	0	0	0	0	0	0	4	0	0	0	0	0	0	0	0	0	0	0	0	0	0	0	0	0	0	0	0	0
OTU10330	11	5	4	5	2	8	3	8	8	4	6	5	0	0	0	0	0	0	0	0	0	0	0	0	0	0	0	0	0	0	0	0	0	0	0	0	0	0	0	0	0	0	0	0	0	0	0	0	1
OTU10331	0	0	0	1	4	1	2	2	1	4	5	6	0	0	0	0	0	0	0	0	0	0	0	0	0	0	0	0	0	0	0	0	0	0	0	1	0	0	0	0	0	0	0	0	0	0	0	0	1
OTU10332	1	0	0	1	0	0	5	2	4	6	5	1	0	0	0	0	0	0	0	0	0	0	0	0	0	0	0	0	0	0	0	0	0	0	2	0	0	0	0	0	0	0	0	1	0	0	0	0	0
OTU10333	1	1	1	1	0	0	1	7	2	5	7	4	0	0	0	0	0	0	0	0	0	0	0	0	0	0	0	0	0	0	0	0	0	0	0	0	0	0	1	0	0	0	2	1	0	0	0	0	0
OTU10334	7	3	11	12	9	3	15	9	15	4	12	7	2	1	2	1	0	0	0	0	0	0	1	1	3	4	4	1	3	6	4	4	5	4	1	1	0	0	1	2	1	1	1	1	2	0	0	0	13
OTU10335	0	0	1	1	3	4	0	0	3	1	3	0	0	0	0	0	0	0	0	0	0	0	0	0	7	0	1	1	2	2	0	0	0	7	1	0	0	0	6	0	1	0	0	0	0	0	0	3	0
OTU10336	1	4	1	0	7	0	3	0	1	2	3	4	0	0	0	0	0	0	0	0	0	0	0	0	0	0	0	0	0	0	0	2	0	0	2	0	0	0	0	0	0	0	0	0	0	0	0	0	1
OTU10337	0	23	0	0	0	0	1	4	5	11	24	7	0	0	0	0	0	0	0	0	0	0	0	0	0	0	0	0	0	0	0	0	0	0	0	0	0	0	0	0	0	0	0	0	0	0	0	0	0
OTU10338	1	9	0	1	0	0	4	0	5	4	20	3	0	0	0	0	0	0	0	0	0	1	2	8	0	0	0	0	0	0	0	0	0	0	0	0	0	0	0	0	0	0	0	0	0	0	0	0	0
OTU10339	2	3	7	2	1	0	3	8	3	6	9	6	0	0	0	0	0	0	0	0	0	3	3	4	0	0	0	0	0	0	0	0	0	0	0	0	0	0	0	0	0	0	0	0	0	0	0	0	0
OTU1034	0	0	0	0	0	0	0	0	0	0	0	0	135	100	240	0	1	0	0	1	0	0	1	1	0	0	0	2	0	0	0	0	0	0	0	0	0	0	0	0	0	0	0	0	0	0	0	0	0
OTU10340	2	5	7	3	4	5	15	7	4	1	9	8	0	0	0	0	0	0	0	0	0	0	0	1	1	2	1	0	2	2	1	3	2	2	1	0	0	0	0	0	1	0	0	0	0	0	0	0	0
OTU10341	3	2	0	4	1	0	2	2	4	4	6	0	0	1	0	0	0	0	0	0	0	4	6	8	1	0	1	0	0	0	2	0	1	0	0	1	1	2	0	0	0	0	0	0	2	0	3	0	0
OTU10342	3	0	2	0	1	1	2	1	0	1	3	0	0	0	0	0	0	0	0	0	0	0	0	1	0	0	0	0	0	0	0	0	0	0	0	0	0	0	0	0	1	1	0	0	0	0	1	0	0
OTU10343	1	1	1	0	0	0	2	5	1	1	4	0	0	0	0	0	0	0	0	0	0	0	0	0	0	0	0	0	0	0	0	0	0	0	0	0	0	0	0	0	0	0	0	0	0	0	0	0	0
OTU10344	1	3	0	4	9	12	4	4	7	3	5	3	1	0	0	0	0	0	0	0	0	0	0	0	0	0	0	0	0	0	0	0	0	0	0	0	0	0	0	0	0	0	0	0	0	0	0	0	0
OTU10345	1	1	0	0	2	1	1	3	4	4	7	3	0	0	0	0	0	0	0	0	0	0	0	0	0	0	0	0	0	0	0	0	0	0	0	0	0	0	0	0	0	0	0	0	0	0	0	0	0
OTU10346	5	1	0	3	8	7	8	4	5	5	5	2	0	0	0	0	0	0	0	0	0	2	3	3	5	1	1	0	3	0	3	3	3	3	4	3	0	2	0	2	0	0	1	4	1	2	3	0	7
OTU10347	1	0	0	1	3	1	3	1	4	2	2	0	0	0	0	0	0	0	0	0	0	0	0	0	0	0	0	0	0	0	0	0	0	0	0	0	0	0	0	0	0	0	0	0	0	0	0	0	0
OTU10348	2	1	1	6	0	4	1	2	1	1	4	1	0	0	0	0	0	0	0	0	0	0	0	0	0	0	0	0	0	0	0	0	0	0	0	0	0	0	0	0	0	0	0	0	0	0	0	0	1
OTU10349	10	2	4	6	11	7	2	1	4	4	11	3	0	0	0	0	0	0	0	0	0	0	1	0	0	1	0	0	0	0	0	0	0	0	0	0	0	0	0	0	0	0	0	0	0	0	0	0	14
OTU1035	0	0	0	0	0	0	0	0	1	0	0	0	106	118	115	0	0	0	0	0	0	0	0	0	0	0	0	0	0	0	0	0	0	0	0	0	0	0	0	0	0	0	0	0	0	0	0	0	0
OTU10350	3	2	4	3	0	4	6	8	7	10	9	2	0	0	0	0	0	0	0	0	0	0	0	0	0	0	1	0	1	2	2	1	0	0	2	4	2	2	1	0	1	5	2	4	2	3	2	1	2
OTU10351	1	3	1	3	1	2	0	3	3	0	6	0	0	0	0	0	0	0	0	0	0	0	0	0	0	0	0	0	1	0	0	0	0	0	0	1	0	0	1	0	0	1	0	0	0	0	0	0	0
OTU10352	0	0	0	1	0	1	2	3	3	0	2	0	0	0	0	0	0	0	0	0	0	0	0	0	0	0	0	0	0	0	0	0	0	0	0	0	0	0	0	1	0	0	0	0	0	0	0	0	0
OTU10353	3	4	1	2	3	4	1	4	1	3	7	2	0	0	0	0	0	0	0	0	0	0	0	0	0	0	0	0	1	0	0	4	1	1	3	1	0	0	0	0	0	0	0	7	0	0	4	0	0
OTU10354	0	2	2	2	3	2	7	5	1	1	7	4	0	0	0	0	0	0	0	0	0	0	0	0	0	0	0	0	0	0	0	0	1	0	0	0	0	0	0	0	1	1	0	0	0	0	0	0	0
OTU10355	1	0	0	0	0	1	2	3	5	1	1	0	0	0	0	0	0	0	0	0	0	0	0	0	0	0	0	0	0	0	2	0	0	0	1	0	0	0	0	0	0	0	0	0	0	0	0	0	0
OTU10356	2	2	2	2	1	1	9	5	9	9	23	6	0	0	0	0	0	0	0	0	0	0	0	0	0	0	0	0	0	0	0	0	0	0	0	0	0	0	0	0	0	0	0	0	0	0	0	0	1
OTU10357	3	2	0	0	0	0	2	0	2	0	2	0	0	0	0	0	0	0	0	0	0	0	0	0	0	0	0	0	0	0	0	0	0	0	0	0	0	0	0	0	0	0	0	0	0	0	0	0	0
OTU10358	6	8	3	8	20	7	1	5	11	2	7	1	0	0	1	0	0	0	0	0	0	0	0	0	0	3	3	0	0	2	0	2	1	4	0	0	0	0	1	0	0	0	0	0	0	0	0	0	4
OTU10359	1	0	0	0	2	4	1	0	4	7	8	5	0	0	0	1	0	0	0	0	0	0	0	0	0	0	0	0	0	0	0	0	0	0	0	0	0	0	0	0	0	0	0	0	0	0	0	0	0
OTU1036	30	17	28	8	22	27	31	34	24	17	25	10	148	167	217	0	0	0	0	0	0	0	2	0	14	14	18	8	10	12	5	10	8	12	9	9	1	0	0	1	1	1	0	3	4	2	5	3	5
OTU10360	0	2	0	0	0	0	1	1	0	0	4	1	1	0	1	0	0	0	1	0	0	0	0	0	0	0	3	1	1	1	0	1	0	1	1	3	0	0	0	0	2	0	0	0	0	4	9	9	0
OTU10361	0	1	1	0	0	0	0	2	2	3	2	1	0	0	0	0	0	0	0	0	0	0	0	0	0	0	0	0	0	0	0	0	0	0	0	0	0	1	0	0	1	0	0	0	0	0	0	0	0
OTU10362	4	0	3	3	7	8	3	0	2	12	4	9	0	0	0	0	1	0	0	0	0	0	0	0	0	0	1	0	1	0	2	1	0	1	0	1	2	0	0	0	1	0	0	0	1	0	0	0	0
OTU10363	4	2	4	1	3	4	8	1	3	1	7	1	0	0	0	0	0	0	0	0	0	0	0	0	0	0	0	0	0	0	0	0	0	0	0	0	0	0	0	0	0	0	0	0	0	0	0	0	0
OTU10364	7	4	9	0	2	2	10	19	24	2	6	1	0	0	0	0	0	0	0	0	0	0	0	0	1	0	0	0	0	0	0	0	2	1	0	0	0	0	0	1	0	1	0	0	10	3	5	6	1
OTU10365	1	1	0	0	0	0	2	0	4	0	4	0	3	1	1	0	0	0	0	0	0	0	0	0	0	0	0	0	2	0	0	0	3	4	1	1	0	0	2	0	0	0	0	1	0	0	0	0	0
OTU10366	18	10	18	8	11	17	15	4	16	3	21	7	0	0	0	0	0	0	0	0	0	0	0	0	1	2	0	0	0	0	0	0	0	0	0	0	0	0	0	0	0	0	0	0	0	0	0	0	1
OTU10367	3	0	3	0	5	5	2	3	3	6	12	6	0	0	0	0	0	0	0	0	0	0	2	18	0	0	0	0	0	0	0	0	0	0	0	0	0	0	0	0	0	0	0	0	1	0	0	0	0
OTU10368	3	0	3	0	1	1	3	1	2	2	3	4	0	0	0	0	0	0	0	0	1	0	0	0	0	0	0	0	0	0	0	0	0	0	0	0	0	0	0	0	0	0	0	0	0	0	0	0	0
OTU10369	14	1	4	8	8	7	12	5	4	0	14	6	0	0	0	0	0	0	0	0	0	0	0	0	0	0	0	0	0	0	0	0	0	0	0	0	0	0	0	0	0	0	0	0	0	0	0	0	1
OTU1037	0	0	0	0	1	0	0	0	0	0	0	0	0	0	0	0	0	0	0	0	0	157	179	120	0	0	0	0	0	0	0	0	0	0	0	0	0	0	0	0	0	0	0	0	0	0	0	0	0
OTU10370	5	0	2	5	5	6	9	6	3	33	23	18	0	0	0	0	0	0	0	0	0	0	0	0	0	0	0	0	0	0	0	0	0	0	0	0	0	0	0	1	0	0	0	1	0	0	0	0	0
OTU10371	20	25	13	3	8	12	5	8	11	6	10	2	0	0	0	0	0	0	0	0	0	0	0	0	0	0	0	0	0	0	0	0	0	0	0	0	0	0	0	0	0	0	0	0	0	0	0	0	2
OTU10372	8	3	3	2	0	5	1	1	1	1	2	5	0	0	0	0	0	0	0	0	0	1	0	1	0	0	2	2	0	0	1	1	0	0	1	1	0	1	0	0	0	0	1	1	0	0	0	0	0
OTU10373	1	0	1	2	3	3	4	5	6	1	4	1	0	0	0	0	0	0	0	0	0	0	0	0	0	0	0	0	0	0	0	0	1	0	0	0	0	0	0	0	0	0	0	1	1	0	0	1	10
OTU10374	10	3	4	2	1	1	11	13	19	2	27	4	0	0	0	0	0	0	0	0	0	0	0	0	3	0	1	2	3	2	0	0	0	3	4	0	2	0	1	0	0	0	0	3	0	0	0	0	0
OTU10375	2	4	4	6	15	15	6	5	11	8	6	5	0	0	0	0	0	0	0	0	0	0	0	0	0	0	2	0	0	0	0	0	0	0	0	0	0	0	0	1	0	0	0	1	0	0	0	0	4
OTU10376	0	0	0	1	1	1	2	4	2	0	2	1	0	0	0	0	0	0	0	0	0	0	0	0	0	0	0	0	0	0	2	0	0	0	1	3	0	0	0	0	0	0	0	0	0	0	0	0	0
OTU10377	10	6	1	0	2	0	0	1	0	0	8	4	0	0	0	0	0	0	0	0	0	0	0	0	0	0	0	0	0	0	0	0	0	0	0	0	0	0	0	0	0	0	0	0	0	0	0	0	3
OTU10378	1	1	2	3	6	5	0	0	1	1	3	2	0	0	0	0	0	0	0	0	0	0	0	0	0	0	0	0	0	0	0	0	0	0	0	0	0	0	0	0	0	0	0	0	0	0	0	0	0
OTU10379	2	1	0	0	3	1	0	1	0	0	18	4	1	2	5	0	0	0	0	0	0	0	0	0	0	2	0	0	0	0	0	0	0	0	0	0	0	0	0	0	0	0	0	0	0	0	0	0	3
OTU1038	3	0	0	3	1	0	0	1	2	3	1	0	0	0	0	0	0	0	0	1	0	81	99	82	3	0	4	1	2	0	1	0	0	3	0	1	0	0	0	0	1	0	0	0	0	0	0	0	0
OTU10380	3	1	0	0	2	3	5	2	4	5	7	1	0	0	0	0	0	0	0	0	0	0	0	0	0	0	0	0	0	0	0	0	0	0	0	0	0	0	0	0	0	0	0	0	0	0	0	0	0
OTU10381	3	1	1	4	1	0	1	4	0	4	9	4	0	0	0	1	0	0	0	0	0	0	0	0	1	0	0	1	1	0	0	2	1	0	0	0	0	0	0	0	0	0	0	0	0	0	0	0	0
OTU10382	4	1	0	2	3	2	2	4	3	0	3	1	0	2	1	0	2	2	1	1	0	1	0	0	4	2	0	1	0	0	1	2	3	1	1	1	0	1	0	0	1	0	0	0	0	0	0	0	2
OTU10383	9	5	3	5	1	3	6	8	7	2	8	2	0	0	0	0	0	0	0	0	0	0	0	0	0	1	2	4	4	2	5	3	0	3	0	0	0	0	1	0	0	0	2	1	1	0	0	0	0
OTU10384	5	5	2	4	0	0	5	3	3	0	6	0	0	1	1	0	0	0	0	0	0	0	0	0	8	5	7	13	10	12	20	9	9	5	11	1	0	0	1	0	0	2	0	0	0	0	0	0	0
OTU10385	7	2	4	4	1	10	6	12	4	15	6	5	0	0	0	0	0	0	0	0	0	0	1	1	0	0	0	0	0	0	0	0	0	0	0	1	0	0	1	0	0	0	0	0	0	0	0	0	1
OTU10386	10	3	4	4	1	0	10	6	15	3	13	2	0	0	0	0	0	0	0	0	0	0	0	0	7	3	5	0	0	1	7	2	3	4	4	0	1	1	1	1	4	1	4	11	3	2	2	1	0
OTU10387	3	0	0	3	4	8	3	4	0	1	1	5	0	0	0	0	0	0	0	0	0	0	0	0	0	0	0	0	0	0	0	0	0	0	3	5	0	3	0	0	1	0	0	1	0	0	0	0	0
OTU10388	2	7	3	4	10	13	1	0	4	1	1	0	0	0	0	0	0	0	0	0	0	0	0	0	0	0	0	0	0	0	0	0	0	0	0	0	0	0	0	0	0	0	0	0	0	0	0	0	0
OTU10389	15	5	4	2	2	1	1	2	2	0	3	0	0	0	0	0	0	0	0	0	0	0	0	0	0	0	0	0	0	0	0	0	0	0	0	0	0	0	0	0	0	0	0	0	0	0	0	0	1
OTU1039	1	4	5	2	4	5	3	9	7	2	4	1	1	0	1	1	0	0	0	0	0	192	261	217	1	0	2	0	0	0	1	0	4	1	0	0	0	0	3	0	2	0	1	2	2	0	0	0	0
OTU10390	2	0	3	0	0	1	8	2	2	0	4	0	0	0	0	0	0	0	0	0	0	0	0	0	0	0	0	0	0	0	0	0	0	0	0	0	0	0	0	0	0	0	0	0	0	0	0	0	0
OTU10391	2	1	1	1	0	2	4	2	7	1	3	0	0	0	0	0	0	0	0	1	0	0	0	0	7	6	8	3	3	3	3	3	4	4	2	1	0	0	1	0	0	0	0	0	0	0	0	0	3
OTU10392	4	7	3	7	4	4	8	5	8	0	7	0	1	0	0	0	0	0	0	0	0	0	0	0	2	1	1	0	1	0	1	0	1	0	0	1	1	2	2	0	1	0	0	3	0	1	1	0	4
OTU10393	3	1	2	1	0	1	3	3	2	5	1	2	0	0	0	0	0	0	0	0	0	0	0	0	1	0	0	1	2	0	0	1	0	0	2	1	0	0	0	0	0	0	0	8	1	0	0	1	0
OTU10394	8	5	5	7	0	1	12	9	8	3	8	0	0	1	1	0	0	0	0	0	0	11	6	7	0	0	0	1	1	0	3	1	0	0	1	0	0	0	0	0	0	0	0	0	0	1	0	1	0
OTU10395	2	2	3	7	2	2	4	5	16	1	3	1	0	0	0	0	0	0	0	0	0	0	0	0	3	1	0	3	0	3	3	2	2	4	1	5	0	0	0	0	0	0	0	0	0	0	0	0	1
OTU10396	4	1	1	4	4	9	8	2	5	6	8	6	0	0	0	0	0	0	0	0	0	0	0	1	0	1	0	1	2	0	2	1	2	2	3	2	0	0	0	1	1	0	0	1	0	0	0	0	0
OTU10397	2	0	0	1	0	0	0	0	0	14	30	11	0	0	0	0	0	0	0	0	1	0	2	1	0	0	0	0	0	0	0	0	0	0	1	1	0	0	0	0	0	0	0	0	0	4	3	1	0
OTU10398	7	1	4	3	7	9	3	3	2	3	11	5	0	0	0	0	0	0	0	0	0	1	1	1	0	0	0	0	0	0	0	0	0	0	0	0	0	0	0	0	0	0	0	0	0	0	0	0	2
OTU10399	0	0	0	2	6	1	3	3	5	0	3	1	0	0	1	0	0	0	0	0	0	1	0	0	0	0	0	1	4	0	0	0	0	0	2	1	1	13	12	1	3	0	0	0	2	0	1	0	0
OTU104	49	42	24	37	29	29	42	56	39	19	60	18	2	2	1	1	0	0	0	2	0	0	3	1	54	53	67	69	74	53	72	81	119	82	115	80	211	176	120	157	240	205	134	623	102	280	244	245	98
OTU1040	0	0	3	3	1	0	0	1	0	0	0	0	2	0	1	0	0	0	0	0	0	96	135	92	0	0	0	0	0	0	0	0	0	0	0	0	0	0	0	0	1	0	0	2	0	0	0	0	0
OTU10400	2	1	3	2	3	3	5	3	7	2	1	1	0	0	0	0	0	0	0	0	0	0	0	0	0	0	0	0	0	0	0	0	0	0	0	0	0	0	0	0	0	0	0	0	0	0	0	0	0
OTU10401	0	1	0	6	1	1	2	4	0	4	4	0	0	0	0	0	0	0	0	0	0	0	0	0	0	0	0	1	0	1	0	0	0	0	1	2	2	0	2	0	2	1	1	4	0	0	1	1	1
OTU10402	0	0	2	2	0	1	0	1	0	9	2	3	0	0	0	0	0	0	0	0	0	0	0	0	0	0	0	0	0	0	0	0	0	0	0	0	0	0	0	0	0	0	0	0	0	0	0	0	0
OTU10403	3	3	5	2	10	7	4	3	5	2	1	1	0	0	0	0	0	0	0	0	0	0	0	0	0	0	0	0	0	0	0	0	0	0	0	0	0	0	0	0	0	0	0	0	0	0	0	0	13
OTU10404	1	0	2	4	2	2	3	1	2	4	8	2	0	0	0	0	0	0	0	0	0	0	0	0	0	0	0	0	0	0	0	0	0	0	0	0	0	0	0	0	0	0	0	0	0	0	0	0	1
OTU10405	2	2	5	4	1	0	3	11	4	2	5	2	1	0	0	0	0	0	0	0	0	0	0	0	1	0	1	0	1	0	0	0	0	1	0	0	0	0	0	0	0	0	0	0	0	0	0	0	0
OTU10406	3	5	6	0	2	5	6	6	4	1	7	4	0	0	0	0	0	0	0	0	0	0	0	0	2	0	4	0	0	4	2	0	2	6	0	0	0	0	0	0	0	0	0	0	0	0	0	0	1
OTU10407	0	0	0	0	0	0	1	1	3	1	4	0	0	0	0	0	0	0	0	0	0	0	0	0	0	0	0	0	0	0	0	0	0	0	0	0	0	0	0	0	0	0	0	0	0	0	0	0	0
OTU10408	0	0	0	0	2	2	2	1	0	0	1	1	0	0	0	0	0	0	0	0	0	0	0	0	0	0	0	0	0	0	0	0	0	0	0	0	0	0	0	0	0	0	0	0	0	0	0	0	0
OTU10409	2	4	4	1	4	4	4	1	2	1	1	0	0	0	0	0	0	0	0	0	0	0	0	0	1	0	0	0	0	1	1	0	0	0	0	0	0	0	0	0	3	0	0	0	2	0	1	0	7
OTU1041	0	0	0	0	0	0	0	0	0	0	0	0	0	0	0	0	0	0	0	0	0	115	154	89	0	0	0	0	0	0	0	0	0	0	0	0	0	0	0	0	0	0	0	0	0	0	0	0	0
OTU10410	1	0	0	0	12	3	2	3	4	3	3	0	0	0	0	0	0	0	0	0	0	0	0	0	2	3	2	0	1	0	0	1	0	2	0	0	1	2	0	0	0	0	0	0	0	1	2	0	17
OTU10411	0	0	0	0	0	1	2	8	3	1	4	1	0	0	0	0	0	0	0	0	0	0	1	0	0	0	0	0	0	0	0	0	0	0	0	0	0	0	0	0	0	0	0	0	0	0	0	0	0
OTU10412	8	0	9	3	1	2	4	2	5	2	2	3	0	0	0	0	0	0	0	0	0	0	0	0	0	0	0	0	0	0	0	0	0	2	0	0	0	0	0	0	0	0	0	0	0	0	0	0	0
OTU10413	12	10	6	9	16	4	8	2	11	0	6	2	0	0	0	0	0	0	0	0	0	0	0	0	1	1	1	0	0	0	0	0	0	0	0	0	0	0	0	0	0	0	0	0	0	0	0	0	13
OTU10414	1	1	0	1	1	2	2	3	2	1	5	2	0	0	0	0	0	0	0	0	0	0	0	0	3	1	1	0	0	0	0	0	0	2	0	0	0	0	0	0	0	0	0	0	0	0	0	0	1
OTU10415	2	1	5	1	0	2	3	0	1	0	4	1	0	0	0	0	0	0	0	0	0	0	0	0	0	0	0	0	0	0	0	0	0	0	0	0	0	0	0	0	0	0	0	0	0	0	0	0	0
OTU10416	2	1	2	2	4	6	3	3	1	0	1	2	0	0	0	0	0	0	0	0	0	0	0	0	0	0	0	0	0	0	0	0	0	0	0	0	0	2	0	0	0	0	0	0	0	0	0	0	0
OTU10417	5	3	3	5	1	5	3	13	4	0	6	3	0	0	0	0	0	0	0	0	0	5	2	5	0	0	0	0	0	0	0	0	0	0	0	0	0	0	0	0	0	0	0	0	0	0	0	0	0
OTU10418	0	1	5	8	6	15	8	12	13	17	22	8	0	0	0	0	0	0	0	0	0	2	1	2	0	2	0	0	3	4	1	1	0	0	1	1	0	0	0	0	0	1	1	2	0	0	1	1	0
OTU10419	0	0	1	0	0	1	0	0	0	5	2	2	0	0	0	0	0	0	0	0	0	0	0	0	0	0	0	0	0	0	0	0	0	0	0	0	0	0	0	0	0	0	0	0	0	0	0	0	0
OTU1042	0	0	2	1	1	0	0	0	0	0	0	0	3	3	1	0	2	0	4	8	6	101	165	90	0	0	0	1	0	0	0	0	0	0	0	0	0	0	0	0	1	3	0	4	2	0	0	0	0
OTU10420	2	0	4	1	2	1	4	7	5	3	12	2	0	0	0	0	0	0	0	0	0	2	2	3	0	7	3	1	4	4	2	5	5	6	4	1	0	0	0	0	0	0	0	1	0	0	1	0	0
OTU10421	0	2	0	1	1	2	8	2	5	6	5	5	0	0	0	0	0	1	0	0	0	1	1	3	1	0	0	0	0	0	2	0	2	1	2	1	0	0	1	0	0	0	0	1	0	1	0	1	0
OTU10422	4	2	6	3	0	3	3	2	3	1	6	3	0	0	0	0	0	0	0	0	0	0	0	0	2	1	7	1	1	0	0	0	0	1	1	2	0	0	0	0	0	0	0	0	0	0	0	0	1
OTU10424	1	2	1	4	7	2	7	6	6	9	12	9	0	0	0	0	0	0	0	0	0	0	0	0	2	0	2	0	2	1	4	0	0	2	4	0	0	0	0	0	1	1	0	1	0	0	0	1	5
OTU10425	0	1	0	0	4	4	5	2	0	1	2	3	0	0	0	0	0	0	0	0	0	0	0	0	0	0	0	0	0	0	0	0	0	0	0	0	0	0	0	0	0	0	0	0	0	0	0	0	0
OTU10426	3	2	2	2	7	3	6	2	5	3	5	0	0	0	0	0	0	0	0	0	0	0	0	0	0	0	0	0	0	0	0	0	0	0	0	0	0	0	0	0	0	0	0	0	0	0	0	0	0
OTU10427	3	5	2	2	2	1	2	0	6	1	3	1	0	0	0	0	0	0	0	0	0	0	0	0	0	0	0	0	0	0	0	0	0	0	0	0	0	0	0	0	0	0	0	0	0	0	0	0	0
OTU10428	4	7	6	2	7	6	7	1	4	2	1	2	0	0	0	0	0	0	0	0	0	0	0	0	0	0	0	0	0	0	0	0	0	0	0	0	0	0	0	0	0	1	0	0	0	0	0	0	0
OTU10429	13	4	5	8	7	8	13	15	12	6	12	4	0	0	0	0	0	0	0	0	0	3	0	1	0	0	0	0	1	0	0	0	1	0	0	0	0	0	0	0	0	1	0	0	0	0	0	1	0
OTU1043	0	0	0	1	1	0	0	0	1	0	0	0	12	10	15	128	155	93	75	115	243	0	0	0	0	0	0	0	0	0	0	0	0	0	0	0	0	0	0	0	0	2	0	0	0	0	0	0	0
OTU10430	4	1	2	1	1	1	5	2	3	2	3	1	0	0	0	0	0	0	0	0	0	0	0	0	2	1	1	0	0	0	0	0	0	1	0	0	0	0	0	0	0	0	0	0	0	0	0	0	1
OTU10431	2	6	2	9	8	0	4	4	4	3	4	8	0	0	0	0	0	0	0	0	0	0	0	0	0	0	2	0	0	0	0	0	0	0	0	0	0	0	0	0	0	0	0	0	0	0	0	0	3
OTU10432	0	0	0	1	2	0	0	2	3	5	4	2	0	0	0	0	0	0	0	0	0	0	0	0	0	0	0	0	0	0	0	0	0	0	0	0	0	0	0	0	0	0	0	0	0	0	0	0	0
OTU10433	1	0	1	3	2	0	3	0	1	1	3	4	0	0	0	0	0	0	0	0	0	0	0	0	0	0	0	0	0	0	0	0	0	0	0	0	0	0	0	0	0	0	1	0	0	0	0	0	0
OTU10434	0	0	2	0	6	1	0	0	0	1	2	2	0	0	0	0	0	0	0	0	0	0	0	0	0	0	2	1	0	0	0	1	2	1	2	0	1	1	1	1	0	0	0	0	1	1	1	0	0
OTU10435	1	0	1	0	1	2	1	3	4	0	5	4	0	0	0	0	0	0	0	0	0	0	0	0	0	0	0	1	0	0	0	0	0	0	0	0	0	0	0	0	0	0	0	0	0	0	0	0	0
OTU10436	4	0	1	1	1	0	3	1	1	5	4	3	1	1	1	0	0	0	0	0	0	2	3	2	2	0	4	0	0	0	0	1	0	1	0	0	0	0	0	0	0	0	0	0	0	0	0	0	1
OTU10437	6	1	1	4	0	1	2	4	1	1	4	2	0	0	0	0	0	0	0	0	0	0	0	1	0	2	0	0	0	0	2	0	1	0	2	0	0	0	0	1	1	0	2	2	0	1	1	1	0
OTU10438	0	0	0	1	16	6	0	0	1	0	0	0	0	0	0	0	0	0	0	0	0	0	0	0	0	0	0	0	0	0	0	0	0	0	0	0	1	0	0	3	0	0	0	2	0	0	0	0	1
OTU10439	14	13	12	10	6	7	9	8	14	4	9	6	0	0	0	0	0	0	0	0	0	0	0	0	11	2	6	6	3	5	2	1	3	5	2	0	0	0	0	0	1	0	0	0	0	0	0	0	0
OTU1044	0	0	0	0	0	0	0	0	0	0	0	0	0	0	0	76	78	62	29	46	43	0	0	0	0	0	0	0	0	0	0	0	0	0	0	0	0	0	0	0	0	0	0	0	0	0	0	0	0
OTU10440	11	5	6	7	2	0	6	3	7	1	9	4	0	0	0	0	0	0	0	0	0	0	0	0	6	4	4	3	5	7	6	2	3	5	4	0	0	0	0	0	0	0	2	1	0	0	0	0	0
OTU10441	2	3	3	1	8	4	2	5	3	3	3	3	0	0	0	0	0	0	0	0	0	0	0	0	3	0	5	2	3	1	2	0	2	3	3	0	0	0	0	0	0	0	0	0	0	0	0	0	0
OTU10442	5	9	6	2	7	12	6	3	4	8	6	5	0	0	0	0	0	0	0	0	0	0	0	0	1	0	0	0	0	1	1	1	0	0	1	2	5	3	5	2	7	2	1	2	0	0	2	1	11
OTU10443	8	1	1	13	0	1	3	0	3	3	2	0	0	0	0	0	0	0	0	0	0	0	0	0	0	0	0	0	0	0	0	0	0	1	0	0	0	0	0	0	0	0	0	0	0	0	0	0	0
OTU10444	2	1	6	3	8	14	10	3	9	0	1	2	0	0	0	0	0	0	0	0	0	0	0	0	0	0	0	2	1	0	0	1	1	0	0	1	0	0	0	0	0	0	0	1	0	0	0	0	0
OTU10445	2	2	4	4	15	3	1	5	2	0	1	2	0	0	0	0	0	0	0	0	0	0	0	0	0	0	0	0	0	0	0	0	0	0	0	0	0	0	0	0	0	0	0	0	0	0	0	0	5
OTU10446	1	6	5	3	3	6	5	6	4	0	4	4	0	0	0	0	0	0	0	0	0	0	0	0	6	0	6	4	1	5	3	3	4	5	0	0	0	0	0	0	0	0	0	0	0	0	0	0	2
OTU10447	6	2	3	11	3	6	5	1	9	3	1	0	0	0	0	0	0	0	0	0	0	0	0	0	0	0	0	0	0	0	0	0	0	0	0	0	0	0	0	0	0	0	0	1	0	0	0	0	3
OTU10448	14	13	7	17	13	12	8	6	13	4	16	3	0	0	0	0	0	0	0	0	0	0	0	0	0	0	0	0	0	0	0	0	0	0	0	0	0	0	0	1	0	0	0	0	0	0	0	0	0
OTU10449	4	2	2	12	14	7	3	4	2	1	4	5	0	0	0	0	0	0	0	0	0	0	0	0	0	0	0	1	0	0	0	1	0	0	0	2	1	1	0	0	0	0	0	0	0	0	0	0	2
OTU1045	0	0	1	0	0	0	0	0	0	0	0	0	10	11	13	0	0	0	0	0	0	59	65	46	0	0	0	0	0	0	0	0	0	0	0	0	0	0	0	0	0	0	0	0	0	0	0	0	0
OTU10450	26	8	25	9	22	9	4	0	1	0	0	0	0	0	0	0	0	0	0	0	0	0	0	0	0	0	0	0	0	0	0	0	0	0	0	0	0	0	0	0	0	0	0	0	0	0	0	0	0
OTU10451	0	2	1	4	5	1	4	9	4	9	12	9	0	0	0	0	0	0	0	0	0	0	0	0	6	1	1	3	0	3	6	0	4	1	2	1	4	2	0	2	1	0	1	4	0	0	0	0	1
OTU10452	1	6	4	6	1	3	0	0	5	1	0	1	0	0	0	0	0	0	0	0	0	0	0	0	0	0	0	0	0	0	0	0	0	0	0	0	0	3	0	0	0	0	0	0	0	0	0	0	1
OTU10453	1	0	0	1	2	3	1	3	0	3	3	0	1	1	2	0	0	0	0	0	0	1	0	1	0	0	0	1	0	0	0	0	0	0	0	0	0	0	0	0	0	0	0	0	0	0	0	0	0
OTU10454	0	0	0	8	2	0	2	3	1	0	0	0	0	0	0	0	0	0	0	0	0	0	0	0	0	0	0	0	0	0	0	0	0	0	0	0	0	0	0	0	0	0	0	0	0	0	0	0	0
OTU10455	6	6	6	4	0	3	7	5	4	0	4	0	0	0	0	0	0	0	0	0	0	0	0	0	0	0	0	0	0	0	0	0	0	0	0	0	0	0	1	0	0	0	0	4	1	2	1	0	0
OTU10456	0	0	2	3	2	0	4	1	2	0	2	2	0	0	0	0	0	0	0	0	0	0	0	0	0	0	0	0	0	0	0	0	0	0	0	0	0	0	0	1	0	0	0	0	0	1	0	0	0
OTU10457	7	5	2	4	10	7	1	1	9	1	5	0	0	0	0	0	0	0	0	0	0	0	0	0	0	0	0	0	0	0	0	0	0	0	0	0	0	0	0	0	0	0	0	2	0	0	0	0	4
OTU10458	0	0	4	8	1	5	4	1	3	8	1	3	0	0	0	0	0	0	0	0	0	0	0	0	0	0	0	1	1	1	0	0	0	0	1	0	0	0	0	0	0	0	0	0	0	0	0	0	0
OTU10459	2	3	0	5	14	11	5	3	3	0	5	1	0	0	0	0	0	0	0	0	0	0	0	0	0	0	0	0	0	0	0	0	0	0	0	0	0	2	0	0	0	0	0	0	0	0	0	0	5
OTU1046	1	0	0	8	3	0	0	1	0	0	0	0	36	48	38	1	1	0	0	3	0	105	120	78	0	0	0	0	1	0	0	0	0	0	0	0	0	0	0	5	1	0	2	6	1	0	0	0	0
OTU10460	1	1	1	3	3	1	0	3	0	0	1	0	1	0	1	0	0	0	0	0	0	0	0	0	0	1	0	0	0	0	0	0	0	0	2	0	0	1	0	0	0	0	0	0	0	0	0	0	3
OTU10461	1	0	1	1	2	3	1	3	0	0	0	1	0	0	0	0	0	0	0	0	0	0	0	0	0	0	0	0	0	0	0	0	0	0	0	0	0	0	0	0	0	0	0	0	0	0	0	0	0
OTU10462	0	1	5	2	0	0	2	1	0	2	0	0	0	0	0	0	0	0	0	0	0	0	0	0	2	2	3	1	3	3	0	1	0	0	0	0	0	0	0	0	2	0	1	0	0	0	0	0	3
OTU10463	5	10	6	4	7	5	3	5	1	5	3	4	0	0	0	0	0	0	0	0	0	0	0	0	0	1	0	0	1	0	0	1	2	1	0	0	0	1	0	0	0	0	0	0	0	0	0	0	9
OTU10464	12	11	5	8	7	1	1	0	5	1	2	3	0	0	0	0	0	0	0	0	0	0	0	0	0	0	0	0	0	0	0	0	0	0	0	0	0	0	0	0	0	0	0	0	0	0	0	0	7
OTU10465	5	3	4	7	9	17	5	4	8	3	7	2	0	0	0	0	0	0	0	0	0	0	0	0	0	0	0	0	0	0	0	0	0	0	0	0	0	0	0	0	0	0	0	1	0	0	0	0	1
OTU10466	1	2	1	4	1	0	3	0	1	0	0	0	0	0	0	0	0	0	0	0	0	0	0	0	0	0	0	0	0	0	0	0	0	0	0	0	0	0	0	0	0	0	0	0	0	0	0	0	0
OTU10467	5	8	2	2	4	6	1	1	4	3	0	0	0	0	0	0	0	0	0	0	0	0	0	0	0	0	0	0	0	0	0	0	0	1	0	0	1	2	0	0	0	2	0	0	1	0	0	1	0
OTU10468	3	5	2	3	4	0	0	0	0	0	0	0	2	1	1	0	0	0	0	0	0	0	0	0	0	0	0	0	0	0	0	0	0	1	0	0	1	0	1	1	0	0	0	1	1	0	0	0	2
OTU10469	4	3	1	5	0	2	0	2	3	2	6	1	0	0	0	0	0	0	0	0	0	0	0	0	1	0	0	1	3	0	2	1	1	2	2	6	0	0	0	0	0	0	0	0	0	0	0	0	0
OTU1047	0	0	3	8	3	0	0	0	2	0	0	0	16	25	22	1	0	0	0	2	0	43	43	25	0	0	0	1	0	0	0	0	1	0	0	2	0	0	0	5	3	5	2	6	0	0	0	0	0
OTU10470	1	0	0	1	6	0	0	0	0	2	0	1	0	0	0	0	0	0	0	0	0	0	0	0	0	0	1	0	1	0	1	0	1	0	1	2	1	0	0	2	0	0	0	2	0	4	0	3	0
OTU10471	0	2	2	5	8	14	4	2	2	3	4	5	0	0	0	0	0	0	0	0	0	0	0	0	0	0	0	0	0	0	0	0	0	0	0	0	0	0	0	0	0	1	0	0	0	0	0	0	1
OTU10472	1	0	1	3	7	10	3	10	2	1	2	5	0	0	0	0	0	0	0	0	0	0	0	0	0	0	0	0	0	0	0	0	0	0	0	0	0	0	0	0	0	0	0	0	0	0	0	0	0
OTU10473	4	0	2	2	2	1	2	7	3	2	1	1	0	0	0	0	0	0	0	0	0	0	0	0	2	0	0	1	1	0	2	0	0	1	1	2	0	0	0	0	1	1	0	0	0	0	0	0	2
OTU10474	0	0	0	1	0	0	0	1	0	0	0	1	0	0	0	0	0	0	0	0	0	0	0	0	1	0	0	0	1	0	0	0	1	0	0	0	0	0	0	0	0	0	0	0	0	0	0	0	0
OTU10475	51	49	31	30	56	34	34	15	38	17	15	17	1	0	0	0	0	0	0	2	0	0	0	0	8	0	4	1	1	4	0	0	3	12	2	0	0	0	0	0	0	0	0	1	1	0	0	0	10
OTU10476	5	3	3	7	3	5	5	4	12	2	4	2	0	0	0	0	0	0	0	0	0	0	0	0	0	0	1	0	1	0	1	0	1	0	3	0	0	0	0	0	0	0	0	0	0	0	0	0	2
OTU10477	2	0	1	5	0	0	2	0	4	0	5	1	0	0	0	0	0	0	0	0	0	0	0	0	0	0	0	0	0	0	0	0	0	0	0	0	0	0	0	0	0	0	0	0	0	0	0	0	0
OTU10478	4	3	2	4	2	2	1	0	2	1	3	0	0	0	0	0	0	0	0	0	0	0	0	0	0	0	0	0	0	0	0	0	0	0	0	0	0	0	0	0	0	0	0	0	0	0	0	0	0
OTU10479	8	9	18	24	33	8	9	2	3	1	5	0	0	0	0	0	0	0	0	0	0	0	0	0	0	0	0	0	1	0	0	0	0	0	0	0	2	7	3	9	0	0	1	0	0	0	0	0	3
OTU1048	0	0	0	0	0	0	0	0	0	0	0	0	2	2	0	0	0	0	0	0	0	2	10	1	0	0	0	0	0	0	0	0	0	0	0	0	0	0	0	0	0	0	0	0	0	0	0	0	0
OTU10480	2	2	3	2	4	0	4	6	1	2	1	1	0	0	0	0	0	0	0	0	0	0	0	0	0	0	0	0	0	0	0	0	0	0	0	0	0	0	0	0	0	0	0	0	0	0	0	0	0
OTU10481	3	3	3	5	13	11	2	3	1	4	3	3	0	0	0	0	0	0	0	0	0	0	0	0	0	0	0	1	0	0	0	0	0	0	0	0	0	0	0	0	0	0	0	0	0	0	0	0	0
OTU10482	3	4	5	7	2	0	2	1	10	0	1	0	0	0	0	0	0	0	0	0	0	0	0	0	6	1	2	4	2	0	2	1	0	1	1	1	0	0	0	0	0	0	0	0	0	0	0	0	1
OTU10483	3	1	2	2	1	4	2	6	1	1	4	2	0	0	0	0	0	0	0	0	0	0	0	0	1	2	0	0	0	1	0	0	0	1	0	0	0	0	0	0	0	0	0	0	0	0	0	0	1
OTU10484	1	1	2	2	3	1	1	2	2	1	2	1	0	0	0	1	0	0	0	0	0	0	0	0	1	3	4	1	0	1	1	0	0	3	0	0	0	0	0	0	0	0	0	0	0	0	0	0	6
OTU10485	5	6	4	6	2	2	3	2	3	0	5	2	0	0	0	0	0	0	0	0	0	0	0	0	0	0	0	0	0	0	0	0	0	0	0	0	0	0	0	0	0	0	0	0	0	0	0	0	0
OTU10486	4	0	2	4	0	2	5	3	1	0	4	3	0	0	0	0	0	0	0	0	0	0	0	0	7	7	4	1	4	2	7	1	6	5	2	0	0	0	0	0	0	0	0	0	0	0	0	0	0
OTU10487	2	3	1	5	4	3	6	0	4	0	4	0	0	0	0	0	0	0	0	0	0	0	0	0	2	1	1	1	2	3	2	2	1	4	1	0	0	0	0	0	0	0	0	0	0	0	0	0	0
OTU10488	2	3	4	2	3	3	8	3	4	2	2	1	0	0	0	0	0	0	0	0	0	0	0	0	3	1	0	1	3	0	0	4	2	0	1	1	2	1	0	0	0	0	0	0	0	0	0	0	2
OTU10489	4	1	5	5	12	4	6	6	13	4	6	4	0	0	0	0	0	0	0	0	0	0	0	0	2	3	2	9	9	2	2	1	4	1	9	3	0	1	2	3	2	3	1	6	0	1	0	1	3
OTU1049	24	40	34	37	69	104	36	17	24	47	38	61	0	0	0	0	0	0	0	1	0	0	0	0	5	1	4	3	4	3	3	5	3	10	4	7	0	0	0	1	0	0	0	2	0	0	0	0	73
OTU10490	0	1	1	5	1	0	2	2	0	4	4	3	0	0	0	0	0	0	0	0	0	0	0	0	1	0	0	0	1	0	1	1	0	1	0	0	3	1	1	2	0	0	1	0	0	0	0	0	0
OTU10491	1	1	1	10	2	6	4	8	4	3	0	0	0	0	0	0	0	0	0	0	0	0	0	0	0	0	0	0	2	0	0	1	1	1	0	0	2	0	1	0	0	0	2	0	0	0	0	0	0
OTU10492	5	3	2	1	3	5	2	2	2	10	4	2	0	0	0	0	0	0	0	0	0	0	0	0	0	0	0	0	0	0	0	0	0	0	3	2	0	0	0	0	0	0	0	0	0	0	0	0	0
OTU10493	2	0	1	3	0	1	0	4	2	2	3	1	0	0	0	0	0	0	0	0	0	0	0	0	0	0	0	0	0	0	0	0	0	0	0	0	0	0	0	0	0	0	0	0	0	0	0	0	0
OTU10494	4	4	3	6	1	2	2	0	2	1	2	1	0	0	0	0	0	0	0	0	0	0	0	0	0	0	0	0	0	0	0	0	0	0	0	0	0	0	0	0	0	0	0	0	0	0	0	0	0
OTU10495	1	0	2	1	3	3	5	3	4	3	2	2	0	0	0	0	0	0	0	0	0	0	0	0	0	0	0	0	0	0	0	0	1	2	0	0	0	0	0	0	0	0	1	1	0	0	0	0	4
OTU10496	4	3	9	6	9	3	8	0	6	1	0	1	0	0	0	0	0	0	0	0	0	0	0	0	1	0	0	0	0	1	0	0	0	0	0	0	0	0	0	0	0	0	0	0	0	0	0	0	4
OTU10497	3	2	2	4	3	0	5	1	4	1	4	2	0	0	0	0	0	0	0	0	0	0	0	0	0	0	1	1	2	0	0	0	0	1	0	0	0	0	0	0	0	0	0	0	0	0	0	0	4
OTU10498	5	3	1	2	1	2	1	0	2	0	0	1	0	0	0	0	0	0	0	0	0	0	0	0	0	0	0	0	0	0	0	0	0	0	0	0	0	0	0	0	0	0	0	1	0	0	0	0	0
OTU10499	2	4	1	3	1	0	1	1	3	2	2	0	0	0	0	0	0	0	0	0	0	0	0	0	0	0	0	0	0	0	0	0	0	0	0	0	0	0	0	0	0	0	0	0	0	0	0	0	0
OTU105	3	0	2	9	5	1	1	4	0	0	2	2	464	551	539	2	3	1	0	1	1	8	22	23	18	8	11	14	12	14	4	3	14	12	0	1	0	0	3	1	0	7	1	2	3	0	0	1	2
OTU1050	17	20	16	13	22	27	48	80	59	105	85	63	0	0	0	0	0	0	0	0	0	0	0	0	17	8	13	11	7	11	11	11	11	12	13	6	0	0	0	1	1	3	0	1	1	2	3	0	0
OTU10500	1	0	0	2	1	0	0	1	1	0	1	0	0	0	0	0	0	0	0	0	0	0	0	0	0	0	0	0	0	0	0	0	1	0	0	0	0	0	0	0	0	0	0	0	0	0	0	0	4
OTU10501	3	8	5	2	12	3	5	8	5	1	2	2	0	0	0	0	0	0	0	0	0	0	0	0	1	1	1	4	2	1	1	1	2	1	1	2	0	0	0	0	0	0	0	1	0	0	0	0	2
OTU10502	2	1	3	6	3	5	0	4	4	4	5	2	0	0	0	0	0	0	0	0	0	0	0	0	0	0	0	0	4	0	0	0	0	2	0	1	0	0	0	1	1	0	0	3	0	0	0	0	1
OTU10503	2	1	0	2	7	1	7	3	8	4	3	1	0	0	0	0	0	0	0	0	0	0	0	0	0	0	0	0	0	0	0	0	0	0	0	0	0	0	0	0	0	0	0	0	0	0	0	0	0
OTU10504	0	0	0	2	0	0	1	2	0	2	4	1	0	0	0	0	0	0	0	0	0	0	0	0	0	0	0	0	0	0	0	0	0	0	0	0	0	0	0	0	0	0	0	0	0	0	0	0	0
OTU10505	0	2	0	4	4	0	1	4	2	0	0	0	0	0	0	0	0	0	0	0	0	0	0	0	0	0	0	0	0	0	0	0	0	0	0	0	0	0	0	0	0	0	0	0	0	0	0	0	0
OTU10506	2	1	3	7	6	7	4	11	2	2	2	0	0	0	0	0	0	0	0	0	0	0	0	0	0	0	0	0	0	0	0	0	1	0	12	9	0	1	0	0	0	0	0	0	0	0	0	0	1
OTU10507	3	3	9	7	15	22	5	8	4	2	7	3	0	0	0	1	0	0	1	0	0	0	0	0	2	0	0	0	0	0	0	0	0	0	0	0	0	0	0	0	0	0	0	0	0	0	0	0	10
OTU10508	0	0	0	0	3	0	2	0	0	0	0	0	0	0	0	0	0	0	0	0	0	0	0	0	0	0	0	0	0	0	0	0	0	0	0	1	0	0	0	0	0	0	0	1	1	1	0	0	0
OTU10509	14	6	2	6	7	1	3	1	13	1	2	2	0	0	0	0	0	0	0	0	0	0	0	0	0	0	0	0	0	0	0	0	0	0	0	0	0	0	0	0	0	0	0	0	0	0	0	0	1
OTU1051	28	13	26	43	96	87	34	19	20	12	14	21	0	0	0	0	0	0	0	0	0	0	1	0	2	0	0	0	3	0	0	0	0	1	0	0	0	0	1	3	4	0	0	2	0	0	0	0	35
OTU10510	2	3	8	1	5	1	5	5	1	4	3	1	0	0	0	0	0	0	0	0	0	0	0	0	1	0	1	0	0	0	0	0	0	0	0	0	1	1	2	0	2	0	1	1	2	3	1	2	0
OTU10511	4	0	9	0	2	1	0	6	3	1	2	0	0	0	0	0	0	0	0	0	0	0	0	0	0	0	0	0	0	0	0	0	0	0	0	0	0	0	0	0	0	0	0	0	0	0	0	0	0
OTU10512	36	47	37	59	72	45	93	98	73	34	120	47	0	0	0	1	0	0	0	0	0	5	6	2	69	106	138	86	267	112	60	116	129	94	90	78	54	24	73	37	88	25	29	88	36	57	74	46	39
OTU10513	10	9	6	4	22	13	6	13	11	6	13	5	0	0	0	0	0	0	0	0	0	0	2	0	0	1	4	6	3	3	4	6	4	2	3	2	9	5	6	2	5	3	3	24	0	1	4	5	4
OTU10514	1	0	1	0	4	0	3	1	1	0	0	0	0	0	0	0	0	0	0	0	0	0	0	0	2	1	1	1	0	1	0	1	0	0	1	0	0	0	0	0	0	1	0	1	0	0	0	0	1
OTU10515	5	4	3	2	9	1	6	6	5	0	1	1	0	0	0	0	0	0	0	0	0	0	0	0	0	0	0	0	0	0	0	0	0	0	0	0	0	0	0	0	0	0	0	0	0	0	0	0	0
OTU10516	7	3	10	3	8	1	7	10	9	9	11	6	0	0	0	0	0	0	0	0	0	0	0	0	0	2	7	1	2	1	4	3	4	0	3	3	0	0	0	0	0	0	0	0	0	0	0	0	2
OTU10517	3	6	0	1	3	1	2	3	0	3	3	0	0	0	0	0	0	0	0	0	0	0	0	0	0	0	0	0	0	0	0	0	0	0	0	0	0	0	0	0	0	0	0	0	0	0	0	0	0
OTU10518	0	0	1	0	2	1	2	2	2	1	2	0	0	0	0	0	0	0	0	0	0	0	0	0	0	0	0	0	0	0	0	0	1	0	0	0	0	0	0	0	0	0	0	0	0	0	0	0	0
OTU10519	2	2	1	5	8	1	8	16	5	6	9	4	1	0	1	0	0	0	1	0	0	1	5	3	0	0	5	1	1	0	1	2	1	0	2	0	0	0	3	2	1	0	0	1	0	0	0	0	6
OTU1052	66	44	35	54	65	52	35	28	28	25	54	37	3	1	3	2	0	0	0	2	0	20	32	31	15	17	17	14	25	10	7	17	16	19	19	16	2	5	3	0	8	2	3	1	1	0	0	1	38
OTU10520	13	5	4	0	17	2	5	1	5	0	0	0	0	0	0	0	0	0	0	0	0	0	0	0	0	0	0	0	0	0	0	0	0	0	0	0	0	0	0	0	0	0	0	0	0	0	0	0	0
OTU10521	6	8	2	3	7	3	1	2	3	1	4	0	0	0	0	0	0	0	0	0	0	0	0	0	1	2	2	0	1	2	0	0	0	0	0	0	2	4	1	0	1	0	0	1	1	0	0	0	1
OTU10522	0	2	4	3	4	5	3	1	0	1	1	0	0	0	0	0	0	0	0	0	0	0	0	0	0	0	1	0	0	0	0	0	0	0	0	0	0	0	0	0	0	0	0	0	0	0	0	0	0
OTU10523	0	0	0	10	5	8	3	5	3	1	1	0	0	0	0	0	0	0	0	0	0	0	0	0	0	0	0	0	0	0	0	0	0	0	0	0	0	0	0	0	0	0	0	0	0	0	0	0	0
OTU10524	1	2	0	1	4	1	3	8	2	1	2	0	0	0	0	0	0	0	0	0	0	0	0	0	0	2	0	1	0	1	1	0	3	6	3	1	0	0	0	0	2	0	0	0	0	0	0	0	0
OTU10525	5	4	2	11	7	4	4	6	1	0	0	1	0	0	0	0	0	0	0	0	0	0	0	0	0	0	0	0	0	0	0	0	0	0	0	0	0	0	0	0	0	0	0	0	0	0	0	0	0
OTU10526	17	8	15	19	38	23	23	34	30	12	24	5	0	0	0	0	0	0	0	0	0	0	0	0	0	0	0	0	0	0	0	0	0	0	0	0	0	0	0	0	0	0	0	0	0	0	0	0	2
OTU10527	5	2	1	3	6	2	1	0	1	0	0	0	0	0	0	0	0	0	0	0	0	0	0	0	4	0	1	1	2	0	0	0	0	0	3	0	0	0	1	1	1	1	0	1	0	0	0	0	3
OTU10528	6	11	2	6	16	14	5	3	7	3	3	2	0	0	1	0	0	0	0	0	0	0	0	0	0	0	0	0	2	0	0	0	1	0	1	0	0	0	0	0	0	0	0	0	0	0	0	0	17
OTU10529	4	2	2	2	6	10	3	10	10	3	4	5	2	1	1	0	0	0	0	0	0	0	0	0	0	1	2	1	1	0	1	0	1	4	0	0	0	0	7	0	0	0	0	0	0	0	0	0	0
OTU1053	102	100	61	100	163	172	65	50	59	60	62	30	0	3	0	0	0	0	0	0	0	1	1	2	6	2	3	1	2	0	1	1	1	9	0	0	3	13	3	10	3	2	1	6	1	0	0	0	41
OTU10530	8	2	6	9	11	15	22	10	5	8	4	8	0	0	0	0	0	0	0	0	0	0	0	0	0	1	8	2	4	2	3	0	0	3	2	0	2	0	0	0	1	0	0	0	0	0	0	0	8
OTU10531	5	3	0	4	31	11	0	0	0	0	0	0	0	0	0	0	0	0	0	0	0	0	0	0	0	0	0	0	0	1	0	0	0	0	0	0	0	0	0	0	0	0	0	0	0	0	0	0	0
OTU10532	0	1	4	5	6	16	5	1	9	13	5	4	0	0	0	0	0	0	0	0	0	0	2	6	1	0	0	0	0	0	0	0	2	0	0	0	0	0	0	0	0	0	0	1	0	0	1	0	0
OTU10533	2	3	5	9	10	12	1	3	0	0	3	1	0	0	0	0	0	0	0	0	0	0	0	0	0	0	0	0	0	0	0	0	0	0	0	0	0	0	0	0	0	0	0	0	0	0	0	0	0
OTU10534	2	1	1	5	6	6	1	3	3	2	0	2	0	0	0	0	0	0	0	0	0	0	0	0	0	0	0	0	0	0	1	0	0	0	0	0	0	0	0	1	0	0	0	0	0	0	0	0	2
OTU10535	2	1	6	4	3	5	3	2	2	1	5	3	0	2	0	0	0	0	0	0	0	0	0	0	0	1	0	0	0	0	0	1	0	0	1	0	0	0	4	0	0	1	0	1	0	0	1	0	4
OTU10536	2	0	1	0	1	3	2	1	0	1	0	3	0	0	0	0	0	0	0	1	0	1	0	0	0	0	0	0	0	0	0	0	0	0	0	0	0	0	0	0	0	0	0	0	0	0	0	0	0
OTU10537	2	0	1	6	3	8	2	2	0	4	3	2	0	0	0	0	0	0	0	0	0	0	0	0	0	0	0	0	0	0	0	0	0	0	0	0	0	0	0	0	0	0	0	0	0	0	0	0	0
OTU10538	3	0	0	1	3	7	2	2	2	2	2	2	0	0	0	0	0	0	0	0	0	0	0	0	1	1	3	0	1	0	0	0	0	0	0	1	0	0	1	0	0	0	0	1	0	0	0	2	1
OTU10539	2	2	1	2	11	2	0	0	0	0	1	1	0	0	0	0	0	0	0	0	0	0	2	0	0	0	0	0	0	0	0	0	0	0	0	0	0	0	0	0	0	0	0	0	0	0	0	0	0
OTU1054	35	27	13	22	76	54	31	13	40	16	26	5	14	6	19	0	0	0	0	0	0	1	0	6	8	6	5	0	1	3	0	0	0	1	0	0	0	0	0	0	0	0	0	2	0	0	0	0	2
OTU10540	2	1	5	2	3	1	8	3	6	1	0	0	0	0	0	0	0	0	0	0	0	0	0	0	5	0	0	0	0	0	0	0	0	0	0	0	0	0	3	0	0	0	0	0	0	0	0	0	1
OTU10541	3	1	0	1	2	3	4	8	0	2	2	3	0	0	0	0	0	0	0	0	0	0	0	0	0	0	0	0	0	0	0	0	0	0	0	0	0	0	0	0	0	0	0	0	0	0	0	0	0
OTU10542	1	1	2	1	0	3	1	1	2	3	4	5	0	0	0	0	0	0	1	0	0	0	0	0	0	0	0	0	0	0	0	0	0	0	0	0	0	0	0	0	0	0	0	0	0	0	0	0	0
OTU10543	1	0	2	1	9	8	0	0	0	2	1	3	0	0	0	0	0	0	0	0	0	0	0	0	3	8	5	2	5	1	1	4	3	8	1	2	3	4	14	5	8	3	1	4	2	11	0	11	27
OTU10544	6	4	5	1	3	8	3	0	3	2	1	2	0	0	0	0	0	0	0	0	0	0	0	0	0	0	0	0	0	0	0	0	0	0	0	0	0	0	0	0	0	0	0	0	0	0	0	0	3
OTU10545	0	0	0	0	1	3	3	7	4	2	4	0	0	0	0	0	0	0	0	0	0	0	0	0	0	0	0	0	0	0	0	0	0	0	0	0	0	0	0	0	0	0	0	0	0	0	0	0	0
OTU10546	2	2	1	0	3	2	6	0	2	0	0	0	0	0	0	0	0	0	0	0	0	0	0	0	0	0	0	0	0	0	0	0	0	0	0	0	0	0	0	0	0	0	0	0	0	0	0	0	0
OTU10548	2	0	7	5	3	5	11	3	4	2	2	0	0	0	0	0	0	0	0	0	0	0	0	0	2	0	0	0	0	1	0	0	0	0	1	0	0	1	0	0	0	0	0	2	1	0	0	1	2
OTU10549	1	0	1	2	5	5	0	1	2	0	1	1	0	0	0	0	0	0	0	0	0	0	0	0	0	2	2	0	0	0	1	0	1	2	0	0	0	0	0	1	0	1	0	0	0	0	0	0	0
OTU1055	104	52	76	30	117	26	33	45	38	2	55	9	0	0	0	0	0	0	0	0	0	0	0	0	0	0	0	0	0	0	0	0	0	0	0	0	0	0	0	0	0	0	0	0	0	0	0	0	1
OTU10550	0	0	0	0	1	2	5	7	6	1	1	1	0	0	0	0	0	0	0	0	0	0	0	0	0	0	2	3	2	2	0	0	2	1	2	2	0	0	0	5	1	0	3	0	0	5	0	0	0
OTU10551	1	0	3	3	3	7	3	9	2	2	1	1	0	0	0	0	0	0	0	0	0	0	0	0	0	0	0	0	0	0	0	1	0	0	2	0	0	0	0	0	0	0	1	1	0	1	0	0	0
OTU10552	0	0	1	2	10	3	1	5	0	1	0	0	0	0	0	0	0	0	0	0	0	0	0	0	3	1	1	3	2	0	2	0	3	0	0	2	0	0	0	0	0	1	2	3	2	2	0	2	0
OTU10553	2	0	1	0	0	2	0	2	0	2	1	1	0	0	0	0	0	0	0	0	0	0	0	0	2	2	1	0	4	2	1	1	0	0	1	3	0	0	0	0	0	0	0	0	0	0	2	0	2
OTU10554	3	2	1	5	12	10	3	4	5	4	3	1	0	0	0	0	0	0	0	0	0	0	0	0	1	1	2	1	2	1	1	0	3	1	1	0	2	0	1	2	0	3	1	0	1	0	0	1	6
OTU10555	3	3	4	1	7	3	3	3	4	0	2	1	0	1	0	0	0	0	0	0	0	0	0	0	0	0	2	0	0	0	1	0	0	2	1	0	0	0	0	0	0	0	0	0	0	0	0	0	0
OTU10556	1	1	2	0	0	3	5	6	3	1	1	0	0	0	0	0	0	0	0	0	0	0	0	0	0	0	0	0	0	1	0	0	0	0	0	0	0	0	0	0	0	0	0	0	0	0	1	0	0
OTU10557	3	2	0	1	0	1	5	5	3	4	2	1	0	0	0	0	0	0	0	0	0	0	0	0	4	3	3	1	0	1	3	1	2	1	2	0	0	2	2	0	0	0	0	0	0	0	0	0	0
OTU10559	6	2	0	0	5	12	3	2	5	8	8	7	0	0	0	0	0	0	0	0	0	1	2	3	0	0	0	0	0	0	0	0	0	0	0	0	0	0	0	0	0	1	0	0	0	0	0	0	0
OTU1056	114	59	79	49	32	26	47	66	62	43	104	39	3	0	1	0	1	0	0	0	0	35	45	36	7	3	8	5	1	3	2	0	2	10	4	8	9	4	3	2	9	3	16	12	8	12	7	40	7
OTU10560	4	0	0	0	3	4	2	0	1	0	2	2	0	0	0	0	0	0	0	0	0	0	0	0	1	1	2	0	0	0	0	0	0	0	0	0	3	0	4	0	0	0	1	2	0	0	0	0	4
OTU10561	2	0	0	0	0	1	6	4	7	0	6	2	0	0	0	0	0	0	0	0	0	0	0	0	0	0	0	0	0	0	0	0	0	0	0	0	0	0	0	0	0	0	1	0	0	0	0	1	0
OTU10562	1	1	3	5	4	2	3	7	4	4	17	2	0	0	0	0	0	0	0	0	0	1	2	0	0	0	0	0	0	0	0	0	0	0	0	0	0	0	0	0	0	0	0	0	0	0	0	0	0
OTU10563	25	17	19	8	16	6	2	4	4	2	1	5	0	0	0	0	0	0	0	1	0	0	0	0	0	0	0	0	0	0	0	0	0	0	0	0	0	0	0	0	0	1	0	0	0	0	0	0	7
OTU10564	0	0	1	2	6	2	1	0	0	0	0	2	0	0	0	0	0	0	0	0	0	0	0	0	0	0	0	0	0	0	0	0	0	0	0	0	0	0	0	0	0	0	0	0	0	0	0	0	1
OTU10565	22	5	10	15	14	12	18	10	16	4	11	1	0	0	0	0	0	0	0	0	0	0	0	0	0	0	0	0	0	0	0	1	0	0	0	0	0	0	0	0	0	0	0	0	0	0	0	0	0
OTU10566	2	0	1	3	0	10	3	0	9	17	1	3	0	0	0	0	0	0	0	0	0	0	0	0	0	0	0	0	0	0	0	0	0	0	0	0	0	0	0	0	0	0	0	0	0	0	0	0	0
OTU10567	31	24	27	25	56	34	29	22	37	24	29	17	1	0	0	0	0	0	0	0	0	0	1	1	6	3	5	1	1	0	1	1	1	2	2	0	0	0	1	4	2	0	0	1	0	0	0	1	11
OTU10568	0	1	1	0	0	3	2	8	3	0	4	1	0	0	0	0	0	0	0	0	0	1	0	0	0	0	0	0	0	0	0	0	0	0	0	0	0	0	0	0	0	0	0	0	0	0	0	0	0
OTU10569	5	0	2	2	3	3	9	1	6	2	5	0	0	0	0	0	0	0	0	0	0	0	0	0	0	0	0	1	0	0	2	1	0	0	0	0	0	0	0	0	1	0	0	0	0	0	0	0	0
OTU1057	32	30	23	50	114	77	40	26	59	47	27	30	0	0	0	0	0	0	0	0	1	0	1	0	0	0	0	0	0	0	0	0	0	0	0	0	0	0	0	1	1	0	0	2	0	0	0	0	0
OTU10570	13	1	1	3	2	2	10	6	10	0	0	0	0	0	0	0	0	0	0	0	0	0	0	0	0	0	0	0	0	0	0	0	0	0	0	0	0	0	0	0	0	0	0	0	0	0	0	0	0
OTU10571	1	1	2	5	1	1	3	0	1	0	2	0	0	0	0	0	0	0	0	0	0	0	0	0	0	0	0	3	1	4	1	1	1	1	0	0	0	0	0	0	0	0	0	0	0	0	0	0	0
OTU10572	10	5	5	5	4	8	14	10	5	2	3	4	0	0	0	0	0	0	0	0	0	0	0	0	6	1	4	2	4	5	2	0	1	1	0	0	0	0	0	0	0	0	0	0	0	0	0	0	6
OTU10573	4	1	6	2	5	2	15	7	8	5	10	1	0	0	0	0	0	0	0	0	0	0	0	0	0	0	0	0	0	0	0	0	0	0	0	0	0	0	0	0	0	0	0	0	0	0	0	0	0
OTU10574	2	1	0	0	0	0	3	2	4	1	7	3	0	0	0	0	0	0	0	0	0	0	0	0	0	0	0	0	0	0	0	0	0	0	0	0	0	0	0	0	0	0	0	0	0	0	0	0	0
OTU10575	5	4	3	2	4	3	10	7	2	1	7	0	0	0	0	0	0	0	0	0	0	0	0	0	0	0	0	2	3	1	1	0	0	3	0	0	1	0	0	1	1	0	2	0	0	0	0	0	0
OTU10576	0	0	1	0	0	0	1	16	2	0	1	0	0	0	0	0	0	0	0	0	0	0	0	1	0	0	0	0	0	0	0	0	0	0	1	0	0	0	0	0	0	0	0	0	0	0	0	0	0
OTU10577	0	0	1	0	0	1	3	1	3	1	1	3	0	0	0	0	0	0	0	0	0	0	0	0	0	1	1	0	1	0	1	0	2	2	2	4	6	0	1	0	2	1	2	2	2	2	2	0	0
OTU10578	4	1	4	4	2	3	2	2	2	0	1	0	0	0	0	0	0	0	0	0	0	0	0	0	0	0	0	0	0	0	0	0	0	1	0	0	0	0	0	0	0	0	0	0	0	0	0	0	1
OTU10579	0	1	1	0	0	2	3	10	3	0	1	0	0	0	0	0	0	0	0	0	0	0	0	0	0	0	0	0	0	0	0	0	0	0	0	0	0	0	0	0	0	0	0	0	0	0	0	0	0
OTU1058	26	11	22	10	11	20	38	45	44	38	43	23	0	0	0	0	0	0	0	0	0	0	0	0	5	3	10	11	10	8	11	13	14	14	5	0	4	4	0	7	7	11	9	40	7	16	19	19	1
OTU10580	2	4	3	1	0	0	6	10	2	1	7	1	0	0	0	0	0	0	0	0	0	0	0	0	1	0	0	0	1	0	1	0	0	0	0	0	0	0	0	0	0	0	0	0	0	0	0	0	1
OTU10581	5	3	8	4	6	6	4	8	6	2	3	2	0	0	0	0	0	0	0	0	0	0	1	0	0	0	0	0	0	0	0	0	0	0	0	0	0	0	0	0	0	0	0	0	0	0	0	0	2
OTU10582	1	1	6	3	10	4	11	7	19	7	4	5	0	0	0	0	0	0	0	0	0	0	0	0	1	0	0	0	0	0	0	0	0	0	0	0	0	0	0	0	0	0	0	0	0	0	0	0	2
OTU10583	8	5	5	2	2	11	8	5	11	5	5	1	0	0	0	0	0	0	0	0	0	0	0	0	7	1	4	2	1	4	6	2	3	6	1	1	0	3	0	1	1	3	1	7	6	4	3	3	8
OTU10584	1	0	2	0	1	1	1	6	4	2	2	1	3	1	0	0	0	0	0	0	0	0	0	0	0	0	0	0	0	0	0	0	0	0	0	0	0	0	0	0	0	0	0	0	0	0	0	0	0
OTU10585	1	4	1	5	0	4	4	4	3	8	10	4	0	0	0	0	0	0	0	0	0	2	4	8	0	0	0	0	0	1	0	0	0	0	0	0	0	0	0	2	0	1	0	3	0	2	0	2	0
OTU10586	7	6	1	4	6	3	2	6	5	2	6	3	0	0	1	0	0	0	0	0	0	0	0	0	5	1	8	0	3	1	2	0	0	1	0	0	0	0	0	0	0	0	0	0	0	0	0	0	1
OTU10587	0	0	5	1	1	0	9	10	6	0	0	1	0	0	0	0	0	0	0	0	0	0	0	0	0	0	0	0	0	0	0	0	0	0	0	0	0	0	0	0	0	0	0	0	0	0	0	0	0
OTU10588	1	1	3	1	3	1	1	4	1	1	2	1	0	0	0	0	0	0	0	0	0	0	0	0	1	1	0	0	1	0	2	0	1	0	0	0	0	1	0	0	0	0	0	0	0	0	0	0	2
OTU10589	19	17	17	11	17	15	21	17	10	1	20	7	0	0	0	0	0	0	0	0	0	1	1	0	3	0	2	0	0	0	0	1	2	0	1	1	0	0	2	0	1	0	2	0	0	0	0	0	35
OTU1059	3	3	5	5	16	3	5	6	6	6	7	2	0	0	0	0	0	0	0	0	0	0	0	0	3	7	7	16	62	37	12	22	13	21	14	20	41	34	61	38	75	14	26	32	14	18	10	27	6
OTU10590	0	0	0	2	4	1	3	8	7	0	2	2	0	0	0	0	0	0	0	0	0	0	0	0	0	0	0	0	1	0	0	0	0	0	0	0	0	0	1	0	1	0	0	0	0	1	0	0	0
OTU10591	0	3	1	4	5	5	5	3	3	2	0	1	0	0	0	0	0	0	0	0	0	0	0	0	1	1	1	0	1	0	2	3	3	2	4	0	0	0	2	0	0	0	0	0	0	0	0	0	1
OTU10592	0	0	0	3	1	1	3	2	1	2	5	2	0	0	0	0	0	0	0	0	0	0	0	0	0	0	0	0	0	1	0	0	0	0	0	0	0	0	0	0	0	0	0	1	0	0	0	0	0
OTU10593	2	2	4	0	0	4	8	3	9	2	2	2	0	0	0	0	0	0	0	0	0	0	0	0	0	0	0	0	0	0	0	0	0	0	0	0	0	0	0	0	0	0	0	0	0	0	0	0	0
OTU10594	4	5	8	5	9	3	4	6	2	1	4	1	0	0	0	0	0	0	0	0	0	0	0	0	0	0	0	0	0	0	0	0	0	0	0	0	0	0	0	0	0	0	0	0	0	1	0	0	4
OTU10595	4	8	15	2	7	9	10	5	7	6	2	1	1	2	3	0	0	0	0	0	1	4	5	6	0	0	1	2	0	2	0	0	1	5	3	1	1	2	0	1	2	0	1	1	0	0	1	0	4
OTU10596	2	4	1	2	3	0	3	3	6	0	4	2	0	0	0	0	0	0	0	0	0	0	0	0	0	0	0	0	0	0	0	0	0	0	0	0	0	0	0	0	0	0	0	0	0	0	0	0	0
OTU10597	1	1	0	1	1	0	1	2	2	9	0	9	0	0	0	0	0	0	0	0	0	0	0	0	0	0	0	0	0	0	0	0	0	0	1	1	0	0	0	0	0	0	0	0	0	0	0	0	0
OTU10598	0	0	0	0	1	2	0	0	3	2	2	0	0	0	0	0	0	0	0	0	0	0	0	0	0	0	0	0	0	0	0	0	0	0	0	0	0	0	0	0	0	0	0	0	0	0	0	0	0
OTU10599	1	3	5	0	0	0	4	1	14	0	0	0	0	0	0	0	0	0	0	0	0	0	0	0	0	0	0	1	0	0	2	0	0	0	1	0	0	0	0	0	0	0	0	0	0	0	0	0	0
OTU106	1	2	7	10	8	1	2	4	1	2	1	3	106	89	108	52	91	76	61	86	93	37	69	35	15	14	15	16	26	19	4	10	15	18	3	1	22	14	15	25	29	27	33	44	15	15	6	10	14
OTU1060	0	0	0	0	0	0	0	0	0	0	0	0	43	53	43	5	3	3	7	4	7	4	12	5	0	0	0	3	0	0	0	0	0	0	0	0	0	0	0	0	0	0	0	0	0	0	0	0	0
OTU10600	1	0	2	0	1	2	3	4	2	5	5	2	0	0	0	0	0	0	0	0	0	0	0	0	0	0	0	0	0	0	0	1	0	0	0	0	0	0	0	0	0	0	0	0	0	0	0	0	0
OTU10601	0	1	2	1	3	1	4	1	3	0	1	0	0	0	0	0	0	0	0	0	0	0	0	0	0	0	0	0	0	0	0	0	0	0	0	0	0	0	0	0	0	0	0	0	0	0	0	0	0
OTU10602	6	3	3	5	4	6	7	4	8	0	4	3	1	0	0	0	0	0	0	1	0	20	31	26	0	0	0	0	0	0	0	0	0	0	0	1	0	0	0	0	0	0	0	0	0	0	0	1	0
OTU10603	12	0	1	2	4	3	0	0	2	0	0	0	0	0	0	0	0	0	0	0	0	0	0	0	0	0	0	0	0	0	0	0	0	0	0	0	0	0	0	0	0	0	0	0	0	0	0	0	0
OTU10604	0	0	5	0	0	1	3	0	10	1	0	0	0	0	0	0	0	0	0	0	0	0	0	0	0	0	0	0	0	0	0	0	0	0	0	0	0	0	0	0	0	0	0	0	0	0	0	0	0
OTU10605	0	0	2	2	0	0	2	4	3	3	2	1	0	0	0	0	0	0	0	0	0	0	0	0	0	0	0	0	0	0	0	0	0	0	0	0	0	0	0	0	0	0	0	0	0	0	0	0	0
OTU10606	3	2	0	3	4	2	2	3	5	2	1	1	0	0	0	0	0	0	0	0	0	0	0	0	0	1	0	0	2	0	1	2	0	2	2	1	1	1	0	0	1	0	1	2	0	1	2	0	1
OTU10608	0	4	2	0	1	0	3	0	3	0	0	0	1	0	2	0	0	0	0	0	1	0	0	0	3	1	1	2	4	0	0	0	3	1	2	1	2	2	7	3	3	5	3	1	1	1	2	2	0
OTU10609	2	6	4	4	7	7	6	5	5	5	6	5	0	0	0	0	0	0	0	0	0	0	0	0	0	1	0	0	1	0	0	0	1	2	2	0	0	0	0	0	0	0	0	0	0	0	0	0	0
OTU1061	0	0	0	0	0	0	0	0	0	0	0	0	18	40	33	1	0	0	2	3	3	2	0	1	0	0	0	3	0	0	0	0	0	0	0	0	0	0	0	0	0	0	0	0	0	0	0	0	0
OTU10610	0	1	2	4	7	4	3	3	4	1	3	1	0	0	0	0	0	0	0	0	0	0	0	0	0	0	2	1	1	0	0	0	0	0	0	0	0	0	0	0	0	0	0	0	0	0	0	0	0
OTU10611	0	0	1	0	3	2	1	1	4	3	1	1	0	0	0	0	0	0	0	0	0	0	0	0	0	0	0	0	0	0	0	0	0	0	0	0	0	0	0	0	0	0	0	0	0	0	0	0	3
OTU10612	1	0	2	0	0	0	5	3	5	1	11	5	0	0	0	0	0	0	0	0	0	0	0	0	0	1	2	1	4	1	2	0	4	0	4	7	0	0	0	0	0	0	0	0	0	0	0	0	0
OTU10613	0	3	0	2	9	3	3	1	4	2	5	2	0	0	0	0	0	0	0	0	0	0	0	0	0	0	0	0	3	0	2	1	3	3	3	2	1	0	1	2	2	1	1	2	1	6	1	4	1
OTU10614	8	2	6	9	3	3	5	0	11	3	3	2	0	0	0	0	0	0	0	0	0	0	0	0	0	0	0	0	0	0	0	0	0	0	0	0	0	0	0	0	0	0	0	0	0	0	0	0	0
OTU10615	8	2	8	5	0	2	12	10	23	5	10	5	0	0	0	0	0	0	0	0	0	0	0	0	0	0	0	0	0	0	0	0	0	0	0	0	0	0	0	0	0	0	0	0	0	0	0	0	0
OTU10616	0	2	3	0	1	0	5	4	4	2	7	4	0	0	0	0	0	0	0	0	0	0	0	0	0	0	0	1	0	1	1	0	0	1	0	0	0	0	2	0	2	0	0	2	0	0	0	1	2
OTU10617	5	0	3	6	1	3	7	12	3	10	6	3	0	0	0	0	0	0	0	0	0	0	0	0	0	0	0	0	0	0	1	0	1	0	0	3	0	0	0	0	0	0	0	0	0	0	0	0	0
OTU10618	1	1	0	0	0	1	3	1	5	3	0	1	0	0	0	0	0	0	0	0	0	0	0	0	0	0	0	0	0	0	0	0	0	0	0	0	0	0	0	0	0	0	0	0	0	0	0	0	0
OTU10619	0	0	0	1	2	2	2	6	6	1	0	1	0	0	1	0	0	0	0	0	0	1	0	1	0	0	0	0	0	0	0	0	0	0	0	0	0	0	0	0	0	0	0	0	1	0	0	0	0
OTU10620	1	6	1	0	1	1	1	4	2	1	1	0	0	0	0	0	0	0	0	0	0	0	0	0	1	2	0	1	0	0	0	0	0	0	0	0	1	0	0	0	0	0	0	0	0	0	0	0	0
OTU10621	4	0	0	5	3	2	1	5	1	0	2	0	0	0	0	0	0	0	0	0	0	0	0	0	0	0	0	0	0	0	0	0	0	0	0	0	0	0	0	0	0	0	0	0	0	0	0	0	0
OTU10622	5	3	6	3	0	1	5	1	4	0	4	0	0	0	0	0	0	0	0	0	0	0	0	0	0	0	0	0	0	0	0	0	0	0	0	0	0	0	0	0	0	0	0	0	0	0	0	0	1
OTU10623	4	6	1	2	6	1	2	1	1	1	2	1	0	0	0	0	0	0	0	0	0	0	0	0	0	0	0	0	0	0	0	0	0	0	0	0	0	0	0	0	0	0	0	0	0	0	0	0	4
OTU10624	0	0	2	0	2	0	1	2	1	1	0	1	0	0	0	0	0	0	0	0	0	0	0	0	0	0	0	0	0	0	0	0	0	0	0	0	0	0	0	0	0	0	0	0	0	0	0	0	5
OTU10625	3	1	2	1	4	3	1	4	2	3	1	1	0	0	0	0	0	0	0	0	0	0	0	0	1	1	0	1	2	2	0	0	1	0	2	0	0	0	1	0	0	1	0	0	0	0	0	1	4
OTU10626	31	12	22	19	26	30	28	34	32	39	40	39	0	0	0	0	0	0	0	0	0	0	0	0	9	10	15	5	12	3	4	10	13	5	11	9	3	6	8	0	7	5	2	4	1	3	9	5	9
OTU10627	1	1	1	1	0	3	3	1	7	1	3	1	0	0	0	0	0	0	0	0	0	0	0	0	0	0	0	0	0	0	0	0	0	1	0	0	0	0	0	0	0	0	0	0	0	0	0	0	0
OTU10628	0	0	0	0	0	0	0	0	1	0	0	2	0	0	0	0	0	0	0	0	0	0	0	0	0	0	0	0	0	0	0	0	0	0	0	0	0	0	0	0	0	0	0	0	0	0	0	0	0
OTU10629	3	0	1	0	0	1	1	1	1	1	0	2	0	0	0	0	0	0	0	0	0	1	0	1	0	0	0	0	0	0	0	0	0	0	0	0	0	0	0	0	0	0	0	0	0	0	0	0	0
OTU1063	38	35	23	31	44	28	47	53	39	14	62	28	0	0	0	0	0	0	0	0	1	0	1	1	84	93	86	110	201	108	71	68	110	112	58	38	48	20	82	18	32	10	17	11	13	18	4	11	31
OTU10630	0	0	0	1	0	5	2	2	1	0	0	0	0	0	0	0	0	0	0	0	0	0	0	0	0	0	0	0	0	0	0	0	0	0	0	0	0	0	0	0	0	0	0	0	0	0	0	0	0
OTU10631	4	1	2	7	2	7	2	1	2	1	3	0	0	0	0	0	0	0	0	0	0	0	0	0	0	0	0	0	0	0	0	0	0	0	0	0	0	0	0	0	0	0	0	0	0	0	0	0	0
OTU10632	7	3	4	10	1	2	12	7	7	2	8	2	0	0	0	0	0	0	0	0	0	0	0	0	4	1	2	1	3	0	2	0	1	2	4	1	3	0	1	0	2	1	3	5	0	0	1	0	1
OTU10633	0	0	0	1	1	0	5	2	6	0	5	1	0	0	0	0	0	0	0	0	0	0	0	0	1	0	2	1	0	0	1	0	1	0	2	0	0	0	0	0	0	0	0	1	0	0	0	0	0
OTU10634	0	0	0	0	0	0	0	0	2	2	0	0	0	0	0	0	0	0	0	0	0	0	2	0	0	0	0	0	0	0	0	0	0	0	0	0	0	0	0	0	0	0	0	0	0	0	0	0	0
OTU10635	6	4	1	0	1	4	0	0	2	0	0	0	0	0	0	0	0	0	0	0	0	0	0	0	0	0	0	0	0	0	0	0	0	0	0	0	0	0	0	0	0	0	0	0	0	0	0	0	0
OTU10636	2	3	0	7	2	2	1	4	9	4	4	0	0	0	0	0	0	0	0	0	0	0	0	0	0	0	0	0	0	0	0	0	0	1	0	0	0	0	0	0	0	0	0	0	0	0	0	0	0
OTU10637	2	2	0	1	0	0	5	2	5	0	1	1	0	0	0	0	0	0	0	0	0	0	0	0	0	1	0	0	0	0	0	0	0	0	0	0	0	0	0	0	0	0	0	0	0	0	0	0	0
OTU10638	6	5	7	5	0	1	4	4	6	0	3	0	0	0	0	0	0	0	0	0	0	0	0	0	1	0	0	0	0	0	1	0	0	1	0	0	0	0	0	0	0	0	0	1	0	0	0	0	8
OTU10639	2	2	2	0	3	5	3	3	2	1	1	0	0	0	0	0	0	0	0	0	0	0	0	0	0	0	0	0	0	0	1	0	1	1	0	0	1	1	1	0	0	0	0	0	0	0	0	0	4
OTU1064	16	15	16	16	23	25	19	8	5	20	18	8	0	0	0	0	0	0	0	0	0	0	0	0	43	20	46	68	50	81	59	82	44	35	67	38	14	11	19	6	19	19	5	81	19	28	28	40	4
OTU10640	2	3	1	3	3	4	2	1	4	3	4	3	0	1	2	0	0	0	0	0	1	0	1	0	1	0	0	0	0	0	0	0	0	0	0	0	0	0	0	0	0	0	0	0	0	0	0	0	0
OTU10641	1	0	0	2	9	3	2	1	1	0	0	0	0	0	0	0	0	0	0	0	0	0	0	0	0	0	0	0	0	0	0	0	0	0	2	0	0	0	0	0	0	0	0	0	0	0	0	0	5
OTU10642	2	0	2	5	5	10	3	3	6	1	4	3	1	0	0	0	0	0	0	0	0	0	0	0	1	0	1	1	1	2	2	0	2	2	1	1	2	2	2	0	0	0	0	5	0	1	0	0	5
OTU10643	13	7	7	15	28	20	7	7	17	12	18	7	0	1	1	0	0	0	0	0	0	13	17	18	0	1	0	1	1	2	0	1	0	2	0	0	1	2	3	0	2	0	1	2	0	0	0	1	3
OTU10644	0	1	2	1	1	8	3	0	5	5	3	3	0	0	0	0	0	0	0	0	0	0	0	0	0	0	0	0	0	0	0	0	0	0	0	0	0	0	0	0	0	0	0	0	0	0	0	0	0
OTU10645	5	1	3	0	0	0	5	5	8	1	3	2	0	0	0	0	0	0	0	0	0	0	0	0	0	0	0	4	1	1	1	2	0	0	0	1	4	6	1	2	1	0	0	9	3	1	0	2	1
OTU10646	5	0	1	2	1	0	4	1	2	0	4	1	0	0	0	0	0	0	0	0	0	0	0	0	0	0	0	0	0	0	0	0	0	0	0	0	0	0	0	0	0	0	0	0	0	0	0	0	0
OTU10647	0	2	2	0	0	0	2	4	6	22	5	7	0	0	0	0	0	0	0	0	0	1	1	2	0	0	0	0	0	0	0	0	0	0	0	0	2	0	3	0	0	0	1	0	0	0	1	0	0
OTU10648	0	0	0	0	0	0	0	0	0	0	0	0	0	0	0	0	0	0	0	0	0	0	0	0	5	1	1	0	0	1	0	0	0	0	0	0	0	0	0	0	0	0	0	0	0	0	0	0	0
OTU10649	0	0	0	0	0	0	0	0	0	0	0	0	0	0	0	0	0	0	0	0	0	0	0	0	3	0	0	1	0	1	0	1	1	0	0	0	0	2	2	0	1	1	0	3	0	0	1	2	0
OTU1065	37	28	26	31	31	21	27	27	26	7	33	9	1	0	0	0	0	0	0	0	0	7	5	9	78	72	61	85	196	108	56	56	98	114	67	57	101	56	80	41	50	21	16	34	9	12	10	26	1
OTU10650	0	0	1	0	0	0	1	1	1	0	1	0	3	1	1	1	1	0	0	0	0	0	0	0	5	8	4	0	2	1	3	5	5	0	3	1	1	1	3	0	2	1	0	2	0	0	0	0	0
OTU10651	0	0	0	0	0	0	0	0	0	0	0	0	0	0	0	0	0	0	0	6	0	0	1	1	1	0	0	3	0	0	0	0	0	0	0	1	0	0	0	0	1	0	2	4	2	0	0	0	0
OTU10652	2	2	3	0	0	2	2	1	0	0	3	0	0	0	0	0	0	0	0	0	0	0	0	0	3	3	1	0	2	2	0	1	0	4	1	0	0	0	0	0	0	0	0	0	0	0	0	0	3
OTU10653	1	0	0	0	0	0	0	0	0	1	0	0	0	1	1	0	0	0	0	0	0	0	0	0	5	3	8	1	0	2	0	1	0	2	4	1	0	0	0	0	0	0	0	0	0	0	0	0	0
OTU10654	6	2	3	1	0	2	1	3	2	2	3	5	0	0	0	0	0	0	0	0	0	0	1	1	5	1	0	1	0	1	1	0	1	0	0	0	0	2	0	0	1	0	0	0	0	1	0	0	0
OTU10655	0	0	0	0	0	0	0	0	1	0	0	0	0	0	0	0	0	0	0	0	0	0	0	0	5	2	2	0	3	0	1	0	0	1	0	0	0	0	0	0	0	0	0	0	0	0	0	0	0
OTU10656	12	3	4	3	1	2	1	1	2	2	1	1	0	0	1	0	0	0	0	0	0	0	0	0	11	4	4	5	0	2	0	0	1	4	0	0	0	4	3	0	0	0	0	0	0	0	0	0	7
OTU10657	0	1	0	0	0	1	0	0	1	1	0	0	0	0	0	0	0	0	0	0	0	0	0	0	6	7	2	2	1	1	0	2	1	1	1	0	0	0	0	0	0	0	1	0	0	0	0	0	0
OTU10658	6	9	9	5	9	2	1	4	3	2	3	3	1	0	0	0	0	1	0	0	0	1	3	0	17	21	15	3	12	5	4	8	8	17	6	3	0	1	4	1	3	4	1	8	0	0	1	0	24
OTU10659	14	8	6	6	11	11	6	7	3	4	2	7	0	0	0	0	0	0	0	0	0	0	0	0	30	27	29	16	17	14	15	8	10	16	15	0	0	0	0	0	0	0	0	0	0	0	0	0	10
OTU1066	4	9	8	7	10	17	43	42	28	145	63	64	0	0	0	0	0	1	0	0	0	32	23	31	22	26	20	68	30	24	78	49	83	36	83	53	43	25	1	1	2	0	2	12	6	13	6	2	1
OTU10660	0	0	0	0	1	0	0	1	0	0	0	0	0	0	0	0	0	0	0	0	0	0	0	0	2	1	0	0	0	1	0	0	0	0	0	0	1	0	0	0	0	0	0	0	0	0	0	0	3
OTU10661	1	0	0	0	1	1	2	1	3	0	0	0	0	0	0	0	0	0	0	0	0	0	1	0	5	0	2	0	1	0	3	1	1	10	2	2	0	0	2	0	0	0	0	0	0	0	0	0	0
OTU10662	0	1	2	0	0	0	1	0	0	0	0	0	0	0	0	0	0	0	0	0	0	0	0	0	6	1	3	0	1	0	0	0	0	0	0	0	0	0	0	0	0	0	0	0	0	0	0	0	0
OTU10663	0	0	0	0	0	0	0	0	1	0	0	0	0	0	0	0	0	0	0	0	0	0	0	0	3	1	0	1	1	0	0	2	4	1	0	0	0	0	0	0	0	0	0	0	0	0	0	0	1
OTU10664	14	5	4	6	3	0	5	7	4	1	5	0	0	0	0	0	0	0	0	0	0	0	0	0	7	1	6	0	1	2	0	0	0	1	0	0	0	0	0	0	0	0	0	0	0	0	0	0	0
OTU10665	3	5	2	1	7	4	10	9	3	2	5	5	0	5	4	0	0	1	0	0	0	0	2	0	20	12	21	8	9	9	10	1	11	4	7	7	0	1	0	0	0	0	0	0	0	0	0	1	3
OTU10666	2	0	1	0	1	0	0	0	0	0	0	1	0	0	0	0	0	0	0	0	0	0	1	0	3	2	6	1	1	1	2	1	3	8	2	0	0	0	0	1	0	0	1	0	0	0	0	0	0
OTU10667	2	5	1	4	14	4	5	8	3	3	3	2	0	0	0	0	0	0	0	0	0	0	0	0	3	9	5	7	2	5	12	3	6	5	1	0	2	0	1	0	1	1	0	2	0	1	0	0	0
OTU10668	0	0	0	0	0	0	0	0	0	0	0	0	0	0	0	0	0	0	0	0	0	0	0	0	3	2	2	2	0	2	0	2	0	0	0	0	0	0	0	0	0	0	0	0	0	0	0	0	0
OTU10669	2	0	0	0	0	1	1	0	0	0	0	0	0	0	0	0	0	0	0	0	0	0	0	0	16	1	12	3	0	0	0	0	0	13	0	0	0	0	1	13	1	0	0	0	1	0	0	0	0
OTU1067	1	1	4	0	1	1	2	2	2	0	2	0	0	0	0	0	0	0	0	0	0	0	0	0	7	26	24	27	61	30	13	18	38	22	29	14	24	6	7	16	11	2	14	29	9	11	4	4	6
OTU10670	7	7	3	3	3	0	2	1	4	0	3	2	0	0	0	0	0	0	0	0	0	0	0	0	17	14	11	4	9	4	2	1	2	3	4	0	0	0	3	0	0	1	0	0	0	0	0	0	13
OTU10671	3	1	0	1	0	0	0	0	0	0	0	0	0	0	0	0	0	0	0	0	0	0	0	0	17	0	2	0	1	2	0	2	1	2	0	1	0	0	0	0	0	0	0	0	0	0	0	0	8
OTU10672	4	0	1	0	2	4	1	1	1	1	0	3	0	0	0	0	0	0	0	0	0	0	0	0	10	2	2	0	6	1	1	1	0	5	2	0	6	0	5	1	2	0	0	2	0	0	0	1	5
OTU10673	0	0	0	0	0	0	0	0	0	0	0	0	0	0	0	0	0	0	0	0	0	0	0	0	4	2	5	8	2	2	8	5	8	3	3	3	0	0	0	1	0	0	0	0	0	0	0	0	0
OTU10674	0	0	0	0	0	0	0	0	0	0	0	0	0	0	0	0	0	0	0	0	0	0	0	0	6	7	9	3	0	1	0	1	0	3	0	0	0	0	0	0	0	0	0	0	0	0	0	0	0
OTU10675	1	0	1	0	0	0	0	0	0	0	0	0	0	0	0	0	0	0	0	0	0	0	0	0	3	2	0	0	5	1	2	0	3	3	1	2	0	0	0	0	0	0	0	0	0	0	0	0	1
OTU10676	0	0	0	1	1	1	0	0	0	1	1	0	0	0	0	0	0	0	0	0	0	0	0	0	3	0	3	0	4	3	1	1	3	2	0	1	0	1	0	0	0	0	0	2	0	0	0	0	2
OTU10677	1	1	2	1	2	13	3	0	0	1	1	2	0	0	0	0	0	0	0	0	0	0	0	0	5	3	3	4	2	2	3	8	5	9	3	2	0	0	0	1	0	0	0	0	0	0	0	0	12
OTU10678	4	4	0	3	2	0	3	2	1	0	0	0	0	0	0	0	0	0	0	0	0	0	0	0	6	15	16	12	6	2	1	3	2	4	0	0	0	1	1	0	2	0	1	1	0	0	0	1	0
OTU10679	3	0	5	0	0	0	0	1	0	1	0	0	0	0	0	0	0	0	0	0	1	0	0	0	9	5	10	1	7	6	1	0	2	4	0	0	0	0	0	0	0	0	0	0	0	0	0	0	0
OTU1068	5	14	16	3	2	4	18	22	24	4	24	6	0	0	0	0	0	0	0	1	0	0	0	0	16	5	23	16	6	9	20	15	13	29	35	37	7	14	7	6	3	0	0	17	6	5	9	8	0
OTU10680	1	0	0	1	0	0	0	0	0	0	0	0	0	0	0	0	0	0	0	0	0	0	0	0	3	1	3	1	1	4	0	1	1	1	0	0	0	0	0	0	0	0	0	0	0	0	0	0	5
OTU10681	10	5	5	4	7	5	2	4	4	1	1	2	0	0	1	0	0	0	0	0	0	0	0	0	4	2	10	0	8	6	2	1	4	4	1	1	3	2	4	3	2	2	1	0	0	1	0	2	6
OTU10682	0	0	3	3	4	5	3	0	4	4	5	2	2	0	0	0	0	0	0	0	0	0	1	1	5	7	1	7	2	1	5	3	11	2	8	5	10	7	1	3	8	3	3	7	1	7	5	10	2
OTU10683	0	0	0	0	0	0	0	0	0	0	0	0	0	0	0	0	0	0	0	0	0	0	0	0	2	0	2	1	1	1	0	0	3	2	0	0	0	0	0	0	0	0	0	0	0	0	0	0	0
OTU10684	0	0	0	0	0	0	0	1	0	3	0	1	0	0	0	0	0	0	0	0	0	0	0	0	10	6	9	0	0	0	17	1	3	3	6	0	10	31	6	2	4	0	4	45	1	9	12	2	0
OTU10685	1	1	0	0	0	1	0	0	1	0	0	0	0	0	0	0	0	0	0	0	1	0	0	0	5	1	2	1	0	0	1	0	0	2	0	0	0	0	1	0	0	0	0	0	0	1	0	1	0
OTU10686	0	0	0	0	0	0	1	0	0	0	0	1	0	0	0	0	0	0	0	0	0	0	0	0	2	1	0	0	1	0	0	1	0	0	0	1	0	0	0	0	0	0	0	0	0	0	0	0	0
OTU10687	1	0	0	1	0	0	0	0	0	0	0	0	0	0	0	0	0	0	0	0	0	0	0	0	10	2	5	7	2	1	3	4	5	1	6	3	0	0	0	0	0	0	0	0	0	0	0	0	3
OTU10688	0	0	0	0	1	0	0	0	0	0	0	0	0	0	0	0	0	0	0	0	0	0	0	0	3	4	4	1	0	3	8	3	2	5	0	0	0	0	0	0	0	0	0	0	0	0	0	0	0
OTU10689	3	0	0	1	0	0	0	1	1	2	2	0	0	0	0	0	0	0	0	0	0	0	0	0	9	2	4	3	0	5	2	3	2	2	0	1	0	0	0	0	0	0	0	0	0	0	0	0	0
OTU1069	0	2	4	0	0	0	0	0	0	0	0	0	0	0	0	0	0	0	0	0	0	0	0	0	42	23	30	41	34	38	29	30	26	11	73	49	1	5	6	9	13	12	8	52	14	6	22	3	2
OTU10690	0	0	0	0	0	1	0	0	0	0	0	0	0	0	0	0	0	0	0	0	0	0	0	0	5	6	5	1	2	0	0	0	1	11	0	0	0	0	0	2	4	0	1	0	0	0	0	0	0
OTU10691	0	0	0	0	0	0	0	0	0	0	0	0	0	0	0	0	0	0	0	0	0	0	0	0	4	0	1	2	1	1	0	2	1	1	2	1	0	0	0	0	0	0	0	0	0	0	0	0	0
OTU10692	0	0	0	0	0	0	0	0	0	0	0	0	0	0	0	0	0	0	0	0	0	0	0	0	3	0	4	0	0	0	0	0	0	20	0	0	0	1	0	0	0	0	0	0	0	0	0	0	0
OTU10693	11	8	15	4	32	14	9	4	9	5	8	6	0	0	0	1	0	2	0	0	0	5	2	5	43	40	43	16	24	17	7	8	8	27	7	8	16	9	13	13	12	8	8	15	1	3	11	8	27
OTU10694	0	0	0	0	0	0	0	0	0	0	0	0	0	0	0	0	0	0	0	0	0	0	0	0	2	0	0	0	0	0	0	0	0	0	0	0	0	0	0	0	0	0	0	0	0	0	0	0	0
OTU10695	0	0	0	0	1	0	0	0	0	0	0	0	0	0	0	0	0	0	0	0	0	0	0	0	4	1	2	2	2	2	2	0	1	1	1	0	0	0	0	0	0	0	0	0	0	0	0	0	0
OTU10696	0	0	0	0	0	0	0	0	0	0	0	0	0	0	0	0	0	0	0	0	0	0	0	0	5	0	2	4	2	1	0	0	0	6	0	0	0	0	0	0	0	0	0	0	0	0	0	0	0
OTU10697	0	0	0	0	0	0	0	0	0	0	0	0	0	0	0	0	0	0	0	0	0	0	0	0	9	3	3	1	1	0	0	1	7	2	0	0	0	0	0	0	0	0	0	0	0	0	0	0	0
OTU10698	0	0	0	0	0	0	0	0	0	0	0	0	0	0	0	0	0	0	0	0	0	0	0	0	6	0	0	0	0	1	0	1	1	0	1	0	0	0	0	0	0	0	0	1	0	0	0	0	0
OTU10699	0	0	0	0	0	0	0	0	0	0	0	0	0	0	0	0	0	0	0	0	0	0	0	0	4	0	1	2	1	0	0	2	1	0	3	1	0	0	1	0	0	0	0	1	0	0	0	0	0
OTU107	1	2	0	0	0	0	0	0	0	0	0	0	0	0	0	0	0	0	0	0	0	0	0	0	0	0	0	0	7	0	0	0	0	0	0	0	300	230	190	204	284	153	212	321	147	120	137	401	10
OTU1070	18	10	13	13	11	5	24	19	23	7	34	10	0	0	0	0	0	0	0	0	0	0	0	0	34	18	28	26	27	54	43	44	35	34	31	18	3	4	4	0	1	0	0	1	0	0	0	0	17
OTU10700	0	0	0	0	0	0	0	0	0	0	0	0	0	0	0	0	0	0	0	0	0	0	0	0	5	5	8	0	0	0	0	0	2	9	0	0	0	1	2	0	0	0	0	0	0	0	0	0	0
OTU10701	0	0	0	0	0	0	0	0	0	0	0	0	1	0	1	0	0	0	0	0	0	0	0	0	11	12	5	5	4	5	7	8	10	14	9	13	0	0	0	0	0	0	0	0	0	0	0	0	0
OTU10702	12	6	5	3	2	4	7	4	5	5	10	4	0	0	1	0	0	0	0	0	0	4	0	1	9	3	6	2	1	1	0	2	2	4	1	3	2	1	1	0	0	1	0	0	0	0	1	0	2
OTU10703	1	0	0	0	0	0	0	2	0	0	1	0	0	0	0	0	0	0	0	0	0	0	0	0	2	4	0	0	0	1	1	0	0	3	0	0	0	0	0	0	0	0	0	0	0	0	0	0	0
OTU10704	0	0	0	0	0	0	0	0	0	0	0	0	0	0	0	0	0	0	0	0	0	0	0	0	5	0	1	0	0	0	0	0	0	0	0	0	0	0	0	0	0	0	5	1	0	0	0	0	0
OTU10705	3	1	0	0	0	1	1	0	0	0	0	0	0	0	0	0	0	0	0	0	0	0	0	0	2	1	2	5	3	3	1	2	0	2	0	1	0	0	0	0	3	3	0	0	0	0	2	0	0
OTU10706	2	0	0	0	1	0	2	0	0	0	0	0	0	0	0	0	0	0	0	0	0	0	0	0	2	2	2	0	1	0	0	0	0	0	0	1	0	0	1	0	1	1	1	2	1	2	2	1	0
OTU10707	0	2	1	0	0	1	1	3	2	0	4	0	0	0	0	0	0	0	0	0	0	0	0	0	6	4	4	4	2	6	4	3	2	2	5	7	0	1	3	1	4	4	0	4	3	3	3	4	0
OTU10708	0	1	0	0	0	0	0	0	0	0	0	0	0	0	0	0	0	0	0	0	0	0	0	0	9	1	2	0	0	0	0	0	0	4	0	0	0	0	0	0	0	0	0	0	0	0	0	0	0
OTU10709	1	1	0	0	1	4	2	2	1	0	0	1	0	0	0	0	0	0	0	0	0	0	0	0	7	0	3	1	0	4	0	0	0	4	1	0	0	2	1	0	0	0	0	0	0	0	0	0	0
OTU1071	8	13	12	2	3	2	11	4	13	6	17	7	0	0	0	0	0	0	0	0	0	0	0	0	37	65	52	61	102	50	36	26	43	66	41	42	12	3	6	0	1	0	0	0	0	0	0	0	0
OTU10710	1	1	0	0	2	0	1	2	0	0	0	0	0	0	0	0	0	0	0	0	0	0	0	0	7	1	2	2	0	2	0	1	0	1	0	0	0	0	0	0	0	0	0	0	0	0	0	0	1
OTU10711	0	0	0	0	0	0	0	0	0	0	0	0	0	0	0	0	0	0	0	0	0	0	0	0	2	0	8	4	1	0	0	2	0	1	0	0	0	0	0	0	0	0	0	0	0	0	0	0	0
OTU10712	0	0	0	0	0	0	0	0	0	0	0	0	0	0	0	0	0	0	0	0	0	0	0	0	2	0	2	1	0	0	1	1	0	1	0	1	1	0	0	0	0	0	0	0	0	0	0	0	0
OTU10713	1	0	0	1	0	0	1	0	1	0	0	0	0	0	0	0	0	0	0	0	0	0	0	0	2	0	0	0	0	0	0	0	1	0	0	0	0	0	0	0	0	0	0	0	0	0	0	0	0
OTU10714	0	5	0	0	1	0	0	1	1	0	0	0	0	0	0	0	0	0	0	0	0	0	0	0	2	2	3	2	3	1	0	2	5	0	1	0	0	0	0	0	0	0	0	0	0	0	0	0	0
OTU10715	3	2	1	0	1	3	2	0	2	1	1	3	0	0	0	0	0	0	0	0	0	0	0	0	2	7	7	5	8	2	2	4	3	1	3	1	0	0	0	0	0	0	0	0	0	0	0	0	12
OTU10716	0	0	0	0	0	0	0	0	0	0	0	0	0	0	0	0	0	0	0	0	0	0	0	0	2	0	0	0	0	1	0	0	1	0	1	1	1	0	0	0	3	1	1	1	0	0	0	1	7
OTU10717	1	1	0	0	0	1	0	0	1	0	0	0	0	0	0	0	0	0	0	0	0	0	0	0	3	5	4	0	2	0	0	0	4	4	0	0	0	0	0	0	0	0	0	0	0	0	0	0	0
OTU10718	0	0	0	1	0	0	0	0	0	0	0	0	0	0	0	0	0	0	0	0	0	0	0	0	2	0	6	2	2	0	1	0	0	0	0	0	0	0	0	0	0	0	0	0	0	0	0	0	0
OTU10719	0	0	0	0	0	0	0	0	0	0	0	0	0	0	0	0	0	0	0	0	0	0	0	0	2	2	2	0	3	0	0	0	1	0	0	0	0	0	0	0	0	0	0	2	0	0	0	0	1
OTU1072	1	4	2	2	5	3	4	6	3	1	1	2	0	0	0	0	0	0	0	0	0	0	0	0	19	39	58	49	87	81	27	33	45	20	67	62	0	8	2	17	22	20	20	24	4	10	4	16	2
OTU10720	0	0	0	0	0	0	0	0	0	0	0	0	0	1	0	0	0	0	0	0	0	1	0	0	2	0	5	0	2	2	3	3	5	1	2	0	0	0	0	0	0	0	0	0	0	0	0	0	0
OTU10721	0	0	0	0	0	0	0	0	0	0	0	0	0	0	0	0	0	0	0	0	0	0	0	0	4	0	1	0	0	0	0	0	1	0	2	0	0	0	0	0	0	0	0	0	0	0	0	0	0
OTU10722	0	1	2	0	0	0	0	0	3	1	0	0	0	0	0	0	0	0	0	0	0	0	0	0	2	2	0	0	0	0	2	0	0	0	0	0	0	0	0	0	0	0	0	0	0	0	0	0	0
OTU10723	0	0	0	0	0	0	0	0	0	0	0	0	0	0	0	0	0	0	0	0	0	0	0	0	3	0	1	0	0	1	0	0	0	7	0	0	1	1	1	0	0	0	0	0	0	0	0	2	0
OTU10724	0	0	1	0	0	0	0	1	1	0	1	0	0	0	0	0	0	0	0	0	0	0	0	0	5	1	2	2	0	1	1	0	3	5	4	0	0	0	0	0	0	0	0	0	0	0	0	0	1
OTU10725	6	4	2	0	0	0	1	1	1	0	3	3	0	0	0	0	0	0	0	0	0	1	0	0	1	1	2	0	1	0	2	2	2	0	1	0	0	0	0	0	0	0	0	0	0	0	0	0	1
OTU10726	2	2	2	1	2	0	0	1	0	1	0	0	0	0	0	0	0	0	0	0	0	0	0	0	4	1	3	1	1	3	0	0	0	3	0	0	0	0	0	0	0	0	0	0	0	0	0	0	0
OTU10727	0	0	0	0	0	0	0	0	0	0	0	0	0	0	0	0	0	0	0	0	0	0	0	0	6	0	2	0	0	0	0	0	0	0	0	0	0	0	0	0	0	0	0	0	0	0	0	0	0
OTU10728	0	1	0	0	0	0	1	0	0	0	4	0	0	0	0	0	0	0	0	0	0	0	0	0	4	0	1	0	2	2	5	3	1	2	1	0	0	0	0	0	0	0	0	0	0	0	0	0	0
OTU10729	2	2	1	0	0	0	2	0	1	2	0	0	0	0	0	0	0	0	0	0	0	0	0	0	3	2	0	3	0	3	1	0	1	2	1	2	0	0	0	1	0	0	0	1	1	0	0	1	1
OTU1073	0	1	0	2	2	1	3	0	0	0	1	0	0	0	0	1	0	0	0	0	0	0	0	0	22	23	22	97	29	28	23	26	65	35	57	30	61	61	28	5	20	12	18	18	5	18	2	4	1
OTU10730	17	24	14	10	7	16	22	25	13	20	41	10	0	0	0	0	0	0	0	0	0	0	0	0	46	41	55	34	18	34	16	15	33	39	45	15	105	105	57	12	11	7	9	54	13	35	28	23	0
OTU10731	0	0	0	0	0	0	0	0	0	0	0	0	0	0	0	0	0	0	0	0	0	0	0	0	4	1	2	1	1	0	0	0	0	0	0	0	0	0	1	0	1	1	0	1	0	0	0	1	0
OTU10732	1	1	1	1	1	1	1	0	1	1	0	0	0	0	0	0	0	0	0	0	0	0	0	0	3	3	1	0	5	1	2	2	2	3	2	0	0	0	0	0	0	0	0	0	0	0	0	0	5
OTU10733	2	0	0	0	0	0	0	0	0	0	0	0	0	0	0	0	0	0	0	0	0	0	0	0	4	2	2	3	4	3	1	0	0	2	0	0	0	0	0	0	0	0	0	0	0	0	0	0	1
OTU10734	0	0	0	0	0	0	0	0	0	0	0	0	0	0	0	0	0	0	0	0	0	0	0	0	2	4	1	0	0	0	1	1	0	7	9	0	0	0	0	0	0	0	0	0	0	0	0	0	1
OTU10735	2	2	2	1	1	0	0	0	0	0	1	0	0	1	2	0	2	0	0	0	1	0	0	0	4	1	0	2	1	1	1	0	0	2	0	0	0	0	0	2	2	0	0	2	0	0	0	0	1
OTU10736	0	1	1	0	1	1	3	1	2	0	1	0	0	0	0	0	0	0	0	0	0	0	0	0	1	1	6	0	2	0	0	3	1	7	0	0	0	0	0	1	1	0	0	0	0	0	0	0	1
OTU10737	0	0	0	0	0	0	0	0	0	0	0	0	0	0	0	0	0	0	0	0	0	0	0	0	1	1	3	2	1	4	2	0	0	1	2	1	0	0	0	0	0	0	0	0	0	0	0	0	0
OTU10738	0	0	0	0	0	0	0	0	0	0	0	0	0	0	0	0	0	0	0	0	0	0	0	0	2	5	7	5	0	0	0	0	0	5	0	0	0	0	0	0	0	0	0	0	0	0	0	0	0
OTU10739	5	5	4	1	1	0	3	3	4	0	1	1	0	0	0	0	0	0	0	0	0	0	0	0	6	8	6	9	4	3	3	1	3	13	2	0	0	0	0	0	0	0	0	0	0	0	0	0	1
OTU1074	0	1	0	0	0	0	0	2	1	8	2	1	0	0	0	0	0	0	0	0	0	0	0	0	0	0	1	0	0	0	1	0	1	4	0	0	51	82	64	13	41	16	22	150	37	31	119	52	4
OTU10740	3	2	1	2	4	3	6	4	1	0	3	2	0	0	0	0	0	0	0	0	0	2	1	3	16	14	19	7	16	6	2	7	7	6	3	3	4	1	6	11	17	2	11	2	2	3	0	5	4
OTU10741	0	0	0	0	0	0	0	1	0	0	0	0	0	0	0	0	0	0	0	0	0	0	0	0	7	2	0	0	0	1	0	1	0	3	0	0	0	0	0	0	1	0	0	0	0	0	0	0	0
OTU10742	0	0	1	0	3	1	0	1	0	0	0	0	0	0	0	0	0	0	0	0	0	0	0	0	3	1	2	1	6	1	2	0	3	17	0	1	5	3	15	5	9	7	12	7	6	11	10	7	0
OTU10743	0	1	0	0	0	0	0	0	0	0	0	0	0	0	0	0	0	0	0	0	0	0	0	0	7	1	0	0	0	0	0	0	0	0	0	0	0	0	0	0	3	0	0	0	0	0	0	0	0
OTU10744	1	0	1	1	3	0	0	0	1	0	0	1	0	0	0	0	0	0	0	0	0	0	0	0	3	3	1	3	3	3	0	1	3	3	1	1	0	0	1	0	1	0	0	0	0	0	0	0	7
OTU10745	0	0	0	0	0	0	0	0	0	0	0	0	0	0	0	0	0	0	0	0	0	0	0	0	2	2	1	2	2	3	0	1	2	3	4	2	0	1	1	1	2	0	1	3	0	2	3	2	0
OTU10746	1	2	1	3	4	6	1	3	1	7	3	3	0	0	0	0	0	0	0	0	0	0	0	0	14	14	15	9	7	3	9	15	13	23	9	6	10	29	20	2	9	4	13	30	5	15	12	14	1
OTU10747	1	0	0	0	1	0	0	0	0	0	0	0	0	0	0	0	0	0	0	0	0	0	0	0	7	0	0	1	0	3	0	0	1	3	0	0	0	0	0	0	0	0	0	0	0	0	0	0	1
OTU10748	0	0	0	0	0	0	0	0	0	0	0	0	0	0	0	0	0	0	0	0	0	0	0	0	2	2	6	0	0	1	0	1	1	0	1	0	0	0	0	0	0	0	0	0	0	0	0	0	0
OTU10749	0	0	0	0	0	0	0	0	0	0	0	0	0	0	0	0	0	0	0	0	0	0	0	0	2	1	1	1	1	1	1	0	0	3	1	0	0	0	0	1	0	0	0	0	0	0	0	0	2
OTU1075	62	43	42	57	72	67	105	121	88	83	92	51	0	0	1	0	0	0	0	1	1	6	4	4	16	15	20	19	17	13	44	50	39	21	120	145	55	34	18	67	128	66	97	261	93	119	141	242	12
OTU10750	1	0	0	1	0	2	6	4	1	0	1	1	0	0	0	0	0	0	0	0	0	0	0	0	4	4	3	2	0	2	2	2	2	5	3	3	0	0	0	1	3	1	0	6	1	1	0	1	0
OTU10751	0	2	0	0	0	0	0	0	0	0	1	0	0	1	0	0	0	0	0	0	0	0	1	0	6	1	2	0	1	0	0	0	0	1	0	0	0	0	0	0	1	0	0	1	0	0	0	0	0
OTU10752	0	4	2	1	0	0	2	0	0	0	4	1	0	0	0	0	0	0	0	0	0	0	0	0	7	4	10	5	3	1	0	2	3	0	1	1	0	0	0	0	0	0	0	0	0	0	0	0	0
OTU10753	1	0	2	0	2	0	1	0	0	0	13	3	0	0	0	0	0	0	0	0	1	0	0	0	1	7	3	3	2	0	4	2	3	5	4	1	0	0	0	0	0	0	0	0	0	0	0	0	0
OTU10754	0	0	0	0	0	0	0	0	3	0	0	0	0	0	0	0	0	0	0	0	0	3	2	1	6	21	14	4	21	6	2	2	9	9	8	4	9	3	7	8	14	5	9	19	1	4	6	5	2
OTU10755	0	1	0	0	0	0	0	0	0	0	0	0	0	0	0	0	0	0	0	0	0	0	0	0	3	11	1	5	4	2	2	1	2	2	1	0	0	0	0	0	0	0	0	0	0	0	0	0	0
OTU10756	0	5	1	0	2	0	0	0	1	1	2	0	0	0	0	0	1	0	0	1	0	0	0	0	4	1	5	1	2	4	1	0	2	1	2	3	0	0	1	0	0	0	0	1	0	0	0	0	0
OTU10757	3	0	0	1	2	0	0	1	0	0	2	0	0	0	0	0	0	0	0	0	0	0	0	0	11	10	6	8	2	8	0	1	1	0	0	0	0	0	0	0	0	0	0	0	0	0	0	0	0
OTU10758	1	1	0	0	0	0	0	0	0	0	0	0	0	0	0	0	0	0	0	0	0	0	0	0	1	0	1	0	0	0	1	0	0	0	0	1	0	1	1	0	0	0	1	1	1	0	0	0	0
OTU10759	0	0	0	0	0	0	0	0	0	0	0	0	0	0	0	0	0	0	0	0	0	0	0	0	2	1	0	1	0	0	0	0	0	2	0	0	0	0	0	0	0	0	0	0	0	0	0	0	0
OTU1076	7	5	8	20	21	19	16	21	17	12	9	6	0	0	0	0	0	0	0	0	0	3	1	3	25	26	21	29	55	32	23	30	17	34	82	99	82	13	46	79	157	45	96	106	25	80	105	76	50
OTU10760	0	2	0	1	0	1	0	0	0	0	1	0	0	0	0	0	0	0	0	0	0	0	0	0	3	2	0	0	1	0	1	0	0	1	3	1	1	0	0	0	0	0	0	1	0	0	2	0	0
OTU10761	1	0	3	0	2	0	0	0	1	0	0	0	0	0	0	0	0	0	0	0	0	0	0	0	5	1	3	0	1	1	3	3	0	2	1	0	0	0	0	0	0	0	0	1	0	0	0	0	3
OTU10762	30	21	19	4	10	16	14	13	11	11	12	5	0	0	0	0	0	0	0	0	0	0	0	0	35	21	23	5	3	7	6	1	7	9	5	4	0	2	0	0	2	2	0	3	0	3	0	0	1
OTU10763	0	0	0	0	0	0	0	0	0	0	0	0	0	0	0	0	0	0	0	0	0	0	0	0	5	1	5	2	4	3	2	1	3	1	0	0	0	0	0	0	0	0	0	0	0	0	0	0	0
OTU10764	0	0	0	1	0	0	0	0	0	0	0	0	0	0	0	0	0	0	0	0	0	0	0	0	7	0	3	0	2	4	0	1	1	0	3	0	0	0	0	0	0	0	0	0	0	0	0	0	0
OTU10765	1	5	3	1	1	0	2	1	0	1	0	0	0	0	0	0	0	0	0	0	0	0	0	0	2	1	3	1	3	1	0	2	2	5	1	0	0	0	0	0	0	0	0	0	0	0	0	0	0
OTU10766	0	0	0	0	0	0	0	0	0	0	0	0	0	0	0	0	0	0	0	0	0	0	0	0	2	0	7	1	2	2	4	0	2	0	0	2	0	0	0	0	0	0	0	0	0	0	0	0	0
OTU10767	0	0	1	2	0	0	3	4	2	0	1	0	0	0	0	0	0	0	0	0	0	0	0	0	1	0	2	1	1	0	1	0	0	2	1	0	0	0	0	0	0	1	1	0	0	0	0	0	1
OTU10768	2	2	1	1	1	3	3	9	0	3	1	1	0	0	0	0	0	0	0	0	0	1	1	0	4	2	4	6	8	5	5	2	10	5	4	2	0	0	0	0	0	1	0	1	0	0	0	0	1
OTU10769	3	0	0	0	0	0	0	1	1	0	0	0	0	0	0	0	0	0	0	0	0	0	0	0	8	3	4	2	0	0	3	0	4	1	0	0	0	0	0	0	0	0	0	2	0	0	0	0	0
OTU1077	0	0	0	0	0	0	0	0	0	0	0	0	0	0	0	0	0	0	0	0	0	0	0	0	0	0	0	0	0	0	0	0	0	0	0	0	35	17	8	12	34	35	21	95	22	64	20	15	4
OTU10770	2	1	2	1	0	2	2	2	1	0	1	0	0	0	0	0	0	0	0	0	0	0	0	0	11	4	5	8	3	1	3	2	4	2	3	3	0	0	0	0	0	0	0	0	0	0	0	0	0
OTU10771	2	1	1	1	0	0	0	1	0	0	1	0	0	0	0	0	0	0	0	0	0	0	0	0	7	4	1	1	3	1	0	0	0	1	0	1	0	0	0	0	0	0	0	0	0	0	0	0	0
OTU10772	0	0	0	2	2	7	1	3	1	2	0	0	0	0	0	0	0	0	0	0	0	0	0	0	7	5	8	3	5	1	2	2	2	5	0	1	1	1	0	0	0	0	0	0	0	0	0	0	4
OTU10773	0	2	0	0	1	0	1	4	2	1	1	0	0	0	0	0	0	0	0	0	1	0	2	2	3	4	8	3	5	4	2	0	1	4	2	4	4	1	4	7	8	0	2	5	1	3	0	1	5
OTU10774	0	1	0	1	0	0	4	0	1	0	5	1	0	0	0	0	0	0	0	0	0	0	0	0	7	1	1	0	0	0	0	0	0	9	0	0	3	0	0	3	4	3	1	2	2	2	1	1	2
OTU10775	2	1	1	0	1	1	0	1	0	0	1	0	0	0	0	0	0	0	0	0	0	0	0	0	1	5	3	0	0	2	1	1	1	0	0	0	0	0	0	0	0	0	0	0	0	0	0	0	1
OTU10776	0	0	0	0	0	0	0	0	0	0	0	0	0	0	0	0	0	0	0	0	0	0	0	0	3	1	2	1	0	0	0	0	2	0	0	0	0	1	4	0	0	0	0	2	0	0	0	3	0
OTU10777	0	0	0	0	0	0	0	0	0	0	0	0	0	0	0	0	0	0	0	0	0	0	0	0	2	0	1	0	0	0	2	0	0	0	0	0	0	0	0	0	1	0	0	0	0	0	0	0	0
OTU10778	0	0	0	0	0	0	0	0	0	0	0	0	0	0	0	0	0	0	0	0	0	0	0	0	2	0	4	0	1	2	1	2	2	5	0	1	0	0	0	0	0	0	0	0	0	0	0	0	0
OTU10779	4	2	2	0	4	2	4	3	1	3	2	1	0	0	0	0	0	0	0	0	0	0	0	0	10	5	4	4	2	3	2	2	2	2	3	2	0	0	0	0	0	0	0	0	0	0	0	0	0
OTU1078	39	43	40	55	70	46	73	43	49	10	24	20	1	2	0	0	0	0	0	0	1	1	0	0	12	44	46	44	47	35	31	21	17	29	51	42	14	23	4	36	46	15	29	106	10	27	26	49	66
OTU10780	0	0	0	0	0	0	0	0	0	0	0	0	0	0	0	0	0	0	0	0	0	0	0	0	2	0	2	0	0	1	0	1	0	2	1	0	0	0	0	0	0	0	0	0	0	0	0	0	0
OTU10781	2	0	0	0	1	0	4	1	2	2	3	0	0	0	0	0	0	0	0	0	0	0	0	0	3	0	3	0	0	0	2	2	1	0	1	0	0	0	0	0	0	0	0	1	0	0	0	0	2
OTU10782	0	3	0	1	1	0	0	0	1	0	3	0	0	0	0	0	0	0	0	0	0	0	0	0	6	2	3	1	2	1	0	1	1	0	0	0	0	0	0	0	0	0	0	0	0	0	0	0	0
OTU10783	2	1	3	0	0	0	1	1	0	1	1	0	0	0	0	0	0	0	0	0	0	0	0	0	1	2	4	5	5	4	0	0	1	1	2	2	0	1	0	2	3	0	1	0	0	0	1	0	1
OTU10784	0	0	0	0	0	0	0	0	0	0	0	0	0	0	0	0	0	0	0	0	0	0	0	0	2	1	0	0	0	0	0	0	0	0	0	0	0	0	0	0	0	0	0	0	0	0	0	0	0
OTU10785	0	0	0	0	0	1	0	0	0	0	0	0	0	0	0	0	0	0	0	0	0	0	0	0	3	3	1	0	5	3	1	0	0	4	0	0	0	0	0	0	0	0	0	0	0	0	0	0	0
OTU10787	5	5	3	2	4	6	6	7	7	5	9	4	0	0	0	0	0	0	0	0	0	0	0	0	42	23	47	3	0	1	2	5	1	2	3	0	0	2	1	2	2	2	1	4	2	5	5	3	0
OTU10788	0	0	0	1	0	0	0	0	0	0	0	0	0	0	0	0	0	0	0	0	0	0	0	0	1	1	1	0	5	0	0	0	0	1	0	0	0	0	0	1	4	1	2	1	0	0	0	1	5
OTU10789	5	4	3	3	4	1	5	5	2	3	6	3	0	1	1	0	0	0	0	0	0	0	1	0	7	1	4	3	9	1	4	2	4	5	2	2	1	3	1	1	3	0	0	1	0	0	0	0	4
OTU1079	1	0	0	0	0	0	0	1	0	0	1	2	0	0	0	0	0	0	0	0	0	0	0	0	1	1	0	0	1	0	1	0	0	1	1	0	86	78	38	40	49	57	37	212	64	156	36	58	0
OTU10790	0	0	1	2	0	0	0	0	0	0	0	0	0	0	0	0	0	0	0	0	0	0	0	0	1	1	5	2	0	1	0	0	1	1	0	0	2	1	0	0	0	0	2	1	0	2	0	0	0
OTU10791	4	2	2	0	0	0	0	2	4	1	1	0	0	0	0	0	0	0	0	0	0	3	2	3	2	1	1	0	0	0	0	0	2	0	0	0	0	0	0	0	0	0	0	1	0	0	0	0	0
OTU10792	6	4	8	3	4	3	3	1	3	1	0	1	0	0	0	0	0	0	0	0	0	0	0	0	2	3	1	2	2	2	2	1	1	1	3	0	1	0	1	0	0	0	0	0	0	0	0	0	5
OTU10793	0	0	0	1	0	0	3	0	0	1	2	1	0	0	0	0	0	0	0	0	0	0	0	0	8	0	6	12	4	9	3	4	5	0	6	6	0	1	0	0	0	0	0	0	0	0	1	0	0
OTU10794	3	0	2	2	2	1	4	2	6	5	3	3	0	0	0	0	0	0	0	0	0	0	0	0	4	1	2	2	5	5	4	1	1	2	2	6	0	1	2	0	2	3	0	1	0	0	0	2	0
OTU10795	0	0	1	0	0	0	0	0	0	0	0	0	0	0	0	0	0	0	0	0	0	0	0	0	3	0	2	0	2	0	0	4	1	2	0	0	0	0	0	0	0	0	0	0	0	0	0	0	0
OTU10796	0	0	0	0	0	0	0	0	0	0	0	0	0	0	0	0	0	0	0	0	0	0	0	0	1	4	1	1	5	0	0	0	1	0	0	0	0	0	0	0	0	0	0	0	0	0	0	0	0
OTU10797	3	4	1	0	2	2	3	3	4	4	0	2	0	0	0	0	0	0	0	0	0	1	0	0	3	1	3	0	4	0	0	0	0	0	1	0	4	0	1	0	1	0	0	0	0	1	1	1	1
OTU10798	0	0	1	0	0	1	1	0	0	0	1	0	0	0	0	0	0	0	0	0	0	0	0	0	2	1	2	2	0	1	0	0	1	1	0	0	0	0	0	0	0	0	0	0	0	0	0	0	0
OTU10799	3	4	9	9	8	15	13	17	13	9	5	9	0	0	0	0	0	0	0	0	0	0	0	0	42	11	24	17	15	18	21	11	17	16	20	18	3	11	9	4	8	8	4	5	2	1	1	6	22
OTU108	129	82	125	88	121	146	150	134	132	138	142	108	41	51	37	1	2	4	0	2	1	46	38	27	49	37	37	85	49	71	110	96	71	45	119	112	273	268	178	102	143	141	70	599	264	252	360	400	64
OTU1080	1	0	1	0	0	0	1	0	2	4	1	2	0	0	0	0	0	0	0	0	0	0	0	0	9	6	6	0	1	0	0	0	2	17	0	1	12	14	42	29	40	45	35	119	25	14	14	52	1
OTU10800	0	0	0	0	0	0	0	0	0	0	0	0	0	0	0	0	0	0	0	0	0	0	0	0	2	1	0	0	0	1	0	0	0	2	1	1	0	0	0	0	0	0	0	0	0	0	0	0	0
OTU10801	0	0	1	0	1	0	0	0	0	1	0	0	0	0	0	0	0	0	0	0	0	0	0	0	1	2	5	2	5	1	0	2	4	1	2	0	0	0	0	0	0	0	0	0	0	0	0	0	1
OTU10802	9	4	0	4	2	2	8	10	8	4	10	7	0	0	0	0	0	0	0	0	0	0	0	0	10	9	7	2	4	5	4	5	5	6	8	8	0	2	1	0	0	0	0	0	0	0	3	0	0
OTU10804	0	1	0	0	0	0	3	1	0	1	0	0	0	0	0	0	0	0	0	0	0	0	0	0	8	4	3	3	1	1	0	3	5	3	0	0	0	0	0	0	0	0	0	0	0	0	0	0	0
OTU10805	1	2	1	2	3	0	2	0	0	0	3	0	2	1	4	0	0	0	0	0	0	1	1	0	1	0	1	0	1	0	0	1	0	1	1	1	0	0	0	0	1	0	1	3	0	0	2	1	0
OTU10806	0	2	0	13	12	2	5	3	4	1	1	1	0	0	0	2	2	1	0	0	1	2	0	3	6	10	10	0	5	0	5	3	10	7	5	3	3	2	10	2	19	4	8	10	2	6	5	4	2
OTU10807	0	0	0	0	0	0	0	0	0	0	0	0	0	0	0	0	0	0	0	0	0	0	0	0	1	0	2	0	1	0	0	0	0	1	0	0	0	0	0	0	0	0	0	0	0	0	0	0	0
OTU10808	9	11	9	4	33	5	2	1	0	0	2	2	2	2	0	0	0	0	0	0	0	1	4	4	39	51	53	21	12	22	10	9	20	13	8	5	28	21	6	7	11	9	11	17	3	9	8	14	0
OTU10809	2	6	2	1	1	1	0	0	3	0	1	2	0	0	0	0	0	0	0	0	0	0	0	0	6	1	3	1	3	1	4	4	2	2	0	2	0	0	1	2	0	0	1	1	0	0	1	0	1
OTU1081	26	18	22	19	56	20	32	34	28	17	63	27	13	19	23	2	2	1	0	2	2	116	180	142	35	77	63	16	72	36	14	19	48	40	35	25	34	20	97	73	168	50	73	79	38	41	22	38	92
OTU10810	4	0	2	2	1	1	1	2	3	0	0	0	0	0	0	0	0	0	0	0	0	0	0	0	3	1	3	4	1	1	5	3	0	0	4	0	0	0	0	0	0	0	0	0	0	0	0	0	0
OTU10811	3	2	2	1	0	1	0	1	1	0	1	0	1	0	0	0	0	0	0	0	0	1	0	0	6	5	3	1	2	0	1	0	0	0	0	0	0	0	1	0	0	0	0	2	0	0	0	2	0
OTU10812	2	2	8	2	0	0	0	0	2	0	2	0	4	5	10	0	0	0	0	0	0	0	0	0	2	4	5	0	2	1	0	0	3	7	1	0	1	10	6	12	1	0	1	3	2	0	0	0	6
OTU10813	1	0	0	0	8	2	2	1	2	1	2	2	0	0	0	0	0	0	0	0	0	0	0	0	8	5	6	1	0	3	4	5	1	3	4	1	0	0	0	1	0	1	2	3	1	0	1	1	0
OTU10814	0	0	0	0	0	0	0	0	0	0	0	0	0	0	0	0	0	0	0	0	0	0	0	0	1	0	2	0	0	0	0	1	1	0	0	0	0	0	0	0	0	0	0	0	0	0	0	0	0
OTU10815	3	2	2	1	3	0	6	4	5	2	1	1	0	0	0	0	0	0	0	0	0	0	0	0	3	1	4	3	2	0	1	3	1	0	2	0	1	0	0	1	0	0	1	0	0	0	0	0	0
OTU10816	2	1	0	1	0	0	1	0	2	1	2	0	0	0	0	0	0	0	0	0	0	0	0	0	4	0	2	0	0	1	3	2	9	2	1	0	0	0	0	0	0	0	0	0	0	0	0	0	2
OTU10817	1	1	1	1	2	0	0	3	4	1	1	0	0	0	0	0	0	0	0	0	0	0	0	0	2	1	3	0	2	1	1	0	0	2	1	1	0	0	0	0	0	0	0	0	0	1	0	0	0
OTU10818	0	0	2	0	0	1	1	0	1	1	0	0	0	0	0	0	0	0	0	0	0	0	0	0	5	0	1	1	0	0	0	0	0	1	1	0	0	0	0	0	0	0	0	0	0	0	0	0	1
OTU10819	1	1	1	1	2	0	2	1	5	1	1	2	0	0	0	0	0	0	0	0	0	0	0	1	8	4	5	1	2	5	0	0	3	6	0	1	4	2	2	2	3	1	1	2	0	5	5	2	1
OTU1082	0	0	0	0	0	0	0	0	0	0	0	0	0	0	0	1	0	0	0	0	0	0	0	0	0	0	0	1	2	0	0	0	0	0	0	1	38	6	12	36	38	37	74	51	20	19	32	104	0
OTU10820	0	0	0	0	0	0	0	0	0	0	0	0	0	0	0	0	0	0	0	0	0	0	0	0	1	1	0	0	2	1	0	0	1	0	1	0	0	0	0	0	0	0	0	2	0	0	0	0	0
OTU10821	3	2	0	1	0	0	0	1	1	0	0	0	0	0	0	0	0	0	0	0	0	0	0	0	9	0	6	0	0	0	1	1	0	0	0	0	0	1	0	0	2	0	1	0	0	0	0	3	1
OTU10822	4	1	1	1	3	2	0	0	0	1	2	1	3	3	2	0	0	0	2	1	3	1	0	0	1	0	0	1	2	0	0	2	0	0	0	0	0	0	0	0	1	2	3	2	0	0	1	2	3
OTU10823	0	1	2	2	0	1	1	0	1	0	1	0	0	0	0	0	0	0	0	0	0	0	0	0	8	5	5	5	2	4	0	4	3	1	2	5	1	1	0	0	0	1	0	0	0	0	0	0	0
OTU10824	0	3	0	0	1	0	2	1	0	0	0	0	0	0	0	0	0	0	0	0	0	0	0	0	2	3	6	1	2	1	1	3	0	1	3	2	1	1	0	0	0	0	0	0	0	0	0	2	0
OTU10825	0	0	0	0	0	1	0	0	1	0	0	0	0	0	0	0	0	0	0	0	0	0	0	0	2	0	6	1	2	5	1	0	1	0	1	0	0	0	0	0	1	1	1	3	0	2	1	3	0
OTU10826	3	0	0	0	0	0	0	0	0	0	0	0	0	0	0	0	0	0	0	0	0	0	0	0	2	1	2	1	2	3	2	1	1	2	0	3	0	0	0	0	0	0	0	0	0	0	0	0	0
OTU10827	0	0	0	0	0	0	0	0	0	0	0	0	0	0	0	0	0	0	0	0	0	0	0	0	4	1	3	1	1	2	1	1	0	2	1	1	0	0	0	0	0	0	0	0	0	0	0	0	0
OTU10828	0	0	0	0	0	0	0	0	0	0	0	0	0	0	0	1	0	0	0	0	0	0	0	0	1	9	2	1	0	1	0	0	0	9	0	1	4	7	0	3	2	1	2	2	0	0	0	0	0
OTU10829	1	0	5	0	3	4	3	3	3	2	5	5	0	0	0	0	0	0	0	0	0	0	0	0	3	5	4	1	9	5	0	2	1	5	0	0	6	1	15	9	3	0	6	8	0	1	2	1	9
OTU1083	24	20	12	14	25	19	14	17	14	21	30	21	0	0	0	0	0	0	0	0	0	1	0	4	16	9	17	23	21	26	13	19	18	26	26	13	12	15	4	14	32	14	28	46	7	34	46	41	15
OTU10830	0	0	2	0	0	0	0	0	0	0	0	0	1	0	2	0	0	0	0	0	0	0	0	0	4	4	6	1	7	1	0	2	3	4	0	0	0	0	0	2	0	0	0	1	0	0	0	0	0
OTU10831	0	0	0	0	0	0	0	0	0	0	0	0	0	0	0	0	0	0	0	0	0	0	0	0	1	8	7	2	3	2	0	0	6	0	0	0	2	0	1	0	0	0	0	0	0	0	0	0	0
OTU10832	1	1	0	1	0	0	0	0	0	0	1	2	0	0	2	0	0	0	0	0	0	0	0	0	5	4	7	0	3	5	1	1	2	0	0	0	0	1	0	0	0	0	0	0	0	0	0	0	0
OTU10833	1	0	1	0	0	0	2	2	1	1	0	1	0	0	0	0	0	0	0	0	0	0	0	0	0	4	3	0	1	0	0	0	1	0	2	1	0	0	0	0	0	0	0	0	0	0	0	0	0
OTU10834	2	0	0	0	0	1	1	0	0	1	1	0	0	0	0	0	0	0	0	0	0	0	0	0	0	4	4	0	1	2	0	0	1	0	1	0	0	0	0	0	0	0	0	0	0	0	0	0	0
OTU10835	0	0	0	1	1	0	0	0	0	0	0	0	0	0	0	0	0	0	0	0	0	0	0	0	1	2	0	0	0	0	0	0	0	0	0	1	0	0	0	0	0	0	0	1	0	1	0	1	0
OTU10836	0	0	0	0	0	0	0	0	0	0	0	0	0	0	0	0	0	0	0	0	0	0	0	0	1	5	2	0	1	0	0	0	0	1	0	0	0	0	0	0	0	0	0	0	0	0	0	0	9
OTU10837	0	0	0	0	0	0	0	0	0	0	0	0	0	0	0	0	0	0	0	0	0	0	0	0	1	2	1	1	3	0	0	0	1	2	0	0	0	0	0	0	0	0	0	0	0	0	0	0	0
OTU10839	2	2	2	0	0	0	0	1	2	0	0	0	0	0	0	0	0	0	0	0	0	0	0	0	1	2	3	1	1	0	0	0	2	0	0	1	1	0	0	0	0	0	0	0	0	0	0	0	0
OTU1084	0	0	0	0	0	0	0	1	0	1	2	1	0	0	0	0	0	0	0	0	0	0	0	0	0	0	0	0	0	0	0	0	0	0	0	1	0	0	0	0	1	0	0	6	0	0	0	0	300
OTU10840	0	1	1	2	0	0	1	1	0	1	3	2	0	0	0	0	0	0	0	0	0	0	0	0	1	1	1	0	0	0	1	0	0	0	0	0	0	0	0	0	0	0	0	0	0	0	0	0	0
OTU10841	0	0	0	0	0	0	0	0	0	0	0	0	0	0	0	0	0	0	0	0	0	2	0	0	2	3	1	1	0	0	0	0	1	2	0	0	0	0	0	0	0	0	0	0	0	0	0	0	0
OTU10842	2	4	0	0	5	0	2	0	1	1	0	1	0	0	0	0	0	0	0	0	0	0	0	0	2	9	5	0	5	1	0	3	3	0	1	0	2	0	0	0	3	2	1	0	0	0	0	0	0
OTU10843	0	0	0	0	0	0	0	0	0	0	0	0	0	0	0	0	0	0	0	0	0	0	0	0	6	5	4	6	6	5	1	2	6	2	0	0	0	0	0	0	0	0	0	0	0	0	0	0	0
OTU10844	0	1	1	0	1	0	1	0	1	1	0	0	0	0	0	0	0	0	0	0	0	0	0	0	5	2	0	1	4	2	0	2	2	4	2	1	0	0	3	5	5	1	2	4	3	1	4	3	0
OTU10845	0	0	0	0	0	0	0	0	0	0	0	0	0	0	0	0	0	0	0	0	0	0	0	0	0	8	2	2	0	0	0	1	0	0	1	0	0	0	0	0	1	0	0	0	0	0	0	0	0
OTU10846	0	0	0	0	0	0	0	0	0	0	0	0	0	0	0	0	0	0	0	0	0	0	0	0	0	2	1	0	1	0	0	0	0	1	0	0	0	0	0	0	0	1	1	2	0	0	0	0	0
OTU10847	8	2	1	0	3	3	1	1	4	1	0	0	0	1	0	0	0	0	0	0	0	1	1	2	3	7	5	5	2	4	3	3	3	4	3	1	0	0	0	0	0	0	0	0	0	0	0	0	0
OTU10848	0	0	0	0	0	0	0	0	0	0	0	0	0	0	0	0	0	0	0	0	0	0	0	0	6	12	4	2	0	0	0	0	0	6	0	0	0	0	0	0	0	0	0	0	0	0	0	0	6
OTU10849	0	0	0	0	0	0	0	0	0	0	0	0	0	0	0	0	0	0	0	0	0	0	0	0	2	6	6	0	4	1	1	0	5	5	0	1	3	1	3	1	4	0	1	3	0	0	0	2	2
OTU1085	0	0	0	0	0	0	0	0	0	0	0	0	0	0	0	0	0	0	0	0	0	0	0	0	0	0	0	0	0	0	0	0	0	0	0	0	0	0	0	0	0	0	0	0	0	0	0	0	0
OTU10850	0	0	2	0	0	0	3	0	0	1	1	2	0	0	0	0	0	0	0	0	0	0	0	0	1	2	2	0	0	0	0	0	0	1	0	0	0	0	0	0	0	0	0	0	0	0	0	0	4
OTU10851	0	0	0	0	0	0	0	0	0	0	0	0	0	0	0	0	0	0	0	0	0	0	0	0	2	3	5	0	2	1	0	5	1	0	1	1	0	0	0	0	0	0	0	0	0	0	0	0	0
OTU10852	0	0	0	0	0	0	0	0	0	0	0	0	0	0	0	0	0	0	0	0	0	0	0	0	0	1	2	0	0	0	0	1	0	0	0	0	0	0	0	0	0	0	0	0	0	0	0	0	0
OTU10853	5	9	7	4	2	2	4	2	11	2	3	0	0	0	0	0	0	0	0	0	0	0	0	0	2	3	1	0	2	1	3	2	3	2	1	1	0	0	4	2	1	5	1	2	1	0	1	3	1
OTU10854	0	0	0	0	1	0	1	0	0	0	1	0	0	0	0	0	0	0	0	0	0	0	0	0	1	3	5	4	7	4	1	4	5	3	5	2	0	0	0	0	0	0	0	0	0	0	0	1	0
OTU10855	0	1	0	0	2	4	0	1	1	1	4	1	0	0	0	0	0	0	0	0	0	0	0	0	0	5	3	2	4	1	0	3	1	2	0	0	0	0	0	0	0	1	0	0	0	0	0	0	6
OTU10856	0	1	1	0	0	0	1	0	0	0	0	0	0	0	0	0	0	0	0	0	0	0	0	0	1	5	4	0	3	3	4	1	0	0	0	1	2	0	0	0	2	1	3	1	1	0	0	0	0
OTU10857	2	2	0	0	3	1	2	1	0	2	0	0	0	0	0	0	0	0	0	0	0	0	0	0	2	5	4	1	8	3	3	4	1	6	1	3	7	5	10	0	3	0	0	0	0	0	0	0	2
OTU10858	0	0	0	0	1	0	0	0	0	0	0	0	0	0	0	0	0	0	0	0	0	0	0	0	0	1	2	1	4	0	1	2	0	0	4	1	0	0	0	1	1	1	0	0	0	0	0	0	0
OTU1086	2	0	0	4	1	1	2	3	3	0	2	1	0	0	0	0	0	0	0	0	0	0	0	0	0	0	0	0	0	0	0	0	0	0	0	0	26	25	26	18	38	13	15	52	7	29	22	28	2
OTU10860	0	0	0	0	0	0	0	0	0	0	0	0	0	0	0	0	0	0	0	0	0	0	0	0	9	2	3	1	1	1	0	0	1	7	0	0	0	0	0	0	0	0	0	0	0	0	0	0	1
OTU10861	1	3	0	2	2	3	4	3	0	0	2	2	0	0	0	0	0	0	0	0	0	0	0	0	3	8	2	4	8	8	2	5	3	10	1	1	0	0	0	0	0	0	0	0	0	0	0	0	11
OTU10862	0	0	0	0	0	0	0	0	0	0	0	0	0	0	0	0	0	0	0	0	0	0	0	0	0	5	4	0	0	1	0	1	1	0	1	0	0	0	0	0	0	0	0	0	0	0	0	0	0
OTU10863	4	2	1	3	2	1	2	1	4	0	1	1	0	0	0	0	0	0	0	0	0	0	0	0	11	28	24	15	32	15	5	8	13	26	4	3	0	1	1	0	0	0	1	2	0	3	0	0	15
OTU10864	0	0	0	0	0	0	0	0	0	0	0	0	0	0	0	0	0	0	0	0	0	0	0	0	0	4	4	1	3	0	0	2	5	2	1	0	0	0	0	0	0	0	0	0	0	0	0	0	1
OTU10865	0	0	0	0	0	0	0	0	0	0	0	0	0	0	0	0	0	0	0	0	0	0	0	0	0	6	0	0	1	4	0	0	0	1	1	0	0	0	0	0	0	0	0	0	0	0	0	0	0
OTU10866	0	0	2	0	1	0	2	0	3	0	0	1	0	0	0	0	0	0	0	0	0	0	0	0	3	2	4	2	2	0	0	3	1	9	1	5	2	0	0	0	0	1	4	1	4	0	3	0	2
OTU10867	0	0	0	0	0	0	0	0	1	0	2	0	0	0	0	0	0	0	0	0	0	0	0	0	1	1	3	0	2	0	0	1	3	0	1	0	0	0	2	0	1	0	0	2	0	1	0	1	0
OTU10868	2	5	3	1	0	1	0	1	1	0	1	0	1	0	0	0	0	0	0	0	0	0	0	0	0	3	6	5	2	2	1	7	5	4	2	7	0	0	0	1	2	0	0	0	0	0	0	0	3
OTU10869	2	1	2	0	0	0	0	0	0	0	0	0	0	0	0	0	0	0	0	0	0	0	0	0	2	6	4	1	0	0	0	0	0	9	0	0	0	0	0	0	0	0	0	0	0	0	0	0	8
OTU1087	24	24	24	19	79	65	27	32	16	47	36	41	0	0	0	0	0	0	0	1	0	38	44	51	8	12	12	10	9	10	13	11	12	15	21	17	11	5	8	6	5	3	6	7	5	17	18	5	3
OTU10870	2	0	0	0	0	1	0	0	0	0	0	0	0	0	0	0	0	0	0	0	0	0	0	0	1	5	0	0	0	0	0	0	1	1	0	0	0	0	0	0	0	0	0	0	0	1	1	1	0
OTU10871	4	1	1	2	0	0	1	2	0	0	2	1	0	0	0	0	0	0	0	0	0	0	0	0	0	2	3	0	1	1	0	0	0	1	0	0	0	0	0	0	0	0	0	0	0	0	0	0	0
OTU10872	9	4	3	1	2	1	3	1	2	0	0	1	0	0	0	0	0	0	0	0	0	0	0	0	8	13	8	7	7	0	3	3	1	14	2	0	0	0	0	0	0	0	0	0	0	0	0	0	4
OTU10873	1	8	11	7	5	7	6	2	1	5	6	3	0	0	0	0	0	0	0	0	0	0	0	0	7	6	6	6	4	7	2	10	1	3	3	4	0	0	3	4	13	1	1	2	0	0	1	2	2
OTU10874	7	1	2	1	1	0	0	0	2	0	0	0	0	0	0	0	0	0	0	0	0	0	0	0	0	4	4	0	1	1	0	2	0	3	1	0	3	0	5	1	2	0	2	2	4	1	0	0	4
OTU10875	4	6	2	0	0	0	0	0	0	0	0	0	0	0	0	0	0	1	0	0	0	0	0	0	1	7	1	0	0	0	0	1	0	5	0	0	0	0	0	0	0	0	0	0	0	0	0	0	0
OTU10876	13	11	13	6	4	6	11	8	5	8	16	5	0	0	0	0	0	0	0	0	0	0	0	0	6	6	8	0	1	5	4	4	2	6	1	0	0	0	3	0	0	0	0	0	0	0	0	0	1
OTU10877	0	0	1	0	0	1	0	0	0	0	0	0	0	0	0	0	0	0	0	0	0	0	0	0	1	1	3	1	3	1	0	0	0	3	0	0	0	0	0	0	0	0	0	0	0	0	0	0	0
OTU10878	0	0	0	0	0	0	0	0	0	0	0	0	0	0	0	0	0	0	0	0	0	0	0	0	3	6	2	2	7	0	2	2	4	2	1	1	0	0	0	0	0	0	0	0	0	0	0	0	6
OTU10879	0	0	0	0	0	0	0	2	0	0	0	0	0	0	0	0	0	0	0	0	0	0	0	0	1	2	0	0	2	2	1	0	1	0	0	0	0	0	0	0	0	0	0	0	0	0	0	0	4
OTU1088	9	8	3	10	11	7	6	18	5	6	7	4	0	0	0	0	0	0	0	0	0	0	0	0	1	1	0	1	1	0	1	0	0	1	0	0	0	0	0	8	3	0	0	1	0	0	0	0	22
OTU10880	1	1	0	1	3	1	3	0	1	0	1	0	0	0	0	0	0	0	0	0	0	0	0	0	15	27	30	1	6	2	1	1	1	2	3	0	0	1	0	2	4	0	2	4	6	0	0	3	8
OTU10881	0	0	0	0	0	0	1	0	0	0	0	0	0	0	0	0	0	0	0	0	0	0	0	0	0	4	0	1	0	0	1	3	1	0	0	3	0	0	0	0	0	0	0	0	0	0	0	0	0
OTU10882	1	1	0	0	0	0	0	0	1	1	0	0	0	0	0	0	0	0	0	0	0	0	0	0	1	4	2	2	3	1	0	0	1	5	0	0	0	0	1	0	0	0	0	0	0	0	0	0	0
OTU10883	0	0	0	0	0	0	0	0	0	0	0	0	0	0	0	0	0	0	0	0	0	0	0	0	1	2	0	1	4	1	0	0	0	0	0	0	0	0	0	0	0	0	0	0	0	0	0	0	2
OTU10884	0	0	2	0	0	0	1	3	2	1	1	0	0	0	0	0	0	0	0	0	0	0	0	0	1	1	3	0	2	0	0	0	0	1	0	0	1	0	4	0	0	0	0	0	0	0	0	0	0
OTU10885	3	2	0	0	1	1	1	1	1	1	4	1	0	0	0	0	0	0	0	0	0	0	0	0	2	3	6	1	3	1	3	1	0	2	1	1	0	0	0	1	2	0	0	5	1	0	0	0	0
OTU10886	2	2	1	2	8	6	3	4	2	4	2	1	0	0	0	0	0	0	0	0	0	0	1	1	2	9	8	3	10	6	2	2	3	9	5	2	6	7	8	7	7	2	8	2	1	9	1	2	13
OTU10887	0	0	0	0	0	0	0	0	0	0	1	0	0	0	0	0	0	0	0	0	0	0	0	0	1	1	1	0	0	0	0	0	0	0	1	0	0	0	0	0	0	0	0	1	0	1	0	0	0
OTU10888	0	0	0	0	0	0	0	0	0	0	1	0	0	0	0	0	0	0	0	0	0	0	0	0	1	3	2	0	0	0	0	0	0	1	0	0	0	0	0	0	0	0	0	0	0	1	0	0	0
OTU10889	0	0	0	0	0	0	0	0	0	0	0	0	0	0	0	0	0	0	0	0	0	0	0	0	1	1	1	0	0	0	0	0	1	0	0	0	0	0	0	1	0	0	0	0	0	0	0	0	0
OTU1089	20	15	10	6	6	7	14	30	18	23	32	8	0	0	0	0	0	0	0	0	0	2	1	0	44	38	55	46	16	36	57	51	70	84	102	41	0	1	0	0	1	0	1	1	0	0	0	0	2
OTU10890	0	0	1	1	0	1	2	0	0	4	3	2	0	0	0	0	0	0	0	0	0	0	0	0	1	4	1	1	0	4	1	1	0	3	0	0	0	3	1	0	0	0	0	0	0	0	0	0	0
OTU10891	0	0	0	0	0	0	0	0	0	0	0	0	0	0	0	0	0	0	0	0	0	0	1	0	0	1	1	3	4	2	3	0	1	0	0	0	0	2	0	0	0	0	0	0	0	0	0	0	0
OTU10892	0	0	0	0	0	0	2	1	0	0	0	0	0	0	0	0	0	0	0	0	0	0	0	0	1	4	3	0	11	3	0	3	4	0	1	1	0	0	0	0	0	0	0	0	0	0	0	0	1
OTU10893	44	21	23	33	42	46	29	28	28	25	31	19	1	0	0	0	1	0	0	0	0	0	0	0	33	23	28	17	22	27	28	27	33	48	12	9	0	0	0	0	0	0	0	1	1	0	0	0	26
OTU10894	6	6	4	0	1	0	3	4	1	1	2	0	0	0	0	0	0	0	0	0	0	0	0	0	4	8	6	0	2	0	0	0	2	1	1	1	0	2	2	0	0	0	0	6	0	0	1	0	0
OTU10895	0	0	1	0	1	0	0	0	0	0	0	0	0	0	0	0	0	0	0	0	0	0	1	0	1	2	0	1	6	3	0	3	2	1	3	0	0	0	0	0	0	0	0	0	0	0	0	0	9
OTU10896	2	0	2	0	0	0	1	0	0	0	0	0	0	0	0	0	0	0	0	0	0	0	0	0	2	6	1	0	0	0	1	0	1	0	1	1	0	0	0	0	0	0	0	0	0	0	0	0	0
OTU10897	0	0	0	0	0	0	0	0	0	0	0	0	0	0	0	0	0	0	0	0	0	0	0	0	2	5	5	0	0	1	3	2	1	1	4	2	0	0	0	0	0	0	0	0	0	0	0	0	0
OTU10898	0	1	0	0	2	0	0	0	0	0	0	0	0	0	0	0	0	0	0	0	0	0	0	0	0	3	1	1	0	1	0	0	0	2	0	1	0	0	0	0	1	0	0	0	0	0	0	0	2
OTU10899	0	0	0	0	0	0	0	0	0	0	0	0	0	1	0	0	0	0	3	3	3	0	0	0	2	1	3	2	0	0	2	2	3	3	2	2	0	3	0	1	0	0	0	0	0	0	0	0	0
OTU109	0	0	0	1	0	0	1	0	0	0	1	1	3	3	1	250	281	208	736	1070	950	79	94	65	0	0	0	1	0	0	0	0	0	0	1	0	0	0	0	1	1	3	0	3	2	0	0	1	0
OTU10900	5	7	4	3	2	1	3	3	1	4	3	0	0	1	0	0	1	0	0	0	1	0	0	0	9	8	10	10	20	5	13	2	6	1	9	8	5	1	0	0	1	1	3	20	10	1	4	4	13
OTU10901	1	2	1	0	0	2	3	1	1	1	3	1	0	0	0	0	0	0	0	0	0	1	1	1	7	3	3	1	0	2	1	1	2	0	2	2	1	1	1	1	1	1	0	0	0	0	0	3	0
OTU10902	0	1	0	0	0	0	0	0	0	0	0	0	0	0	0	0	0	0	0	0	0	0	0	0	0	1	3	2	3	0	0	1	0	2	1	0	0	0	0	0	0	0	0	0	0	0	0	0	3
OTU10903	0	1	0	0	0	0	0	0	0	1	0	0	0	0	0	0	0	0	0	0	0	0	0	0	1	4	3	0	0	2	1	0	0	23	0	0	0	0	1	0	0	0	0	0	0	0	0	0	1
OTU10905	0	0	0	0	0	0	0	0	0	0	0	0	0	0	0	0	0	0	0	0	0	0	0	0	0	1	1	0	0	0	7	1	0	4	0	0	0	0	0	0	0	0	0	0	0	0	0	0	0
OTU10906	0	0	0	0	0	0	0	0	0	0	0	0	0	0	0	0	0	0	0	0	0	0	0	0	0	3	1	7	0	1	0	0	3	2	0	0	0	0	0	0	0	0	0	0	0	0	0	1	0
OTU10907	43	31	29	22	43	30	25	20	24	19	15	15	0	0	0	0	1	0	0	0	0	0	0	1	103	68	63	32	26	20	20	19	20	27	27	20	5	7	9	4	8	2	3	5	0	4	1	4	4
OTU10908	0	5	1	1	2	1	0	0	3	0	2	0	0	0	0	0	0	0	0	0	0	0	0	0	8	5	5	1	2	2	0	0	2	3	0	1	0	0	0	0	0	0	0	0	0	0	0	0	0
OTU10909	0	0	0	0	0	0	0	0	0	0	0	0	0	0	0	0	0	0	0	0	0	0	0	0	0	3	2	2	0	5	0	0	0	1	0	0	0	0	0	0	0	0	0	0	0	0	0	0	0
OTU1091	0	0	0	0	0	1	0	0	0	0	0	0	0	0	0	0	0	0	0	0	0	0	1	0	0	0	1	0	0	0	1	1	0	0	1	0	2	2	0	0	0	0	0	0	0	1	0	0	0
OTU10910	0	0	0	2	0	0	1	2	1	0	0	0	0	0	0	0	0	0	0	0	0	0	0	0	0	2	1	0	0	0	1	0	0	0	1	0	3	0	4	4	3	0	3	3	2	2	2	1	0
OTU10911	0	0	0	0	0	0	0	0	0	0	0	0	0	0	0	0	0	0	0	0	0	0	0	0	1	3	3	1	1	0	0	0	0	3	0	0	0	1	4	0	0	1	0	1	0	0	0	0	1
OTU10912	0	0	0	0	0	0	0	0	0	1	1	0	0	0	0	2	0	0	1	1	0	0	0	0	0	1	3	0	0	0	1	2	2	2	2	0	0	0	0	0	0	0	0	0	0	0	0	0	0
OTU10913	16	7	9	8	3	0	4	5	8	0	1	1	11	16	10	0	0	0	0	0	0	0	1	0	3	5	5	1	1	1	0	0	0	1	0	0	0	0	0	0	0	0	1	0	0	0	0	0	2
OTU10914	1	1	0	1	0	0	0	0	1	0	0	1	0	0	0	0	0	0	0	0	0	0	0	0	1	0	4	1	1	1	1	2	0	1	0	0	0	0	0	0	0	0	0	0	0	0	0	0	0
OTU10915	0	0	0	0	0	0	0	0	0	0	0	0	0	0	0	0	0	0	0	0	0	0	0	0	0	1	4	2	2	1	0	0	1	3	1	0	1	0	0	0	0	0	0	0	0	1	0	0	0
OTU10916	1	1	1	0	0	0	2	1	1	2	5	2	0	0	0	0	0	0	0	0	0	0	0	0	10	15	17	14	7	7	4	3	8	1	7	2	23	7	9	20	38	16	14	29	13	11	19	11	5
OTU10917	0	0	0	0	0	0	0	0	0	0	0	0	0	0	0	0	0	0	0	0	0	0	0	0	4	1	18	2	3	2	1	1	2	3	0	0	0	0	0	0	0	0	0	0	0	0	0	0	0
OTU10918	1	1	0	0	0	1	1	3	0	0	1	0	0	0	0	0	0	0	0	0	0	0	0	0	5	5	5	2	7	1	0	3	2	1	2	3	1	1	1	0	6	2	1	4	2	1	1	1	4
OTU10919	19	16	18	15	7	4	13	19	11	3	16	6	0	0	0	0	0	0	0	0	0	1	2	0	7	4	5	3	3	2	3	4	1	2	0	0	1	0	0	0	0	0	0	0	0	0	0	0	5
OTU1092	0	0	0	0	0	0	0	1	0	0	0	0	0	0	0	0	0	0	0	0	0	0	0	2	0	0	0	0	0	0	0	0	1	0	0	0	0	0	0	0	0	0	0	1	0	0	0	0	0
OTU10920	2	0	1	1	0	0	2	3	2	0	10	2	0	0	0	0	0	0	0	0	0	0	0	0	0	0	4	3	1	1	4	1	4	1	3	1	1	0	0	0	0	0	1	1	0	0	0	2	2
OTU10921	0	0	0	0	0	0	0	0	0	0	0	0	0	0	0	0	0	0	0	0	0	0	0	0	11	39	16	4	17	19	4	4	4	3	4	2	0	0	0	0	1	1	0	3	0	0	6	0	0
OTU10922	5	4	4	3	17	11	8	3	1	1	2	3	0	1	0	0	0	0	0	1	0	5	7	5	15	32	37	82	70	54	26	40	64	18	82	41	64	41	28	22	17	33	33	75	13	70	29	41	7
OTU10923	2	8	4	1	5	10	3	3	6	3	5	2	0	0	0	0	0	0	0	0	0	0	0	0	6	4	5	0	9	4	4	1	2	12	1	1	0	0	0	0	1	0	0	2	0	0	0	0	13
OTU10924	2	4	5	6	2	2	4	2	3	1	2	1	0	0	0	0	0	0	0	0	0	0	0	0	2	0	7	1	1	3	5	6	2	1	2	2	4	2	2	3	6	1	5	8	0	3	4	7	2
OTU10925	1	1	1	1	1	1	1	2	2	1	2	1	0	0	0	0	0	0	0	0	0	0	0	0	4	3	3	4	1	3	0	3	1	0	1	0	0	0	0	0	0	0	0	0	0	0	0	0	0
OTU10926	7	4	1	2	2	3	3	3	6	3	1	3	0	0	0	0	0	0	0	0	0	1	0	1	7	5	9	2	4	1	3	2	5	8	3	3	14	0	4	8	6	3	16	14	4	8	1	6	0
OTU10927	5	5	2	3	2	7	5	1	4	3	2	0	0	0	0	0	0	0	0	0	0	0	0	0	3	2	3	3	6	1	0	0	3	1	2	7	0	0	0	0	0	0	0	0	0	0	0	0	0
OTU10928	5	1	2	2	1	1	8	3	3	0	8	3	0	0	0	0	0	0	0	0	0	0	0	0	9	5	8	4	7	4	2	6	2	9	6	8	1	0	0	2	1	2	2	3	0	1	3	2	1
OTU10929	0	0	0	0	0	0	0	0	0	0	0	0	0	0	0	0	0	0	0	0	0	0	0	0	8	1	3	1	4	6	3	4	2	3	3	0	0	0	0	0	0	0	0	0	0	0	0	0	0
OTU1093	0	0	0	0	0	1	0	0	0	0	0	0	32	37	63	0	0	0	0	1	0	11	5	8	0	0	0	0	0	0	0	0	1	0	0	0	0	0	0	0	0	0	0	0	0	0	0	0	0
OTU10930	1	0	0	1	0	1	0	0	0	0	0	0	0	0	0	0	0	0	0	0	0	0	0	0	1	0	6	1	2	3	2	0	1	0	1	0	0	0	0	0	4	3	0	0	0	0	0	0	1
OTU10931	0	0	0	0	0	0	0	0	0	0	0	0	0	0	0	0	0	0	0	0	0	0	0	0	2	0	2	0	0	1	0	0	0	0	0	0	0	0	0	0	0	0	0	0	0	0	0	0	0
OTU10932	2	5	4	1	6	1	1	2	1	2	0	0	0	0	0	0	0	0	0	0	0	0	0	0	2	2	5	2	4	1	0	2	1	1	0	0	0	0	0	0	0	0	0	0	0	0	0	0	2
OTU10933	0	1	1	0	0	0	0	0	0	0	0	0	0	0	0	0	0	0	0	0	0	0	0	0	2	3	5	1	1	1	0	1	1	2	1	0	0	0	0	0	0	0	0	0	0	0	0	0	2
OTU10934	3	1	1	1	1	0	0	1	1	0	2	0	2	1	6	1	0	0	2	1	2	6	2	1	1	1	6	0	1	3	2	2	4	3	5	3	3	0	2	0	1	0	0	2	0	2	0	1	0
OTU10935	6	5	3	2	2	0	1	1	1	0	2	1	0	0	0	0	0	0	0	0	0	0	1	0	7	5	5	5	0	2	1	3	5	7	0	0	0	0	1	0	0	0	0	0	1	0	0	0	2
OTU10936	0	0	0	0	0	0	0	0	0	0	0	0	0	0	0	0	0	0	0	0	1	0	0	0	0	0	2	0	0	0	0	0	0	0	0	0	0	0	0	0	0	0	0	0	0	1	0	0	0
OTU10937	0	0	1	0	0	0	0	0	0	0	1	0	0	0	0	0	0	0	0	0	0	0	0	0	0	0	4	0	0	2	2	0	0	0	3	0	0	0	0	0	0	0	0	0	0	0	0	0	0
OTU10938	0	0	0	1	0	0	0	0	0	0	0	0	0	0	0	0	0	0	0	0	0	0	0	0	1	1	4	2	4	2	4	4	4	1	6	3	2	2	0	0	4	0	0	1	0	1	0	0	0
OTU10939	0	0	0	0	0	1	0	0	0	0	0	0	0	0	0	0	0	0	0	0	0	0	0	0	0	0	2	0	0	0	0	0	0	0	0	0	0	0	0	0	0	0	0	0	0	0	0	0	0
OTU1094	0	0	0	2	0	0	0	0	0	1	0	0	0	0	0	0	0	0	0	1	0	0	0	0	0	0	0	0	0	0	0	0	0	0	0	0	0	0	0	0	0	0	0	0	0	0	0	0	0
OTU10940	1	0	0	0	0	0	0	0	0	0	0	0	0	0	0	0	0	0	0	0	0	0	0	0	2	0	5	1	3	0	1	1	1	3	0	0	0	0	0	0	0	0	0	0	0	0	0	0	0
OTU10941	0	0	1	1	0	0	1	1	0	0	0	0	0	0	0	0	0	0	0	0	0	0	0	0	6	12	7	3	4	2	1	1	1	0	0	1	0	0	0	0	1	1	0	0	0	0	0	0	1
OTU10942	1	3	0	1	0	1	2	2	3	1	2	1	0	0	0	0	0	0	0	0	0	0	0	0	0	2	7	2	1	0	6	11	1	2	1	1	0	0	0	0	0	0	0	0	0	0	0	0	0
OTU10943	36	20	31	13	22	21	25	14	22	11	9	15	0	0	0	0	0	0	0	0	0	0	0	1	40	34	63	27	50	58	25	28	34	32	30	13	0	1	1	0	1	0	0	0	1	0	1	0	16
OTU10944	4	0	4	0	0	0	6	5	4	0	4	0	0	0	0	0	0	0	0	0	0	0	0	0	2	1	3	0	1	1	4	6	3	9	7	5	3	0	0	1	2	1	2	0	0	0	1	1	1
OTU10945	7	2	5	2	1	1	1	2	0	0	1	1	1	1	1	0	0	0	0	0	0	0	0	0	0	0	2	0	3	1	1	2	0	1	0	1	0	0	0	0	0	0	0	0	0	0	0	0	2
OTU10946	0	0	0	0	0	0	0	0	0	0	0	0	0	0	0	0	0	0	0	0	0	0	0	0	2	0	3	2	0	1	2	0	0	1	0	0	0	0	0	0	0	0	0	0	0	0	0	0	0
OTU10947	0	0	0	0	2	1	0	0	0	0	0	0	0	1	1	0	0	0	0	0	0	1	1	0	0	2	5	2	3	7	1	2	4	4	1	0	0	0	5	1	0	2	0	2	0	1	0	0	1
OTU10948	2	0	3	0	2	1	0	2	0	0	0	1	0	0	0	0	0	0	0	0	0	0	0	0	3	2	5	1	4	1	3	1	1	2	1	0	1	0	1	1	4	0	2	2	0	1	0	0	8
OTU10949	0	0	0	0	0	0	0	0	0	0	0	0	0	0	0	0	0	0	0	0	0	0	0	0	5	5	5	4	5	1	0	4	6	11	0	0	0	0	0	0	0	0	0	0	0	0	0	0	0
OTU1095	0	4	0	0	0	3	2	0	3	0	0	3	0	0	0	0	0	0	0	0	0	0	0	1	7	1	1	1	3	2	1	3	1	4	13	12	35	14	5	16	54	25	35	29	20	39	21	36	0
OTU10950	4	5	1	5	2	1	3	2	2	3	2	2	0	0	0	0	0	0	0	0	0	0	0	0	2	0	4	2	4	3	0	0	0	4	1	0	0	0	0	0	0	0	1	0	0	1	0	0	0
OTU10951	1	0	0	0	0	0	2	0	3	0	0	0	0	0	0	0	0	0	0	0	0	0	0	0	1	1	2	1	8	0	1	2	0	3	2	0	0	0	0	0	0	0	0	0	0	0	0	0	1
OTU10952	1	1	1	1	1	0	2	1	2	0	1	0	0	0	0	0	0	0	0	0	0	0	0	0	0	1	2	0	0	1	0	4	2	2	0	0	0	0	0	0	0	0	0	0	0	1	0	0	0
OTU10953	0	0	0	0	0	0	0	0	0	0	0	0	0	0	0	0	0	0	0	0	0	0	0	0	4	2	8	2	1	0	0	4	4	0	1	0	0	0	0	0	0	0	0	0	0	0	0	0	0
OTU10954	0	0	0	0	0	0	0	0	0	0	0	0	0	0	0	0	0	0	0	0	0	0	0	0	3	6	7	5	6	5	1	2	0	5	0	2	2	0	1	0	0	0	0	1	0	1	0	0	0
OTU10955	0	0	0	1	0	0	0	1	2	10	0	11	0	0	0	0	0	0	0	0	0	0	0	0	4	4	22	4	0	4	1	1	0	7	0	0	0	1	0	0	0	0	0	4	0	0	0	3	0
OTU10956	1	1	0	1	1	0	0	0	0	0	0	0	0	0	0	0	0	0	0	0	0	0	0	1	0	1	2	0	1	0	0	0	0	0	0	0	0	0	0	0	0	0	0	1	0	0	0	0	0
OTU10957	0	0	0	0	0	0	0	0	0	0	0	0	0	0	0	0	0	0	0	0	0	0	0	0	1	1	2	0	0	0	0	1	0	0	0	0	0	0	0	0	0	1	0	0	0	1	0	0	0
OTU10958	0	0	0	0	0	0	0	0	0	0	0	0	0	0	0	0	0	0	0	0	0	0	0	0	0	0	4	0	0	0	0	0	0	0	0	0	0	0	0	0	0	0	0	0	0	0	0	0	0
OTU10959	1	0	0	0	0	0	0	1	0	0	0	0	0	0	0	0	0	0	0	0	0	0	0	0	1	1	2	0	0	1	0	3	0	1	1	0	0	0	0	0	0	0	0	0	0	0	0	0	0
OTU1096	4	1	0	0	0	0	0	0	0	0	0	1	0	0	0	0	0	0	0	0	0	5	12	11	6	8	10	4	4	0	4	5	3	7	0	6	3	2	4	1	2	0	1	0	0	0	1	3	2
OTU10960	0	0	0	0	0	0	0	0	0	0	0	0	0	0	0	0	0	0	0	0	0	0	0	0	0	0	2	0	0	0	0	0	1	0	0	0	0	0	0	1	0	0	0	0	0	0	0	0	1
OTU10961	0	0	1	0	0	0	0	0	0	0	0	0	0	0	0	0	0	0	0	0	0	0	0	0	0	2	0	0	0	0	0	0	0	5	0	0	0	0	0	0	0	0	0	0	0	0	0	0	0
OTU10962	0	1	0	3	1	1	0	0	0	0	0	0	0	0	0	0	0	0	0	0	0	0	0	0	0	0	3	3	5	3	2	0	2	2	0	1	1	0	0	0	0	0	0	2	0	0	0	0	0
OTU10963	7	4	5	2	3	0	4	11	3	6	13	4	0	0	0	0	0	0	0	0	0	0	0	0	1	0	1	2	2	4	5	1	7	4	14	8	24	32	16	0	0	1	2	4	1	5	3	1	0
OTU10964	0	0	0	0	1	0	5	2	3	1	0	1	0	0	0	0	0	0	0	0	0	0	0	0	0	0	3	5	1	2	2	0	2	3	15	5	0	3	0	0	2	0	0	0	0	0	0	0	1
OTU10965	2	2	0	0	0	0	0	0	0	1	1	0	0	0	0	0	0	0	0	0	0	0	0	0	3	0	3	0	4	1	1	3	2	2	2	1	0	0	0	0	0	0	0	0	0	0	0	0	0
OTU10966	1	0	1	3	0	0	0	0	1	0	2	0	0	0	0	0	0	0	0	0	0	0	0	0	0	0	0	0	0	3	0	0	0	2	0	0	0	0	0	0	0	0	0	0	0	0	0	0	0
OTU10967	54	34	44	20	40	26	36	68	35	6	21	10	0	0	0	0	0	0	0	0	0	0	0	0	100	34	47	49	43	72	33	14	19	206	73	14	8	41	53	0	0	0	0	0	0	0	0	0	3
OTU10968	0	0	0	0	0	0	2	1	1	0	0	0	0	0	0	0	0	0	0	0	0	0	0	0	1	0	1	4	0	2	7	6	4	5	2	0	0	1	0	0	0	0	0	0	0	3	0	0	0
OTU10969	0	0	0	0	0	0	0	0	0	0	0	0	0	0	0	0	0	0	0	0	0	0	0	0	1	0	2	0	2	1	0	0	0	3	0	0	0	0	0	0	0	0	0	0	0	0	0	0	0
OTU1097	0	0	0	0	0	0	0	0	0	0	0	0	0	0	0	0	0	0	0	0	1	4	6	2	0	2	2	6	2	2	0	8	2	1	4	6	0	0	0	0	0	0	0	0	0	0	0	0	0
OTU10970	0	0	0	0	0	0	0	0	0	0	0	0	0	0	0	0	0	0	0	0	0	0	0	0	1	1	0	2	0	0	0	0	0	11	0	0	0	0	0	0	0	0	0	0	0	0	0	0	0
OTU10971	0	0	0	0	0	0	0	0	0	0	0	0	0	0	0	0	0	0	0	0	0	0	0	0	0	0	1	3	2	0	0	0	0	1	0	0	0	0	0	0	0	0	0	0	0	0	0	0	0
OTU10972	1	0	0	0	0	0	0	0	0	0	0	0	0	0	0	0	0	0	0	0	0	0	0	0	0	0	2	0	0	1	1	3	0	1	3	0	1	2	1	0	0	0	0	1	0	0	0	2	0
OTU10973	2	2	4	0	0	3	0	1	0	3	1	0	0	0	0	0	0	0	0	0	0	0	0	0	2	1	1	0	0	0	4	2	2	16	0	0	14	1	0	0	0	0	0	0	0	0	0	0	0
OTU10974	0	1	0	3	2	1	0	0	0	2	2	2	0	0	0	0	0	0	0	0	0	0	0	0	0	4	0	0	2	0	5	3	0	7	0	0	0	0	0	1	0	0	0	0	0	0	0	0	1
OTU10975	6	1	1	1	0	0	2	1	0	0	3	0	0	0	0	0	0	0	0	0	0	0	0	0	4	0	0	9	2	5	4	4	6	11	15	7	4	2	2	1	1	0	0	3	0	1	0	0	0
OTU10976	3	4	8	3	4	4	8	1	8	4	4	4	0	0	0	1	0	0	0	0	0	1	1	2	2	2	6	7	2	4	5	0	4	4	7	2	1	1	0	0	0	0	0	4	0	1	0	1	1
OTU10977	0	0	1	0	0	0	0	0	0	0	0	0	0	0	0	0	0	0	0	0	0	0	0	0	0	0	4	2	0	1	0	1	1	3	1	0	0	0	0	0	1	1	1	0	0	0	0	0	0
OTU10978	5	4	12	5	14	16	5	3	5	11	7	4	0	0	0	0	0	0	0	0	0	0	0	1	1	0	2	6	2	4	2	3	1	6	4	1	2	6	0	1	0	0	0	0	0	0	0	0	7
OTU10979	0	0	0	0	0	0	0	0	0	0	0	0	0	0	0	0	0	0	0	0	0	0	0	0	0	0	0	3	0	0	0	1	0	1	0	0	0	0	0	0	0	0	0	0	0	0	0	0	0
OTU1098	0	0	1	0	0	0	0	0	0	0	0	0	2	2	3	0	0	0	1	1	2	0	0	0	0	0	0	0	0	0	0	0	0	0	0	0	0	0	0	0	0	0	0	0	0	0	0	0	0
OTU10980	9	10	13	4	2	0	13	14	13	13	12	3	0	0	0	0	0	0	0	0	0	2	4	3	6	12	8	13	11	14	16	12	15	11	19	15	2	8	0	0	0	0	0	1	0	0	0	0	1
OTU10981	0	0	0	0	0	0	0	0	0	0	0	0	0	0	0	0	0	0	0	0	0	0	0	0	0	0	0	0	0	1	1	0	0	1	0	0	0	0	0	0	0	0	0	0	0	0	0	0	0
OTU10982	0	0	0	0	0	0	0	0	0	0	1	0	0	0	0	0	0	0	0	0	0	0	0	0	2	1	0	1	1	1	1	0	0	9	1	0	0	0	0	0	0	0	0	0	0	0	0	0	0
OTU10983	2	2	1	1	0	3	1	1	0	0	2	1	0	0	0	0	0	0	0	0	0	0	0	0	0	2	2	1	0	0	0	0	2	3	0	0	0	0	0	0	0	0	0	0	0	0	0	0	9
OTU10984	0	0	3	0	0	0	1	1	1	0	0	1	0	1	0	0	0	0	0	0	0	0	0	0	0	0	0	0	0	0	0	0	0	3	0	0	1	0	0	0	0	0	0	0	0	0	0	0	1
OTU10985	0	0	0	0	0	0	0	0	0	0	0	0	0	0	0	0	0	0	0	0	0	0	0	0	1	0	0	0	0	3	0	0	0	2	0	0	0	0	0	0	0	0	0	0	0	0	0	0	0
OTU10986	0	0	0	0	0	0	0	0	1	0	0	0	0	0	0	0	0	0	0	0	0	0	0	0	1	2	1	0	2	1	0	0	1	1	1	2	0	1	2	3	0	0	0	1	0	0	0	0	1
OTU10987	7	8	8	13	22	18	5	1	4	3	3	3	0	0	0	0	0	0	0	0	0	0	0	1	11	9	14	2	15	16	3	1	9	30	0	0	3	2	5	2	2	0	0	2	0	0	0	0	7
OTU10988	0	0	0	0	0	0	0	0	0	0	0	0	0	0	0	0	0	0	0	0	0	0	0	0	0	0	0	1	0	1	0	0	0	1	0	0	0	0	0	0	0	0	0	0	0	0	0	0	0
OTU10989	1	1	1	0	1	3	4	4	0	1	2	1	0	0	0	0	0	0	0	0	0	0	0	0	3	0	2	2	0	1	1	0	3	2	3	0	0	0	0	0	0	0	0	0	0	0	0	0	0
OTU1099	0	0	0	0	0	0	0	0	0	0	0	0	1	0	0	0	0	0	0	0	0	0	0	0	1	0	0	0	1	1	1	0	0	0	1	0	0	0	0	0	0	0	0	0	0	0	0	0	0
OTU10990	0	0	0	0	0	0	0	0	0	0	0	0	0	0	0	0	0	0	0	0	0	0	0	0	1	5	1	1	2	1	0	0	1	3	0	0	1	0	0	0	0	0	0	0	0	0	0	0	0
OTU10991	1	0	1	1	1	0	0	0	0	0	1	0	0	0	0	0	0	0	0	0	0	2	1	1	0	1	2	2	1	2	3	1	7	5	1	1	1	0	1	0	0	1	0	0	0	0	0	0	0
OTU10992	18	8	17	6	3	1	4	4	16	3	15	3	0	0	0	0	0	0	0	0	0	0	0	0	2	0	3	2	4	1	2	1	3	4	2	0	0	0	0	0	0	0	0	0	0	0	0	0	0
OTU10993	0	1	1	0	0	2	2	0	0	1	0	0	0	0	0	0	0	0	0	0	0	0	0	0	1	0	0	0	1	0	1	0	0	3	1	0	0	0	0	0	0	0	0	0	0	0	0	0	0
OTU10994	1	2	0	0	0	0	3	0	3	0	1	0	1	1	0	0	0	0	0	0	1	0	0	1	2	0	3	3	5	2	2	5	9	9	1	2	1	2	0	0	0	0	0	0	0	1	0	2	0
OTU10995	1	4	4	0	0	0	0	0	0	0	0	0	0	0	0	0	0	0	0	0	0	0	0	0	3	2	1	0	4	0	0	0	0	4	0	0	0	0	0	0	0	0	0	0	0	0	0	0	1
OTU10996	2	3	0	4	0	0	0	0	0	0	1	1	0	0	0	0	0	0	0	0	0	0	0	0	2	3	0	3	5	4	1	0	5	4	0	0	0	0	0	0	0	0	0	0	0	0	0	0	0
OTU10997	2	1	2	0	0	0	1	0	2	1	4	0	0	0	0	0	0	0	0	0	0	0	0	0	1	2	4	0	2	0	2	8	3	8	10	2	1	0	0	0	0	0	0	0	0	0	0	0	0
OTU10998	3	3	11	1	1	2	2	4	9	0	5	3	0	0	0	0	0	0	0	0	0	0	0	0	10	5	10	3	3	5	3	5	6	7	3	1	7	3	1	0	0	0	0	0	0	0	0	0	0
OTU10999	3	2	1	0	0	0	5	3	1	0	1	0	1	1	0	0	0	0	0	0	0	0	0	0	9	3	1	4	3	3	1	3	5	7	1	2	0	0	1	0	0	0	1	0	0	0	0	0	1
OTU11	0	1	1	2	1	0	0	0	0	0	2	1	5	5	5	1019	1181	758	1981	1993	2635	1	4	1	0	0	2	4	0	0	0	0	0	0	0	0	0	0	0	0	0	3	0	1	0	0	0	0	0
OTU110	0	1	4	11	2	3	0	2	3	0	0	1	236	322	254	213	309	239	354	511	441	11	9	6	0	1	0	14	1	0	1	0	0	0	1	0	0	1	0	9	6	7	6	24	1	0	0	0	0
OTU1100	0	0	3	2	3	1	0	0	1	0	1	0	21	28	14	24	31	26	24	27	32	16	21	12	0	0	0	4	0	0	0	0	0	0	0	0	0	0	0	3	2	0	1	4	0	0	0	0	0
OTU11000	0	0	0	0	0	0	0	0	0	0	0	0	0	0	0	0	0	0	0	0	0	0	0	0	0	0	0	0	0	1	1	0	0	15	0	2	0	0	0	0	0	0	0	0	0	0	0	0	0
OTU11001	9	6	6	1	1	3	2	3	3	0	2	0	0	0	0	0	0	0	0	0	0	0	0	0	4	1	0	2	4	3	2	3	1	5	3	4	0	1	0	0	0	0	0	0	0	0	0	0	1
OTU11002	0	0	0	0	0	0	0	0	0	0	0	0	0	0	0	0	0	0	0	0	0	0	0	0	0	4	0	0	1	0	0	0	1	7	0	0	7	1	2	0	0	0	0	0	0	1	0	0	3
OTU11003	0	0	0	0	0	0	0	0	0	0	0	0	0	0	0	0	0	0	0	0	0	0	0	0	1	1	3	0	0	2	1	1	0	5	0	1	0	0	0	0	0	0	0	0	0	0	0	0	0
OTU11004	1	0	0	0	0	0	0	0	0	0	0	0	0	0	0	0	0	0	0	0	0	0	0	0	1	1	0	1	1	2	0	1	0	2	0	1	0	0	0	0	0	0	0	0	0	0	0	0	0
OTU11005	0	0	0	0	0	0	0	0	0	0	0	0	0	0	0	0	0	0	0	0	0	0	0	0	2	3	2	1	2	1	0	2	3	7	0	0	0	0	0	0	0	0	0	0	0	0	0	0	0
OTU11006	2	0	0	0	0	0	3	1	0	2	5	2	0	0	0	0	0	0	0	0	0	0	0	0	0	0	0	0	0	0	0	0	0	13	1	0	1	0	0	0	0	0	0	0	0	1	0	0	0
OTU11007	0	0	0	0	0	0	0	0	0	0	0	0	0	0	0	0	0	0	0	0	0	0	0	0	1	2	3	5	0	3	5	4	7	12	7	3	4	0	8	0	3	0	3	1	0	1	0	1	0
OTU11008	3	2	3	1	0	0	1	2	2	2	2	0	0	0	0	0	0	0	0	0	0	0	0	0	1	0	2	5	1	4	0	1	1	3	1	0	0	0	0	0	0	0	0	0	0	0	0	0	1
OTU11009	0	0	0	0	0	2	0	0	0	1	0	0	0	0	0	0	0	0	0	1	0	0	0	0	1	0	0	1	0	0	3	0	0	3	1	0	1	1	0	0	1	1	1	2	0	2	1	0	4
OTU1101	0	0	0	0	0	0	0	0	0	0	0	0	2	5	5	0	0	0	0	0	0	0	0	0	0	0	0	0	0	0	0	0	0	0	0	0	0	0	0	0	0	0	0	0	0	0	0	0	0
OTU11010	0	0	0	0	0	0	0	0	0	0	0	0	0	0	0	0	0	0	0	0	0	0	0	0	1	2	0	0	1	3	1	1	2	3	6	2	0	0	0	0	0	0	0	0	0	0	0	0	0
OTU11011	1	1	3	1	0	0	0	1	1	0	2	0	0	0	0	0	0	0	0	0	0	0	0	0	2	0	0	3	0	0	0	0	3	4	44	41	1	2	2	0	1	0	0	0	1	2	0	0	0
OTU11012	0	0	0	0	0	0	0	0	0	0	0	0	0	0	0	0	0	0	0	0	0	0	0	0	0	0	0	1	3	1	0	0	1	3	1	0	0	0	0	0	1	1	1	2	0	0	0	0	1
OTU11013	0	0	0	0	0	0	0	0	0	0	0	0	0	0	0	0	0	0	0	0	0	0	0	0	1	1	1	9	3	0	1	2	2	6	2	2	3	3	2	0	0	1	0	3	1	0	1	0	0
OTU11014	2	0	0	1	0	0	0	0	0	0	0	0	0	0	0	0	0	0	0	0	0	0	0	0	0	1	1	1	1	0	2	2	3	3	0	0	0	0	0	0	0	0	0	0	0	0	0	0	0
OTU11015	0	2	0	0	0	0	1	0	0	0	0	0	0	0	0	0	0	0	0	0	0	0	1	0	0	1	0	5	2	1	3	0	4	6	4	7	1	2	0	0	0	0	0	0	0	0	0	0	0
OTU11016	2	3	6	1	8	5	2	5	3	2	2	1	0	0	0	0	0	0	0	0	0	1	0	0	0	0	0	3	5	0	4	3	1	7	5	10	4	3	7	0	0	0	0	0	0	0	0	0	0
OTU11017	0	0	0	0	1	0	0	0	1	0	0	0	0	0	0	0	0	0	0	0	0	0	0	0	1	0	2	1	0	3	0	0	0	3	0	0	0	0	0	0	0	0	0	0	0	0	0	0	0
OTU11018	0	0	0	0	0	0	0	0	0	0	1	1	0	0	0	0	0	0	0	0	0	0	0	0	0	1	0	0	0	0	0	1	0	23	7	3	0	0	2	0	0	0	0	0	0	3	0	1	0
OTU11019	0	1	2	1	0	0	2	2	1	2	0	1	0	0	0	0	0	0	0	0	1	1	1	0	6	2	2	1	10	3	2	1	7	18	8	6	7	3	13	1	2	0	2	1	0	0	1	0	0
OTU1102	0	1	0	0	0	0	0	0	0	0	0	0	0	0	2	0	0	0	0	0	0	0	0	0	0	0	0	4	0	0	0	0	0	0	0	0	0	0	0	0	0	0	0	0	0	0	0	0	0
OTU11020	0	0	0	0	0	0	0	0	0	0	0	0	0	0	0	0	0	0	0	0	0	0	0	0	0	0	0	0	0	0	0	0	0	2	0	0	0	0	1	1	2	2	1	1	0	0	0	0	0
OTU11021	0	0	0	0	0	0	0	0	0	0	0	0	0	0	0	0	0	0	0	0	0	0	0	0	0	1	3	1	0	0	0	0	0	9	0	0	0	0	0	0	0	0	0	0	0	0	1	3	0
OTU11022	0	0	0	0	0	0	0	0	0	0	0	0	0	0	0	0	0	0	0	0	0	0	0	0	1	0	4	4	2	3	3	1	0	3	0	2	0	0	0	0	0	0	0	0	0	0	0	0	1
OTU11023	0	0	1	0	0	0	0	0	0	1	1	0	0	0	0	0	0	0	0	0	0	0	0	0	1	0	0	0	1	3	1	0	1	3	0	0	1	1	0	2	0	0	0	1	0	0	0	0	0
OTU11024	1	1	2	0	0	1	1	0	0	0	0	0	0	0	0	0	0	0	0	0	0	0	0	0	0	1	6	2	5	2	0	4	1	6	0	0	0	0	0	0	0	0	0	0	0	0	0	0	0
OTU11025	1	1	1	0	1	0	0	0	0	0	0	0	0	0	0	0	0	0	0	0	0	0	0	0	0	1	0	2	2	2	1	1	0	3	0	0	0	0	0	0	0	0	0	0	0	0	0	0	0
OTU11026	0	0	0	1	1	0	2	3	0	0	1	0	0	0	0	0	0	0	0	0	0	0	0	0	1	1	0	2	4	2	1	3	3	5	0	0	1	0	1	0	0	0	0	0	0	0	0	0	0
OTU11027	0	0	1	1	0	1	0	1	0	0	0	0	0	0	0	0	0	0	0	0	0	0	0	0	0	1	2	1	3	1	0	2	1	8	1	0	0	0	0	1	0	0	0	2	0	0	0	0	0
OTU11028	3	3	2	0	1	2	4	0	2	1	0	0	0	0	0	0	0	0	0	0	0	0	0	0	3	0	1	1	0	4	2	2	1	9	1	0	0	0	0	0	0	0	0	0	0	0	0	0	0
OTU11029	1	1	0	0	0	0	0	0	0	0	0	0	0	0	0	0	0	0	0	0	0	0	0	0	0	1	0	0	0	1	0	0	0	1	0	1	0	0	0	0	0	0	0	0	0	0	0	0	0
OTU1103	0	0	2	1	3	1	0	0	4	0	1	0	1	6	1	1	1	1	1	5	0	48	66	36	0	0	0	0	0	0	1	0	3	1	4	7	10	4	11	6	12	11	11	27	7	12	10	21	0
OTU11030	0	1	0	0	0	0	0	1	0	1	1	0	0	0	0	0	0	0	0	0	0	0	0	0	0	1	4	5	0	2	7	2	3	3	12	3	4	6	9	0	0	1	0	0	1	0	1	1	1
OTU11031	0	0	0	0	0	0	0	1	0	1	1	0	0	0	0	0	0	0	0	0	0	0	0	0	0	0	1	0	1	0	0	0	0	3	1	2	0	1	0	0	0	0	0	0	0	1	0	0	0
OTU11032	5	5	6	1	7	4	0	6	2	0	1	0	0	0	0	0	0	0	0	0	0	0	0	0	4	7	5	6	3	5	5	0	3	3	0	0	0	0	0	0	0	0	0	0	0	0	0	0	1
OTU11033	0	0	0	0	0	0	0	0	0	0	0	0	0	0	0	0	0	0	0	0	0	0	0	0	3	5	3	4	7	12	2	4	2	6	1	0	0	0	0	0	0	0	0	0	0	0	0	0	0
OTU11034	0	0	0	0	0	0	0	0	0	0	0	0	0	0	0	0	0	0	0	0	0	0	0	0	0	0	0	0	0	0	1	0	2	1	0	0	0	0	0	0	0	0	0	0	0	0	0	0	0
OTU11035	0	0	0	0	0	0	0	2	0	1	0	0	0	0	0	0	0	0	0	0	0	0	0	0	0	0	2	3	1	3	5	2	3	3	8	1	7	2	4	0	0	0	0	0	0	0	0	0	1
OTU11036	0	0	0	0	0	0	0	0	0	0	0	0	0	0	0	0	0	0	0	0	0	0	0	0	10	3	4	0	1	1	3	0	2	6	0	0	0	0	0	0	0	0	0	0	0	0	0	0	0
OTU11037	0	0	0	0	0	0	0	0	0	0	0	0	1	0	0	0	0	0	0	0	0	0	0	0	4	1	1	1	0	0	1	1	1	2	1	2	0	0	0	0	0	0	0	0	0	0	0	0	0
OTU11038	3	0	4	2	0	0	0	0	2	0	0	1	2	1	0	0	0	0	0	0	0	0	0	0	1	1	6	3	2	0	4	2	2	3	3	0	1	0	0	0	1	0	0	1	0	0	0	1	0
OTU11039	0	0	1	0	0	0	0	0	0	0	0	0	0	0	0	0	0	0	0	0	0	0	0	0	4	3	2	3	0	5	2	3	0	6	5	6	0	0	0	0	0	0	0	0	0	0	0	0	0
OTU1104	0	0	0	0	0	0	0	0	0	0	0	0	0	0	0	0	0	0	0	0	0	0	1	2	1	0	0	0	0	0	0	0	0	0	0	0	0	0	0	0	0	0	0	0	0	0	0	0	0
OTU11040	0	0	0	0	0	0	0	0	0	0	0	0	0	0	0	0	0	0	0	0	0	0	0	0	1	1	1	2	4	0	0	0	1	8	0	1	0	0	0	0	0	0	0	0	0	0	1	0	0
OTU11041	0	0	0	0	0	0	0	0	0	0	1	0	0	0	0	0	0	0	0	0	0	0	0	1	0	1	0	0	0	0	0	0	0	1	0	0	0	2	0	0	0	1	0	4	1	3	1	0	1
OTU11042	11	2	3	3	1	1	3	5	1	1	3	3	0	1	0	0	0	0	0	0	0	0	0	1	4	1	0	3	1	2	0	0	1	3	0	0	0	1	0	0	0	0	0	0	0	0	0	0	0
OTU11043	0	0	0	0	0	0	0	0	0	0	0	0	0	0	0	0	0	0	0	0	0	0	0	0	0	0	1	1	0	0	1	0	0	1	0	0	0	0	0	0	0	0	0	0	0	0	1	0	1
OTU11044	0	0	0	0	0	0	0	0	0	0	0	0	0	0	0	0	0	0	0	0	0	0	0	0	0	0	0	0	0	0	0	0	0	3	0	0	0	0	0	0	0	0	0	0	0	0	0	0	0
OTU11045	1	0	0	0	0	0	0	1	0	0	0	0	0	0	0	0	0	0	0	0	0	0	0	0	1	0	1	8	5	4	8	14	15	9	11	15	2	3	0	0	1	1	0	0	0	0	0	2	0
OTU11046	0	0	0	0	0	0	0	0	0	0	0	0	0	0	0	0	0	0	0	0	0	0	0	0	1	1	1	1	1	2	0	1	3	2	0	0	0	0	0	0	0	0	0	0	0	0	0	0	0
OTU11047	0	0	1	0	0	0	2	3	1	0	3	0	0	0	0	0	0	0	0	0	0	1	1	1	1	0	1	1	0	1	2	1	1	2	2	0	0	0	0	0	0	0	0	0	0	0	0	0	1
OTU11048	0	0	0	0	0	0	0	0	0	0	0	0	0	0	0	0	0	0	0	0	0	0	0	0	4	0	2	1	2	1	1	3	1	6	0	0	0	0	2	0	0	0	0	0	0	0	0	0	0
OTU11049	37	19	34	22	9	18	15	17	18	5	16	14	0	0	0	0	0	0	0	0	0	0	0	0	9	4	5	6	8	3	6	1	5	12	5	1	0	3	0	0	0	0	0	0	0	0	0	0	0
OTU1105	0	0	0	0	0	0	0	0	0	0	0	0	0	0	0	41	56	35	0	0	0	0	0	0	0	0	0	2	0	0	0	0	0	0	0	0	0	0	0	0	0	0	0	0	0	0	0	0	0
OTU11050	0	0	0	0	0	0	0	0	0	0	0	0	0	0	0	0	0	0	0	0	0	0	0	0	3	0	1	0	0	3	0	0	0	9	0	0	0	0	1	0	1	0	0	0	0	0	0	0	0
OTU11051	0	0	0	0	0	0	0	0	0	0	0	0	0	0	0	0	0	0	0	0	0	0	0	0	4	3	7	3	6	6	1	5	1	7	1	0	0	1	0	0	0	0	0	0	0	0	0	0	0
OTU11052	0	0	0	0	0	0	0	0	0	0	0	0	0	0	0	0	0	0	0	0	0	0	0	0	0	0	0	0	0	0	0	0	0	3	0	0	0	0	0	0	0	0	0	0	0	0	0	1	0
OTU11053	0	0	0	0	0	0	0	0	0	0	0	0	0	0	0	0	0	0	0	0	0	0	0	0	0	0	1	0	1	1	0	0	0	2	0	1	1	1	6	0	0	0	0	1	0	0	2	3	0
OTU11054	1	2	2	1	0	0	3	2	7	0	5	1	0	1	0	0	0	0	0	0	0	2	2	1	0	1	0	0	1	1	0	2	4	3	0	0	0	2	0	0	0	0	0	0	0	0	0	0	0
OTU11055	0	4	0	1	1	0	2	0	1	0	1	1	0	1	1	0	0	0	0	0	0	0	0	0	3	2	4	6	18	13	2	3	5	3	4	1	6	2	5	0	0	0	0	0	0	0	0	0	1
OTU11056	2	1	0	1	0	0	3	0	0	1	0	1	0	0	0	0	0	0	0	0	0	0	0	0	0	1	0	2	4	0	0	2	2	5	2	1	0	2	0	0	0	0	0	1	0	0	0	0	0
OTU11057	0	0	0	0	0	0	0	0	1	0	0	0	0	0	0	0	1	0	0	0	0	0	0	0	1	1	2	0	3	1	4	3	2	5	8	3	0	0	0	0	0	0	0	0	1	0	2	1	1
OTU11058	0	0	0	0	0	0	0	0	0	0	0	0	0	0	0	0	0	0	0	0	0	0	0	0	0	2	0	0	1	0	0	0	0	3	0	0	0	0	0	0	0	0	0	0	0	0	0	0	0
OTU11059	0	1	0	0	0	0	0	0	1	0	0	0	0	0	0	0	0	0	0	0	0	0	0	0	0	2	5	1	0	5	1	4	5	3	3	2	1	0	0	0	1	0	0	2	0	0	0	0	0
OTU1106	0	0	0	0	1	0	0	0	0	0	0	0	110	116	97	0	0	0	2	3	5	3	4	3	0	0	0	0	0	0	0	0	0	0	0	0	0	0	0	0	0	0	0	1	0	0	0	0	0
OTU11060	7	4	2	0	3	3	7	1	2	0	3	1	0	0	0	0	0	0	0	0	0	0	0	0	7	4	4	3	10	6	3	0	5	4	2	0	0	0	0	0	1	0	0	0	0	0	0	0	0
OTU11061	0	1	0	0	1	0	1	2	1	0	0	0	0	0	0	0	0	0	0	0	0	0	0	0	1	3	3	0	1	4	1	1	3	2	2	3	0	0	0	0	0	1	1	5	1	1	0	0	0
OTU11062	1	0	0	0	0	1	0	0	0	0	0	0	0	1	0	0	0	0	0	0	0	0	0	0	0	9	3	2	8	5	1	7	5	3	1	3	0	0	0	0	0	0	0	0	0	0	0	0	0
OTU11063	0	1	0	0	0	0	0	0	0	0	0	0	0	0	0	0	0	0	0	0	0	0	0	0	3	6	2	0	2	3	3	1	2	3	0	0	0	0	0	0	0	0	0	0	0	0	0	0	4
OTU11064	1	1	1	0	0	0	0	0	0	0	0	0	0	0	0	0	0	0	0	0	0	0	0	0	0	1	1	0	0	1	1	1	2	2	4	0	0	0	1	0	0	0	1	0	0	0	0	0	0
OTU11065	0	0	0	0	0	0	0	0	0	0	0	0	0	0	0	0	0	0	0	0	0	0	1	0	1	1	0	3	1	2	1	1	2	6	1	3	0	0	0	0	0	0	0	0	0	1	0	0	2
OTU11066	0	0	0	0	0	0	0	0	0	0	0	0	0	0	0	0	0	0	0	0	0	0	0	0	8	3	11	11	2	1	6	2	8	14	4	1	0	0	0	0	0	0	0	0	0	0	0	0	0
OTU11067	0	0	2	0	0	0	0	0	0	0	0	0	0	0	0	0	0	0	0	0	0	0	0	0	0	0	0	1	0	0	0	0	1	1	0	2	0	1	0	0	1	0	0	1	0	0	0	0	0
OTU11068	0	0	0	0	0	0	0	0	0	0	0	0	0	0	0	0	0	0	0	0	0	0	0	0	10	4	1	0	6	2	1	0	3	6	2	0	0	0	0	0	0	0	0	0	0	0	0	0	0
OTU11069	0	0	0	0	0	0	0	0	0	0	0	0	0	0	0	0	0	0	0	0	0	0	0	0	0	2	1	3	1	3	0	1	0	2	1	3	0	0	0	0	0	0	0	0	0	0	0	0	0
OTU1107	10	11	14	6	5	8	11	2	6	4	9	3	64	86	115	0	1	0	0	0	0	0	0	1	3	3	6	1	4	3	3	3	2	6	2	4	2	0	0	0	1	0	3	0	0	1	1	0	3
OTU11070	10	5	6	0	12	8	6	3	6	7	4	5	0	0	0	0	0	0	0	0	0	0	0	0	2	0	1	0	3	2	1	4	2	8	2	1	2	0	0	1	0	0	0	1	0	0	0	0	1
OTU11071	1	0	1	0	0	1	1	0	1	2	0	1	0	0	0	0	0	0	0	0	0	0	0	0	1	0	1	0	0	2	0	1	1	4	0	0	0	0	0	0	0	0	0	0	0	0	0	0	0
OTU11072	0	0	2	1	0	1	0	1	4	2	0	1	0	0	0	0	0	0	0	0	1	0	0	0	1	0	1	1	2	2	2	0	1	1	2	1	0	0	0	0	0	0	0	0	0	0	0	0	1
OTU11073	4	3	2	2	5	6	6	3	7	5	7	5	0	0	0	0	0	0	0	0	0	1	2	1	9	2	10	17	26	16	19	12	15	14	19	18	4	0	0	0	2	0	0	0	0	0	1	1	0
OTU11074	8	4	5	2	7	2	2	13	5	2	3	1	0	1	5	0	0	0	0	0	0	0	1	0	1	0	0	1	3	0	0	2	2	3	2	4	0	1	1	0	0	0	0	0	0	0	1	0	1
OTU11075	0	2	1	0	0	0	0	0	0	0	0	0	0	1	0	1	0	0	2	0	0	0	0	0	2	0	1	0	2	0	1	3	3	7	0	1	0	0	0	0	0	0	0	0	0	0	0	0	0
OTU11076	0	0	0	0	0	0	0	0	0	0	0	0	0	0	0	0	0	0	0	0	0	0	0	0	0	0	0	0	0	0	0	0	0	2	0	0	0	0	0	0	0	0	0	0	0	0	0	0	0
OTU11077	2	0	2	1	1	0	0	0	0	0	0	0	2	1	4	0	0	1	0	0	0	0	0	0	0	1	0	3	7	0	0	2	5	7	3	2	2	5	2	0	1	0	0	2	1	0	0	0	0
OTU11078	1	0	0	0	0	1	1	0	1	1	0	1	0	0	0	0	0	0	0	0	0	0	0	0	1	1	2	0	1	1	2	0	0	5	0	1	0	0	1	0	0	0	1	0	0	0	0	0	1
OTU11079	2	3	2	0	3	0	0	2	0	0	1	1	0	0	0	0	0	0	0	0	0	0	0	0	0	0	1	0	0	0	0	0	0	5	0	0	1	7	1	1	0	0	1	0	0	1	0	1	1
OTU1108	0	0	0	0	0	0	0	0	0	0	0	0	109	117	115	0	0	0	0	0	0	0	0	1	0	0	0	0	0	0	0	0	0	0	0	0	0	0	0	0	0	0	0	0	0	0	0	0	0
OTU11080	0	0	0	0	0	0	0	0	0	0	0	0	0	0	0	0	0	0	0	0	0	0	0	0	0	0	1	0	2	2	0	0	0	4	0	0	0	0	0	0	0	0	0	0	0	0	0	0	0
OTU11081	1	0	0	0	0	0	1	0	0	1	3	1	0	0	0	0	0	0	0	0	0	0	0	0	0	0	3	0	0	2	1	2	8	3	4	5	0	0	2	0	0	0	0	0	0	0	0	0	0
OTU11082	1	0	0	0	0	0	0	0	1	0	0	0	0	0	0	0	0	0	0	0	0	0	0	0	1	7	3	1	6	2	3	4	6	3	3	2	0	0	0	0	0	2	0	0	0	0	0	0	1
OTU11083	0	0	0	0	0	0	1	0	0	0	0	1	0	0	0	0	0	0	0	0	0	0	0	0	2	0	2	2	5	3	1	1	4	3	2	0	1	0	0	0	0	0	0	0	0	0	0	0	0
OTU11084	0	0	0	0	0	0	0	0	0	0	0	0	0	0	0	0	0	0	0	0	0	0	0	0	1	2	1	1	5	0	1	0	0	5	9	17	7	17	20	4	9	13	11	20	2	7	11	11	4
OTU11085	0	0	0	0	0	0	0	0	0	0	0	0	0	0	0	0	0	0	0	0	0	0	0	0	2	1	2	0	7	1	0	0	2	8	0	0	0	0	0	0	0	0	1	1	0	0	0	0	9
OTU11086	0	0	0	0	1	0	1	0	0	0	2	0	0	0	0	0	0	0	0	0	0	0	0	0	1	0	1	3	0	1	1	3	3	4	4	4	0	0	0	0	0	1	0	0	0	0	0	0	0
OTU11087	3	2	1	0	0	0	2	1	0	0	0	1	0	0	1	0	0	0	0	0	0	0	0	0	1	3	1	1	1	0	0	1	1	1	1	1	0	0	2	0	0	0	0	0	0	0	0	0	0
OTU11088	0	0	0	0	0	0	0	0	0	1	0	0	0	0	0	0	0	0	0	0	0	0	0	0	2	0	0	0	0	1	0	0	0	4	0	0	0	0	0	0	0	0	0	0	0	0	0	0	0
OTU11089	0	1	0	0	0	0	0	0	0	0	0	0	0	0	0	0	0	0	0	0	0	0	0	0	0	0	0	0	1	3	3	1	2	2	3	2	0	0	0	0	0	0	0	0	0	0	0	0	0
OTU1109	0	0	0	2	2	1	0	0	0	0	1	0	78	113	109	0	0	0	0	0	0	0	1	1	0	0	0	0	0	0	0	0	0	0	0	0	0	0	0	0	0	0	0	0	0	0	0	0	1
OTU11090	1	0	0	0	0	0	3	2	0	0	0	0	0	0	0	0	0	0	0	0	0	1	0	0	0	1	1	4	4	5	0	2	1	3	2	1	4	1	3	0	0	0	0	0	0	0	0	0	3
OTU11091	1	0	0	0	0	0	0	0	0	0	0	0	0	0	0	0	0	0	0	0	0	0	0	0	0	0	2	0	1	0	0	1	1	2	1	0	0	0	0	0	0	0	0	0	0	0	0	0	0
OTU11092	0	0	0	0	0	0	0	0	0	0	0	0	0	0	0	0	0	0	0	0	0	0	0	0	0	0	0	1	4	1	0	1	1	2	0	1	0	1	0	0	1	0	1	2	1	0	0	1	0
OTU11093	0	1	0	1	0	0	1	0	4	0	1	0	0	0	0	0	0	0	0	0	0	0	0	0	1	0	4	1	1	1	1	0	0	2	8	11	0	0	0	0	0	0	0	0	0	0	0	0	0
OTU11095	0	0	0	0	0	0	0	0	0	0	0	0	0	0	0	0	0	0	0	0	0	0	0	0	1	0	1	0	0	2	0	1	2	1	0	0	0	0	0	0	0	0	0	0	0	0	0	0	0
OTU11096	0	0	0	0	0	0	0	0	0	0	0	0	0	0	0	0	0	0	0	0	0	0	0	0	0	2	1	1	0	0	1	0	0	5	4	2	4	0	0	0	1	0	1	0	0	0	0	0	0
OTU11097	4	2	2	0	14	4	0	2	0	0	1	0	0	0	0	0	0	0	0	0	0	0	0	0	1	0	7	1	0	1	2	3	6	2	3	3	0	0	0	0	0	0	0	0	0	0	0	0	0
OTU11098	0	1	0	0	2	0	0	0	0	0	2	0	0	0	0	0	0	0	0	0	0	0	0	0	0	0	0	0	0	0	0	1	1	2	3	4	2	0	0	0	0	0	0	0	0	0	0	0	0
OTU11099	0	0	0	0	0	0	0	0	0	0	0	0	0	0	0	0	0	0	0	0	0	0	0	0	3	0	1	0	0	0	1	1	2	9	0	0	3	0	12	0	0	0	0	3	0	0	4	0	0
OTU111	1	2	1	0	0	0	0	0	0	0	0	0	315	418	335	4	0	0	1	0	3	17	13	10	1	1	0	24	0	0	0	0	1	0	0	0	0	0	0	0	0	0	0	0	1	0	0	0	0
OTU1110	0	0	0	1	0	0	0	0	0	0	0	0	25	17	20	0	0	1	0	0	0	165	234	178	1	0	0	1	0	0	0	0	0	0	0	0	0	0	0	1	0	0	0	0	0	0	0	0	0
OTU11100	1	0	0	0	0	0	0	0	0	0	0	0	0	0	0	0	0	0	0	0	0	0	0	0	1	0	2	0	1	0	0	0	0	1	0	0	0	0	0	0	0	0	0	0	0	0	0	0	0
OTU11102	0	0	0	0	0	0	0	0	0	0	0	0	0	0	0	0	0	0	0	0	0	0	0	0	4	2	1	0	0	0	0	1	0	2	2	0	0	0	0	0	0	0	0	0	0	0	0	0	0
OTU11103	3	1	0	0	2	0	2	1	0	2	0	0	0	0	0	0	0	0	0	0	0	0	0	0	0	1	1	4	0	1	1	5	5	6	10	3	0	1	0	0	1	0	1	4	2	2	1	0	0
OTU11104	2	3	4	0	1	0	4	1	2	0	2	1	0	0	0	0	0	0	0	0	0	0	0	0	0	0	0	1	0	0	0	0	1	2	0	1	0	1	0	0	0	0	0	0	0	0	0	0	0
OTU11105	0	0	0	0	0	0	0	1	1	0	1	0	0	0	0	0	0	0	0	0	0	0	0	0	3	2	2	0	5	0	2	0	2	4	1	0	1	2	0	1	1	0	0	0	0	1	0	2	0
OTU11106	4	4	1	2	2	5	7	3	4	4	6	1	0	0	0	0	0	0	0	0	0	0	0	0	0	1	2	1	2	0	3	2	3	5	8	3	0	0	0	0	0	0	0	0	0	0	0	0	0
OTU11107	0	0	0	0	0	0	0	0	0	0	0	0	0	0	0	0	0	0	0	0	0	0	0	0	0	0	1	1	1	0	0	1	1	1	1	0	0	0	0	0	0	0	0	0	0	0	0	0	0
OTU11109	0	2	0	0	0	0	0	0	0	0	0	0	0	0	0	0	0	0	0	0	0	0	0	0	1	1	0	0	0	2	0	0	0	6	0	0	0	0	1	0	0	0	0	0	0	0	0	0	0
OTU1111	6	5	6	10	11	6	5	7	12	9	11	6	44	48	40	47	64	45	84	139	97	22	45	26	15	14	18	20	23	13	7	24	28	38	18	12	4	2	7	11	15	7	11	26	10	6	9	6	8
OTU11110	10	6	0	2	2	3	4	0	2	0	4	3	0	0	0	0	0	0	0	0	0	4	4	2	1	0	3	4	6	14	4	3	4	9	9	5	0	0	1	0	0	0	0	0	0	0	0	0	1
OTU11111	0	0	0	0	0	0	0	0	0	0	0	0	0	0	0	0	0	0	0	0	0	0	0	0	2	2	3	1	6	4	1	4	2	9	1	0	4	1	4	0	0	0	0	3	1	0	0	0	0
OTU11112	0	0	0	0	0	0	0	0	0	0	0	0	0	0	0	0	0	0	0	0	0	0	0	0	1	0	0	0	1	1	1	1	3	5	4	0	0	2	1	0	0	0	0	0	0	0	0	0	0
OTU11113	1	0	2	0	0	2	0	3	0	3	2	0	1	0	1	1	3	2	0	0	2	1	0	0	1	1	1	1	1	1	0	1	0	1	2	1	0	0	0	0	0	0	0	0	1	0	1	1	1
OTU11114	0	0	0	0	0	0	0	0	0	0	0	0	0	0	0	0	0	0	0	0	0	0	0	0	1	0	1	1	2	0	0	0	2	2	0	1	0	0	0	0	0	0	0	0	0	0	0	0	0
OTU11115	0	0	0	0	1	0	0	0	0	0	0	0	0	0	0	0	0	0	0	0	0	0	0	0	1	0	0	0	1	2	0	1	0	1	0	0	0	0	1	0	0	0	0	0	0	0	0	0	0
OTU11116	0	0	0	0	0	0	0	0	0	0	0	0	0	0	0	0	0	0	0	0	0	0	0	0	0	0	0	0	0	0	0	1	0	3	6	1	0	0	0	0	0	0	0	0	0	0	0	0	0
OTU11117	0	0	0	0	0	0	0	1	0	0	0	0	0	0	0	0	0	0	0	0	0	0	0	0	1	0	0	0	0	0	2	0	0	2	2	0	2	0	5	0	0	0	1	2	0	0	1	0	0
OTU11118	0	0	0	0	0	0	0	0	0	0	0	1	0	0	0	0	0	0	0	0	0	0	0	0	0	1	2	1	0	0	0	0	1	8	0	0	0	0	0	0	0	0	0	0	0	0	0	0	4
OTU11119	0	0	0	0	0	0	0	0	0	0	0	0	0	0	0	0	0	0	0	0	0	0	0	0	0	0	2	2	2	0	0	0	0	1	0	0	0	0	0	0	0	0	0	0	0	0	0	0	0
OTU1112	0	0	2	9	7	0	0	0	6	0	0	0	92	103	110	1	2	0	0	0	1	167	163	93	0	0	1	3	1	1	2	0	4	0	1	0	0	0	0	5	1	2	1	10	0	0	0	0	0
OTU11120	17	8	17	7	15	10	8	5	9	1	2	2	0	0	0	0	0	0	0	0	0	0	0	0	2	1	2	3	13	10	5	5	10	15	2	2	2	4	3	0	0	0	0	0	0	0	0	0	0
OTU11121	0	0	0	1	2	1	0	0	0	0	2	0	0	0	0	0	0	0	0	0	0	0	0	0	1	3	5	4	4	6	6	9	5	8	2	1	0	0	0	0	0	0	0	0	0	0	0	0	1
OTU11122	0	0	1	0	0	1	1	0	0	0	0	0	0	1	0	0	0	0	0	0	0	0	0	0	0	0	1	2	5	2	1	2	2	3	2	0	0	0	1	0	0	0	2	0	0	0	0	1	0
OTU11123	0	0	0	0	0	0	0	0	0	0	0	0	0	0	0	0	0	0	0	0	0	0	0	0	0	0	1	0	2	0	1	2	2	3	1	0	0	0	0	0	0	1	0	0	0	0	1	0	0
OTU11124	1	2	1	1	0	0	2	0	1	0	5	1	0	0	0	0	0	0	0	0	0	0	0	0	3	2	2	4	2	1	2	2	2	4	2	0	0	0	0	0	0	0	0	0	0	0	0	0	0
OTU11125	0	0	0	0	0	0	0	0	0	0	0	0	0	0	0	0	0	0	0	0	0	0	0	0	0	0	0	0	0	0	0	0	1	1	16	8	1	1	1	0	0	0	0	0	1	0	0	2	0
OTU11126	2	1	0	0	1	1	0	1	0	0	0	1	1	0	0	0	0	0	0	0	0	0	0	0	2	3	0	3	3	3	1	0	3	7	0	0	0	0	0	0	0	0	0	0	0	0	0	0	0
OTU11127	2	4	11	4	4	6	6	9	6	4	7	7	0	0	0	0	0	0	2	0	0	1	2	3	18	13	21	32	48	41	30	35	40	38	40	45	17	12	5	3	5	3	2	2	1	2	3	3	3
OTU11128	2	1	2	0	0	0	0	0	0	0	0	0	0	0	0	0	0	0	0	0	0	0	0	0	3	3	7	3	4	0	1	3	0	11	0	0	0	0	0	0	0	0	0	0	0	0	0	0	3
OTU11129	1	0	0	0	0	0	0	0	0	0	0	0	0	0	0	0	0	0	0	0	0	0	0	0	2	0	0	1	1	0	2	0	1	2	0	0	0	0	0	0	0	0	0	0	0	0	0	0	0
OTU1113	20	20	13	4	36	25	5	11	8	16	19	17	4	6	6	0	0	0	0	0	0	99	140	116	0	0	0	0	0	0	0	0	0	0	1	0	0	0	0	0	0	1	0	0	0	0	0	0	0
OTU11130	3	0	1	0	0	0	0	0	0	0	0	0	0	0	0	0	0	0	0	0	0	0	0	0	2	0	1	2	2	1	3	3	1	4	3	1	0	1	0	0	0	0	0	0	0	0	0	0	0
OTU11131	0	1	0	0	0	1	0	0	0	0	0	0	0	0	0	0	0	0	0	0	0	0	0	0	1	2	2	1	1	0	1	1	0	2	0	1	0	0	0	0	0	0	0	0	0	0	0	0	0
OTU11132	0	0	0	0	0	0	0	0	0	0	0	1	1	3	0	0	0	0	0	0	0	0	0	3	1	0	1	0	0	1	1	0	1	7	0	0	2	1	4	0	0	0	0	0	0	0	0	0	0
OTU11133	0	0	0	1	1	0	0	0	2	0	0	0	0	0	0	0	0	0	0	0	0	0	0	0	1	1	3	3	0	1	0	0	0	2	1	0	1	0	1	1	0	0	0	0	0	0	0	0	1
OTU11134	0	1	0	0	0	1	0	0	0	0	0	0	0	0	0	0	0	0	0	0	0	0	0	0	0	0	1	4	3	0	1	0	4	2	3	5	0	1	0	0	0	0	0	0	0	0	0	1	0
OTU11135	0	1	0	0	6	3	0	0	1	0	0	0	1	2	3	0	0	0	0	0	0	0	0	0	0	3	0	4	1	0	1	1	2	3	1	1	1	0	4	2	3	1	5	2	0	1	1	0	0
OTU11136	0	0	1	1	0	0	2	0	2	2	3	1	0	0	0	0	0	0	0	0	0	0	0	1	3	0	1	2	0	4	3	4	4	8	3	2	0	0	0	0	0	0	0	0	0	0	0	0	0
OTU11137	1	1	4	0	1	2	0	0	0	0	0	0	0	0	0	0	0	0	0	0	0	0	0	0	1	0	2	0	10	9	0	1	0	8	0	0	0	0	0	0	0	0	0	0	0	0	0	0	0
OTU11138	0	2	0	0	0	1	0	2	1	0	0	1	0	0	0	0	0	0	0	0	0	0	0	0	0	0	0	0	2	1	0	1	3	1	0	0	0	0	1	0	0	0	0	1	0	0	0	0	0
OTU11139	1	2	1	0	0	1	1	0	0	1	0	1	0	0	0	0	0	0	0	0	0	0	0	0	0	5	0	7	1	2	0	1	0	6	3	5	2	1	2	0	1	0	1	0	0	0	0	0	1
OTU1114	4	0	2	12	9	3	2	2	2	0	2	0	0	2	0	4	2	0	0	0	0	128	122	140	0	0	3	1	1	1	4	1	6	2	4	4	19	5	6	5	19	10	15	20	4	3	21	16	0
OTU11140	0	0	0	0	1	1	0	0	0	0	0	0	0	0	0	0	0	0	0	0	0	0	0	0	0	0	0	1	0	0	0	0	1	1	1	0	1	1	4	0	0	0	0	0	0	0	0	0	3
OTU11141	0	0	0	1	0	0	0	1	0	2	1	0	0	0	0	0	0	0	0	0	0	0	2	0	2	0	1	2	0	0	1	3	1	3	5	3	1	1	3	0	1	0	0	0	0	0	0	0	0
OTU11142	1	0	1	0	0	0	1	2	0	1	3	1	0	1	1	0	0	0	0	0	0	0	2	0	1	0	3	1	7	1	1	3	1	6	1	2	3	6	7	2	7	0	4	1	0	4	3	0	0
OTU11143	0	0	0	0	0	0	0	0	0	0	0	0	0	0	0	0	0	0	0	0	0	0	0	0	0	1	0	0	0	0	1	0	1	1	2	2	0	0	0	0	0	0	0	0	0	0	0	0	0
OTU11144	9	2	1	4	2	1	3	5	5	0	2	3	0	0	0	0	0	0	0	0	0	0	0	0	2	1	2	8	5	4	4	4	12	5	3	3	0	0	0	0	0	0	0	0	0	0	0	0	0
OTU11145	0	0	0	0	0	0	0	0	0	0	0	1	0	0	0	0	0	0	0	0	0	0	0	0	1	1	1	1	3	1	4	3	0	4	2	0	0	0	0	0	0	0	0	0	0	0	0	0	0
OTU11146	0	0	0	0	0	0	0	0	0	0	0	0	0	0	0	0	0	0	0	0	0	0	0	0	0	0	1	3	3	0	1	2	2	4	1	1	7	7	3	0	1	0	1	0	0	0	0	0	0
OTU11147	0	0	0	0	0	0	0	0	0	0	0	0	0	0	0	0	0	0	1	0	0	0	0	0	5	4	9	2	8	8	2	1	5	7	1	1	0	0	0	0	0	0	0	0	0	0	0	0	0
OTU11148	0	0	2	0	2	2	0	0	0	2	1	0	0	0	0	1	0	0	0	0	0	0	0	0	4	3	3	0	5	0	3	2	1	4	2	2	0	0	2	0	0	0	1	0	0	0	0	0	0
OTU11149	0	0	0	0	0	0	0	0	0	0	0	0	0	0	0	0	0	0	0	0	0	0	0	0	4	0	1	3	1	4	1	1	0	5	4	1	0	0	1	0	0	0	0	0	0	0	0	0	2
OTU1115	0	0	0	0	1	0	0	0	0	0	0	0	0	0	0	17	50	46	68	92	83	0	0	0	0	0	0	0	0	0	0	0	0	0	0	0	0	0	0	0	0	0	0	0	0	0	0	0	0
OTU11150	0	0	0	0	0	0	0	0	0	0	0	0	0	0	0	0	0	0	0	0	0	0	0	0	0	0	1	0	1	1	1	0	3	2	0	0	0	0	0	0	0	0	1	0	0	0	0	0	1
OTU11151	3	1	0	1	5	0	0	1	0	0	2	0	0	0	0	0	0	0	0	0	0	0	0	0	1	3	2	1	6	4	1	2	4	7	0	1	0	0	0	0	0	0	0	0	0	0	0	0	5
OTU11152	0	0	0	0	4	1	1	1	0	0	1	0	0	0	0	1	0	0	0	0	0	0	0	0	6	2	4	0	3	3	2	3	2	9	2	3	1	4	13	0	0	0	0	1	0	0	0	0	0
OTU11153	0	0	0	0	0	1	0	0	0	0	0	0	0	0	0	0	0	0	0	0	0	0	0	0	0	0	0	0	0	1	0	0	0	3	0	1	1	0	0	0	0	0	0	0	0	0	0	0	1
OTU11154	0	0	0	0	0	0	0	0	0	0	0	0	0	0	0	0	0	0	0	0	1	0	0	0	4	4	1	1	2	4	1	3	0	1	1	2	0	0	1	0	0	0	0	0	0	0	0	0	0
OTU11155	2	2	3	1	1	1	2	1	0	1	0	1	0	0	0	0	0	0	0	0	0	3	3	3	0	0	0	0	0	1	0	0	0	2	0	1	1	3	0	0	2	0	1	1	0	0	0	0	0
OTU11156	0	0	0	0	0	0	0	0	0	0	0	0	0	0	0	0	0	0	0	0	0	0	0	0	0	1	0	2	2	2	0	0	2	2	1	0	0	0	0	0	0	0	0	0	0	0	0	0	0
OTU11157	0	0	0	0	0	0	0	0	0	0	1	0	0	0	0	0	0	0	0	0	0	0	0	0	0	2	0	3	3	2	0	3	0	2	1	2	0	3	0	0	0	0	0	0	0	0	0	0	0
OTU11158	0	0	0	0	0	0	0	0	0	0	0	0	0	0	0	0	0	0	0	0	0	0	0	0	1	0	0	0	3	1	0	0	1	2	0	0	0	2	0	0	0	0	0	0	0	0	0	0	6
OTU11159	1	1	0	1	1	1	0	1	1	1	0	0	0	0	0	0	0	0	0	0	0	0	0	0	0	0	0	1	1	3	0	4	1	4	7	1	2	1	2	0	0	0	0	0	1	0	0	0	0
OTU1116	0	1	0	4	1	0	0	1	0	0	0	0	5	9	17	105	201	148	99	93	114	13	23	21	0	1	0	0	1	0	0	0	0	0	0	0	0	0	0	0	0	1	0	1	0	0	0	0	0
OTU11160	0	0	0	0	0	0	0	0	0	0	0	0	0	0	0	0	0	0	0	0	0	0	0	0	0	0	0	1	0	0	0	0	0	2	0	0	0	0	0	0	0	0	0	0	0	0	0	0	0
OTU11161	1	1	0	0	0	0	0	0	0	0	0	0	0	0	0	0	0	0	0	0	0	0	0	0	0	0	0	7	0	0	11	0	3	2	1	2	4	0	0	0	0	0	0	0	0	0	0	0	0
OTU11162	0	0	0	0	0	0	0	0	0	0	0	0	1	0	2	0	0	0	0	0	0	0	0	0	2	1	2	0	0	2	0	0	1	4	0	0	0	0	1	0	0	0	0	0	0	0	0	0	3
OTU11163	0	0	0	0	0	0	0	0	0	0	0	0	0	0	0	0	0	0	0	0	0	0	0	0	0	1	0	0	0	0	0	1	0	2	1	2	0	0	0	0	2	0	1	0	0	0	0	1	0
OTU11164	0	0	0	2	1	0	2	0	4	1	1	0	0	0	0	0	0	0	0	0	0	0	0	0	0	0	2	1	5	0	2	0	1	1	4	4	0	3	7	0	0	2	0	1	0	3	0	2	0
OTU11165	0	2	0	0	2	0	0	0	0	1	0	0	0	0	0	0	0	0	0	0	0	0	0	0	1	0	1	0	0	2	1	0	1	1	0	1	0	0	1	0	0	0	0	0	0	0	0	0	1
OTU11166	3	3	1	2	0	2	1	1	2	0	0	1	1	1	1	0	0	0	0	0	0	0	1	1	1	1	3	0	3	4	2	2	3	3	0	0	5	3	8	0	2	1	0	2	1	1	0	0	2
OTU11167	0	0	1	0	0	0	1	2	2	0	1	0	0	0	0	0	0	0	0	0	0	0	0	0	1	0	2	0	5	2	1	1	4	2	1	0	0	0	0	0	0	0	0	0	0	0	0	0	0
OTU11168	0	1	1	0	1	0	0	1	1	0	1	0	0	0	0	0	0	0	0	0	0	0	0	0	3	7	2	2	7	3	7	2	5	8	0	0	0	0	0	0	0	0	0	0	0	0	0	0	0
OTU11169	1	0	0	1	5	2	1	1	0	1	0	0	0	0	0	0	0	0	0	0	0	0	0	0	0	1	2	1	3	0	2	1	2	3	0	0	0	0	0	0	0	0	0	0	0	1	0	1	2
OTU1117	0	0	0	0	0	0	0	0	0	0	0	0	0	0	0	19	18	15	34	59	84	1	0	0	0	0	0	0	0	0	0	0	0	0	0	0	0	0	0	0	0	0	0	0	0	0	0	0	0
OTU11170	0	2	0	0	0	0	0	0	0	0	0	0	1	0	0	0	1	0	0	1	0	1	0	0	0	0	0	1	0	0	0	0	1	2	0	1	0	1	1	2	1	1	1	3	0	1	0	1	2
OTU11171	0	0	0	0	0	0	0	0	0	0	0	0	0	0	0	0	0	0	0	0	0	0	0	0	0	0	0	0	2	2	0	0	0	7	0	0	1	1	23	1	1	3	0	1	0	0	0	0	0
OTU11172	2	0	0	0	1	0	0	0	0	1	0	0	0	0	0	0	0	0	0	0	0	0	0	0	1	0	1	7	5	3	3	3	1	4	4	5	4	2	1	0	0	0	0	0	0	0	0	0	0
OTU11173	0	0	0	0	0	0	0	0	1	1	0	0	0	0	0	0	0	0	0	0	0	0	0	0	0	1	7	0	3	4	3	0	1	5	0	1	0	0	0	0	1	0	0	0	0	0	0	0	0
OTU11174	1	0	0	2	0	0	0	0	1	0	2	0	0	0	0	0	0	0	0	0	0	0	0	0	0	0	1	1	2	0	0	0	1	3	1	0	0	0	0	0	0	0	0	1	0	0	0	0	1
OTU11175	0	0	0	0	0	0	0	0	0	0	0	0	0	0	0	0	0	0	0	0	0	0	0	0	1	0	0	0	0	1	2	2	2	5	0	0	1	3	1	0	5	1	0	0	1	1	0	0	0
OTU11176	2	8	9	5	13	12	11	6	6	17	11	16	19	15	31	0	1	0	1	0	0	1	4	4	4	3	7	5	8	9	0	4	7	22	1	1	0	0	0	0	1	0	0	1	0	0	0	0	1
OTU11177	0	0	0	0	0	0	0	0	0	0	0	0	0	0	0	0	0	0	0	0	0	0	0	0	0	0	0	0	1	0	0	0	1	2	1	1	0	0	0	0	0	0	0	0	0	0	0	0	0
OTU11178	2	2	4	1	5	1	0	2	2	2	1	0	0	0	0	1	0	0	0	0	0	0	0	0	0	2	1	0	4	0	1	1	2	2	0	0	4	0	1	0	2	0	4	1	0	0	2	0	1
OTU11179	0	0	0	0	0	0	0	0	0	0	0	0	0	0	0	0	0	0	0	1	0	0	0	0	8	2	4	2	0	2	3	0	4	5	4	2	0	2	1	0	0	1	0	5	0	1	0	0	4
OTU1118	0	1	8	5	5	1	0	0	2	0	1	0	20	23	23	7	23	19	177	168	206	8	8	2	0	0	1	3	1	0	0	0	0	0	0	0	0	0	0	7	6	8	5	15	2	0	0	0	0
OTU11180	0	0	0	0	2	0	1	1	0	0	0	0	0	0	0	0	0	0	0	0	0	0	0	0	0	0	1	0	2	0	2	1	0	1	0	0	0	0	0	0	0	0	0	0	0	0	0	0	0
OTU11181	0	0	1	0	1	0	0	0	0	0	0	0	0	0	0	0	0	0	0	0	0	0	0	0	1	0	0	0	0	2	0	0	0	1	0	0	0	0	0	0	0	0	0	0	0	0	0	0	0
OTU11182	1	2	2	2	1	1	3	2	4	0	1	1	0	0	0	0	0	0	0	0	0	0	0	0	1	1	2	1	3	1	1	2	0	2	1	6	0	0	0	0	0	0	0	0	0	0	0	0	0
OTU11183	0	2	0	0	1	1	2	1	0	3	0	0	0	0	0	0	0	0	0	0	0	0	0	0	3	1	1	0	6	1	1	2	3	2	1	0	1	2	1	0	0	0	0	0	0	0	0	0	0
OTU11184	4	4	3	2	2	5	4	3	0	0	2	4	0	0	0	0	0	0	0	0	0	0	0	0	5	6	9	5	9	3	3	8	8	11	8	12	3	2	4	1	0	1	2	5	1	2	3	7	1
OTU11185	0	1	1	0	0	0	1	1	3	1	1	0	0	0	0	0	0	0	0	0	0	0	1	0	0	0	2	2	5	0	1	4	3	4	3	2	3	2	8	1	3	1	2	4	2	2	3	7	1
OTU11186	0	0	0	0	0	0	0	0	0	0	0	0	0	0	0	0	0	0	0	0	0	0	0	0	1	0	1	0	4	3	1	1	6	3	1	3	0	0	1	0	2	2	1	1	0	0	1	0	0
OTU11187	0	0	1	1	0	0	0	0	0	0	1	1	0	0	0	0	0	0	0	0	0	0	0	0	4	3	0	1	3	2	3	1	3	1	1	0	0	0	0	0	0	0	0	0	0	0	0	0	1
OTU11188	2	5	2	0	5	3	7	8	4	5	9	7	0	0	0	0	0	0	0	0	0	1	0	0	4	3	7	3	13	11	15	12	13	9	12	17	19	5	18	4	7	2	3	1	0	2	4	3	1
OTU11189	0	0	0	0	0	0	0	0	0	0	0	0	0	0	0	0	0	0	0	0	0	0	0	0	0	1	0	2	0	1	1	0	0	2	0	0	0	0	0	0	0	0	0	0	0	0	0	0	0
OTU1119	0	0	0	1	2	0	0	1	0	0	0	0	4	1	0	76	77	66	82	91	103	13	22	13	0	0	0	0	0	0	0	0	1	0	0	0	0	0	0	5	0	5	3	4	0	0	0	0	0
OTU11190	2	1	0	1	0	0	6	1	3	7	3	5	0	0	0	0	0	0	0	0	0	0	0	0	1	0	0	6	4	8	7	8	16	11	21	9	10	11	6	0	0	0	1	0	0	0	0	0	0
OTU11191	0	0	0	0	0	0	0	0	0	0	0	0	0	0	0	0	0	0	0	0	0	0	0	0	2	4	3	1	7	3	1	4	9	3	1	0	0	0	0	0	0	0	0	0	0	0	0	0	0
OTU11192	7	12	8	12	26	18	6	5	7	2	2	2	0	0	0	0	0	1	0	0	0	0	0	0	24	14	20	19	20	18	14	15	11	8	8	11	11	67	130	3	1	1	1	4	2	2	2	2	17
OTU11193	0	0	0	0	0	0	0	0	0	0	0	0	0	0	0	0	0	0	0	0	0	0	0	0	0	2	0	13	1	4	0	0	1	8	0	0	2	0	0	0	0	0	0	0	0	0	0	0	0
OTU11194	0	0	0	0	0	0	0	0	0	0	0	0	0	0	0	0	0	0	0	0	0	0	0	0	0	0	1	0	0	0	0	0	1	4	0	0	0	0	0	0	0	1	0	0	0	0	0	0	0
OTU11195	0	0	1	0	2	0	0	0	1	0	0	0	0	0	0	0	0	0	0	0	0	0	0	0	0	0	1	1	2	1	1	0	0	1	1	1	0	0	0	0	0	0	0	0	0	0	0	0	0
OTU11196	0	0	0	0	0	0	0	0	0	0	0	0	0	0	0	0	0	0	0	0	0	0	0	0	0	0	1	0	0	1	1	0	0	2	0	0	4	1	2	2	1	4	2	2	1	1	1	2	0
OTU11197	0	0	0	0	0	0	0	0	0	0	0	0	0	0	0	0	0	0	0	0	0	0	0	0	0	1	0	0	1	1	0	0	0	4	0	0	0	0	0	0	0	0	0	0	0	0	0	0	0
OTU11198	0	0	0	0	0	0	0	0	0	0	0	0	0	0	0	0	0	0	0	0	0	0	0	0	0	0	0	0	0	0	0	4	1	2	1	0	1	1	0	0	0	0	0	0	0	0	0	0	0
OTU11199	33	15	27	31	49	40	38	41	45	35	19	9	0	0	0	0	0	0	0	0	0	0	0	0	12	5	3	24	17	19	26	10	26	40	17	9	0	2	2	0	0	0	0	0	0	2	2	0	1
OTU112	0	0	2	8	2	2	0	0	1	0	0	0	278	428	286	1	2	1	0	1	0	83	78	83	1	0	1	15	0	0	0	0	2	0	0	1	0	0	0	3	1	0	1	11	0	0	0	0	1
OTU1120	1	0	0	5	2	0	0	2	1	0	3	3	24	25	24	2	0	1	4	2	0	21	12	10	0	0	0	0	1	0	2	0	1	0	1	3	0	0	0	0	0	4	1	2	0	0	0	0	0
OTU11200	1	0	0	0	0	0	0	0	0	0	0	0	0	0	0	0	0	0	0	0	0	0	0	0	0	0	0	0	1	0	0	0	0	1	2	3	5	0	1	0	0	0	0	0	0	0	0	0	1
OTU11201	2	1	0	0	2	2	2	5	1	13	2	9	0	0	0	0	0	0	0	0	0	0	2	0	4	3	4	1	4	4	6	25	4	27	15	16	10	12	3	2	2	3	3	11	3	2	18	5	0
OTU11202	0	0	0	0	0	0	0	0	0	0	0	0	0	0	0	0	0	0	0	0	0	0	0	0	0	0	0	0	3	0	0	0	1	3	0	0	0	0	0	0	0	0	0	0	0	0	0	0	0
OTU11203	0	0	0	0	0	0	0	0	0	0	0	0	0	0	0	0	0	0	0	0	0	0	0	0	0	1	0	1	1	0	0	0	0	2	0	0	0	0	0	0	0	0	0	0	0	0	0	0	3
OTU11204	0	0	0	0	0	0	0	0	0	0	0	0	0	0	0	0	0	0	0	0	0	0	0	0	0	0	0	0	0	0	0	0	0	1	1	2	0	0	0	0	0	0	0	0	0	0	0	0	0
OTU11205	3	1	2	7	3	1	1	2	5	1	3	1	0	0	0	0	0	0	0	0	0	0	0	0	7	4	1	4	5	4	2	1	2	5	2	1	1	2	5	0	0	0	0	0	0	0	0	0	3
OTU11206	0	0	0	0	0	0	0	0	0	0	0	0	0	0	0	0	0	0	0	0	0	0	0	0	2	1	2	0	2	2	0	0	0	4	0	0	1	2	1	0	0	0	1	1	0	0	0	0	0
OTU11207	0	0	0	0	0	0	0	0	1	0	0	0	0	0	0	0	0	0	0	0	0	0	0	0	2	0	2	7	0	6	2	7	14	2	0	1	0	1	1	0	0	0	0	0	0	0	0	0	0
OTU11208	2	3	2	0	1	0	1	0	1	2	4	1	0	0	0	0	0	0	0	0	0	0	0	0	1	2	1	0	2	4	0	2	3	4	0	0	0	0	0	0	0	0	0	0	0	0	0	0	0
OTU11209	2	3	0	0	3	0	0	0	1	0	0	0	0	0	0	0	0	0	0	0	0	0	0	0	1	0	0	3	4	0	2	2	3	3	4	4	1	1	2	0	0	0	0	0	0	0	0	0	0
OTU1121	1	2	0	9	3	2	0	3	1	1	1	1	0	0	0	0	0	0	0	0	0	2	3	1	0	0	0	0	1	0	3	1	0	0	5	2	1	1	0	1	0	1	1	5	0	2	1	0	1
OTU11210	1	1	0	0	0	1	1	1	1	0	1	1	0	0	0	0	0	0	0	0	0	0	0	0	1	0	0	0	2	2	1	0	0	4	2	1	0	0	0	1	0	0	0	1	0	0	0	0	2
OTU11211	1	2	2	2	2	2	2	3	1	0	5	2	0	0	0	0	0	0	0	0	0	0	0	0	2	1	1	1	4	3	4	9	3	8	7	4	1	3	1	0	1	0	3	1	0	0	0	1	1
OTU11212	0	0	0	0	0	0	0	0	0	0	0	0	0	0	0	0	0	0	0	0	0	0	0	0	0	0	0	1	1	3	0	0	1	3	0	0	0	0	0	0	0	0	0	0	0	0	0	0	0
OTU11213	2	2	4	0	0	0	1	1	3	2	5	1	0	0	0	0	0	0	0	0	0	0	0	0	0	2	0	0	5	1	2	1	1	2	2	1	3	0	2	0	0	0	0	0	0	1	3	1	0
OTU11214	0	0	0	0	0	0	0	0	0	1	0	0	0	0	0	0	0	0	0	0	0	0	0	0	0	0	0	1	0	0	0	1	0	3	0	0	0	0	12	0	0	0	0	0	0	0	0	0	0
OTU11215	5	1	4	0	3	3	0	1	2	2	2	5	0	0	0	0	0	0	0	0	0	0	0	0	2	1	0	0	1	1	0	6	2	2	2	0	0	0	1	0	0	0	0	0	0	0	0	0	0
OTU11216	0	0	0	0	0	0	0	0	0	0	0	0	0	0	0	0	0	0	0	0	0	0	3	1	0	0	0	0	1	0	0	1	1	2	3	1	0	2	0	1	0	0	1	4	0	1	1	9	0
OTU11217	1	0	0	0	0	0	0	0	0	0	0	0	0	0	0	0	0	0	0	0	0	0	0	0	0	0	0	0	0	0	0	0	0	0	2	0	0	0	0	0	0	0	0	0	0	1	1	0	0
OTU11218	0	0	0	0	0	0	0	0	0	0	0	0	0	0	0	0	0	0	0	0	0	0	0	0	0	0	0	0	0	0	0	0	0	0	5	2	0	0	0	0	0	0	0	0	0	0	0	0	0
OTU11219	0	0	0	0	0	0	0	0	0	0	0	0	0	0	0	0	0	0	0	0	0	0	0	0	1	0	1	0	2	1	0	1	0	0	12	2	0	0	1	1	1	0	0	0	1	1	1	0	0
OTU1122	0	0	0	0	3	1	0	0	1	0	1	0	0	0	0	0	0	0	69	80	79	7	8	3	0	0	0	0	0	0	2	0	0	0	0	0	0	0	0	5	1	4	0	10	0	0	0	0	0
OTU11220	0	0	0	0	0	0	0	0	0	0	0	0	0	0	0	0	0	0	0	0	0	0	0	0	0	0	0	0	0	0	0	0	0	0	25	3	0	0	0	0	0	0	0	0	0	0	0	0	0
OTU11221	2	2	4	3	5	6	1	7	2	0	4	0	0	0	1	0	0	0	0	0	0	0	0	0	2	4	5	1	4	5	3	2	1	3	2	0	3	7	0	0	0	1	0	0	0	0	0	0	0
OTU11222	0	0	0	0	0	0	0	0	0	0	0	0	0	0	0	0	0	0	0	0	0	0	0	0	1	0	0	0	0	0	0	0	0	0	16	3	1	1	0	0	0	0	0	0	0	0	0	0	0
OTU11223	0	0	0	0	1	0	0	1	0	0	0	0	0	0	0	0	0	0	0	0	0	0	0	0	0	0	0	0	1	13	1	7	3	0	25	18	1	4	0	0	0	0	0	0	1	0	0	0	0
OTU11224	2	1	2	1	1	1	0	0	0	2	2	1	0	0	0	0	0	0	0	1	0	0	0	0	0	0	0	1	1	0	5	0	2	0	6	1	2	1	0	0	0	0	0	0	0	0	0	0	0
OTU11225	1	0	0	0	0	2	0	0	0	1	0	0	0	0	0	0	0	0	0	0	0	0	0	0	0	0	3	3	0	3	8	4	7	0	19	13	1	2	0	0	1	1	1	3	0	1	1	0	0
OTU11226	4	3	0	0	2	1	0	0	1	0	0	0	0	0	0	0	0	0	0	0	0	0	0	0	2	3	1	2	3	1	1	0	3	2	5	1	0	0	0	0	0	0	0	0	0	0	0	0	5
OTU11227	0	0	0	0	0	0	0	0	0	0	0	0	0	0	0	0	0	0	0	0	0	0	0	0	0	0	0	0	0	0	1	0	0	0	1	1	1	2	1	0	0	0	0	2	0	0	1	0	0
OTU11228	0	0	0	0	0	0	0	0	0	0	1	1	0	0	0	0	0	0	0	0	0	0	0	0	0	0	0	0	0	0	0	3	0	0	14	1	1	0	0	0	0	0	0	0	0	0	0	0	0
OTU11229	4	0	5	1	1	2	3	2	5	3	6	4	0	0	0	0	0	0	0	0	0	0	0	0	0	1	0	0	0	0	0	1	0	1	5	2	2	0	1	0	1	0	0	0	0	0	0	0	0
OTU1123	55	63	29	25	28	32	24	31	20	160	99	71	1	0	1	0	0	0	0	0	3	0	1	1	0	0	0	0	0	0	0	0	0	0	0	0	0	1	1	0	0	0	0	5	0	0	0	0	6
OTU11230	0	0	0	0	0	0	0	0	0	0	0	0	0	0	0	0	0	0	0	0	0	0	0	0	0	0	0	1	1	0	0	0	1	0	6	4	0	0	0	0	0	0	0	0	0	0	0	0	0
OTU11231	0	2	0	2	7	4	0	0	2	0	1	0	0	0	0	0	0	0	0	0	0	0	0	0	0	0	0	0	0	0	3	1	0	0	3	1	0	0	1	0	0	0	0	1	0	0	0	0	3
OTU11232	0	0	0	0	0	0	0	0	0	0	0	0	0	0	0	0	0	0	0	0	0	0	0	0	0	0	0	0	2	1	0	0	0	1	4	1	0	0	0	0	1	0	0	0	0	0	0	0	1
OTU11233	0	0	0	0	0	2	0	0	0	0	0	0	0	0	0	0	0	0	0	0	0	0	0	0	0	0	0	0	0	0	0	0	0	0	4	2	1	0	0	0	0	0	0	0	0	0	0	0	0
OTU11234	0	0	1	0	0	0	2	0	0	0	0	0	0	0	0	0	0	0	0	0	0	0	0	0	0	0	0	0	0	0	0	0	1	0	7	4	0	0	0	0	0	0	0	0	0	0	0	0	0
OTU11235	0	0	0	0	0	0	0	0	0	1	0	0	0	0	0	0	0	0	0	0	0	0	0	0	0	1	0	0	1	1	0	0	0	0	15	4	0	0	0	0	0	0	0	0	0	0	0	0	0
OTU11236	0	0	0	0	0	0	0	0	0	0	0	0	0	0	0	0	0	0	0	0	0	0	0	0	0	0	0	0	0	1	0	0	0	0	4	0	0	0	0	0	3	2	0	0	0	0	0	1	0
OTU11237	1	0	1	0	0	0	0	0	0	0	0	0	0	0	0	0	0	0	0	0	0	0	0	0	0	0	0	1	4	1	1	0	0	0	5	3	3	1	0	0	1	0	0	1	0	2	2	2	0
OTU11238	0	0	0	0	0	0	0	0	0	0	0	0	0	0	0	0	0	0	0	0	0	0	0	0	0	0	0	0	0	0	0	1	0	0	2	0	0	0	0	0	0	0	0	0	0	0	0	0	0
OTU11239	0	0	0	0	0	0	0	1	0	1	0	0	0	0	0	0	0	0	0	0	0	0	0	0	0	0	0	0	0	0	0	1	0	0	3	2	0	0	0	0	0	0	0	0	0	0	0	0	0
OTU1124	22	16	16	12	23	22	22	36	15	57	24	34	0	0	1	0	0	0	0	0	0	0	0	0	6	3	2	1	0	1	0	0	0	3	3	1	0	0	0	0	1	0	0	1	1	0	0	0	1
OTU11240	3	2	0	0	2	0	2	0	0	0	0	0	0	0	0	0	0	0	0	0	0	0	0	0	0	0	1	6	1	0	3	2	4	3	13	5	0	0	0	0	0	0	0	0	0	0	0	0	0
OTU11241	2	0	1	0	1	0	1	0	0	1	1	0	0	0	0	0	0	0	0	0	0	0	0	0	0	0	1	1	1	4	0	0	0	1	4	1	0	1	0	0	0	0	0	0	2	0	0	0	0
OTU11242	0	0	0	0	0	0	0	0	0	0	0	0	0	0	0	0	0	0	0	0	0	0	0	0	0	0	0	0	0	0	0	0	1	0	5	1	0	1	0	0	0	0	0	0	0	0	0	0	0
OTU11243	0	0	0	0	0	0	1	0	0	0	0	0	0	0	0	0	0	0	0	0	0	0	0	0	0	0	0	0	0	0	0	0	0	0	13	12	0	0	0	0	0	1	0	0	0	0	0	1	0
OTU11244	1	2	1	1	1	1	1	1	1	0	1	0	0	0	0	0	0	0	0	0	0	0	2	2	5	1	3	1	1	1	0	5	4	1	3	1	0	0	0	0	0	0	0	0	0	0	0	0	0
OTU11245	0	0	0	0	0	0	0	0	0	0	0	0	0	0	0	0	0	0	0	0	0	0	0	0	0	0	0	0	0	0	0	0	0	0	7	0	0	0	0	0	0	0	0	0	0	0	0	0	0
OTU11246	0	0	1	0	0	0	0	0	0	0	0	0	0	0	0	0	0	0	0	0	0	0	0	0	0	0	0	2	3	0	1	3	2	1	7	6	4	1	0	4	1	4	6	4	1	5	2	1	1
OTU11247	0	0	0	0	0	0	0	0	0	0	0	0	0	0	0	0	0	0	0	0	0	0	0	0	0	0	0	0	0	0	0	0	0	0	3	1	0	0	0	0	0	0	0	0	0	0	0	0	0
OTU11248	0	0	0	0	0	0	0	0	0	0	0	0	0	0	0	0	0	0	0	0	0	0	0	0	0	0	0	0	0	0	0	1	0	0	5	5	0	0	0	0	0	0	0	0	0	0	0	0	0
OTU11249	1	0	0	0	0	1	1	1	0	4	3	2	0	0	0	0	0	0	0	0	0	0	0	0	0	0	0	0	0	0	0	0	0	0	24	18	0	0	0	0	0	0	0	0	0	0	0	0	0
OTU1125	8	12	0	2	1	0	5	15	0	175	49	66	0	0	0	0	0	0	0	0	0	0	0	1	0	0	0	0	0	0	0	2	1	3	0	0	0	0	0	0	0	0	0	2	1	2	0	1	0
OTU11250	0	0	0	0	0	0	0	0	0	0	0	0	0	0	0	0	0	0	0	0	0	0	0	0	0	0	0	0	0	0	0	0	0	0	10	4	0	0	0	0	0	0	0	0	0	0	0	0	0
OTU11251	0	0	0	0	0	0	0	0	0	0	0	0	0	0	0	0	0	0	0	0	0	0	0	0	0	0	0	0	0	0	0	0	0	0	9	1	0	0	0	0	0	0	0	0	0	0	0	0	0
OTU11252	0	0	0	0	0	0	0	0	0	0	0	0	0	0	0	0	0	0	0	0	0	0	0	1	0	0	0	0	0	0	0	0	0	0	13	0	0	0	0	0	0	0	0	0	0	0	0	0	0
OTU11253	0	0	0	0	0	0	0	0	0	0	0	0	0	0	0	0	0	0	0	0	0	0	0	0	0	0	1	0	0	0	0	0	3	1	27	26	0	0	0	0	0	0	0	0	0	0	0	0	0
OTU11254	0	0	0	0	0	0	0	0	0	0	5	0	0	0	0	0	0	0	0	0	0	0	0	0	0	0	0	1	1	0	1	1	0	0	8	8	1	0	0	0	1	0	0	0	0	0	0	1	0
OTU11255	10	13	4	6	17	8	6	6	6	17	9	7	0	0	0	0	0	0	0	0	0	2	1	4	0	3	3	2	3	3	2	7	9	6	16	23	19	13	8	2	3	1	6	4	3	0	2	5	1
OTU11256	0	0	0	0	0	0	0	0	0	0	0	0	0	0	0	0	0	0	0	0	0	0	0	0	0	0	0	0	0	0	0	0	0	0	2	0	0	0	0	0	0	0	0	0	0	0	0	0	0
OTU11257	0	1	0	0	0	0	0	0	0	0	0	0	0	0	0	0	0	0	0	0	0	0	0	0	0	0	0	0	0	1	0	0	0	0	8	1	0	0	0	0	0	0	0	0	0	0	0	0	0
OTU11258	0	0	0	0	0	0	0	0	0	0	0	0	0	0	0	0	0	0	0	0	0	0	0	0	0	0	0	0	0	0	0	0	0	0	7	1	0	0	0	0	0	0	0	3	2	3	1	1	0
OTU11259	1	0	1	1	4	1	1	0	0	0	2	1	0	0	0	0	0	0	0	0	0	0	0	0	0	0	0	0	2	3	2	2	1	2	2	1	1	0	0	0	0	0	0	0	0	0	0	0	2
OTU1126	57	29	43	26	24	33	45	42	49	31	64	24	0	0	0	0	0	0	0	0	0	0	0	1	0	0	0	0	0	0	0	0	0	0	0	0	0	0	0	0	0	0	0	0	0	0	0	0	1
OTU11260	0	0	0	0	0	0	0	0	0	0	0	0	0	0	0	0	0	0	0	0	0	0	0	0	0	0	0	0	0	0	0	0	0	0	18	7	0	0	1	0	2	1	0	0	0	0	0	0	0
OTU11261	1	1	1	0	0	0	1	0	0	0	2	0	0	0	0	0	0	0	0	0	0	0	0	0	0	0	0	2	0	0	0	4	2	0	3	0	0	0	0	1	0	0	0	0	0	0	0	0	0
OTU11262	0	0	0	0	0	0	1	0	0	0	0	0	0	0	0	0	0	0	0	0	0	0	0	0	0	0	0	0	0	0	0	0	0	0	5	4	0	1	0	0	0	0	0	0	0	0	0	0	0
OTU11263	0	0	1	0	1	0	0	2	0	0	0	0	0	0	0	0	0	0	0	0	0	0	0	0	1	2	0	1	0	1	0	4	8	1	5	1	0	2	0	0	0	0	0	0	0	3	1	0	1
OTU11264	0	0	0	0	0	0	0	0	0	0	0	0	0	0	0	0	0	0	0	0	0	0	0	0	0	0	0	0	0	0	0	0	0	0	2	0	7	9	3	4	2	1	1	4	2	3	0	0	0
OTU11265	0	0	0	0	0	0	0	1	0	0	1	0	0	0	0	0	0	0	0	0	0	1	0	0	0	0	0	0	0	1	1	0	0	0	6	0	1	3	1	0	1	0	1	0	0	0	0	0	0
OTU11266	0	0	0	0	0	0	4	0	0	0	0	0	0	0	0	0	0	0	0	0	0	0	0	0	0	0	1	1	2	0	0	1	3	4	2	0	0	0	0	0	0	0	1	0	0	0	0	0	0
OTU11267	0	0	0	0	0	0	0	1	0	0	1	0	0	0	0	0	0	0	0	0	0	0	0	0	1	0	1	2	0	2	1	1	0	1	3	2	1	2	0	0	0	1	0	4	0	0	0	2	0
OTU11268	0	0	0	0	0	0	0	0	0	0	0	0	0	0	0	0	0	0	0	0	0	0	0	0	0	1	0	0	0	0	0	0	1	0	8	1	0	0	1	0	0	0	0	0	0	0	0	0	0
OTU11269	1	0	0	0	0	0	0	0	2	0	0	0	0	0	0	0	0	0	0	0	0	0	0	0	0	0	0	0	1	1	0	0	0	0	4	1	2	1	0	0	2	3	0	3	1	2	1	1	0
OTU1127	24	35	41	50	62	65	57	45	33	24	39	27	0	0	1	0	0	0	5	1	4	0	0	0	17	11	10	18	29	33	22	21	16	24	28	35	18	9	14	12	12	8	15	39	4	4	15	17	33
OTU11270	0	0	0	0	0	1	0	0	0	0	0	0	0	0	0	0	0	0	0	0	0	0	0	0	0	0	0	0	0	0	0	0	0	0	22	20	0	0	0	0	0	0	0	0	0	0	0	0	0
OTU11271	0	0	0	0	0	0	0	0	0	0	0	0	0	0	0	0	0	0	0	0	0	0	0	0	1	0	0	0	0	0	1	1	0	0	3	1	0	1	0	1	3	2	0	1	0	1	0	0	0
OTU11272	0	0	0	0	0	0	0	0	0	0	0	0	0	0	0	0	0	0	0	0	0	0	0	0	0	0	0	0	0	0	0	0	0	0	5	3	1	0	1	0	0	0	0	0	0	0	0	0	0
OTU11273	1	0	0	1	0	0	0	0	1	6	2	1	0	0	0	0	0	0	0	0	0	0	0	0	2	0	0	4	2	8	1	4	2	1	4	3	8	5	1	3	0	0	0	4	0	1	4	1	0
OTU11274	1	3	1	2	4	6	1	2	2	5	7	3	0	0	0	0	1	0	0	0	0	2	2	3	2	0	1	3	3	3	2	4	2	3	7	4	5	4	5	3	0	1	0	6	2	1	2	1	0
OTU11275	0	0	0	0	0	0	0	0	0	0	0	0	0	0	0	0	0	0	0	0	0	0	0	0	0	0	0	0	0	0	0	1	0	0	4	1	0	0	0	0	0	0	0	0	0	0	0	0	0
OTU11276	0	0	0	0	0	0	0	0	0	0	1	0	0	0	0	0	0	0	0	0	0	0	0	0	0	0	0	0	0	0	0	0	0	0	8	1	0	0	0	0	0	0	0	0	0	0	0	0	0
OTU11277	0	1	0	0	2	0	0	1	2	0	0	0	0	0	0	0	0	0	0	0	0	0	0	0	0	0	0	0	0	0	1	1	2	2	14	2	2	1	1	0	0	0	0	0	0	0	0	0	0
OTU11278	1	0	0	0	0	0	0	0	0	0	0	0	0	0	0	0	0	0	0	0	0	0	0	0	2	1	1	1	7	2	4	3	1	2	4	2	4	2	4	0	0	0	1	0	0	0	0	1	0
OTU11279	0	0	0	0	1	1	1	0	0	0	0	1	0	0	0	0	0	0	0	0	0	0	0	0	0	0	1	3	0	0	1	2	0	1	2	2	0	0	0	0	0	0	0	0	0	0	0	0	0
OTU1128	43	26	20	39	17	18	51	54	34	31	52	28	0	0	0	0	0	0	0	0	0	0	0	0	7	10	14	14	23	15	13	12	15	4	17	20	7	8	9	5	10	10	10	26	4	10	15	17	11
OTU11280	1	0	2	0	1	2	2	0	4	1	1	1	0	0	0	0	0	0	0	0	0	0	0	0	0	1	2	2	6	1	2	2	2	0	3	2	3	0	0	0	2	0	0	2	1	0	0	0	0
OTU11281	0	0	0	0	0	0	0	0	0	0	0	0	0	0	0	0	0	0	0	0	0	0	0	0	0	0	1	0	1	0	0	1	0	0	2	0	0	0	0	0	0	0	0	0	0	0	0	0	0
OTU11282	1	2	4	3	4	1	5	1	3	3	1	2	0	0	0	0	0	0	0	0	0	0	0	0	1	1	0	0	1	0	0	0	0	1	2	0	4	1	4	0	0	0	0	1	0	0	0	0	2
OTU11283	0	0	0	0	0	0	0	0	0	0	0	0	0	0	0	0	0	0	0	0	0	0	0	0	0	0	0	0	2	0	0	0	0	2	3	2	0	0	0	0	0	0	0	0	0	0	0	0	0
OTU11284	0	0	3	1	3	1	3	2	1	0	0	0	0	0	0	0	0	0	0	0	0	0	0	0	4	4	7	19	16	23	8	4	16	10	11	8	12	13	3	0	0	0	1	2	0	1	0	0	0
OTU11285	0	0	0	0	0	0	0	0	0	0	0	0	0	0	0	0	0	0	0	0	0	0	0	0	0	0	0	0	0	0	0	0	0	0	7	6	0	0	0	0	0	0	0	0	0	0	3	1	0
OTU11286	0	0	0	0	0	0	2	0	0	0	0	0	0	0	0	0	0	0	0	0	0	1	2	2	0	0	0	0	0	0	0	0	0	0	4	1	0	0	0	0	0	0	0	0	0	0	0	0	0
OTU11287	0	0	0	0	0	0	0	0	0	0	0	0	0	0	0	0	0	0	0	0	0	0	0	0	0	0	0	0	0	0	0	0	0	0	12	1	0	0	0	0	0	0	0	0	0	0	0	0	0
OTU11288	0	1	0	0	2	2	2	0	0	0	0	0	0	0	0	0	0	0	0	0	0	0	0	0	0	0	1	2	7	2	1	3	1	1	7	6	26	1	1	0	1	0	1	13	0	2	0	0	6
OTU11289	0	0	0	0	0	0	0	0	0	0	0	0	0	0	0	0	0	0	0	0	0	0	0	0	1	0	0	0	0	0	0	0	0	0	10	2	0	0	0	0	0	0	0	0	0	1	0	0	0
OTU1129	41	21	28	28	8	38	53	63	40	16	80	44	0	0	1	0	0	0	0	0	0	0	4	1	52	22	33	11	11	19	36	12	20	51	40	32	37	21	59	10	34	6	17	19	5	10	59	14	28
OTU11290	2	0	1	0	0	0	1	0	0	0	0	0	0	0	0	0	0	0	0	0	0	0	0	0	0	0	0	0	0	0	0	0	0	0	5	1	0	0	2	0	0	0	0	0	0	0	0	0	0
OTU11291	0	0	0	1	0	0	0	0	0	0	0	0	0	0	0	0	0	0	0	0	1	0	0	1	0	0	0	0	0	0	0	0	0	1	4	1	0	0	0	0	0	0	0	0	0	0	0	0	0
OTU11292	0	1	1	0	0	0	0	0	0	3	0	2	0	0	0	0	0	0	0	0	0	0	0	0	0	0	0	0	1	0	0	0	3	0	3	3	0	0	0	0	0	0	0	0	0	0	0	0	0
OTU11293	0	0	0	0	0	0	0	0	0	0	0	0	0	0	0	0	0	0	0	0	0	0	0	0	0	1	1	3	3	0	1	0	0	0	2	2	0	3	0	1	3	1	1	0	0	2	0	0	0
OTU11294	0	0	0	0	0	0	0	0	0	0	0	0	0	0	0	0	0	0	0	0	0	0	0	0	0	0	0	0	0	0	1	0	0	0	3	0	7	4	5	0	0	0	0	0	0	0	0	0	0
OTU11295	0	0	0	0	0	0	0	0	0	0	0	0	0	0	0	0	0	0	0	0	0	0	0	0	0	0	0	0	0	0	0	0	0	0	5	0	0	0	0	0	0	0	0	1	0	1	0	1	0
OTU11296	0	0	0	1	1	0	0	0	0	0	0	1	0	0	0	0	0	0	1	0	0	3	1	1	0	0	0	0	0	0	2	1	0	0	1	0	0	2	1	0	0	1	1	8	0	0	0	1	0
OTU11297	0	0	0	0	0	0	0	0	0	0	0	1	1	0	0	0	0	0	0	0	0	0	0	0	0	2	1	1	0	1	0	3	4	2	10	2	4	2	2	0	2	0	1	0	0	0	1	0	2
OTU11298	4	2	4	6	2	4	16	9	4	3	3	2	0	0	0	0	0	0	0	0	0	0	0	0	0	0	1	0	1	0	1	4	0	0	37	40	12	6	3	0	1	1	0	0	0	0	1	0	0
OTU113	0	1	0	0	0	0	0	0	0	0	0	0	0	0	0	1	2	1	692	655	890	3	1	1	0	0	0	1	0	0	0	0	1	0	0	0	0	0	0	1	1	3	0	5	0	0	0	0	0
OTU1130	72	39	61	40	68	71	94	89	78	175	135	112	0	0	0	0	1	0	0	0	1	0	0	0	8	5	3	5	2	5	11	7	6	1	20	17	36	15	9	28	51	30	28	57	12	16	49	35	10
OTU11300	0	0	0	3	2	6	13	9	7	0	0	0	0	0	0	0	0	0	0	0	0	0	0	0	0	0	0	2	0	2	0	1	0	0	8	7	5	4	15	1	6	2	2	2	0	2	2	3	1
OTU11301	0	0	0	0	0	0	0	0	0	0	0	0	0	0	0	0	0	0	0	0	0	0	0	0	0	0	2	4	0	2	1	0	0	2	0	3	0	0	0	0	0	0	0	0	0	0	0	0	0
OTU11302	0	0	0	0	0	0	0	0	0	0	0	0	0	0	0	0	0	0	0	0	0	0	0	0	0	0	1	1	2	1	1	1	3	2	0	2	0	0	0	0	1	0	0	0	0	0	0	0	0
OTU11303	0	0	0	0	0	0	0	0	0	0	0	0	0	0	0	0	0	0	0	0	0	0	0	0	0	0	0	0	0	0	0	0	0	0	6	5	0	0	0	2	3	1	0	4	1	7	12	3	0
OTU11304	0	0	0	0	0	0	0	0	0	0	0	0	0	0	0	0	0	0	0	0	0	0	0	0	0	0	0	1	1	2	0	0	1	0	5	3	1	1	0	0	2	3	3	1	1	1	1	0	0
OTU11305	0	0	0	0	1	0	0	0	0	0	0	0	0	0	0	0	0	0	0	0	0	0	0	0	1	2	1	0	3	0	2	1	6	2	6	6	2	4	4	0	0	0	0	0	0	0	0	0	3
OTU11306	3	3	1	0	0	1	1	0	0	0	0	1	0	0	0	0	0	0	0	0	0	1	0	0	0	0	0	1	3	0	0	0	0	1	0	3	0	0	0	0	0	0	0	0	0	0	0	0	0
OTU11307	0	0	0	0	0	0	0	0	0	0	0	0	0	0	0	0	0	0	0	0	0	0	3	4	0	0	0	0	0	0	0	0	0	0	2	7	0	0	0	0	0	0	0	0	0	0	0	0	0
OTU11308	0	0	0	0	0	2	0	0	0	0	0	0	0	0	0	0	0	0	0	0	0	0	0	0	0	0	1	2	0	0	1	2	1	1	3	2	0	0	1	0	0	0	0	0	0	0	0	0	0
OTU11309	0	0	1	0	0	0	0	0	0	0	0	0	0	0	0	0	0	0	0	0	0	0	0	0	1	0	0	2	1	0	0	5	0	0	0	2	0	0	0	0	0	0	0	0	0	0	0	0	0
OTU1131	2	171	163	31	5	155	38	59	47	133	64	53	1	0	0	0	0	0	0	1	1	45	42	44	0	0	0	0	0	0	0	0	0	0	0	1	0	0	0	0	0	0	1	0	0	0	0	0	0
OTU11310	0	0	0	0	0	0	0	0	1	0	0	0	0	0	0	0	0	0	0	0	0	0	0	0	0	0	0	0	0	0	0	1	0	0	2	3	1	2	0	0	0	1	0	0	0	0	0	0	0
OTU11311	0	0	0	0	0	0	0	0	0	0	0	0	0	0	0	0	0	0	0	0	0	0	0	0	0	0	0	0	0	0	0	0	0	0	7	13	3	0	3	0	0	0	0	0	0	0	0	0	0
OTU11312	0	0	0	0	0	0	0	0	0	0	0	0	0	0	0	0	0	0	0	0	0	0	0	0	0	0	0	0	0	0	0	0	1	0	0	8	1	3	1	0	0	2	0	0	0	3	0	0	0
OTU11313	1	1	0	0	0	1	0	0	0	0	0	0	0	0	0	0	0	0	0	0	0	0	0	0	1	1	2	2	2	1	1	0	2	2	2	30	0	0	0	0	0	0	0	0	0	0	0	0	0
OTU11314	0	0	0	1	0	0	0	1	0	0	1	0	0	0	0	0	0	0	0	0	0	0	0	0	0	0	0	0	0	0	2	1	0	0	1	6	0	0	0	0	0	0	0	0	1	0	1	1	0
OTU11315	0	0	0	0	0	0	2	1	0	0	0	0	0	0	0	0	0	0	0	0	0	0	0	0	1	1	2	1	1	4	2	3	7	0	9	6	0	0	0	0	0	0	0	0	0	0	0	0	0
OTU11316	0	1	1	2	0	0	3	2	2	2	2	0	0	0	0	0	0	0	0	0	0	0	0	0	0	0	0	5	2	1	0	2	0	2	2	1	4	1	0	0	4	0	2	3	2	2	4	2	0
OTU11317	0	0	0	0	0	0	0	0	0	0	0	0	0	0	0	0	0	0	0	0	0	0	0	0	0	0	0	0	0	0	0	0	0	0	3	1	0	0	0	0	0	0	0	0	0	0	0	0	0
OTU11318	1	0	0	1	3	0	2	2	0	0	2	0	0	0	0	0	0	0	0	0	0	0	0	0	2	0	2	2	0	4	0	4	1	5	1	4	0	1	1	0	1	0	0	0	0	0	0	0	0
OTU11319	0	0	0	0	0	0	0	0	0	0	0	0	0	0	0	0	0	0	0	0	0	0	0	0	0	0	0	2	0	0	0	1	2	0	2	4	0	0	0	0	0	0	0	0	0	0	0	0	0
OTU1132	40	30	34	38	63	66	39	38	22	51	47	47	0	0	0	0	0	0	0	0	0	0	0	0	18	10	19	21	32	24	19	20	23	11	18	21	2	2	2	0	0	0	0	0	0	0	0	0	3
OTU11320	0	0	0	0	0	0	0	0	0	0	0	0	0	0	0	0	0	0	0	0	0	0	1	0	0	2	1	0	2	0	0	0	1	0	2	2	0	0	0	0	0	0	0	0	0	0	1	0	0
OTU11321	0	0	0	0	1	1	1	2	0	0	0	0	0	0	0	0	0	0	0	0	0	0	0	0	0	0	0	0	0	0	0	0	0	0	3	7	0	0	0	1	0	0	1	1	0	0	0	0	0
OTU11322	0	0	0	0	0	0	0	1	5	1	4	2	0	0	0	0	0	0	0	0	0	0	0	1	1	0	0	0	0	0	0	2	4	0	7	9	0	0	3	0	0	0	0	0	0	0	0	0	0
OTU11323	0	0	0	0	0	0	1	0	0	0	0	0	0	0	0	0	0	0	0	0	0	0	0	0	0	0	0	1	0	0	1	0	2	0	4	4	10	6	5	1	1	0	3	2	2	3	3	2	0
OTU11324	0	0	0	0	0	0	0	0	0	0	0	0	0	0	0	0	0	0	0	0	0	0	0	0	0	0	0	1	2	0	0	0	0	0	1	1	1	0	0	0	0	0	0	0	0	0	0	0	0
OTU11325	0	0	0	0	0	0	0	0	0	0	1	0	0	0	0	0	0	0	0	0	0	0	0	0	0	0	0	0	0	0	0	1	0	0	17	7	0	0	0	0	0	0	0	0	0	0	0	0	0
OTU11326	5	2	3	1	1	2	1	2	0	2	7	2	0	0	0	0	0	0	0	0	0	0	0	0	0	1	1	0	1	0	1	1	2	0	2	1	0	0	0	0	0	0	0	0	0	0	0	0	0
OTU11327	0	3	0	0	0	0	0	0	0	0	0	0	0	0	0	0	0	0	0	0	0	0	0	0	0	0	0	0	0	0	0	0	0	0	2	3	0	0	0	0	0	0	0	0	0	0	0	0	0
OTU11328	0	0	0	0	0	0	0	0	0	0	0	0	0	0	0	0	0	0	0	0	0	0	0	0	0	0	0	0	0	0	0	0	0	0	3	10	0	0	0	0	0	0	0	0	0	0	0	0	0
OTU11329	0	0	0	0	0	0	0	0	0	0	0	0	0	0	0	0	0	0	0	0	0	0	0	0	1	1	0	1	1	1	1	1	0	0	1	4	0	0	0	0	0	0	0	0	0	0	0	0	0
OTU1133	20	15	41	40	45	31	65	60	77	66	65	35	0	1	0	0	0	0	0	0	0	0	0	1	11	3	14	8	7	9	4	3	9	34	1	10	32	17	9	19	7	2	5	18	4	1	8	3	39
OTU11330	0	0	0	0	0	0	0	0	0	0	0	0	0	0	0	0	0	0	0	0	0	0	0	0	0	0	0	0	0	0	0	0	0	0	5	12	0	0	0	0	0	0	0	1	0	1	0	0	0
OTU11331	0	0	0	0	1	0	0	0	0	0	0	0	0	0	0	0	0	0	0	0	0	0	0	0	0	2	0	2	2	0	3	0	1	1	3	1	0	0	0	0	0	0	1	1	0	1	0	1	0
OTU11332	0	0	0	0	0	0	0	1	0	0	2	2	0	0	0	0	0	0	0	0	0	0	0	0	0	0	0	1	1	1	0	0	0	0	1	1	0	0	2	0	0	0	0	0	0	0	0	0	0
OTU11333	1	0	1	2	4	2	2	5	5	4	5	3	0	0	0	0	0	0	0	0	0	0	0	0	1	1	2	0	2	1	3	3	1	1	1	2	0	0	1	0	0	0	0	0	0	0	0	0	0
OTU11334	0	0	0	0	0	0	0	0	0	0	0	0	0	0	0	0	0	0	0	0	0	0	0	0	0	0	2	2	4	3	0	0	0	2	1	1	0	1	1	0	0	0	0	0	1	0	0	0	0
OTU11335	0	0	0	0	0	0	0	0	0	0	0	0	0	0	0	0	0	0	0	0	0	0	0	0	0	0	0	0	0	0	0	0	0	0	0	6	1	0	0	0	0	0	0	0	0	0	0	0	0
OTU11336	0	0	0	0	0	0	0	0	0	0	0	0	0	0	0	0	0	0	0	0	0	0	0	0	2	1	2	4	1	0	0	1	0	0	0	2	0	0	0	1	0	0	2	1	0	2	1	2	0
OTU11337	0	0	0	1	0	1	5	0	3	2	2	1	1	1	1	0	0	3	0	4	0	2	0	0	0	1	1	7	1	0	1	0	2	0	3	5	4	2	2	0	1	0	0	6	3	1	1	1	0
OTU11338	1	1	0	0	2	0	1	2	0	0	2	1	0	0	0	0	0	0	0	0	0	0	0	0	0	0	0	0	1	1	0	0	1	1	0	3	0	1	2	0	0	0	0	0	0	0	0	0	0
OTU11339	2	2	3	4	5	6	2	2	1	7	4	4	0	0	0	0	0	0	0	0	0	0	0	0	0	1	0	0	0	2	0	3	0	1	5	9	0	0	0	0	0	0	0	0	0	0	0	0	0
OTU1134	69	69	68	62	29	21	75	72	72	49	71	27	0	0	0	0	0	0	0	0	0	0	0	0	8	8	3	3	10	9	3	3	5	8	8	11	17	12	5	5	5	2	8	24	11	10	9	19	11
OTU11340	2	2	1	2	2	1	3	9	1	6	4	4	0	0	0	0	0	0	0	0	0	0	0	0	2	3	10	2	4	2	2	2	1	2	3	3	0	0	0	0	6	1	0	8	0	0	3	2	0
OTU11341	0	0	0	0	0	0	0	0	0	0	0	0	0	0	0	0	0	0	0	0	0	0	0	0	0	0	0	0	0	0	1	0	0	0	6	6	0	0	2	0	0	0	0	0	0	0	0	0	0
OTU11342	0	0	0	0	0	0	0	0	0	0	0	0	0	0	0	0	0	0	0	0	0	0	0	0	0	1	2	8	2	2	1	4	1	2	1	1	0	0	0	0	0	0	0	0	0	0	0	0	1
OTU11343	0	0	0	0	1	2	0	0	0	2	0	0	0	0	0	0	0	0	0	0	0	0	0	0	0	0	0	0	0	0	0	0	0	0	3	1	0	0	0	1	0	0	0	0	0	0	0	0	0
OTU11344	0	0	0	1	0	0	0	0	0	0	0	0	0	0	0	0	0	0	0	0	0	0	0	0	0	0	0	0	0	0	0	0	0	0	5	6	0	0	0	0	0	0	0	0	0	0	0	0	0
OTU11345	12	2	6	9	5	6	7	6	14	4	5	0	0	0	0	0	0	0	0	0	1	1	5	1	19	18	7	50	47	16	25	52	68	81	84	48	3	0	0	0	1	1	0	1	0	1	0	0	0
OTU11346	0	0	0	0	0	0	1	0	0	0	0	0	0	0	0	0	0	0	0	0	0	0	0	0	0	0	0	2	0	1	0	0	1	0	2	3	0	0	0	0	0	0	0	0	0	1	0	0	0
OTU11347	0	0	0	0	0	0	0	0	0	0	0	0	0	0	0	0	0	0	0	0	0	0	0	0	0	0	0	0	0	0	0	0	0	0	1	1	0	0	0	0	0	0	0	0	0	0	0	0	0
OTU11348	6	4	6	0	23	9	4	7	1	1	1	2	0	0	0	0	0	0	0	0	0	0	0	0	0	1	0	8	10	6	6	2	0	4	8	25	0	0	0	0	0	0	0	0	0	1	0	0	0
OTU11349	1	0	0	0	0	0	3	0	1	0	1	0	0	0	0	0	0	0	0	0	0	0	0	0	0	0	0	3	1	0	5	1	4	1	6	3	1	0	2	0	0	0	0	1	0	0	0	0	0
OTU1135	30	16	18	26	24	28	32	33	25	12	38	13	11	15	12	0	0	0	0	0	0	3	4	5	10	6	6	3	2	5	5	5	3	7	1	1	1	1	2	2	1	1	0	0	0	0	0	0	5
OTU11350	0	1	4	2	1	1	6	2	3	1	2	2	0	0	0	0	0	0	0	0	0	0	0	0	0	0	2	0	4	2	0	1	3	4	1	2	1	0	6	0	1	3	1	3	1	1	0	1	4
OTU11351	0	1	0	2	1	0	3	3	1	0	1	0	0	0	0	0	0	0	0	0	0	0	0	0	1	0	0	2	1	0	1	3	4	1	2	4	0	0	0	0	0	0	0	0	0	0	0	0	1
OTU11352	3	0	1	1	0	0	0	3	2	0	2	2	0	0	0	0	0	0	0	0	0	0	0	0	0	0	1	3	0	1	3	0	0	0	3	2	2	0	0	0	11	5	2	1	0	2	5	0	0
OTU11353	0	0	0	0	0	0	0	0	0	0	0	0	0	0	0	0	0	0	0	0	0	0	1	0	0	0	0	0	0	0	0	0	0	0	4	5	1	0	0	0	0	0	0	0	0	0	0	0	0
OTU11354	7	4	9	5	10	7	12	7	7	21	14	10	0	0	0	0	0	0	0	0	0	2	6	3	3	3	2	2	1	3	1	1	4	1	8	3	0	1	1	0	0	0	0	1	0	0	0	0	0
OTU11355	0	0	0	0	0	0	0	0	0	0	0	0	0	0	0	0	0	0	0	0	0	0	0	0	0	0	0	4	0	0	0	0	0	1	1	3	0	0	0	0	0	0	0	0	0	0	0	0	0
OTU11356	2	0	0	0	0	0	0	0	1	0	0	0	0	0	0	0	0	0	0	0	0	0	0	0	0	0	0	2	0	0	0	0	1	1	1	1	0	0	0	0	0	0	0	1	0	0	0	0	0
OTU11357	0	0	1	0	0	0	0	0	0	0	0	0	0	0	1	0	0	0	0	0	0	0	0	0	0	0	0	0	0	0	3	1	23	0	4	6	0	0	1	0	0	0	0	0	0	0	0	0	0
OTU11358	0	0	1	0	0	0	0	0	0	0	0	0	0	0	0	0	0	0	0	0	0	5	0	7	2	0	0	0	0	2	3	2	1	0	4	8	0	0	0	0	0	0	0	0	0	0	0	0	0
OTU11359	8	5	10	10	24	6	7	10	2	12	4	4	1	2	0	0	0	0	0	0	0	0	1	0	5	2	3	7	9	8	8	11	10	14	2	12	2	0	3	0	0	0	0	0	0	1	0	0	3
OTU1136	23	17	18	21	36	35	36	36	34	28	33	18	0	0	0	0	0	0	0	0	1	0	0	0	1	2	3	2	17	6	3	3	4	8	1	1	0	0	0	0	0	0	0	0	0	0	0	0	8
OTU11360	0	0	0	0	0	0	0	0	0	0	0	0	0	0	0	0	0	0	0	0	0	0	0	0	0	0	0	0	0	0	0	0	0	0	0	2	0	0	0	0	0	0	0	0	0	0	0	0	0
OTU11361	0	0	0	0	0	0	0	0	0	0	0	0	0	0	0	0	0	0	0	0	0	0	0	0	0	0	0	0	0	0	0	0	1	1	4	2	0	0	0	0	0	0	0	0	0	0	0	0	0
OTU11362	0	1	0	0	0	0	0	0	0	1	0	0	0	0	0	0	0	0	0	0	0	0	0	0	0	1	0	0	0	0	0	3	2	0	1	1	0	0	0	0	0	0	0	0	0	0	0	0	0
OTU11363	0	0	0	0	0	0	0	0	0	0	0	0	0	0	0	0	0	0	0	0	0	0	0	0	1	1	0	0	0	0	1	0	0	0	1	3	0	0	0	0	0	0	0	0	0	0	0	0	0
OTU11364	0	0	0	0	0	0	0	0	0	0	0	0	0	0	0	0	0	0	0	0	0	0	0	0	0	0	0	0	0	0	0	0	0	0	4	4	0	0	0	0	0	0	0	0	0	0	0	0	0
OTU11365	0	0	0	0	0	0	0	0	0	0	0	0	0	0	0	0	0	0	0	0	0	0	0	0	0	0	0	0	0	0	3	1	1	1	2	1	0	0	0	1	0	0	0	0	1	1	0	1	0
OTU11366	0	0	0	0	0	0	0	0	0	0	0	0	0	0	0	0	0	0	0	0	0	0	0	0	0	1	2	3	6	3	0	2	1	0	3	2	0	2	0	1	1	4	0	2	0	1	1	0	0
OTU11367	2	2	3	2	3	5	0	1	1	0	2	1	0	0	0	1	0	0	0	0	0	0	1	1	1	4	3	5	7	8	3	4	1	4	5	3	0	1	2	0	0	0	0	0	0	0	0	0	2
OTU11368	1	0	0	0	2	0	0	0	0	0	0	0	0	0	0	0	0	0	0	0	0	0	0	0	1	0	0	0	0	0	0	0	0	0	1	1	0	0	0	0	0	0	0	0	0	0	0	0	0
OTU11369	0	0	0	0	0	0	0	0	1	1	1	0	0	0	0	0	0	0	0	0	0	0	0	0	0	0	0	6	0	0	0	0	0	0	0	1	0	0	1	0	0	0	0	0	0	0	1	1	0
OTU1137	51	49	41	26	7	13	45	53	64	20	55	21	0	0	0	0	0	0	0	0	0	0	0	0	31	24	30	20	16	18	13	8	10	9	6	2	1	0	0	0	0	0	0	0	0	0	0	0	8
OTU11370	0	0	0	0	0	0	0	0	0	0	0	0	0	0	0	0	0	0	0	0	0	0	0	0	0	0	0	0	0	0	0	0	0	0	3	7	0	0	1	0	0	0	0	1	0	0	1	0	0
OTU11371	0	0	0	0	0	0	1	0	1	0	0	1	0	0	0	0	0	0	0	0	0	0	0	0	1	1	0	0	1	1	1	1	2	2	1	2	0	0	0	0	0	0	0	0	0	0	0	0	0
OTU11372	0	0	0	0	0	0	0	0	0	0	0	0	0	0	0	0	0	0	0	0	0	0	0	0	0	0	0	0	0	0	0	0	0	0	0	2	4	4	3	1	4	2	2	1	0	5	1	2	4
OTU11373	0	0	0	0	0	0	0	0	0	0	0	0	0	0	0	0	0	0	0	0	0	0	0	0	0	0	0	0	0	2	0	0	0	0	4	1	1	0	1	0	0	0	0	0	0	0	0	0	0
OTU11374	0	0	0	0	0	0	0	0	0	0	0	0	0	0	0	0	0	0	0	0	0	0	1	0	0	0	0	0	0	0	0	0	0	0	2	12	0	0	0	0	0	0	0	0	0	0	1	0	0
OTU11375	1	0	0	0	0	0	0	0	0	0	0	0	0	0	0	0	0	0	0	0	0	0	0	0	0	0	0	0	0	0	0	1	1	0	1	1	0	1	2	0	0	0	0	0	0	0	0	0	0
OTU11376	1	0	0	1	4	0	1	3	0	0	0	0	0	0	0	0	0	0	0	0	0	0	0	0	3	1	2	1	0	0	0	1	3	2	1	2	0	0	3	0	0	0	0	0	0	0	0	0	3
OTU11377	0	0	0	0	0	0	0	0	0	0	0	0	0	0	0	0	0	0	0	0	0	0	0	0	0	0	0	3	1	0	3	0	0	2	2	1	0	0	0	0	0	0	1	0	0	0	0	0	0
OTU11378	1	0	0	1	1	0	0	2	1	0	1	2	0	0	0	0	0	0	0	0	0	0	0	0	2	0	0	1	0	1	1	2	1	1	0	1	0	0	0	0	0	0	0	0	0	0	0	0	3
OTU11379	3	2	1	1	3	3	2	0	0	3	0	1	0	0	0	0	0	0	0	0	0	0	0	0	0	0	1	2	7	4	1	5	5	2	4	5	0	1	2	0	0	0	0	0	0	0	0	0	7
OTU1138	2	14	7	7	2	6	36	16	37	255	41	112	0	0	1	0	0	0	1	3	2	5	4	2	1	9	60	35	7	7	24	9	13	9	54	120	4	6	73	8	43	21	111	55	13	41	31	22	2
OTU11380	0	0	0	0	0	0	0	0	0	0	0	0	0	0	0	0	0	0	0	0	1	0	0	0	0	0	0	0	0	1	0	0	0	0	6	2	0	1	0	0	0	0	0	0	0	0	0	0	0
OTU11381	0	0	4	2	2	5	1	0	0	3	3	1	0	0	0	0	0	0	0	0	0	0	0	0	0	1	1	7	1	6	2	5	7	17	6	12	0	0	0	0	1	0	0	0	0	0	0	0	10
OTU11382	0	0	0	0	0	0	0	0	0	0	0	0	0	0	0	0	0	0	0	0	0	0	0	0	0	0	0	0	0	0	0	0	0	0	0	11	0	0	0	0	0	0	0	0	0	0	0	0	0
OTU11383	0	0	0	0	0	0	0	0	0	0	0	0	0	0	0	0	0	0	0	0	0	0	0	0	0	0	0	0	1	1	2	0	0	0	3	8	0	0	0	0	0	0	0	0	0	0	0	0	0
OTU11384	0	0	0	0	1	1	0	0	0	0	0	0	0	0	1	0	0	0	0	1	1	0	0	0	1	0	0	1	1	0	0	0	1	0	0	8	1	0	1	0	1	0	0	0	0	2	2	0	0
OTU11385	0	0	0	0	0	0	0	1	1	0	0	0	0	0	0	0	0	0	0	0	0	0	0	0	0	0	0	0	0	0	0	0	0	1	0	4	6	2	7	0	5	0	1	0	0	0	0	2	4
OTU11386	0	1	0	3	2	1	0	2	1	0	1	1	0	0	0	0	0	0	0	1	0	0	0	0	1	0	1	1	8	4	3	6	6	6	6	4	2	1	5	0	3	2	1	1	0	0	0	1	0
OTU11387	1	2	1	0	0	0	0	0	0	0	0	0	0	0	0	0	0	0	0	0	0	0	2	2	0	0	0	0	0	0	0	3	0	0	0	11	0	0	0	0	0	0	0	0	0	0	0	0	0
OTU11388	0	0	0	0	0	0	0	0	0	0	0	0	0	0	0	0	0	0	0	0	0	0	1	0	0	0	1	1	2	0	0	0	0	0	7	16	0	0	0	0	0	0	0	0	0	0	0	0	1
OTU1139	2	6	1	2	3	2	2	5	2	3	7	2	0	0	0	0	0	0	0	0	0	0	0	0	15	55	35	50	68	54	5	20	52	34	35	37	96	42	53	18	33	14	15	28	5	23	6	17	8
OTU11390	0	0	1	1	1	1	2	1	2	1	1	0	0	0	0	0	0	0	0	0	0	0	0	0	0	0	0	2	0	1	0	0	0	0	1	1	2	0	0	0	0	0	0	0	0	0	0	1	2
OTU11391	0	0	0	1	1	3	0	0	0	1	1	0	0	0	0	0	0	0	0	0	0	0	0	0	0	0	0	0	2	1	0	2	0	0	36	32	0	0	1	0	0	1	0	1	0	0	3	1	0
OTU11392	0	0	0	0	0	0	0	0	0	0	0	0	0	0	0	0	0	0	0	0	0	0	0	0	0	0	0	0	0	0	0	0	0	3	2	1	0	0	0	0	0	0	0	0	0	0	0	0	0
OTU11393	0	0	1	0	1	0	0	0	0	0	0	0	0	0	0	0	0	0	0	0	0	0	0	0	1	1	1	0	4	1	1	1	1	0	6	4	2	0	0	1	5	0	3	5	1	1	0	0	2
OTU11394	1	1	1	2	1	1	0	1	2	0	1	1	0	0	0	0	0	0	0	0	0	3	1	0	0	0	2	2	0	3	3	2	1	5	3	4	2	0	0	0	0	0	0	0	0	0	0	0	0
OTU11396	3	4	0	0	0	0	1	3	3	1	5	2	0	0	0	0	0	0	0	0	0	0	0	0	2	0	0	0	0	0	1	1	0	1	1	1	0	1	0	0	0	0	0	2	0	0	1	2	0
OTU11397	0	0	0	0	0	0	0	0	0	0	1	0	0	0	0	0	0	0	0	0	0	0	0	0	0	0	0	0	0	0	0	0	0	0	4	12	1	0	0	0	0	0	0	0	0	0	0	0	0
OTU11398	0	1	1	1	0	0	0	0	2	0	0	0	0	0	0	0	0	0	0	0	0	0	0	0	0	0	1	2	1	0	0	0	0	0	17	10	1	0	0	9	20	23	13	57	3	23	8	18	0
OTU11399	1	0	2	1	1	1	3	0	1	0	0	0	0	0	0	0	0	0	0	0	0	0	0	0	0	1	2	1	1	3	2	1	0	0	0	2	0	0	0	0	0	0	0	0	0	0	0	0	0
OTU114	504	307	311	364	478	416	418	404	429	493	563	334	29	33	22	3	5	0	0	4	0	668	823	609	80	60	61	68	67	60	72	73	80	89	143	122	43	152	152	53	105	43	28	35	12	8	6	32	72
OTU1140	7	4	1	6	11	9	13	10	13	18	7	6	0	0	0	0	0	0	0	0	0	0	0	0	14	12	16	20	12	23	41	28	35	19	26	19	4	2	1	1	3	1	0	1	0	0	1	1	1
OTU11400	0	0	0	0	0	0	1	0	0	1	1	2	0	0	0	0	0	0	0	0	0	0	0	0	1	2	1	1	3	1	2	1	2	0	2	3	0	0	0	0	0	0	0	0	0	0	0	0	0
OTU11402	0	0	0	0	0	0	0	0	0	0	0	0	0	0	0	0	0	0	0	0	0	0	0	0	0	0	2	2	1	1	0	0	0	1	4	1	0	0	0	0	0	1	0	0	0	0	0	0	0
OTU11403	0	0	0	0	0	0	0	0	0	0	0	0	0	0	0	0	0	0	1	0	0	0	0	0	0	0	0	1	0	0	2	0	0	0	2	3	0	0	0	0	0	0	0	0	0	0	0	0	0
OTU11404	0	0	0	0	0	2	1	0	0	0	1	1	0	0	0	0	0	0	0	0	0	0	0	0	1	0	3	1	2	0	4	2	1	0	2	2	0	0	0	0	0	1	0	0	0	0	0	0	2
OTU11405	4	1	0	2	5	0	1	0	0	4	2	1	0	0	0	2	0	0	0	0	0	0	0	0	5	2	0	3	3	4	4	4	10	2	7	8	1	5	1	2	2	2	0	16	0	1	3	3	1
OTU11407	0	0	0	0	0	0	0	0	0	0	0	0	0	0	0	0	0	0	0	0	0	0	0	0	0	0	0	0	0	0	0	0	0	0	1	4	0	0	0	0	0	0	0	0	0	0	0	0	0
OTU11408	0	0	0	0	0	0	0	0	0	0	0	0	0	0	0	0	0	0	0	0	0	0	0	0	0	0	0	0	0	0	0	0	0	0	1	5	0	0	0	0	0	0	0	0	0	0	0	0	0
OTU11409	0	0	0	0	0	0	0	0	0	0	0	0	0	0	0	0	0	0	0	0	0	0	0	0	0	0	0	0	0	0	0	0	0	0	10	4	0	0	0	0	0	0	0	0	0	0	0	1	0
OTU1141	11	8	11	14	12	4	15	23	20	3	8	8	0	0	0	0	0	1	0	0	1	0	1	2	68	45	55	80	77	76	79	51	62	76	62	44	11	23	12	2	2	4	3	2	1	0	1	3	19
OTU11410	0	0	0	0	0	0	0	0	0	0	0	0	0	0	0	0	0	0	0	0	0	0	0	0	0	0	0	0	0	0	0	0	0	0	1	7	0	0	1	0	0	0	0	0	0	0	0	0	0
OTU11411	0	0	0	0	0	1	0	0	0	0	1	0	0	0	0	0	0	0	0	0	0	0	0	1	0	1	0	1	8	1	0	0	2	1	1	1	0	0	1	0	0	0	0	0	0	0	0	0	0
OTU11412	0	0	0	0	0	0	0	0	0	0	0	0	0	0	0	0	0	0	0	0	0	0	0	0	0	0	0	0	0	0	0	0	0	0	6	2	0	0	0	0	0	0	0	0	0	0	0	0	0
OTU11413	0	0	0	0	0	0	0	0	0	0	0	0	0	0	0	0	0	0	0	0	0	0	0	0	0	0	0	0	0	0	0	1	1	0	1	3	0	0	0	0	0	0	0	0	0	0	0	0	0
OTU11414	5	1	1	0	0	0	0	0	0	0	0	0	0	0	0	0	0	0	0	0	0	0	0	0	2	0	0	0	2	1	2	1	2	0	1	10	0	0	0	0	0	0	0	0	0	0	0	0	0
OTU11415	1	0	1	0	0	0	0	1	0	0	0	0	0	0	0	0	0	0	0	0	0	0	0	0	0	0	0	0	0	0	0	0	0	0	3	6	0	0	0	0	0	0	0	0	0	0	0	0	0
OTU11416	0	0	0	0	0	0	0	0	0	0	0	0	0	0	0	0	0	0	0	0	0	0	0	0	1	0	1	0	0	0	1	1	0	0	7	9	30	8	6	1	0	0	1	1	0	1	0	0	0
OTU11417	0	0	0	0	0	0	0	0	0	0	0	0	0	0	0	0	0	0	0	0	0	0	0	0	0	0	0	0	1	0	0	0	3	0	9	6	1	1	2	0	0	1	0	1	0	1	1	0	0
OTU11418	1	0	0	0	0	0	0	0	0	0	0	0	0	0	0	0	0	0	0	0	0	0	0	0	0	0	0	0	0	0	0	0	0	0	4	11	0	0	1	0	0	0	0	0	0	0	0	0	0
OTU11419	0	0	0	1	0	0	0	0	0	0	0	0	0	0	0	0	0	0	0	0	0	0	0	0	2	4	3	1	1	2	0	3	0	2	0	2	0	3	0	0	0	0	0	0	0	0	0	0	1
OTU1142	14	32	13	17	19	15	16	9	11	8	15	3	0	0	0	0	0	0	0	0	0	0	1	1	44	24	28	47	37	27	25	24	26	41	22	14	1	0	0	1	2	0	0	0	0	0	1	0	2
OTU11420	0	0	0	0	1	1	0	0	0	1	0	0	0	0	0	0	0	0	0	0	0	0	0	0	0	0	0	0	1	1	0	0	0	0	0	2	3	0	0	0	1	0	0	1	0	0	0	0	0
OTU11421	2	1	1	1	2	0	0	3	2	1	3	2	0	0	0	0	0	0	0	0	0	1	0	1	0	0	1	2	0	0	0	0	4	0	1	1	0	0	0	0	0	1	0	4	0	3	3	1	0
OTU11422	0	0	0	0	0	0	0	0	0	0	0	0	0	0	0	0	0	0	0	0	0	0	0	0	0	0	0	0	0	0	0	0	0	0	1	10	0	0	0	0	0	0	0	0	0	0	0	0	0
OTU11423	0	0	0	0	0	0	0	0	0	0	0	0	0	0	0	0	0	0	0	0	0	0	0	0	0	0	0	0	0	0	0	0	0	0	0	17	0	0	0	0	0	0	0	0	0	0	0	0	0
OTU11424	0	1	1	0	0	0	0	0	2	0	1	0	0	0	0	0	0	0	0	0	0	0	0	1	0	1	5	4	1	2	5	1	1	0	13	8	2	2	3	0	3	1	1	9	1	1	0	3	0
OTU11425	0	1	0	0	0	0	0	1	0	0	1	2	0	0	0	0	0	0	0	0	0	0	0	0	0	0	0	1	1	0	5	0	1	0	3	4	0	1	0	0	1	0	0	1	1	0	0	0	0
OTU11426	1	0	0	0	0	0	0	0	2	1	1	0	0	0	0	0	0	0	0	0	0	0	0	0	0	0	0	0	0	0	0	0	0	0	2	3	4	0	0	0	1	0	0	0	1	0	3	5	0
OTU11427	0	0	0	0	0	0	0	0	0	0	0	0	0	0	0	0	0	0	0	0	0	0	0	0	0	0	0	0	0	0	0	0	0	0	0	2	0	0	0	0	0	0	0	0	0	0	0	0	0
OTU11428	0	0	0	0	0	0	0	0	0	0	0	0	0	0	0	0	0	0	0	0	0	0	0	0	0	0	0	0	0	0	0	0	0	0	1	1	0	2	0	0	0	0	1	0	0	0	0	0	0
OTU11429	0	0	0	0	1	0	0	0	0	0	0	0	0	0	0	0	0	0	0	0	0	0	0	0	0	0	0	0	0	0	0	0	0	0	7	16	0	0	0	0	0	0	0	0	0	0	0	0	0
OTU1143	11	14	4	2	0	6	11	14	9	1	1	4	5	0	2	6	1	5	7	11	11	2	0	2	20	20	18	38	37	15	17	35	47	55	23	19	10	7	17	4	15	11	2	11	5	7	2	6	4
OTU11430	1	0	0	0	0	0	0	0	2	0	0	0	0	0	0	0	0	0	0	0	0	0	0	1	0	0	1	0	0	1	0	1	0	1	3	1	1	2	3	2	0	0	1	4	0	3	1	0	1
OTU11431	0	0	0	0	0	0	0	0	0	0	1	0	0	0	0	0	0	0	0	0	0	0	0	0	0	0	0	0	0	0	0	0	0	0	9	6	3	0	2	0	0	0	1	0	0	0	0	1	0
OTU11432	0	1	0	0	0	0	0	1	0	0	2	0	0	0	0	0	0	0	0	0	0	0	0	0	1	0	0	0	0	1	1	2	0	1	6	1	0	0	0	0	0	0	0	0	0	0	0	0	0
OTU11433	2	2	0	0	0	0	2	0	1	1	0	0	0	0	0	0	0	0	0	0	0	0	0	0	1	0	0	1	2	0	0	0	1	2	3	3	4	5	0	0	0	0	1	0	0	0	0	1	0
OTU11434	0	0	0	0	0	0	0	0	0	0	0	0	0	0	0	0	0	0	0	0	0	0	0	0	0	1	0	0	0	1	2	0	0	1	1	10	0	0	0	1	1	0	0	0	1	0	0	1	0
OTU11435	1	0	0	0	0	1	1	0	0	0	0	0	0	0	0	0	0	0	0	0	0	0	0	0	0	0	0	0	0	1	1	6	1	0	22	7	1	1	0	0	0	1	0	0	0	1	0	0	0
OTU11436	0	0	0	0	0	0	0	0	0	0	0	0	0	0	0	0	0	0	0	0	0	0	0	0	0	0	0	0	0	0	0	0	0	0	11	7	0	0	1	0	0	0	0	0	0	1	1	1	0
OTU11437	0	0	0	0	0	0	0	0	0	0	0	0	0	0	0	0	0	0	0	0	0	0	0	0	0	0	0	0	0	0	0	0	0	0	0	7	0	0	0	0	0	0	0	0	0	0	0	0	0
OTU11438	0	1	0	1	1	0	0	1	0	0	1	1	1	0	1	0	0	1	0	1	0	1	1	0	0	0	0	0	0	0	0	0	0	0	1	1	0	3	0	2	2	2	2	3	0	2	0	1	2
OTU11439	2	0	0	0	2	0	0	1	1	2	1	0	0	0	0	0	0	0	0	0	0	0	0	0	2	0	1	3	0	0	2	0	1	0	1	2	0	1	0	0	0	0	0	0	0	0	0	1	0
OTU1144	54	64	50	19	64	58	51	42	45	113	61	63	0	0	0	0	0	0	0	0	0	0	0	0	47	21	43	39	40	48	47	51	36	47	69	35	3	3	2	2	2	3	1	2	1	1	3	1	25
OTU11440	0	0	0	0	0	0	1	0	0	0	0	0	0	0	0	0	0	0	0	0	0	0	0	0	0	1	2	0	2	0	1	0	1	2	3	3	4	3	3	2	2	0	2	4	0	3	1	1	0
OTU11441	0	0	0	0	0	0	0	0	0	0	0	0	0	0	0	0	0	0	0	0	0	0	0	0	0	0	0	0	0	0	0	0	0	0	5	4	0	0	0	0	0	0	0	0	0	0	0	0	0
OTU11442	0	0	0	0	0	0	0	1	0	0	0	0	0	0	0	0	0	0	0	0	0	0	0	0	0	0	0	0	1	0	1	1	1	1	3	1	0	0	0	0	1	0	0	1	0	1	0	2	0
OTU11443	0	0	0	0	1	0	0	0	0	0	0	0	0	0	0	0	0	0	0	0	0	0	0	0	0	0	0	0	0	0	0	0	0	0	4	9	0	0	1	0	0	0	0	0	0	0	0	0	0
OTU11444	0	0	0	0	0	0	0	0	0	0	0	0	0	0	0	0	0	0	0	0	0	0	0	0	0	0	0	0	0	1	0	0	0	0	2	2	1	1	5	0	0	0	0	2	1	1	0	3	0
OTU11445	0	0	0	1	1	4	1	0	0	0	0	0	0	0	0	0	0	0	0	0	0	0	0	0	1	0	0	0	2	2	1	1	0	0	4	3	0	0	0	0	2	0	0	1	0	0	0	0	0
OTU11446	0	0	0	0	0	0	0	0	0	1	0	0	0	1	1	0	0	0	0	0	0	0	0	0	0	0	0	0	1	1	1	0	4	0	7	2	0	0	0	0	0	0	0	0	0	0	0	3	0
OTU11447	0	1	0	0	0	0	0	0	0	0	0	0	0	0	0	0	0	0	0	0	0	0	0	0	0	0	0	0	0	0	0	0	0	0	3	2	2	4	1	0	0	0	0	0	1	0	0	0	0
OTU11448	3	0	0	0	0	1	1	1	0	0	0	0	0	0	0	0	0	0	0	0	0	2	3	2	0	3	2	1	0	1	1	2	0	0	1	1	1	1	0	0	0	1	0	0	0	0	0	0	1
OTU11449	1	0	0	0	0	2	0	1	0	1	0	0	0	0	0	1	0	2	1	1	0	1	0	1	0	0	0	8	8	4	1	4	7	6	12	8	5	3	8	2	1	0	1	3	0	3	4	3	1
OTU1145	5	16	11	4	8	11	3	6	5	4	5	8	0	0	0	1	0	0	4	4	0	3	6	3	13	2	15	13	17	31	19	16	13	15	15	30	18	14	11	2	4	3	15	10	2	8	6	15	4
OTU11450	1	0	0	0	0	0	0	0	0	0	0	0	0	0	0	0	0	0	0	0	0	0	0	0	0	0	0	0	0	0	0	0	0	0	8	12	1	0	0	0	0	0	0	0	0	0	0	0	0
OTU11451	1	0	0	0	0	0	0	0	0	0	0	0	0	0	0	0	0	0	0	0	0	0	0	2	0	0	0	0	0	0	1	1	0	1	2	3	0	1	0	0	1	0	0	0	0	0	0	0	0
OTU11452	1	3	2	0	1	1	0	1	1	0	2	1	0	0	0	0	0	0	0	0	0	0	0	0	5	0	1	4	6	6	3	6	4	3	3	4	0	0	0	0	0	0	0	0	0	0	0	0	0
OTU11453	0	2	1	0	0	3	0	0	0	0	1	0	0	0	0	0	0	0	0	0	0	0	0	0	0	1	1	3	2	5	1	2	1	1	4	2	0	0	0	1	1	0	0	0	0	0	0	0	1
OTU11454	0	0	0	0	0	0	0	0	0	0	0	0	0	0	0	0	0	0	0	0	0	0	0	0	0	0	1	4	5	2	1	1	2	1	2	3	4	10	4	0	0	0	0	0	0	0	0	0	0
OTU11455	0	0	0	0	0	0	0	0	0	0	0	0	0	0	0	0	0	0	0	0	0	0	0	0	0	0	1	0	0	0	1	0	0	1	7	13	0	0	0	0	0	0	0	1	1	0	1	0	0
OTU11456	0	4	1	0	0	0	1	0	1	0	0	0	0	0	0	0	0	0	0	0	0	0	0	1	0	0	2	3	4	1	0	1	4	1	2	4	2	0	3	0	0	0	1	0	0	0	0	1	0
OTU11457	0	0	0	0	0	0	0	0	0	0	0	0	0	0	0	0	0	0	0	0	0	0	0	0	0	0	0	0	2	0	0	1	2	0	5	11	2	0	0	0	0	0	0	0	0	2	0	0	0
OTU11458	0	0	0	0	0	0	0	0	0	0	0	0	0	0	0	0	0	0	0	0	0	0	0	0	0	0	0	0	0	0	0	0	0	0	4	2	0	1	1	0	0	0	0	0	0	0	0	0	0
OTU11459	0	0	0	0	0	0	0	0	0	0	0	0	0	0	0	0	0	0	0	0	0	0	0	0	0	0	0	0	0	0	0	0	0	0	1	4	0	0	0	0	0	0	0	0	0	0	0	0	0
OTU1146	19	20	7	15	16	5	15	7	19	4	12	8	0	0	0	0	0	0	0	0	0	1	1	1	30	27	30	51	97	51	28	33	45	42	35	25	3	8	7	3	3	0	2	1	0	1	0	0	26
OTU11460	8	3	4	2	0	5	12	8	12	4	19	13	0	0	0	0	0	0	0	0	0	3	18	5	5	0	0	0	3	1	13	8	4	5	17	6	0	0	0	0	0	0	0	0	0	0	0	0	0
OTU11461	1	4	4	2	0	1	2	2	2	0	2	3	1	3	2	0	0	0	0	0	0	0	1	0	0	0	0	4	0	2	1	2	2	3	2	3	1	3	0	0	2	0	1	0	0	0	1	0	0
OTU11462	6	4	2	1	9	0	1	1	3	0	5	1	0	0	0	0	0	0	0	0	0	0	0	0	1	0	2	0	6	3	1	2	0	1	3	1	0	0	0	0	0	0	0	0	0	0	0	0	2
OTU11463	0	0	0	0	0	1	0	0	0	0	0	0	0	0	0	0	0	0	0	0	0	0	0	0	0	0	1	2	4	3	0	1	2	0	2	3	1	1	0	1	2	1	1	3	1	1	3	0	0
OTU11464	0	0	0	0	0	0	0	0	0	0	0	0	0	0	0	0	0	0	0	0	0	0	0	0	0	0	0	0	0	0	0	0	0	0	14	9	0	0	0	0	0	0	0	0	0	0	0	0	0
OTU11465	0	0	0	0	0	0	0	1	0	0	0	0	0	0	0	0	0	0	0	0	0	0	0	0	5	0	0	0	1	1	1	0	3	5	6	3	0	1	0	0	0	0	1	0	0	0	0	0	0
OTU11466	1	0	0	0	0	0	1	1	1	0	0	0	0	0	0	0	0	0	0	0	0	0	0	0	0	2	0	1	2	1	0	0	0	0	1	3	0	1	0	0	0	1	0	0	1	0	0	3	0
OTU11467	0	0	1	1	0	0	0	0	0	0	0	0	0	0	0	0	0	0	0	0	0	0	0	0	0	0	0	0	0	0	0	0	1	0	3	1	0	1	0	0	0	1	0	2	0	0	1	1	0
OTU11468	0	1	0	0	0	0	1	0	1	2	0	1	0	0	0	0	0	0	1	1	2	0	0	0	1	1	0	6	1	0	0	3	0	1	6	2	0	1	0	0	1	0	1	0	0	0	0	0	0
OTU11469	0	0	0	0	0	1	0	0	0	0	0	0	0	0	0	0	0	0	0	0	0	0	0	0	0	0	1	1	1	0	1	1	1	0	4	5	1	1	1	0	0	0	0	0	0	0	0	1	0
OTU1147	3	3	1	1	4	4	3	3	1	2	6	0	0	1	0	0	0	0	0	0	0	0	0	0	39	47	42	38	79	55	23	29	49	52	23	10	9	1	5	0	1	0	0	0	0	0	0	0	2
OTU11470	1	3	2	1	2	2	0	0	1	3	1	2	0	0	0	0	0	0	0	0	0	0	0	0	1	1	1	0	1	1	1	0	1	1	3	2	1	5	5	2	2	0	0	6	1	3	2	0	0
OTU11471	0	0	1	0	0	0	0	0	2	0	1	1	0	0	0	0	0	0	0	0	0	0	0	0	0	0	0	5	0	2	4	2	2	0	61	40	12	5	6	1	4	1	10	1	0	5	5	3	0
OTU11472	0	1	0	1	0	0	1	1	1	0	0	1	1	1	1	0	0	0	0	0	0	0	0	0	11	9	10	70	74	66	56	54	106	83	67	54	67	34	33	1	1	0	0	1	1	0	0	0	0
OTU11473	0	0	0	0	0	0	0	0	0	0	0	0	0	0	0	0	0	0	0	0	0	0	0	0	0	0	0	0	2	1	0	0	0	0	0	1	0	0	0	0	0	0	0	1	0	0	0	0	0
OTU11474	0	0	0	0	0	0	0	0	0	0	0	0	0	0	0	0	0	0	0	0	0	0	0	0	0	0	0	0	0	0	0	0	0	0	3	2	0	0	0	0	0	0	0	0	0	1	0	0	0
OTU11475	0	0	0	0	0	0	1	0	0	0	0	0	0	0	0	0	0	0	0	0	0	0	0	0	0	0	0	0	0	0	0	0	0	0	7	3	0	0	0	0	0	0	0	0	0	0	0	0	0
OTU11476	1	0	1	1	0	0	1	2	0	0	0	0	0	0	0	0	0	0	0	0	0	0	0	0	2	1	1	0	1	0	0	1	0	1	0	1	0	0	0	0	1	0	0	0	0	1	0	1	0
OTU11477	0	0	1	2	0	0	2	2	0	1	1	0	0	0	0	0	0	0	0	0	0	0	0	0	0	0	0	0	0	0	0	0	0	0	0	1	0	0	1	0	0	0	0	0	0	0	0	0	0
OTU11478	1	0	0	0	1	0	0	0	0	0	0	0	0	0	0	0	0	0	0	0	0	0	0	0	0	0	0	1	2	1	1	3	0	0	3	4	1	0	1	0	0	1	0	1	0	0	0	0	0
OTU11479	3	0	3	0	0	0	1	0	3	0	1	1	0	0	0	0	0	0	0	0	0	0	0	0	0	0	0	0	1	0	2	3	2	0	1	1	0	0	0	0	3	1	0	0	0	1	1	0	0
OTU1148	5	5	1	0	0	1	3	2	3	0	4	2	5	3	5	1	4	1	6	6	10	1	2	1	15	10	17	14	21	10	14	16	38	26	59	28	28	32	27	7	40	12	26	29	4	17	5	8	23
OTU11480	0	1	1	1	0	0	0	3	1	1	2	0	0	0	0	0	0	0	0	0	0	0	0	0	1	2	1	0	2	0	2	1	0	0	1	4	2	1	3	3	1	0	2	0	1	2	0	1	7
OTU11481	0	0	0	1	1	0	0	0	0	1	1	0	0	0	0	0	0	0	0	0	0	0	0	0	0	1	0	2	0	0	0	0	0	0	2	2	1	0	1	0	0	0	0	0	0	0	0	0	0
OTU11482	0	0	0	0	0	0	0	0	0	0	0	0	0	0	0	0	0	0	0	0	0	0	0	0	0	0	0	0	0	0	0	0	0	0	0	4	0	0	0	0	0	0	0	0	0	0	0	0	0
OTU11483	7	3	3	2	5	6	4	3	0	1	2	2	0	0	0	0	0	0	0	0	0	0	0	0	0	0	3	25	24	21	17	21	22	10	33	26	14	24	7	0	0	0	1	3	1	0	1	0	0
OTU11484	0	1	0	0	2	0	0	0	0	0	0	0	0	0	0	0	0	0	0	0	0	0	0	0	0	0	1	0	2	0	0	0	0	0	0	1	0	0	0	0	0	0	0	0	0	0	0	0	0
OTU11485	0	1	0	2	0	0	2	2	2	1	2	1	0	0	0	0	0	0	0	0	0	0	0	1	0	0	1	3	2	1	6	2	5	1	11	4	1	0	0	0	0	0	0	4	0	3	2	2	0
OTU11486	0	0	2	2	0	0	3	2	3	7	2	1	0	0	0	0	0	0	0	0	0	0	0	0	0	0	2	0	0	1	1	2	1	0	3	14	1	2	0	0	2	0	1	3	0	1	2	0	0
OTU11487	0	0	0	0	0	0	1	0	1	0	0	1	0	0	0	0	0	0	0	0	0	0	0	0	0	0	0	0	1	0	0	0	0	0	2	1	0	0	0	0	0	1	0	0	0	1	0	0	0
OTU11488	0	0	0	0	0	0	0	1	0	0	0	0	0	0	0	0	0	0	0	0	0	0	0	0	0	0	3	1	0	1	3	0	0	0	0	1	0	0	1	0	0	0	0	1	0	0	1	0	0
OTU11489	0	0	0	0	0	0	0	0	0	0	1	1	0	0	0	0	0	0	0	0	0	0	0	0	0	0	0	0	0	0	1	1	2	0	3	2	0	0	0	0	0	0	0	0	0	0	0	0	0
OTU1149	3	5	5	0	0	0	0	0	0	0	0	0	0	0	0	0	0	0	0	0	0	0	0	0	11	44	18	67	45	31	6	8	17	23	15	6	1	1	0	5	8	3	1	11	1	3	2	2	76
OTU11490	0	0	0	0	0	0	0	0	0	0	0	0	0	0	0	0	0	0	0	0	0	0	0	0	1	0	0	0	0	0	1	2	1	1	4	3	0	0	0	0	0	0	0	0	0	0	0	0	0
OTU11491	1	0	3	0	0	2	2	5	4	4	4	6	0	0	0	0	0	0	0	0	0	0	0	0	0	0	0	1	4	0	1	1	3	2	9	7	1	3	0	0	0	0	0	0	0	0	0	0	0
OTU11492	0	1	0	0	0	1	3	1	1	3	0	0	0	0	0	0	0	0	0	0	0	0	0	0	1	0	0	0	1	0	0	1	0	1	1	1	2	1	0	0	0	0	0	0	0	0	1	0	0
OTU11493	0	0	0	0	0	0	0	0	0	0	1	0	0	0	0	0	0	0	0	0	0	0	0	2	0	0	0	2	4	1	3	4	2	0	9	9	1	2	5	0	0	1	0	0	0	0	0	0	1
OTU11494	0	0	0	0	0	0	0	1	0	0	0	0	0	0	0	0	0	0	0	0	0	0	1	0	1	0	1	1	0	0	0	0	1	1	4	1	0	0	0	0	0	0	0	0	0	0	0	0	0
OTU11495	1	2	1	0	0	0	1	4	1	0	1	2	5	1	0	0	0	0	1	0	0	1	0	0	5	1	2	4	1	6	5	5	4	6	5	5	0	0	2	0	1	0	0	0	0	1	0	1	0
OTU11496	0	0	0	0	0	0	0	0	0	0	0	0	0	0	0	0	0	0	0	0	0	0	0	0	6	2	1	5	6	4	2	2	4	3	1	2	0	0	0	0	0	0	0	0	0	0	0	0	0
OTU11497	4	6	8	3	6	5	8	6	9	20	14	13	0	0	0	0	0	0	0	0	0	0	1	1	6	2	6	51	72	34	93	76	86	103	136	85	39	19	6	0	0	0	2	10	3	2	7	7	0
OTU11498	0	0	0	0	0	1	0	0	0	0	1	0	0	0	0	0	0	0	0	0	0	0	0	0	1	2	0	1	2	2	1	1	3	3	0	2	0	0	0	0	0	0	0	0	0	0	1	0	2
OTU11499	1	0	0	0	1	0	0	0	0	0	0	1	0	0	0	0	0	0	0	0	0	0	0	0	0	0	0	2	0	0	1	0	1	0	0	1	0	0	0	0	0	0	0	1	0	0	0	0	0
OTU115	99	46	57	42	22	27	48	56	49	6	114	28	1	4	6	2	4	3	2	4	3	3	14	7	164	144	130	230	223	136	143	259	545	341	224	205	121	102	109	48	78	47	18	81	20	48	155	32	15
OTU1150	3	0	1	0	0	0	0	0	0	0	0	0	0	0	0	0	0	0	0	0	0	0	0	0	53	36	51	27	40	27	20	27	30	54	24	5	0	0	0	0	0	0	0	0	0	0	0	0	0
OTU11500	0	3	3	3	4	3	7	5	5	6	4	5	0	0	0	0	0	0	0	0	0	0	0	0	5	3	8	3	3	5	6	8	3	6	15	8	1	5	4	1	0	0	0	0	0	0	1	1	0
OTU11501	0	0	0	1	1	0	0	0	0	0	0	0	0	0	0	0	0	0	0	0	0	0	0	0	0	0	1	0	0	1	1	0	0	0	6	5	0	0	0	0	0	0	0	0	0	0	0	0	0
OTU11502	0	0	1	0	0	0	0	0	0	0	2	0	0	0	0	0	0	0	0	0	0	0	0	0	0	0	0	0	1	1	0	1	1	1	0	2	0	1	1	0	0	0	0	1	0	0	0	0	0
OTU11503	1	2	1	0	1	0	3	1	2	0	4	0	0	0	0	0	0	0	0	0	0	0	0	0	4	11	5	3	16	8	8	3	7	10	9	4	0	0	0	0	0	0	0	0	1	0	0	0	1
OTU11504	0	0	0	0	1	0	0	0	0	0	3	0	0	0	0	0	0	0	0	0	0	0	0	0	0	0	0	0	0	0	0	4	2	0	11	13	1	0	0	0	1	0	0	2	0	0	0	0	0
OTU11505	0	1	0	0	0	0	0	0	0	0	0	1	0	0	0	0	0	0	0	0	0	0	0	0	2	1	1	0	4	0	1	3	1	3	1	4	4	4	6	0	2	1	0	0	2	0	0	0	0
OTU11506	0	0	0	0	0	1	0	1	0	0	1	0	0	0	0	0	0	0	0	0	0	0	0	0	3	1	0	5	5	1	2	9	5	6	6	1	1	0	0	0	0	0	0	0	0	0	0	0	0
OTU11507	0	0	1	0	0	0	0	0	0	0	0	0	0	0	0	0	0	0	0	0	0	0	0	0	0	2	0	3	0	1	0	0	0	0	0	0	0	0	0	0	0	0	0	0	0	0	0	0	0
OTU11508	1	4	2	1	0	0	0	0	0	0	0	0	0	0	0	0	0	0	0	0	0	0	0	0	2	1	2	3	2	1	0	1	3	0	2	0	0	0	0	0	0	0	0	0	0	0	0	0	0
OTU11509	0	0	0	0	0	0	0	0	0	1	0	0	0	0	0	0	0	0	0	0	0	0	0	0	0	1	1	12	1	1	1	0	0	0	0	0	0	0	0	0	0	0	0	0	0	0	0	0	0
OTU1151	0	1	2	6	8	1	9	5	17	6	11	2	1	1	1	1	0	1	2	3	3	3	6	3	53	36	65	11	21	9	21	35	32	43	24	51	8	5	14	15	44	30	60	141	54	97	68	106	7
OTU11510	0	1	0	0	0	1	2	2	1	1	0	0	0	0	0	0	0	0	0	0	0	0	0	0	0	0	2	2	0	0	2	0	1	1	12	5	2	3	0	0	0	0	0	0	0	0	0	0	0
OTU11511	1	1	0	1	0	0	0	1	0	0	0	0	0	0	0	0	0	0	0	0	0	0	0	0	0	0	1	2	1	2	2	3	4	2	3	1	3	5	9	1	4	1	1	2	0	0	0	0	1
OTU11512	0	0	0	0	0	0	0	0	0	0	0	0	0	0	0	0	0	0	0	0	0	0	0	0	1	0	1	4	1	0	0	1	2	1	0	1	2	0	0	1	0	0	0	1	0	0	0	0	0
OTU11513	0	0	0	0	0	0	0	0	0	0	0	0	0	0	0	0	0	0	0	0	0	0	0	0	0	0	0	1	0	0	0	1	1	0	0	0	0	0	0	0	0	0	0	0	0	0	0	0	0
OTU11514	0	0	0	1	0	0	0	0	0	0	0	0	0	0	0	0	0	0	0	0	0	0	0	0	0	0	0	6	4	2	2	4	6	2	24	14	18	8	8	0	0	1	0	2	1	0	0	0	0
OTU11515	0	0	0	0	0	0	0	0	0	0	0	0	0	0	0	0	0	0	0	0	0	0	0	0	0	2	0	1	2	1	0	1	1	0	3	0	0	0	0	0	0	1	0	0	0	0	0	0	0
OTU11516	5	0	0	0	0	0	0	0	0	0	0	0	0	0	0	0	0	0	0	0	0	0	0	0	0	0	1	2	1	2	0	2	0	0	0	0	0	2	0	0	0	0	0	0	0	0	0	0	0
OTU11517	0	0	0	0	0	0	0	1	0	0	0	0	0	0	0	0	0	0	0	0	0	0	0	0	2	2	0	2	2	1	3	1	3	1	2	1	0	0	0	0	0	0	0	0	0	0	0	0	0
OTU11518	0	0	0	0	0	0	0	0	0	0	1	0	0	0	0	0	0	0	0	0	0	0	0	0	0	0	0	7	0	0	0	1	8	1	0	0	0	0	0	0	0	0	0	0	0	0	0	0	0
OTU11519	1	1	1	0	0	0	0	0	0	0	0	0	0	0	0	0	0	0	0	0	0	0	0	0	2	1	0	6	1	0	0	0	3	4	0	0	0	0	0	0	0	0	0	0	0	0	0	0	0
OTU1152	1	0	1	2	2	2	3	2	0	0	1	0	0	0	0	0	0	0	0	0	0	0	0	0	2	3	6	5	10	2	9	7	6	1	7	13	26	18	18	15	10	12	14	71	19	32	24	60	0
OTU11520	1	0	0	0	0	0	0	0	0	0	0	0	0	0	0	0	0	0	0	0	0	0	0	0	1	0	0	3	0	2	2	1	2	4	2	5	0	1	0	0	0	0	0	0	0	0	0	0	1
OTU11521	0	0	0	0	0	0	0	0	1	0	0	0	0	0	0	0	0	0	0	0	0	0	0	0	0	3	0	2	4	0	0	1	3	1	5	3	8	3	4	4	4	2	3	6	1	2	1	2	0
OTU11522	0	0	0	1	3	0	0	0	0	2	1	0	0	0	0	0	0	0	0	0	0	0	0	0	2	0	1	1	1	4	3	0	2	2	2	0	1	1	8	0	0	0	0	0	0	0	0	0	2
OTU11523	1	0	0	0	0	0	0	0	1	0	0	0	0	0	0	0	0	0	0	0	0	0	0	0	0	1	0	1	1	1	2	1	1	0	1	1	0	0	0	0	0	1	3	1	0	1	0	0	0
OTU11524	1	1	1	0	1	0	2	1	4	1	0	1	0	0	0	0	0	0	0	0	0	0	0	0	1	0	1	2	4	0	2	1	2	3	1	0	1	0	1	0	0	0	0	0	0	0	0	0	0
OTU11525	0	0	1	0	0	0	0	0	0	0	0	0	0	0	0	1	2	1	0	2	0	0	0	0	0	0	0	4	0	0	0	0	0	0	0	0	0	0	0	0	0	4	1	1	0	0	0	0	0
OTU11526	0	0	0	0	0	0	1	0	0	0	0	0	0	0	0	0	0	0	0	0	0	0	0	0	0	1	0	2	0	0	0	2	2	3	2	4	0	0	0	0	0	0	0	0	0	0	1	0	0
OTU11527	0	0	0	0	0	0	0	0	0	0	0	0	0	0	0	0	0	0	0	0	0	0	0	0	3	0	0	5	1	1	0	0	1	1	5	0	0	0	0	0	0	0	0	0	0	0	0	0	0
OTU11528	0	0	0	0	0	0	0	0	0	0	0	0	0	0	0	0	0	0	0	0	0	0	0	0	0	0	0	1	0	0	1	0	1	1	0	0	0	0	0	0	0	0	0	0	0	0	0	0	0
OTU11529	0	0	0	0	1	0	0	0	0	0	0	0	0	0	0	0	0	0	0	0	0	0	0	0	1	1	0	1	2	1	0	0	1	0	2	0	0	0	0	0	0	0	0	0	0	0	0	0	0
OTU1153	2	2	2	0	1	0	2	1	1	0	1	0	0	0	0	0	0	0	0	0	0	0	0	1	11	8	10	15	16	5	7	17	23	21	10	11	44	30	47	48	69	26	25	62	10	27	27	27	0
OTU11530	0	2	0	0	0	0	0	0	0	0	0	0	0	0	0	0	0	0	0	0	0	0	0	0	1	0	0	2	0	1	0	0	2	0	0	0	0	0	0	0	0	0	0	0	0	0	0	0	0
OTU11531	0	0	0	0	0	2	0	0	0	0	0	0	0	0	0	0	0	0	0	0	0	0	0	0	1	0	0	2	0	2	0	1	0	3	0	0	0	0	0	0	0	0	0	0	0	0	0	0	0
OTU11532	3	1	0	0	0	0	0	0	0	0	0	0	0	0	0	0	0	0	0	0	0	0	0	0	1	0	0	4	2	0	2	3	1	1	4	0	0	0	0	0	0	0	0	0	0	0	0	0	0
OTU11533	4	1	0	3	2	1	0	3	5	1	0	0	0	0	0	0	0	0	0	0	0	0	0	0	2	2	1	6	1	2	0	0	1	0	0	0	0	0	0	0	0	0	0	0	0	0	0	0	0
OTU11534	0	0	0	0	1	1	1	1	1	1	0	0	0	0	0	0	0	0	0	0	0	0	0	0	0	0	3	14	9	11	6	2	10	9	11	5	10	7	2	0	1	0	0	2	0	1	0	0	0
OTU11535	3	5	2	4	1	3	2	7	3	3	2	4	0	0	0	0	0	0	0	0	0	0	0	0	5	4	6	3	7	11	3	1	1	7	0	0	1	0	2	0	0	0	0	0	0	0	0	0	0
OTU11536	0	0	0	0	0	0	0	0	0	0	1	0	0	0	0	0	0	0	0	8	0	6	0	0	2	0	0	9	0	0	0	1	0	0	0	0	0	0	0	0	0	0	0	4	4	0	0	0	0
OTU11537	2	5	1	2	1	3	0	0	0	0	1	1	0	0	0	0	0	0	0	0	0	0	0	0	1	3	3	4	5	3	2	5	4	4	2	0	0	0	1	0	0	0	0	0	0	0	0	0	0
OTU11538	1	0	0	0	0	0	0	0	0	0	0	0	0	0	0	0	0	0	0	0	0	0	0	0	0	1	0	1	1	0	0	0	0	0	0	0	4	0	2	1	2	0	0	1	1	1	0	0	0
OTU11539	3	5	2	0	3	1	7	3	4	3	3	1	0	0	0	0	0	0	0	0	0	0	0	0	0	0	0	1	0	0	0	1	0	2	1	1	5	1	2	0	0	0	3	0	0	0	4	0	0
OTU1154	4	3	2	1	1	0	0	0	0	0	0	0	0	0	0	0	0	0	0	2	0	0	0	0	13	14	22	25	25	37	16	8	12	10	5	0	8	9	7	10	16	5	6	12	12	4	6	13	13
OTU11540	1	0	0	0	6	2	0	1	0	1	0	0	0	0	0	0	0	0	0	0	0	2	4	3	0	1	0	2	1	1	1	1	1	0	5	4	3	0	0	0	0	2	0	0	0	0	0	0	1
OTU11541	1	0	0	1	0	1	1	0	1	0	1	0	0	0	0	0	0	0	0	0	0	0	0	0	3	0	0	4	1	6	5	4	6	6	17	3	0	1	0	0	0	0	0	0	0	0	0	0	0
OTU11542	0	0	0	0	0	0	0	0	0	0	0	0	0	0	0	0	0	0	0	0	0	0	0	0	0	0	0	8	3	0	0	0	0	0	0	0	0	0	0	1	0	0	0	1	0	0	0	8	0
OTU11543	0	0	1	0	0	0	0	0	0	0	0	0	0	0	0	0	0	0	0	0	0	0	0	0	1	0	2	3	0	2	0	3	2	2	0	0	0	0	0	1	0	0	0	0	0	0	0	0	0
OTU11544	0	0	1	0	1	0	1	2	1	0	0	0	0	0	0	0	0	0	0	0	0	0	2	0	1	0	3	5	1	1	1	1	0	0	4	1	3	0	0	0	0	0	0	0	0	1	0	0	0
OTU11545	2	4	6	6	16	3	5	2	6	2	4	2	0	0	0	0	0	0	0	0	0	1	2	0	18	21	25	70	58	47	33	38	31	26	45	26	31	40	12	11	9	15	28	27	9	9	8	18	1
OTU11546	0	0	0	0	0	0	0	0	0	0	0	0	0	0	0	0	0	0	0	0	0	0	0	0	0	0	0	2	0	0	0	0	0	0	0	1	0	0	0	0	0	0	0	0	0	0	0	0	0
OTU11547	0	0	0	0	0	0	0	1	0	0	0	0	0	0	0	0	0	0	0	0	0	0	0	0	0	0	0	1	0	0	1	0	0	0	0	0	0	0	1	0	0	0	0	0	0	0	0	0	0
OTU11548	0	1	0	1	1	0	0	0	0	1	0	0	0	0	0	0	0	0	0	0	0	0	0	0	1	0	0	8	10	6	5	8	6	2	15	3	5	3	5	0	1	1	2	0	0	0	0	0	0
OTU1155	0	0	1	0	0	0	0	0	0	0	0	0	0	0	0	0	0	0	0	0	0	0	0	0	1	0	0	1	1	2	1	3	0	0	1	0	8	0	7	40	85	61	38	86	26	28	31	53	0
OTU11550	1	0	2	1	0	0	0	0	2	0	0	0	0	0	0	0	0	0	0	0	0	0	0	0	0	0	1	4	12	2	3	0	2	3	4	0	0	0	0	0	0	0	0	0	0	0	0	0	0
OTU11551	0	1	0	1	0	0	0	0	1	0	0	1	0	0	0	0	0	0	0	0	0	0	0	0	1	1	1	5	2	3	3	3	4	0	1	6	1	3	0	0	2	0	0	3	1	3	0	0	1
OTU11552	0	0	0	0	0	0	0	0	0	0	0	0	0	0	0	0	0	0	0	0	0	0	0	0	2	0	0	3	1	1	2	1	2	3	3	1	1	0	0	0	0	0	0	1	0	2	1	1	0
OTU11553	0	0	0	0	0	0	0	0	0	0	0	0	0	0	0	0	0	0	0	0	0	0	0	0	0	1	1	3	0	0	0	0	0	2	0	0	0	0	0	0	0	0	0	0	0	0	0	0	0
OTU11554	0	2	0	0	0	0	0	0	0	0	1	0	0	0	0	0	0	0	0	0	0	0	0	0	9	6	13	73	76	69	39	27	31	55	32	24	44	26	17	0	0	0	0	1	0	0	0	0	0
OTU11555	3	1	3	2	2	0	2	4	5	1	0	0	0	0	0	0	0	0	0	0	0	0	0	0	1	1	0	2	1	2	0	1	1	0	2	1	0	0	0	0	0	0	0	0	0	0	0	0	0
OTU11556	2	7	4	2	5	2	7	2	2	10	5	5	0	0	0	0	0	0	0	0	0	0	1	1	7	1	3	11	10	1	8	6	5	2	2	1	1	0	0	0	0	0	0	1	0	0	0	0	0
OTU11557	0	0	0	0	1	0	0	0	0	0	0	0	0	0	0	0	0	0	0	0	0	0	2	0	0	0	1	4	7	3	3	7	3	0	3	5	0	1	4	0	0	0	0	0	0	0	0	0	1
OTU11558	0	0	0	0	2	1	0	2	1	2	0	0	0	0	1	0	0	0	0	0	0	0	0	0	0	0	1	4	3	5	0	3	1	0	1	0	0	0	0	0	0	0	0	0	0	0	0	0	1
OTU11559	0	0	2	0	0	0	0	0	1	0	0	1	0	0	0	0	0	0	0	0	0	0	0	0	0	1	1	2	0	1	2	1	0	0	0	0	1	4	7	0	1	0	1	1	1	0	0	0	0
OTU1156	1	1	3	1	0	0	1	1	1	0	2	1	1	3	0	0	0	0	0	0	0	3	1	3	28	10	24	5	10	9	14	16	10	7	14	10	8	25	20	29	42	30	32	100	9	46	23	70	10
OTU11560	0	0	0	0	0	0	0	0	0	0	0	0	0	0	0	0	0	0	0	0	0	0	0	0	0	0	0	4	2	0	1	0	0	0	2	2	0	0	0	0	0	0	0	0	0	0	0	0	0
OTU11561	2	1	0	0	0	0	1	1	0	1	0	0	0	0	0	0	0	0	0	0	0	0	0	0	1	0	1	1	1	0	1	0	0	1	0	1	0	2	3	0	1	1	1	1	1	0	1	1	3
OTU11562	0	0	0	0	0	0	0	0	0	0	0	0	0	0	0	0	0	0	0	0	0	0	0	0	1	0	3	3	2	0	0	1	1	1	0	2	0	0	0	0	0	0	0	0	0	0	0	0	0
OTU11563	6	5	5	0	2	3	4	4	1	1	0	2	0	0	0	0	0	0	0	0	0	0	0	0	0	0	1	3	2	0	0	1	1	1	3	3	0	0	0	0	0	0	0	1	0	0	0	0	0
OTU11564	0	0	1	2	1	3	0	1	0	3	0	1	0	0	0	0	0	0	0	0	0	0	0	0	11	1	4	7	7	7	3	2	3	3	1	1	0	0	0	0	0	0	0	0	0	0	0	0	0
OTU11565	1	0	1	0	0	0	1	0	0	0	0	0	0	0	0	0	0	0	0	0	0	0	0	0	0	0	0	1	0	0	0	0	0	0	0	1	1	2	2	0	0	0	0	0	0	0	0	1	0
OTU11566	0	0	1	0	0	0	0	0	0	0	0	0	0	0	0	0	0	0	0	0	0	0	0	0	0	0	0	2	0	0	0	0	0	0	0	0	0	0	0	0	0	0	0	0	0	0	0	0	0
OTU11567	0	0	0	0	0	0	0	0	0	0	0	0	0	0	0	0	0	0	0	0	0	0	0	0	0	0	0	1	0	0	0	0	0	0	2	2	4	3	2	1	1	1	0	0	0	0	0	1	0
OTU11569	0	1	0	1	1	1	2	1	1	0	0	0	0	0	0	0	0	0	0	0	0	0	0	0	1	4	2	4	1	1	3	1	0	1	4	3	0	1	0	0	0	0	0	0	0	0	0	0	0
OTU1157	1	0	2	2	1	2	0	4	3	1	4	2	0	0	0	0	0	0	0	1	0	0	0	1	3	0	3	8	8	6	4	6	4	1	11	13	4	1	2	25	55	37	48	100	15	55	56	48	4
OTU11570	10	14	13	14	22	21	10	11	10	13	9	12	0	0	0	0	0	0	0	0	0	0	0	0	14	8	18	18	17	14	15	18	7	25	10	5	9	11	31	2	5	2	0	6	0	3	0	1	17
OTU11571	1	3	1	4	1	1	4	4	0	2	1	1	5	2	3	0	0	0	0	0	0	0	0	0	3	2	5	4	5	0	3	3	1	3	0	1	0	0	1	0	0	0	0	0	0	0	0	0	0
OTU11572	0	0	0	0	0	0	0	0	0	0	0	0	0	0	0	0	0	0	0	0	0	0	0	0	0	0	0	1	1	0	0	0	1	0	0	0	0	0	0	0	0	0	0	0	0	0	0	0	0
OTU11573	0	0	0	0	0	0	0	0	0	0	1	0	0	0	0	0	0	0	0	0	0	0	0	0	1	0	0	3	6	0	3	2	4	5	3	2	3	0	2	0	0	0	0	0	0	0	0	0	0
OTU11574	1	0	1	0	0	0	0	0	0	0	0	0	0	0	0	0	0	0	0	0	0	0	0	0	0	0	0	3	1	0	0	0	1	1	2	1	0	0	0	0	0	0	0	0	0	0	0	0	0
OTU11575	0	0	0	0	0	0	0	0	0	0	0	0	0	0	0	0	0	0	0	0	0	0	0	0	0	2	3	5	1	1	0	2	0	0	0	0	0	0	0	0	0	0	0	0	0	0	0	0	0
OTU11576	0	0	0	1	0	0	0	0	0	0	0	0	2	2	3	0	0	0	0	0	0	0	0	0	0	0	0	1	0	0	0	0	4	0	0	0	0	0	0	0	0	0	0	0	0	0	0	0	0
OTU11577	0	0	2	0	0	0	0	0	0	0	0	0	0	0	0	0	0	0	0	0	0	0	0	0	7	3	1	6	10	4	1	1	2	4	1	4	2	0	0	0	0	1	1	0	0	0	0	0	0
OTU11578	0	0	0	0	0	0	0	0	0	0	0	0	0	0	0	0	0	0	0	0	0	0	0	0	1	1	3	2	0	2	1	1	0	1	0	0	0	0	0	0	0	0	0	0	0	0	0	0	0
OTU11579	0	0	0	0	0	0	0	0	0	0	0	0	0	0	0	0	0	0	0	0	0	0	0	0	0	0	0	3	0	2	0	1	0	0	1	0	0	1	0	0	0	0	0	0	0	0	0	0	0
OTU1158	2	0	2	2	2	1	2	5	3	5	9	2	0	0	0	0	0	0	0	0	0	0	1	0	6	7	3	4	5	6	17	13	4	6	47	20	23	9	14	11	25	23	18	76	19	65	50	44	0
OTU11580	0	0	0	0	0	0	0	0	0	0	0	0	0	0	0	0	0	0	0	0	0	0	0	0	1	1	1	3	0	0	0	0	0	0	0	0	0	0	0	0	0	0	0	0	0	0	0	0	0
OTU11582	0	0	0	0	0	0	0	0	0	0	0	0	0	0	0	0	0	0	0	0	0	0	0	0	0	0	0	1	0	0	0	0	0	0	0	0	0	1	1	0	1	0	0	0	0	0	0	0	0
OTU11583	6	3	7	3	1	0	0	0	2	2	3	1	0	0	0	0	0	0	0	0	0	0	0	0	0	4	0	2	0	2	3	2	1	1	1	1	6	1	0	0	2	1	3	3	1	3	1	2	3
OTU11584	2	0	0	0	2	0	1	1	1	0	1	0	0	0	0	0	0	0	0	0	0	0	0	0	0	0	3	1	1	2	0	1	3	3	3	1	7	1	1	1	1	0	0	1	2	0	0	0	0
OTU11585	0	0	0	0	0	0	0	0	0	0	0	0	0	0	0	0	0	0	0	0	0	0	0	0	0	3	0	3	2	2	0	0	0	0	0	0	0	0	0	0	0	0	1	0	0	0	0	0	0
OTU11586	0	0	0	0	0	0	0	0	0	0	0	0	0	0	0	0	0	0	0	0	0	0	0	0	0	0	0	2	0	0	0	0	0	0	0	0	0	0	0	0	0	0	0	0	0	0	0	0	0
OTU11587	0	0	0	0	0	0	0	0	0	0	0	0	0	0	0	0	0	0	0	0	0	0	0	0	0	0	0	1	0	0	0	0	1	0	0	0	2	0	1	0	0	0	0	0	1	0	0	0	0
OTU11588	0	0	1	0	2	0	0	1	2	0	0	0	0	0	0	0	0	0	0	0	0	1	2	1	7	8	0	56	36	25	36	14	23	15	41	26	17	23	7	1	2	1	0	2	0	0	0	1	0
OTU11589	1	0	0	1	2	0	1	1	3	0	3	1	0	1	1	0	0	0	0	0	0	0	0	0	0	0	0	5	3	3	1	0	0	1	1	2	1	0	1	1	1	2	2	2	1	2	0	1	2
OTU1159	10	6	5	1	8	7	9	7	14	7	7	7	0	1	2	0	0	0	0	0	0	18	23	21	11	22	18	12	10	5	20	9	10	5	18	12	51	18	29	66	30	18	35	64	35	52	39	57	14
OTU11590	0	0	0	0	0	0	0	0	0	0	0	0	0	0	0	0	0	0	0	0	0	0	0	0	0	1	0	5	2	4	1	2	0	3	0	0	0	0	0	0	0	0	0	0	0	0	0	0	0
OTU11591	0	1	0	0	0	0	0	0	0	0	0	0	0	0	0	0	0	0	0	0	0	0	0	0	3	0	2	1	0	0	0	0	1	4	0	2	1	0	3	0	0	0	0	0	0	0	0	0	1
OTU11592	0	0	0	0	0	0	0	0	0	0	0	0	0	0	0	0	0	0	0	0	0	0	0	0	0	1	1	2	1	0	0	1	1	0	0	2	9	2	3	0	0	0	0	1	0	0	0	0	0
OTU11593	0	1	0	0	0	1	0	0	0	0	0	0	0	0	0	0	0	0	0	0	0	0	0	0	1	0	1	1	1	0	1	0	0	0	0	0	0	0	0	0	0	0	0	0	0	0	0	0	0
OTU11594	0	0	0	0	0	0	0	0	0	0	0	0	0	0	0	0	0	0	0	0	0	1	0	0	0	0	0	3	0	0	0	0	0	0	0	0	0	1	0	0	0	0	0	1	1	0	3	0	0
OTU11595	6	1	1	1	0	1	0	0	1	1	3	2	0	0	0	0	0	0	0	0	0	0	0	0	4	2	1	2	2	0	2	1	5	2	0	0	0	0	0	0	0	0	0	0	0	0	0	0	3
OTU11596	0	0	0	0	0	1	0	0	0	0	0	0	0	0	0	0	0	0	0	0	0	0	0	0	0	0	1	2	1	1	0	0	1	0	1	1	0	0	0	0	0	0	0	0	0	0	0	0	0
OTU11597	0	0	0	0	0	0	0	0	0	0	0	0	0	0	0	0	0	0	0	0	0	0	0	0	1	4	2	7	4	1	1	1	0	1	0	0	0	0	0	1	3	2	1	2	0	1	0	0	0
OTU11598	0	0	0	0	0	0	0	0	0	0	0	0	0	0	0	0	0	0	0	0	0	0	0	0	1	3	0	3	0	2	0	0	1	5	0	0	0	0	1	0	0	0	0	0	0	0	0	0	0
OTU11599	0	0	0	0	1	2	0	0	0	0	2	0	0	0	0	0	0	0	0	0	0	0	0	0	1	0	0	1	3	3	0	1	1	1	0	2	0	0	0	0	1	0	0	0	0	0	0	0	0
OTU116	1	2	2	4	4	2	5	6	2	3	1	2	0	0	0	0	0	0	0	0	0	0	0	0	44	6	22	6	3	10	9	15	6	59	38	42	125	134	98	197	334	230	232	367	109	173	240	245	11
OTU1160	0	0	0	0	0	0	0	0	0	0	0	0	0	0	0	0	0	0	0	1	0	0	0	0	0	0	0	0	1	0	0	0	0	0	0	0	8	3	13	79	99	18	66	7	4	5	7	21	15
OTU11600	0	1	1	0	1	0	1	0	0	0	0	0	0	0	0	0	0	0	0	0	0	0	0	0	0	0	0	2	1	0	0	1	1	1	1	2	0	0	0	0	2	0	1	1	0	2	0	0	0
OTU11601	1	4	4	2	1	2	3	2	0	0	2	0	2	5	9	2	0	1	0	0	0	1	4	0	0	0	1	3	6	0	2	2	3	3	2	0	0	0	0	0	0	0	1	1	0	0	0	1	0
OTU11602	7	7	7	6	17	4	2	8	6	1	5	5	0	0	0	0	0	0	0	0	0	0	0	0	26	28	25	58	55	57	40	24	19	14	53	38	16	13	11	5	10	5	10	19	3	2	10	12	0
OTU11603	0	0	0	0	2	0	0	0	0	0	0	0	0	0	0	0	0	0	0	0	0	0	0	0	0	0	0	3	3	3	0	0	0	3	1	0	0	0	0	0	0	0	0	0	0	0	0	0	0
OTU11604	0	0	0	0	0	0	0	3	1	0	0	0	0	0	0	0	0	0	0	0	0	0	0	0	1	0	3	2	3	2	0	0	0	3	0	0	0	0	0	0	0	0	0	0	0	0	0	0	1
OTU11605	1	2	2	1	1	1	0	1	1	0	1	2	0	0	0	0	0	0	0	0	0	0	1	0	0	1	0	1	1	1	0	0	1	0	0	0	0	2	0	0	0	0	0	0	0	0	1	1	0
OTU11606	0	1	0	1	1	0	0	1	3	0	1	0	0	0	0	0	0	0	0	0	0	0	0	0	0	0	1	2	3	1	0	1	1	0	7	3	0	0	0	0	1	0	0	0	0	1	0	0	0
OTU11607	0	0	0	0	0	0	0	0	0	0	0	0	0	0	0	0	0	0	0	0	0	0	0	0	0	0	0	9	0	2	0	0	1	0	1	0	0	1	1	0	0	0	0	0	0	0	0	0	1
OTU11608	1	2	0	0	0	0	0	1	1	0	0	0	0	0	0	0	0	0	0	0	0	0	0	0	0	0	1	1	3	4	1	2	0	2	2	1	0	0	0	0	0	0	0	0	0	0	0	0	0
OTU11609	0	0	0	0	0	0	0	0	0	0	0	0	0	0	0	0	1	1	0	9	0	3	0	0	0	0	0	10	0	0	0	0	1	0	0	0	0	0	0	0	0	0	0	6	10	0	0	0	0
OTU1161	35	21	19	14	8	9	27	35	32	23	50	15	0	0	0	0	0	0	0	0	1	41	51	43	21	11	21	21	13	14	16	24	22	9	32	19	29	12	3	17	25	15	34	86	24	43	41	28	7
OTU11610	1	6	2	1	0	0	3	4	2	3	3	3	0	0	0	0	0	0	0	0	0	0	0	0	4	0	1	4	2	4	10	10	6	4	9	8	0	0	0	0	0	0	0	0	0	0	0	0	0
OTU11611	0	0	0	0	0	0	0	0	0	0	0	0	0	0	0	0	0	0	0	0	0	0	0	0	1	2	0	4	3	2	0	1	2	5	1	0	0	0	0	0	0	0	0	0	0	0	0	0	0
OTU11612	0	0	0	0	0	0	2	0	0	0	1	0	0	0	0	0	0	0	0	0	0	0	0	0	0	1	2	2	1	1	1	0	2	0	0	4	6	1	2	0	1	0	1	3	1	1	0	0	0
OTU11613	0	2	0	1	1	0	1	0	0	0	0	2	0	0	0	0	0	0	0	0	0	0	0	0	1	1	1	2	0	0	1	0	0	0	5	3	0	0	0	0	0	0	0	0	0	0	0	0	0
OTU11614	0	0	1	0	1	1	0	0	1	0	0	0	0	0	0	0	0	0	0	0	0	0	0	0	0	0	0	1	0	0	0	0	2	2	1	0	0	0	0	0	0	0	0	0	0	0	0	0	0
OTU11615	0	0	0	0	0	0	0	0	0	0	0	0	0	0	0	0	0	0	0	0	0	0	0	0	0	0	0	1	1	0	0	0	2	1	1	0	0	0	0	0	0	0	0	0	0	0	0	0	0
OTU11616	0	3	2	0	7	4	2	2	2	2	0	1	0	0	0	0	0	0	0	0	0	0	0	0	1	0	1	1	0	2	1	1	2	0	0	1	0	3	3	0	0	0	0	0	0	0	0	0	0
OTU11617	1	0	0	0	0	0	0	0	0	0	0	0	0	0	0	0	0	0	0	0	0	0	0	0	0	0	1	3	0	0	1	0	1	0	0	0	0	0	0	0	0	0	0	0	0	0	0	0	0
OTU11618	1	0	1	0	0	0	2	0	0	0	0	0	0	0	0	0	0	0	0	0	0	0	0	0	2	0	0	2	1	4	1	0	1	2	0	0	0	0	1	0	0	0	0	1	0	0	0	0	0
OTU11619	3	1	0	0	1	2	1	3	3	0	0	0	0	0	0	0	0	0	0	0	0	0	0	0	0	2	1	4	1	1	4	0	2	0	4	8	0	1	0	0	2	0	1	1	3	4	2	2	0
OTU1162	4	3	2	1	0	1	0	2	1	0	3	0	0	0	0	0	0	0	0	0	0	0	0	0	3	9	6	7	6	4	1	5	3	6	2	5	23	20	13	34	36	27	24	81	9	24	31	40	5
OTU11620	0	0	0	0	0	0	0	0	0	0	0	0	0	0	0	0	0	0	0	0	0	0	0	0	0	0	1	3	0	0	0	1	0	1	1	0	0	0	0	0	0	0	0	0	0	0	0	0	0
OTU11621	0	0	0	0	0	0	0	0	0	0	0	0	0	0	0	0	0	0	0	0	0	0	0	0	1	1	1	1	7	0	1	1	3	0	0	0	0	2	2	0	0	1	0	0	1	0	0	0	0
OTU11622	3	2	2	0	2	0	1	1	2	0	1	0	0	0	0	0	0	0	0	0	0	0	0	0	0	1	2	2	2	1	0	1	1	4	1	0	0	0	0	0	0	0	0	0	0	0	0	0	0
OTU11623	1	3	0	3	0	0	2	2	0	1	2	0	0	1	0	0	1	0	0	0	0	0	0	0	3	2	0	1	1	2	3	4	1	1	3	1	0	1	0	0	1	3	0	2	0	1	0	0	0
OTU11624	34	14	21	17	11	9	16	16	17	2	15	6	0	0	0	0	0	0	0	0	1	0	0	0	18	10	10	17	11	13	6	4	9	26	20	15	10	6	13	2	4	3	1	6	0	4	5	3	3
OTU11625	0	0	0	0	0	0	0	0	0	0	0	0	0	0	0	0	0	0	0	0	0	0	0	0	3	1	2	4	1	5	0	1	0	3	0	1	0	0	1	0	0	0	0	0	0	0	0	0	0
OTU11626	0	0	0	0	0	0	0	0	0	0	0	0	0	0	0	0	0	0	0	0	0	0	0	0	0	0	0	1	0	0	0	0	2	1	3	0	0	0	0	0	0	0	0	0	0	0	0	0	0
OTU11628	0	0	0	0	0	0	1	1	0	1	4	2	0	0	0	0	0	0	0	0	0	0	0	0	0	0	0	1	0	0	0	0	2	0	3	0	3	0	1	1	4	4	0	0	0	0	0	0	1
OTU11629	1	0	1	0	0	0	0	0	0	0	0	0	0	0	0	0	0	0	0	0	0	0	0	0	0	1	0	1	0	0	0	0	1	0	0	1	4	1	0	0	0	0	2	2	0	0	1	0	1
OTU1163	2	0	0	9	0	3	10	9	14	7	14	6	0	0	0	0	0	0	6	8	4	0	3	5	5	4	4	10	18	11	7	9	20	0	37	52	50	32	40	48	75	53	51	137	31	45	38	68	2
OTU11630	0	0	0	0	0	0	0	0	0	0	0	0	0	0	0	0	0	0	0	0	0	0	0	0	0	0	0	2	0	2	0	2	2	0	5	6	1	0	0	0	0	0	0	0	0	0	0	0	0
OTU11631	1	3	3	3	0	0	1	0	0	0	1	0	0	0	0	0	0	0	0	0	0	0	0	0	2	6	4	6	7	3	2	5	2	7	2	0	0	0	0	0	0	0	0	0	0	0	0	0	4
OTU11632	0	0	0	0	0	0	0	0	0	0	0	0	0	0	0	0	0	0	0	0	0	0	0	1	0	0	0	1	1	0	0	0	0	0	0	0	0	0	0	0	0	0	0	0	0	0	0	0	0
OTU11633	0	0	0	0	0	0	0	0	0	0	0	0	1	0	1	0	0	0	0	0	0	0	0	0	3	0	2	3	1	5	1	0	1	1	1	0	0	0	0	0	0	0	0	0	0	0	0	0	0
OTU11634	0	0	0	0	0	0	1	0	0	0	0	0	0	0	0	0	0	0	0	0	0	0	0	0	1	1	1	10	2	0	0	3	4	0	1	0	0	0	0	0	0	0	0	0	0	0	0	0	0
OTU11636	0	0	0	0	0	0	0	0	0	0	0	0	0	0	0	0	0	0	0	0	0	0	0	0	0	0	0	1	1	0	1	0	0	0	0	1	1	2	0	0	0	0	0	1	0	0	0	0	0
OTU11637	0	0	0	0	0	0	0	0	0	0	0	0	0	0	0	0	0	0	0	0	0	0	0	0	0	0	1	1	0	2	1	2	0	0	0	0	0	0	0	0	0	0	0	0	0	0	0	0	0
OTU11638	0	0	0	0	0	0	0	0	0	0	0	0	0	0	0	0	0	0	0	0	0	0	0	0	0	0	0	2	0	3	0	0	5	0	0	0	1	1	1	1	0	0	1	4	1	1	0	1	0
OTU11639	0	0	0	1	0	0	0	1	1	0	1	0	0	0	0	0	0	0	0	0	0	0	2	0	2	1	4	2	2	1	3	3	3	1	2	2	2	1	3	1	0	0	1	2	0	1	1	0	2
OTU1164	12	21	9	6	19	7	5	7	6	0	3	2	0	0	0	0	0	1	0	0	0	0	0	0	8	5	5	3	4	0	1	3	0	5	2	3	1	8	3	9	7	9	20	89	17	35	26	32	5
OTU11640	3	2	2	0	1	0	1	2	1	0	0	0	2	5	1	0	0	0	0	0	0	1	1	0	0	0	0	4	2	4	3	0	2	1	1	5	0	1	0	0	0	0	0	0	0	0	0	0	0
OTU11641	0	0	0	0	0	0	0	0	0	0	0	0	0	0	0	0	0	0	0	0	0	0	0	0	0	0	0	10	1	0	0	0	0	0	0	0	0	0	0	0	0	0	0	0	0	0	0	0	0
OTU11642	0	0	0	0	0	0	0	0	0	0	0	0	1	0	0	0	0	0	0	0	0	0	0	0	1	2	4	2	2	6	0	1	1	4	2	0	5	6	5	0	0	1	0	1	0	1	0	1	0
OTU11643	1	1	0	4	0	0	0	2	2	0	2	0	1	1	0	0	0	0	0	1	4	1	0	0	3	0	3	6	4	2	9	9	13	11	10	1	4	2	9	0	0	0	0	0	0	0	0	0	0
OTU11644	0	0	0	0	0	0	0	0	0	0	0	0	0	0	0	0	0	0	0	0	0	0	0	0	0	3	1	1	3	2	0	0	2	1	0	1	0	0	0	0	0	0	0	0	0	0	0	0	0
OTU11645	3	0	1	0	1	1	0	0	2	0	0	2	0	1	1	0	0	0	0	0	0	1	2	0	1	0	1	2	0	2	1	0	0	5	0	0	3	1	4	2	0	0	1	1	0	0	0	0	1
OTU11646	5	0	0	0	0	0	0	2	0	1	0	0	1	1	3	0	0	1	0	0	0	0	0	0	0	1	0	2	2	5	1	2	4	3	4	6	1	3	1	0	0	1	0	0	0	2	0	0	0
OTU11647	1	0	0	0	0	0	0	0	0	0	0	0	0	0	0	0	0	0	0	0	0	0	0	0	7	3	1	3	3	3	0	2	2	4	1	0	0	0	0	0	0	0	0	0	0	0	0	0	0
OTU11649	0	0	0	0	0	0	0	0	0	0	0	0	0	0	0	0	0	0	0	0	0	0	0	0	0	0	0	6	1	3	0	1	3	0	1	0	0	0	2	0	0	1	0	0	0	1	0	0	0
OTU1165	8	0	1	3	8	14	3	4	2	7	4	3	0	0	0	0	0	0	0	0	0	0	0	0	4	2	1	1	3	2	9	1	5	3	6	5	25	25	18	20	43	24	21	44	13	26	27	39	19
OTU11650	2	0	0	0	0	0	1	0	0	0	0	0	0	0	0	0	0	0	0	0	0	0	0	0	3	1	1	9	1	3	1	1	1	2	10	3	2	2	2	0	1	1	4	1	0	1	1	0	0
OTU11651	3	3	5	2	5	0	3	2	9	0	2	0	0	0	0	0	0	0	0	0	0	0	0	0	0	3	0	2	6	7	0	3	0	4	0	0	0	0	0	0	0	0	0	0	0	0	0	0	0
OTU11652	0	0	0	0	0	0	0	0	1	0	1	1	0	0	0	0	0	0	0	0	0	0	0	0	0	1	1	5	2	2	2	2	3	1	1	1	1	3	0	0	0	0	0	0	0	0	0	0	0
OTU11653	3	0	3	1	2	0	0	0	0	1	0	1	0	0	0	0	0	0	0	0	0	0	0	0	0	0	0	1	3	0	2	0	0	0	0	0	0	0	0	0	0	0	0	0	0	0	0	0	0
OTU11654	0	0	0	0	0	0	0	0	0	0	0	0	0	0	0	0	0	0	0	0	0	0	0	0	1	2	1	1	4	0	1	0	3	5	4	2	2	2	4	1	0	2	0	0	0	0	1	1	0
OTU11655	1	7	6	1	3	4	3	3	1	4	4	1	2	3	1	1	0	0	1	0	0	1	1	0	8	6	17	104	77	84	55	42	47	66	75	57	127	103	31	0	0	0	0	4	0	1	3	0	1
OTU11656	0	0	0	0	0	0	1	0	0	0	0	0	0	0	0	0	0	0	0	0	0	0	0	0	0	0	0	1	0	0	1	0	1	1	0	1	0	0	0	0	0	0	0	0	0	0	0	0	0
OTU11657	1	2	0	0	2	2	1	2	0	0	1	0	0	0	0	0	0	0	0	0	1	0	0	2	3	3	4	44	37	45	34	22	36	13	41	24	51	50	18	1	0	1	2	4	0	2	1	1	0
OTU11658	1	0	1	0	1	0	0	0	0	0	0	0	0	0	1	0	0	0	0	0	0	0	0	0	0	0	0	1	1	2	0	0	0	1	0	0	0	0	0	1	0	0	2	2	0	0	1	0	0
OTU11659	0	0	0	0	0	0	0	0	0	0	0	0	0	0	0	0	0	0	0	0	0	0	0	0	0	1	0	6	0	0	0	0	1	0	0	0	0	0	0	0	0	0	0	1	2	0	0	0	0
OTU1166	4	2	6	6	6	10	6	9	7	4	8	5	0	1	0	0	0	0	0	0	0	1	0	0	25	17	10	12	4	11	14	8	12	22	9	10	25	7	6	62	71	36	82	64	32	50	49	89	0
OTU11660	3	4	3	5	6	6	5	1	3	1	5	4	2	6	7	0	0	0	0	0	0	5	2	5	3	2	2	5	29	3	17	6	8	3	23	34	29	12	29	1	2	1	3	9	1	0	7	2	1
OTU11661	0	0	2	0	0	0	0	1	0	0	0	0	0	0	0	0	0	0	0	0	0	0	0	0	0	0	0	1	1	0	3	3	2	2	3	3	0	0	0	0	0	1	1	1	0	0	0	0	2
OTU11662	1	0	0	0	0	0	1	0	0	0	0	0	0	0	0	0	0	0	0	0	0	0	0	0	0	0	0	0	16	1	3	9	1	1	4	0	2	0	0	0	0	0	0	0	0	0	0	0	0
OTU11663	0	0	0	0	0	0	0	0	0	0	0	0	0	0	0	0	0	0	0	0	0	0	1	0	0	1	0	1	6	1	0	2	2	0	0	1	3	2	2	0	1	0	0	2	0	0	0	0	0
OTU11664	0	0	0	0	0	1	0	1	1	0	1	1	0	0	0	0	0	0	0	0	0	0	0	0	1	0	2	2	4	0	3	4	0	1	4	3	1	0	0	0	3	0	0	2	0	1	1	2	1
OTU11665	2	2	1	1	2	1	1	2	2	1	4	2	0	0	0	0	0	0	0	0	0	0	0	1	1	2	1	2	4	2	3	2	3	2	5	0	0	1	2	0	1	4	0	1	0	2	1	7	1
OTU11666	28	20	20	8	19	22	24	28	18	6	23	12	0	1	0	0	0	0	0	0	0	8	12	10	46	26	37	69	59	64	68	57	45	73	33	7	1	1	1	2	1	0	0	6	0	0	0	0	4
OTU11667	0	0	0	1	0	0	1	0	1	0	0	0	0	0	0	0	0	0	0	0	0	0	0	0	0	0	0	0	1	1	0	0	1	0	1	0	0	0	0	0	0	0	0	0	0	0	0	0	0
OTU11668	0	0	0	0	1	2	3	2	0	0	0	0	0	0	0	0	0	0	0	0	0	0	0	0	0	0	0	0	3	2	0	0	0	2	0	0	0	0	1	0	0	0	0	0	0	0	0	0	0
OTU11669	0	0	0	1	0	0	0	0	0	0	0	0	0	0	0	0	0	0	0	0	0	0	0	0	1	2	4	1	6	0	0	3	2	6	9	2	3	1	1	4	3	0	0	0	0	2	1	0	0
OTU1167	2	2	1	2	6	10	0	1	2	1	2	3	0	0	0	0	0	0	0	0	0	0	0	0	1	2	2	0	3	4	2	2	0	2	1	0	11	5	27	28	28	14	27	48	46	36	5	21	11
OTU11670	0	0	0	0	0	0	0	0	0	0	0	0	0	0	0	0	0	0	0	0	0	0	0	0	0	0	0	0	2	0	0	0	0	0	0	0	0	0	0	0	0	0	0	0	0	0	0	0	0
OTU11671	0	1	0	0	0	0	0	0	0	0	0	0	0	0	0	0	0	0	0	0	0	0	0	0	0	0	0	0	5	0	0	0	0	0	0	0	0	0	0	0	0	0	0	0	0	0	0	0	8
OTU11672	1	0	2	0	0	1	0	0	3	0	1	0	0	0	0	0	0	0	0	0	0	0	0	0	0	0	0	1	1	0	4	1	2	1	3	3	0	0	0	0	0	0	1	1	0	0	0	0	0
OTU11673	0	0	0	0	0	0	0	1	0	0	0	0	0	0	0	0	0	0	0	0	0	0	0	0	0	0	1	0	3	1	1	0	0	0	0	0	1	0	3	0	0	0	0	2	0	0	0	0	2
OTU11674	0	0	1	0	1	0	0	0	0	0	0	0	0	0	0	0	0	0	0	0	0	0	0	0	0	0	0	1	2	1	0	3	3	4	1	3	0	3	2	0	1	0	0	0	0	0	0	0	0
OTU11675	0	1	1	0	1	0	0	0	1	1	0	0	0	0	0	0	0	0	0	0	0	0	0	0	0	0	0	0	10	1	2	0	2	3	8	4	4	0	3	0	0	0	0	0	0	0	0	0	0
OTU11676	0	0	0	1	0	0	0	0	0	0	0	0	0	0	0	0	0	0	0	0	0	0	0	0	2	4	0	6	8	5	0	1	2	0	6	1	0	0	0	0	0	1	0	0	0	0	1	0	0
OTU11677	2	3	3	1	1	1	1	0	1	1	0	0	0	0	0	0	0	0	0	0	0	0	0	0	0	0	1	0	2	1	0	1	0	2	0	0	2	0	2	0	0	0	0	0	0	0	0	0	0
OTU11678	0	0	0	0	0	0	0	0	0	0	0	0	0	0	0	0	0	0	0	0	0	0	0	0	3	3	5	0	4	0	2	4	6	3	3	1	0	0	0	0	0	0	0	0	0	0	0	0	0
OTU11679	0	0	0	0	0	0	0	0	0	0	0	0	0	0	0	0	0	0	0	0	0	0	0	0	0	0	1	0	1	0	0	0	1	0	0	0	0	0	1	0	0	0	1	0	0	1	0	0	0
OTU1168	0	0	0	0	0	0	0	0	0	0	1	0	0	0	0	0	0	0	0	0	0	0	0	0	0	0	0	0	0	0	0	0	0	0	0	0	31	9	13	20	26	13	23	45	10	21	15	35	0
OTU11680	0	0	0	0	0	0	0	0	0	0	0	0	0	0	0	0	0	0	0	0	0	0	0	0	0	1	0	0	10	0	0	1	0	0	0	0	0	0	0	0	0	0	0	0	0	0	0	0	0
OTU11681	1	1	0	1	0	0	1	0	0	0	0	0	0	0	0	0	0	0	0	0	0	0	0	0	1	5	0	1	4	0	1	0	1	0	1	0	0	0	0	0	0	0	0	0	0	0	0	0	4
OTU11682	0	0	1	2	0	1	1	1	1	0	1	1	0	0	0	0	0	0	0	0	0	0	0	0	1	1	2	1	2	3	1	3	3	1	6	1	0	0	1	0	0	0	0	0	0	0	1	0	2
OTU11683	0	0	0	0	0	0	4	3	2	0	0	0	0	0	0	0	0	0	0	0	0	0	0	0	2	1	3	2	3	1	1	3	0	0	2	2	1	0	0	0	0	0	0	0	0	0	0	0	1
OTU11685	5	4	5	0	5	3	3	2	3	1	4	3	0	0	0	0	0	0	0	0	0	1	0	1	1	4	5	2	8	2	5	2	3	3	1	0	0	0	1	0	0	0	0	0	0	0	0	1	2
OTU11686	1	0	0	2	0	0	0	0	0	0	0	0	0	0	0	0	0	0	0	0	0	0	0	0	0	0	0	0	2	1	2	1	1	1	4	1	2	0	4	4	0	0	0	3	1	2	0	2	0
OTU11687	0	0	0	0	1	0	1	0	0	0	1	0	0	0	0	0	0	0	0	0	0	0	1	0	3	1	4	8	22	19	7	10	10	10	2	1	2	1	2	0	1	0	0	1	0	0	0	0	2
OTU11688	0	0	0	0	0	0	0	0	0	0	1	0	0	0	0	0	0	0	0	0	0	0	0	0	0	0	0	0	1	0	0	2	0	0	1	0	0	0	0	0	0	0	0	0	0	0	0	0	0
OTU11689	0	0	0	0	0	0	0	0	0	0	0	0	0	0	0	0	0	0	0	0	0	0	0	0	0	1	1	2	6	1	1	0	0	2	5	1	0	0	3	0	0	0	0	0	0	0	0	0	0
OTU1169	1	0	1	0	0	0	0	0	0	0	0	0	15	11	14	0	0	0	0	0	0	4	0	2	1	0	0	1	0	0	0	0	0	0	4	4	10	11	2	8	1	5	5	75	6	36	47	32	0
OTU11690	0	0	0	0	1	0	1	0	0	0	0	0	0	0	0	0	0	0	0	0	0	0	0	0	0	0	0	2	6	2	0	0	0	0	0	0	0	0	0	0	1	0	0	0	0	0	0	0	1
OTU11691	0	0	0	0	0	0	0	0	0	0	0	0	0	0	0	0	0	0	0	0	0	0	0	0	0	0	0	0	1	0	0	0	0	0	0	0	16	4	3	0	1	0	3	3	3	1	0	4	3
OTU11692	0	0	0	0	0	0	0	0	0	0	0	0	0	0	0	0	0	0	0	0	0	0	0	0	0	0	1	2	1	2	0	5	5	1	4	0	0	1	0	0	0	0	0	0	0	0	0	0	0
OTU11694	15	6	9	2	20	10	3	5	5	8	3	6	0	0	0	0	0	0	0	1	0	0	0	0	10	4	6	7	8	7	7	3	2	8	4	1	0	0	0	1	0	0	0	0	0	0	0	0	3
OTU11695	0	0	0	0	0	0	0	0	0	0	0	0	0	0	0	0	0	0	0	0	0	0	0	0	2	0	0	0	12	0	0	0	0	0	0	0	1	0	0	0	0	0	0	0	0	0	0	0	0
OTU11696	0	0	0	0	0	0	0	0	0	0	0	0	0	0	0	0	0	0	0	0	0	0	0	0	0	0	0	0	1	0	1	0	0	0	0	0	1	1	1	1	6	4	0	3	1	1	0	4	0
OTU11697	0	0	0	0	0	0	0	0	0	0	0	0	0	0	0	0	0	0	0	0	0	0	0	0	0	0	0	1	4	2	1	1	0	3	3	1	0	0	0	0	0	0	0	0	0	0	0	0	0
OTU11698	0	0	0	0	0	0	0	0	0	0	0	0	0	0	0	0	0	0	0	0	0	0	0	0	0	2	1	0	5	2	1	1	1	1	0	0	0	0	0	0	0	0	0	0	0	0	0	0	0
OTU11699	3	2	1	0	0	0	0	0	1	0	1	1	0	0	0	0	0	0	0	0	0	0	0	0	0	1	1	1	4	1	1	1	1	0	0	0	10	8	10	4	3	0	4	2	1	0	0	1	3
OTU117	0	0	0	0	0	0	0	0	0	0	0	0	0	0	0	0	0	0	0	0	0	0	0	0	0	0	0	2	1	0	4	7	2	0	95	116	202	210	123	142	112	140	148	647	201	288	257	243	0
OTU1170	37	23	18	17	5	2	21	20	26	3	27	12	0	1	0	0	0	0	0	0	0	0	0	0	5	7	3	6	10	0	2	3	6	3	4	3	8	2	4	3	12	19	3	23	2	12	6	29	15
OTU11700	0	0	0	0	0	0	0	0	0	0	0	0	3	2	4	0	0	0	0	0	0	0	0	0	0	0	0	0	1	0	0	0	0	0	0	0	0	0	0	0	0	0	0	0	0	0	0	0	0
OTU11701	0	0	1	0	1	0	0	0	0	0	0	0	0	0	0	0	0	0	0	0	0	0	0	0	0	0	0	0	3	0	2	0	0	3	0	0	2	3	0	0	0	0	0	0	0	0	0	0	0
OTU11702	0	1	0	0	0	0	0	0	1	0	0	0	0	0	0	0	0	0	0	0	0	0	0	0	0	1	0	1	2	0	2	1	1	1	1	0	1	0	1	1	0	0	0	1	0	0	0	0	0
OTU11703	6	9	7	4	4	5	4	0	8	1	5	1	0	0	0	0	0	0	0	0	0	1	0	0	3	3	1	1	6	1	1	1	2	2	1	0	0	1	0	1	0	0	0	1	0	0	0	0	2
OTU11704	0	0	0	0	0	0	0	0	0	0	0	0	0	0	0	0	0	0	0	0	0	0	0	0	0	0	0	1	3	0	0	0	0	0	0	0	0	0	1	0	2	0	0	0	0	0	0	0	0
OTU11705	0	0	0	0	3	0	0	2	1	2	0	0	0	0	0	0	0	0	0	0	0	0	0	0	2	1	1	2	2	1	1	1	2	0	0	0	0	0	7	0	0	0	0	1	0	0	0	0	0
OTU11706	0	1	0	0	0	0	1	0	0	0	1	0	0	0	0	0	0	0	0	0	0	0	0	0	1	1	3	1	2	0	3	1	1	0	2	0	0	0	0	0	0	0	0	0	0	0	0	0	0
OTU11707	0	0	0	0	0	0	0	0	0	0	0	0	0	0	0	0	0	0	0	0	0	0	0	0	0	0	0	0	2	0	0	0	0	0	0	0	0	0	0	0	0	0	0	0	0	0	0	0	0
OTU11708	0	0	0	0	1	0	0	0	0	0	0	0	0	0	0	0	0	0	0	0	0	0	0	0	2	6	5	9	15	4	7	6	9	5	10	1	0	0	0	0	0	0	0	1	0	0	0	0	0
OTU11709	2	1	0	3	2	1	1	1	0	0	1	0	0	0	0	0	0	0	0	0	0	4	9	6	0	0	0	0	1	0	0	0	0	0	0	0	0	0	0	1	0	1	1	0	0	1	0	0	0
OTU1171	0	0	0	0	0	0	0	0	0	0	0	1	0	0	0	0	0	0	0	0	0	0	0	0	0	0	0	1	1	0	0	2	0	0	0	0	31	31	22	29	34	25	18	114	23	7	12	9	4
OTU11710	2	2	1	2	1	0	0	2	0	1	5	2	0	0	0	0	0	0	0	0	0	0	0	1	1	0	2	0	4	2	0	0	0	2	0	0	0	0	0	0	0	0	0	0	0	0	0	0	0
OTU11711	0	0	0	0	0	0	0	0	0	0	0	0	0	0	0	0	0	0	0	0	0	0	0	0	0	0	0	1	3	1	1	1	0	1	0	0	0	0	0	0	0	0	0	0	0	0	0	0	0
OTU11712	0	0	0	0	0	0	0	0	0	0	0	0	0	0	0	0	0	0	0	0	0	0	0	0	0	0	0	2	5	2	0	0	3	1	0	0	1	1	1	1	0	1	0	0	0	0	0	0	0
OTU11713	0	0	0	1	0	0	0	0	0	0	0	0	0	0	0	0	0	0	0	0	0	0	0	0	1	0	0	0	4	0	1	0	0	0	1	0	1	0	2	0	0	0	0	0	0	0	0	0	0
OTU11714	3	5	9	3	2	8	8	10	10	21	19	13	0	0	0	0	0	0	0	0	0	1	3	1	2	0	3	6	22	14	23	11	18	29	32	27	43	56	41	2	3	0	0	1	1	0	0	2	0
OTU11715	0	0	0	0	0	0	0	0	0	0	0	0	0	0	0	0	0	0	0	0	0	0	0	0	0	0	0	0	2	0	0	0	0	0	1	0	0	0	1	0	0	0	0	0	0	0	0	0	0
OTU11716	5	3	1	2	4	4	6	3	3	1	0	0	4	3	4	0	0	0	0	1	0	0	5	0	2	1	2	0	2	1	2	0	0	1	1	1	0	4	2	0	0	0	0	0	0	0	0	0	1
OTU11717	0	0	0	0	0	0	0	0	1	0	1	0	0	0	0	0	0	0	0	0	0	0	0	0	1	1	2	1	7	0	4	3	3	1	2	0	5	3	1	0	0	0	0	0	0	1	0	0	0
OTU11718	0	0	0	0	0	0	0	2	0	0	0	0	0	0	0	0	0	0	0	0	0	0	0	0	0	1	0	0	1	0	0	0	0	0	4	1	2	1	2	2	1	2	0	8	0	2	0	1	0
OTU11719	1	4	0	2	0	0	0	2	0	0	0	1	0	0	0	0	0	1	0	0	0	0	0	0	1	4	5	3	4	5	0	1	2	3	2	0	14	11	6	0	0	2	1	1	1	0	0	1	1
OTU1172	1	0	0	3	0	6	2	1	3	7	1	2	0	0	0	0	0	0	0	0	0	2	6	3	3	2	3	13	2	1	2	9	21	4	2	6	15	22	29	45	53	35	34	95	8	12	7	16	0
OTU11720	0	0	0	3	0	0	0	2	0	2	1	0	0	0	0	0	0	0	1	0	0	0	0	0	1	3	3	1	1	2	2	5	2	5	6	3	0	0	0	1	1	0	0	2	3	0	0	0	0
OTU11721	0	1	0	0	0	0	0	0	0	1	0	0	0	0	0	0	0	0	0	0	0	0	0	0	1	0	1	3	3	4	0	0	0	3	0	0	0	0	0	0	0	0	0	0	0	0	0	0	2
OTU11722	0	0	0	1	0	0	0	0	0	0	0	0	0	0	0	0	0	0	0	0	0	0	0	0	1	1	1	1	3	0	0	1	0	0	1	0	0	0	0	0	0	0	0	0	0	0	0	0	0
OTU11723	0	0	0	0	0	0	0	0	0	0	0	0	0	0	0	0	0	0	0	0	0	0	0	0	0	0	0	0	2	0	0	0	0	1	4	5	4	0	0	0	2	2	1	0	1	0	1	4	0
OTU11724	0	0	0	0	0	0	0	0	0	0	0	0	0	0	0	0	0	0	0	0	0	0	0	0	1	0	0	0	4	1	2	1	0	3	1	1	0	0	0	0	0	0	0	0	0	1	0	0	0
OTU11725	0	0	0	0	0	0	0	0	0	0	0	0	0	0	0	0	0	0	0	0	0	0	0	0	0	0	0	0	2	0	0	0	0	0	0	0	0	0	0	0	0	0	0	0	0	0	0	0	0
OTU11726	5	2	1	0	2	6	0	3	0	1	0	0	0	0	0	0	0	0	0	0	0	1	0	0	5	4	2	7	11	6	21	6	11	6	16	13	1	1	8	0	0	0	0	0	0	0	0	0	1
OTU11727	0	0	0	0	0	0	0	1	1	0	1	0	0	0	0	0	0	0	0	0	0	0	0	0	0	0	0	0	1	0	0	0	0	0	0	0	2	0	1	1	3	1	1	4	1	2	3	1	0
OTU11728	0	2	1	2	0	0	0	0	0	0	0	0	0	0	0	0	0	0	0	2	1	0	0	0	1	0	2	3	4	4	1	1	0	0	2	0	3	2	2	0	0	0	1	2	0	0	0	0	0
OTU11729	0	0	0	0	0	0	0	0	0	0	0	0	0	0	0	0	0	0	0	0	0	0	0	0	0	0	0	1	1	0	0	0	0	0	2	0	1	0	2	0	0	1	0	1	0	0	0	0	0
OTU1173	6	1	8	3	2	2	7	6	8	3	5	2	0	1	0	0	0	0	0	0	1	3	1	23	3	0	3	2	5	2	2	6	12	1	5	18	12	21	9	40	24	27	61	116	24	40	69	44	7
OTU11730	0	0	0	1	0	2	0	3	0	0	0	0	0	0	0	0	0	0	0	0	0	0	1	0	0	1	0	1	4	1	1	0	0	0	2	0	0	0	0	0	0	0	0	0	0	0	0	0	0
OTU11731	1	3	0	0	0	2	0	0	0	1	0	0	0	0	0	0	0	0	0	0	0	0	0	0	0	0	0	0	0	1	0	0	0	0	0	0	1	0	0	0	0	0	0	0	0	0	0	0	0
OTU11732	1	2	3	2	2	2	1	0	2	1	1	0	0	0	0	0	0	0	0	0	0	0	0	0	3	3	2	2	3	8	0	1	0	2	0	0	0	0	0	0	0	0	0	0	0	0	0	0	0
OTU11733	0	0	0	0	0	0	0	0	0	0	0	1	0	0	0	0	0	0	0	0	0	0	0	0	1	1	4	0	0	1	2	4	2	0	0	2	0	1	0	0	0	1	2	3	1	1	3	2	0
OTU11734	0	0	0	0	0	0	0	0	0	0	0	0	0	0	0	0	0	0	0	0	0	0	0	0	4	1	0	0	2	2	4	5	6	1	0	1	2	0	0	0	1	1	0	0	0	1	0	5	0
OTU11735	0	1	1	0	0	0	0	0	0	0	4	0	0	0	0	0	0	0	0	0	0	0	0	0	1	1	0	3	6	7	6	3	4	4	5	5	0	0	0	1	1	0	0	0	0	0	0	0	0
OTU11736	0	0	0	1	0	0	0	0	0	0	0	0	0	0	0	0	0	0	0	0	0	0	0	0	0	0	0	0	1	1	1	3	0	0	0	0	0	0	0	0	0	0	1	0	0	0	0	0	0
OTU11737	0	3	0	0	2	0	0	0	0	0	0	0	0	0	0	0	0	0	0	0	0	0	0	0	2	1	2	2	5	2	2	2	6	3	2	0	0	0	3	0	1	0	2	1	0	0	0	1	0
OTU11738	0	0	0	0	0	0	0	0	2	0	0	0	0	0	0	0	0	0	0	0	0	0	0	0	2	0	1	1	1	3	0	2	0	1	0	0	0	0	0	0	1	0	0	0	0	0	0	0	1
OTU11739	0	0	0	0	0	0	0	0	0	0	0	0	0	0	0	0	0	0	0	0	0	0	0	0	1	3	2	6	8	4	1	1	7	1	4	3	2	0	2	1	3	2	0	2	1	1	0	1	0
OTU11740	0	0	0	1	0	3	0	0	1	0	1	0	0	0	2	0	0	0	0	0	2	0	0	0	1	0	1	1	3	9	1	3	3	1	6	12	0	1	0	0	0	0	0	0	1	0	0	0	2
OTU11741	2	1	2	0	1	0	0	1	1	1	0	1	0	0	0	0	0	0	0	0	0	0	0	0	3	1	1	2	8	3	0	1	0	3	0	0	0	0	0	0	0	0	0	0	0	0	0	0	2
OTU11742	0	0	0	0	0	0	1	0	0	0	0	0	0	0	0	0	0	0	0	0	0	0	0	0	0	0	0	0	0	1	0	0	1	0	0	0	0	0	0	0	0	0	0	1	0	0	0	0	0
OTU11743	0	1	1	0	3	2	2	0	1	0	1	0	0	0	0	0	0	0	0	0	0	0	1	1	6	2	4	21	15	10	8	10	5	6	11	18	13	13	15	2	0	1	1	1	0	0	2	2	0
OTU11744	2	1	4	2	0	0	9	4	3	4	6	2	0	0	0	0	0	0	0	0	0	0	1	0	1	0	0	0	4	1	3	2	1	2	1	4	2	0	2	0	0	0	0	1	0	0	0	0	0
OTU11745	0	0	0	0	0	0	0	0	0	0	0	0	0	0	0	0	0	0	0	0	0	0	0	0	1	0	0	0	0	1	0	1	0	0	0	1	2	0	1	0	1	0	1	1	0	0	0	1	0
OTU11746	0	0	0	0	1	1	0	0	0	0	0	0	0	0	0	0	0	0	0	1	0	0	0	0	0	0	0	1	2	1	0	4	0	1	3	0	0	0	0	0	0	0	0	0	0	0	0	0	0
OTU11747	1	0	0	0	0	0	0	0	0	0	0	0	0	0	0	0	0	0	0	0	0	0	0	0	0	0	0	1	0	1	0	2	5	1	3	3	0	0	0	0	0	0	0	0	0	0	0	0	0
OTU11748	1	1	2	1	0	0	4	1	0	0	1	0	0	0	0	0	0	0	0	0	0	0	0	0	0	0	1	2	3	7	0	0	2	2	2	0	0	0	0	0	0	0	0	0	0	0	0	0	0
OTU11749	0	0	0	0	0	0	0	0	0	0	0	0	0	0	0	0	0	0	0	0	0	0	0	0	1	2	2	0	0	5	1	1	5	0	0	1	1	0	3	0	0	0	0	0	0	0	0	0	0
OTU1175	0	0	0	0	0	1	0	4	0	0	2	3	0	0	0	0	0	0	0	0	0	0	0	0	0	0	0	0	0	0	0	0	0	0	0	0	0	0	0	0	0	0	0	0	0	0	1	0	1
OTU11750	1	0	0	0	1	0	0	0	0	0	0	0	0	0	0	0	0	0	0	0	0	0	0	0	0	0	0	0	0	12	0	0	0	0	0	0	0	0	1	0	0	0	0	0	0	0	0	0	0
OTU11751	0	0	0	0	0	0	0	0	0	0	0	0	0	0	0	0	0	0	0	0	0	0	0	1	0	0	0	1	0	6	0	2	4	1	4	0	1	3	3	0	0	0	0	0	0	0	0	0	0
OTU11752	1	1	3	1	1	2	0	1	1	0	1	0	0	0	0	0	0	0	0	0	0	0	0	0	0	1	0	2	2	3	2	4	1	3	3	0	5	4	3	1	2	4	4	3	2	1	0	1	0
OTU11753	4	2	2	3	1	1	3	5	1	1	2	1	0	0	0	0	0	0	0	0	0	0	0	0	0	0	1	4	3	2	2	1	5	2	1	1	0	0	0	0	0	0	0	0	0	0	0	0	0
OTU11754	0	0	0	0	0	0	0	0	0	0	0	0	0	0	0	0	0	0	0	0	0	0	0	0	2	2	1	0	5	5	3	0	2	1	1	1	0	1	0	0	0	0	0	0	0	2	0	0	4
OTU11755	0	0	1	0	0	0	1	1	3	2	2	0	1	1	0	0	0	0	0	0	0	0	0	0	0	0	1	2	1	2	4	0	4	1	3	2	0	0	0	0	0	0	0	0	0	0	0	0	0
OTU11756	0	2	0	0	0	0	0	0	0	0	0	0	0	0	0	0	0	0	0	0	0	0	0	0	3	0	1	0	0	2	0	0	5	0	2	1	0	0	0	0	0	0	0	0	0	0	0	0	0
OTU11757	0	0	0	0	2	0	0	1	0	0	1	0	0	0	0	0	0	0	0	0	0	0	0	0	1	0	2	6	4	5	1	0	4	1	1	0	1	0	0	1	0	0	0	0	0	0	0	0	0
OTU11758	0	0	0	0	0	1	0	0	0	0	0	0	0	0	0	0	0	0	0	0	0	0	0	0	0	0	0	0	1	1	0	0	2	0	0	0	0	0	0	0	0	0	0	0	0	0	0	0	0
OTU11759	4	1	1	1	0	1	1	1	3	1	3	1	0	0	0	0	0	0	0	0	0	0	0	0	4	0	4	0	2	3	1	1	0	2	0	0	0	0	0	0	0	0	0	0	0	0	0	0	0
OTU1176	13	36	11	5	5	6	15	15	12	7	16	12	0	0	0	1	0	0	1	1	0	5	2	3	8	6	10	2	10	4	7	14	8	16	14	9	0	0	0	0	2	0	0	1	0	0	1	0	0
OTU11760	3	2	1	5	4	2	5	1	0	0	1	2	0	1	1	0	4	3	0	0	0	0	0	0	1	7	1	8	16	5	6	6	10	10	12	8	3	1	12	0	5	3	3	4	0	4	0	0	3
OTU11761	3	1	2	1	3	2	0	4	2	2	1	0	0	0	0	0	0	0	0	0	0	0	0	0	10	23	14	12	14	8	6	21	28	26	11	9	8	10	16	1	3	1	2	6	3	3	2	4	1
OTU11762	0	3	0	0	0	3	1	0	0	2	0	0	0	0	0	0	0	0	0	0	0	0	0	1	0	1	1	1	3	2	2	2	1	1	0	1	0	0	0	0	0	0	0	0	0	0	0	1	0
OTU11763	0	0	0	0	0	0	0	0	0	0	0	0	0	0	0	0	0	0	0	0	0	0	0	3	2	0	1	2	0	2	1	0	1	0	5	2	0	1	1	1	0	1	0	2	1	1	3	1	0
OTU11764	0	0	0	0	0	0	0	0	0	0	0	0	0	0	0	0	0	0	0	0	0	0	0	0	0	1	2	2	4	3	1	2	3	0	1	1	0	0	0	0	0	0	0	0	0	0	0	0	0
OTU11765	0	0	0	0	0	0	0	0	0	0	0	0	0	0	0	0	0	0	0	0	0	0	0	0	2	0	1	3	1	1	2	0	1	1	1	0	0	0	0	0	0	0	0	0	0	0	0	0	1
OTU11766	0	0	0	0	0	0	0	0	0	0	0	0	0	0	0	0	0	0	0	0	0	0	0	0	0	0	1	0	1	1	0	0	2	2	1	0	0	0	0	0	0	0	0	0	0	0	0	0	0
OTU11767	0	0	0	0	0	0	0	0	0	0	0	0	0	0	0	0	0	0	0	0	0	0	0	0	1	0	1	0	0	4	0	0	0	0	0	0	0	0	0	0	0	0	0	0	0	0	0	0	0
OTU11768	0	0	1	0	0	0	0	0	0	0	0	0	0	0	0	0	0	0	0	0	0	0	0	0	0	5	2	0	1	3	0	0	0	5	0	0	0	0	0	0	0	0	0	0	0	0	0	0	0
OTU11769	0	0	0	5	7	0	2	3	5	3	4	0	0	0	0	0	0	0	0	0	0	0	0	0	0	0	0	0	2	1	0	0	0	0	4	0	0	0	0	0	0	0	0	0	0	0	0	0	0
OTU1177	0	0	0	0	0	1	0	0	2	0	0	0	2	2	0	0	0	0	0	1	1	1	2	1	0	0	2	5	7	1	1	2	0	0	4	2	11	11	14	15	17	6	6	28	6	7	6	7	7
OTU11770	0	0	0	0	0	0	0	0	0	0	0	0	0	0	0	0	0	0	0	0	0	0	0	0	0	0	0	0	0	1	0	0	0	0	0	0	0	0	2	0	0	0	0	0	0	0	0	0	0
OTU11771	0	0	0	0	0	0	0	1	0	0	2	0	0	0	0	0	0	0	0	0	0	0	0	0	0	0	0	2	0	4	0	0	5	2	1	1	1	0	0	0	0	0	0	0	0	0	1	0	0
OTU11772	1	0	2	0	0	2	0	2	0	0	0	0	0	0	0	0	0	0	0	0	0	0	0	0	0	2	1	1	0	1	0	0	1	1	0	0	1	5	0	0	0	1	1	3	0	1	1	2	0
OTU11773	5	7	3	0	0	2	2	2	3	0	3	0	0	0	0	0	0	0	0	0	0	0	0	0	1	3	3	2	1	2	1	1	2	4	1	0	0	0	0	0	0	0	0	0	0	0	0	0	1
OTU11774	0	0	0	0	0	0	0	0	0	0	0	0	0	0	0	0	0	0	0	0	0	0	0	0	1	0	1	1	0	2	0	2	2	0	1	0	0	0	0	0	0	0	0	0	0	0	0	0	0
OTU11775	1	0	3	3	6	1	1	3	4	1	0	2	0	0	0	0	0	0	0	0	0	0	0	0	0	0	2	0	2	2	0	2	0	1	1	0	4	3	2	1	1	0	1	0	0	1	0	0	0
OTU11776	3	9	6	5	6	6	5	3	6	1	7	2	0	0	0	0	0	0	0	0	0	3	2	1	1	2	1	2	4	2	0	1	0	1	2	0	7	7	8	3	0	0	0	2	0	1	0	0	3
OTU11777	0	1	1	2	1	0	0	0	2	0	3	0	1	1	0	1	2	0	0	0	0	0	0	0	2	0	2	5	2	1	1	1	6	1	3	2	3	0	0	2	2	1	0	3	0	0	1	0	1
OTU11778	0	0	0	0	0	0	0	0	1	0	0	0	1	0	0	0	0	0	0	0	0	0	0	0	1	2	0	1	2	4	0	0	2	4	0	0	3	1	3	2	1	0	0	0	0	1	0	0	1
OTU11779	0	0	0	0	0	0	0	0	1	0	0	0	0	0	0	0	0	0	0	0	0	0	0	0	2	2	3	2	2	3	3	6	2	2	5	2	0	0	0	0	0	0	0	0	0	1	0	0	0
OTU1178	10	33	27	11	20	11	24	28	38	15	48	11	0	0	0	1	0	0	0	1	0	6	8	7	8	11	10	1	9	8	6	3	7	9	6	7	0	0	0	0	0	0	0	2	0	0	0	0	34
OTU11780	0	0	0	0	0	0	0	0	0	0	0	0	0	0	0	0	0	0	0	0	0	0	0	0	2	0	6	2	0	3	1	3	0	1	0	0	0	0	0	0	0	0	0	0	0	0	0	0	0
OTU11781	4	1	5	0	2	5	10	15	8	4	7	6	1	4	1	0	0	0	0	0	0	0	2	0	5	1	11	7	23	18	19	9	10	16	10	9	0	3	6	0	0	0	0	0	0	0	0	0	3
OTU11782	0	0	0	0	0	0	0	0	0	0	0	0	0	0	0	0	0	0	0	0	0	0	0	0	0	0	0	0	0	1	0	0	0	0	0	0	0	0	0	0	0	0	0	0	0	0	0	0	0
OTU11783	0	0	0	0	0	0	0	0	0	0	0	0	0	0	0	0	0	0	0	0	0	0	0	0	0	1	0	7	1	5	0	1	2	4	1	1	0	0	0	0	0	0	1	0	0	0	0	0	0
OTU11784	0	0	0	0	0	0	0	0	0	0	0	0	0	0	0	0	0	0	0	0	0	0	0	0	1	0	1	5	1	6	1	1	0	0	3	4	3	1	2	0	0	0	0	0	0	0	0	0	0
OTU11785	0	0	0	0	0	0	0	0	0	0	0	0	0	0	0	0	0	0	0	0	0	0	0	0	0	0	0	1	1	2	0	0	0	2	0	0	0	0	0	0	0	0	0	0	0	0	0	0	1
OTU11786	1	1	0	1	0	0	0	2	0	0	1	1	0	0	0	0	0	0	0	0	0	0	0	0	1	2	1	1	1	1	2	0	0	2	4	0	1	2	1	1	0	0	0	1	3	0	1	2	0
OTU11787	0	2	0	1	0	0	2	1	1	0	1	1	0	0	0	0	0	0	0	0	0	0	0	0	2	0	1	2	0	3	0	1	0	5	3	0	0	0	0	0	0	0	0	0	0	0	0	0	0
OTU11788	0	2	0	0	0	0	1	0	0	0	0	0	0	0	0	0	0	0	0	0	0	0	0	0	3	0	3	2	2	3	1	0	3	0	1	0	0	0	0	0	0	0	0	0	0	0	0	0	0
OTU11789	0	0	0	0	2	1	2	2	1	1	1	1	0	0	0	0	0	0	0	0	0	0	0	0	0	0	0	1	2	1	0	0	0	2	0	1	1	0	0	1	0	0	0	0	0	0	0	0	0
OTU11791	1	3	0	0	0	0	0	0	0	0	0	0	0	0	0	0	0	0	0	0	0	0	0	0	0	1	1	1	6	3	2	1	2	3	1	1	0	0	0	0	0	0	0	0	0	0	0	0	0
OTU11792	0	0	0	0	0	0	0	0	0	0	0	0	0	0	0	0	0	0	0	0	0	0	0	0	0	0	0	0	1	1	0	1	1	0	1	0	0	0	0	0	0	0	0	0	0	0	0	0	0
OTU11793	0	1	0	0	0	0	0	0	0	0	0	0	0	0	0	0	0	0	0	0	0	0	0	0	3	0	2	0	1	3	0	1	1	0	1	1	0	0	0	0	0	0	0	0	0	0	0	0	0
OTU11794	0	0	0	0	0	0	0	0	0	0	0	0	0	0	0	0	0	0	0	0	0	0	0	0	4	2	1	2	2	2	0	1	1	4	0	0	0	0	0	0	0	0	0	0	0	0	0	0	0
OTU11795	0	0	0	1	0	0	0	0	0	0	0	0	0	0	0	0	0	0	0	0	0	0	0	0	0	3	0	0	2	2	0	0	0	1	0	1	0	0	1	0	0	0	0	0	0	0	0	0	0
OTU11796	0	0	0	0	0	0	0	1	1	0	0	0	0	0	0	0	0	0	0	0	0	0	0	0	0	0	0	0	0	2	0	0	0	0	1	0	0	0	0	0	0	0	1	1	0	0	0	1	0
OTU11797	0	0	0	0	0	1	0	0	0	0	0	1	0	0	0	0	0	0	0	0	0	0	0	0	0	1	0	1	2	1	0	0	0	0	0	0	0	0	0	0	0	0	0	0	0	0	0	0	0
OTU11798	1	0	0	0	0	1	0	0	0	1	0	0	0	0	0	0	0	0	0	0	1	0	0	0	0	0	0	0	0	1	0	0	0	0	0	0	0	0	0	0	0	0	0	0	0	0	1	0	0
OTU11799	5	1	5	4	5	1	3	5	3	0	1	0	0	0	0	0	0	0	0	0	0	0	0	0	3	6	2	6	14	6	1	3	2	4	1	2	2	2	1	0	0	0	0	0	0	0	0	0	0
OTU118	0	0	1	1	1	0	0	0	1	0	1	0	0	0	0	216	345	328	511	408	522	0	1	1	0	0	0	3	0	0	0	0	0	0	0	0	0	0	0	7	4	8	6	8	1	0	0	0	0
OTU1180	14	12	13	30	41	38	24	27	24	17	24	26	7	7	6	0	1	0	1	5	2	8	16	8	5	2	5	1	1	1	0	0	0	0	4	6	1	1	0	11	11	3	1	0	1	0	1	1	0
OTU11800	0	0	0	0	0	0	0	2	0	0	0	0	0	0	0	0	0	0	0	0	0	0	0	0	1	1	1	1	3	1	2	3	0	0	4	1	0	0	1	1	0	0	0	0	0	0	0	0	0
OTU11801	1	2	0	1	0	0	1	0	1	0	1	1	0	0	0	0	0	0	0	0	0	0	0	0	0	0	0	0	2	2	1	0	1	0	5	3	1	1	0	2	0	4	3	0	1	2	6	4	2
OTU11802	0	0	0	0	0	0	0	0	0	0	0	0	0	0	0	0	0	0	0	0	0	0	0	0	2	1	1	2	2	3	1	0	1	1	1	3	2	0	0	0	0	0	0	0	0	0	0	0	0
OTU11803	2	2	3	1	1	2	2	4	4	0	7	3	0	0	0	0	0	0	0	0	0	0	0	0	1	1	1	0	3	1	1	2	3	0	0	0	1	0	0	0	0	0	0	0	0	0	0	0	0
OTU11805	0	0	0	0	0	0	0	1	0	0	0	0	0	0	0	0	0	0	0	0	0	0	0	0	0	0	0	0	1	3	2	1	0	0	0	0	0	0	0	0	0	0	0	0	0	0	0	0	0
OTU11806	0	0	0	0	2	1	0	1	1	0	0	0	0	0	0	0	0	0	0	0	0	0	0	0	0	2	0	0	1	2	0	1	0	1	2	1	0	0	1	0	0	0	0	0	0	0	0	0	1
OTU11807	0	0	0	0	0	0	0	0	0	0	0	0	0	0	0	0	0	0	0	0	0	0	0	0	2	4	0	1	2	1	2	0	1	2	2	0	0	0	0	0	0	0	0	0	0	0	0	0	0
OTU11808	0	0	0	1	0	0	0	0	0	0	0	0	0	0	0	0	0	0	0	0	0	0	0	0	0	0	1	1	0	1	0	3	1	1	1	1	0	0	0	0	0	0	0	0	0	1	0	0	0
OTU11809	3	4	0	1	1	0	0	1	0	0	1	0	0	0	0	0	0	0	0	0	0	0	0	0	0	0	0	1	0	2	0	1	0	2	1	1	0	0	1	0	0	0	0	0	0	0	0	0	0
OTU1181	6	6	4	3	2	3	3	2	6	0	3	3	0	0	0	0	0	0	0	0	0	2	1	2	0	0	0	0	0	0	0	0	0	0	0	0	0	0	0	0	0	0	0	0	0	0	0	0	0
OTU11810	8	7	6	1	1	1	2	2	2	2	0	0	0	0	0	0	0	0	0	0	0	0	0	0	2	0	1	0	1	1	1	1	1	1	0	1	0	11	23	0	0	0	0	0	0	0	0	0	0
OTU11811	0	0	0	0	0	0	0	0	0	0	0	0	0	0	0	0	0	0	0	0	0	0	0	0	2	1	1	2	1	1	0	2	0	0	2	3	0	2	1	0	0	0	1	7	1	1	0	0	0
OTU11812	0	0	0	0	0	0	0	0	0	0	0	0	0	0	0	0	0	0	0	0	0	0	0	0	0	0	0	1	2	1	0	0	0	0	0	0	0	0	0	0	0	0	0	0	0	0	0	1	0
OTU11813	0	0	0	0	0	0	0	1	1	0	0	0	0	0	0	0	0	0	0	0	0	0	0	0	0	0	0	0	0	1	0	0	1	2	0	0	2	0	1	2	0	0	0	0	0	1	0	0	0
OTU11814	0	0	0	0	0	0	0	0	0	0	0	0	0	0	0	0	0	0	0	0	0	0	0	0	0	0	1	0	1	1	0	0	0	0	0	0	1	0	0	0	1	1	0	0	1	2	1	1	0
OTU11815	0	0	0	0	0	0	0	0	1	0	0	0	0	0	0	0	0	0	0	0	0	0	0	0	2	2	2	0	2	2	5	3	2	2	4	3	2	5	2	1	0	0	0	2	0	0	1	1	0
OTU11816	0	0	0	0	0	0	0	0	0	0	0	0	0	0	0	0	0	0	0	0	0	0	0	0	0	0	0	0	2	2	0	1	1	1	1	0	0	0	0	0	0	0	0	0	0	0	0	0	0
OTU11817	0	0	0	0	0	0	0	0	0	0	0	0	0	0	0	0	0	0	0	0	0	0	0	0	0	0	0	0	0	1	0	0	2	0	0	0	0	0	0	0	0	0	0	0	0	0	0	0	1
OTU11818	0	0	0	0	1	0	0	0	0	0	0	0	0	0	0	0	0	0	0	0	0	0	0	0	0	0	1	1	7	9	1	3	8	3	3	2	4	0	1	0	0	0	0	2	0	1	1	0	0
OTU11819	0	2	1	2	3	0	4	0	1	4	2	2	0	0	0	0	0	0	0	0	0	0	0	1	5	1	1	1	1	7	1	1	4	3	0	2	0	0	0	0	0	0	0	0	0	0	0	0	0
OTU1182	0	0	0	0	1	0	0	0	0	0	0	0	0	0	0	0	0	0	0	0	0	0	0	0	0	0	0	0	0	0	0	0	0	0	0	0	2	3	7	0	0	0	0	0	0	2	0	0	0
OTU11820	1	1	1	0	0	1	0	0	0	1	0	1	0	0	0	0	0	0	0	0	0	0	0	0	0	0	1	1	2	1	0	0	0	0	0	1	0	0	0	0	0	0	0	0	0	0	0	0	0
OTU11821	0	1	1	0	2	0	0	0	0	0	0	0	0	0	0	0	0	0	0	0	0	0	0	0	2	1	1	1	1	3	2	3	0	0	5	0	0	0	0	0	0	0	0	0	0	0	0	0	5
OTU11822	0	0	0	0	0	0	0	0	0	0	0	0	0	0	0	0	0	0	0	0	0	0	0	0	0	0	0	0	1	2	0	0	0	1	0	0	0	0	0	0	0	0	0	0	0	0	0	0	0
OTU11823	0	0	0	0	0	0	1	0	0	0	1	0	0	0	0	0	0	0	0	0	0	0	0	0	0	0	0	0	1	1	1	0	0	0	0	0	0	0	0	0	0	0	0	0	0	0	0	0	1
OTU11824	2	3	0	1	5	1	4	6	6	3	1	3	0	0	0	0	0	0	0	0	0	0	0	0	0	0	0	0	0	2	1	0	2	0	0	0	0	1	0	0	0	0	0	0	0	0	0	0	0
OTU11825	0	0	1	0	0	0	1	2	0	0	1	1	1	0	1	0	0	0	0	0	0	0	0	0	0	2	1	2	8	2	5	3	3	2	0	0	0	2	1	0	0	0	0	0	0	0	0	0	0
OTU11826	0	0	0	0	1	0	0	0	0	0	0	0	0	0	0	0	0	0	0	0	0	0	0	0	0	0	0	0	2	3	0	0	0	2	0	0	2	0	6	4	1	1	1	0	0	0	1	0	1
OTU11828	0	0	1	0	1	0	1	0	1	0	1	1	0	0	0	0	0	0	0	0	0	0	0	0	0	2	1	1	1	1	2	2	1	0	5	4	0	0	4	0	0	0	0	0	0	0	0	0	1
OTU11829	0	2	3	0	0	0	1	2	0	0	0	0	0	0	0	0	0	0	0	0	0	0	0	0	0	0	0	1	1	1	1	1	0	0	2	3	1	1	2	0	2	1	0	1	0	1	0	0	0
OTU1183	0	0	0	1	0	0	0	0	0	0	0	0	2	2	1	1	0	0	2	1	3	0	1	1	0	0	0	0	0	0	0	0	1	0	0	0	0	0	1	1	1	1	0	3	0	0	0	0	0
OTU11830	0	0	0	0	0	0	0	0	0	0	0	0	0	0	0	0	0	0	0	0	0	0	0	0	0	0	0	0	0	0	2	0	1	0	0	0	0	0	0	0	0	0	0	0	0	0	0	0	0
OTU11831	0	0	0	0	0	0	0	5	0	0	0	0	0	0	0	0	0	0	0	0	0	0	0	0	1	0	0	8	5	3	5	1	2	2	3	1	0	0	0	0	0	0	0	0	0	0	0	0	0
OTU11832	0	1	0	3	0	1	4	5	7	0	2	1	0	3	0	0	0	0	0	0	0	0	0	0	0	1	0	2	2	1	5	1	2	1	6	12	0	0	0	0	0	0	0	0	0	0	0	0	0
OTU11833	1	0	0	0	0	0	0	0	0	0	0	0	0	0	0	0	0	0	0	0	0	0	0	0	0	0	0	0	1	0	1	0	0	0	0	0	0	0	0	0	0	0	0	0	0	0	0	0	0
OTU11834	0	1	1	0	1	0	0	1	0	0	0	0	0	0	0	0	0	0	0	0	0	0	0	0	0	1	0	5	0	0	1	3	1	0	1	0	4	0	2	0	0	0	0	3	0	0	0	0	0
OTU11835	0	0	1	0	0	0	0	1	2	1	1	4	0	0	0	0	0	0	0	0	0	0	1	0	1	2	0	2	1	0	1	0	2	1	1	1	0	0	0	0	0	0	0	0	0	0	0	0	0
OTU11836	0	0	0	0	0	0	0	1	0	0	0	0	0	0	0	0	0	0	0	0	0	0	0	0	1	0	0	0	1	1	1	0	2	0	2	0	0	0	0	0	0	0	0	0	0	0	0	0	0
OTU11837	1	2	1	0	1	0	1	1	0	0	0	0	0	0	0	0	0	0	0	0	0	1	0	0	0	0	1	0	2	1	1	1	0	1	0	1	0	0	0	0	0	0	0	0	0	0	0	0	1
OTU11838	0	0	0	0	0	0	0	0	0	0	0	0	0	0	0	0	0	0	0	0	0	0	0	0	0	0	0	0	2	0	2	2	3	0	1	0	0	0	0	0	0	0	0	0	0	0	0	0	0
OTU11839	1	1	1	1	5	2	3	1	3	0	1	0	0	0	0	0	0	0	0	0	0	0	0	0	2	1	6	10	4	3	5	5	4	6	4	1	1	0	1	0	0	0	0	0	0	0	0	0	0
OTU1184	4	3	5	5	4	1	3	2	3	1	5	3	0	0	0	1	0	0	1	3	0	0	0	0	16	19	29	13	38	14	5	14	21	35	12	7	4	0	20	3	5	4	5	11	0	4	0	2	32
OTU11840	0	0	0	0	0	0	0	0	0	0	0	0	0	0	0	0	0	0	0	0	0	0	0	0	0	0	0	0	2	0	1	0	0	0	0	0	0	0	0	0	0	0	0	0	0	0	0	0	0
OTU11841	0	0	0	0	0	0	0	0	0	0	0	0	0	0	0	0	0	0	0	0	0	0	0	0	0	2	0	1	0	0	4	1	1	0	1	0	0	0	0	0	0	0	0	0	0	0	0	0	0
OTU11842	0	0	0	0	0	0	0	0	0	0	0	0	0	0	0	0	0	0	0	0	0	0	0	0	1	1	0	0	3	1	5	1	2	1	0	0	0	1	0	0	0	0	0	0	0	0	0	0	0
OTU11843	0	0	2	0	0	0	1	0	0	0	0	0	0	0	0	0	0	0	0	0	0	0	0	0	1	0	0	2	0	0	10	0	2	1	0	0	0	0	0	0	0	0	0	0	0	0	0	0	0
OTU11844	2	1	0	0	0	0	0	0	0	0	0	0	0	0	0	0	0	0	0	0	0	0	0	0	0	1	2	3	2	0	2	2	0	4	0	0	0	0	0	0	0	0	0	0	0	0	0	0	0
OTU11845	0	0	0	0	0	0	0	1	0	0	0	0	0	0	0	0	0	0	0	0	0	0	0	0	1	1	1	0	3	0	2	4	1	0	2	1	3	0	2	0	0	0	2	3	2	0	1	0	0
OTU11846	1	0	3	4	1	2	2	1	1	0	1	0	0	0	0	0	0	0	0	0	0	0	0	1	6	3	2	16	13	6	10	11	9	16	12	9	5	4	4	0	0	1	0	1	0	0	1	0	0
OTU11847	0	0	0	0	0	0	0	0	0	0	0	0	0	0	0	0	0	0	0	0	0	0	0	0	1	5	2	0	4	3	5	4	3	2	0	0	0	0	0	0	0	0	0	0	0	0	0	0	0
OTU11848	2	0	0	0	0	1	2	0	1	0	2	1	0	0	0	0	0	0	0	0	0	0	0	0	0	1	1	2	1	0	3	2	1	8	2	1	0	0	0	0	0	0	0	0	0	0	0	0	0
OTU11849	0	1	0	0	0	0	0	0	0	0	0	0	0	0	0	0	0	0	0	0	0	0	0	0	0	2	0	2	0	2	1	1	0	1	0	0	0	0	0	0	0	0	0	0	0	0	0	0	0
OTU11850	5	0	4	0	1	2	2	4	1	3	2	2	0	0	0	0	0	0	0	0	0	0	0	0	2	2	0	4	7	1	5	0	1	2	3	0	0	0	0	0	0	0	0	0	0	0	0	0	0
OTU11851	0	0	0	0	0	0	0	0	0	0	0	0	0	0	0	0	0	0	0	0	0	0	0	0	5	2	2	2	0	1	1	0	2	3	1	0	0	0	0	0	0	1	0	0	0	0	0	0	0
OTU11852	0	0	0	0	0	0	0	0	0	0	0	0	0	0	0	0	0	0	0	0	0	0	0	0	0	0	1	1	0	3	1	0	0	1	0	0	0	0	0	0	2	1	1	0	0	0	0	0	0
OTU11853	0	0	0	0	0	0	0	0	0	0	0	0	0	0	0	0	0	0	0	0	0	0	0	0	0	0	0	0	1	0	5	0	1	3	1	4	1	0	0	0	0	0	0	0	0	0	0	0	0
OTU11854	0	0	0	0	0	0	0	0	0	0	0	0	0	0	0	0	0	0	0	0	0	0	0	0	0	1	0	2	2	0	1	1	1	2	4	1	1	2	3	0	0	0	0	0	0	0	0	0	0
OTU11855	1	0	0	2	1	0	3	1	0	0	2	0	0	0	0	0	0	0	0	0	0	0	0	0	0	0	1	0	3	2	2	3	1	0	2	1	1	2	2	0	0	0	0	0	0	0	0	0	1
OTU11856	0	0	0	0	0	0	0	0	0	0	0	0	0	0	0	0	0	0	0	0	0	0	0	0	6	3	1	1	10	3	4	4	2	4	1	0	0	0	0	0	0	0	0	0	0	0	0	0	1
OTU11857	0	0	0	0	0	0	0	1	0	0	0	0	0	0	0	0	0	0	0	0	0	0	0	0	0	0	0	0	1	0	4	0	0	0	0	0	0	0	0	0	0	0	0	0	0	1	0	0	0
OTU11858	0	0	0	0	0	0	0	0	0	0	0	0	0	0	0	0	0	0	0	0	0	0	0	0	0	0	0	0	0	1	1	0	0	0	0	0	0	0	0	0	0	0	0	0	0	0	0	0	0
OTU11859	0	0	0	1	0	0	0	0	0	0	0	0	0	1	0	0	0	0	0	0	0	0	0	0	1	2	2	5	6	0	11	8	2	5	2	0	0	0	0	0	0	0	0	1	0	0	0	0	0
OTU1186	0	0	0	0	0	2	0	0	0	0	0	0	0	1	0	0	0	0	1	0	1	0	0	0	0	0	0	0	0	0	0	0	0	0	0	0	0	0	1	0	0	0	0	1	0	0	0	0	1
OTU11860	4	4	3	2	1	2	6	12	3	9	7	9	1	0	0	0	0	0	0	0	0	0	0	0	4	2	3	2	2	1	7	3	1	6	6	9	1	1	2	1	2	0	1	10	8	10	8	4	0
OTU11861	0	2	0	0	1	1	0	0	0	0	2	0	0	0	0	0	0	0	0	0	0	0	0	0	0	0	0	1	1	2	1	2	0	1	0	0	0	0	0	0	1	0	0	0	0	0	0	0	0
OTU11862	0	1	2	0	0	0	0	0	0	0	0	0	0	0	0	0	0	0	0	0	0	0	0	0	0	1	1	0	0	0	1	1	2	2	0	1	0	1	0	0	1	0	1	3	0	1	0	0	0
OTU11863	1	0	0	3	0	1	0	0	0	0	0	0	0	0	0	0	0	0	0	0	0	0	0	0	0	0	1	1	1	0	3	1	0	0	2	2	2	2	2	1	0	0	0	0	0	0	0	0	0
OTU11864	0	0	0	0	0	0	1	0	0	0	0	0	0	0	0	0	0	0	0	0	0	0	0	0	1	2	0	1	1	3	2	0	0	2	0	0	0	0	0	0	0	0	0	0	0	0	0	0	0
OTU11865	0	0	0	1	0	0	0	1	1	0	0	0	0	0	0	0	0	0	0	0	0	0	0	0	0	0	1	0	0	0	1	1	0	1	0	0	0	0	1	0	1	0	1	0	0	0	2	0	0
OTU11866	0	0	0	0	0	0	0	0	1	0	0	0	0	0	0	0	0	0	0	0	0	0	0	0	2	1	3	0	2	4	4	0	2	1	0	0	0	0	0	0	0	0	0	0	0	0	0	0	0
OTU11867	0	0	0	0	0	0	0	0	0	0	0	0	0	0	0	0	0	0	0	0	0	0	0	0	2	3	0	1	1	1	3	2	1	2	1	0	0	0	0	0	0	0	0	0	0	0	0	0	0
OTU11868	0	0	0	0	0	0	0	1	0	0	0	0	0	0	0	0	0	0	0	0	0	0	0	0	0	0	2	1	0	0	1	1	0	1	0	0	0	0	0	0	0	0	0	0	0	0	0	0	0
[truncated: 16,908 more rows]
[truncated: 12 more columns]

## Sheet: Fungi
The unrarefied operational taxonomic unit table of fungi used in this study includes taxonomic information
#OTU ID	YT1	YT2	YT3	YT4	YT5	YT6	YT7	YT8	YT9	YT10	YT11	YT12	QY1	QY2	QY3	QY4	QY5	QY6	QY7	QY8	QY9	QY10	QY11	QY12	CW1	CW2	CW3	CW4	CW5	CW6	CW7	CW8	CW9	CW10	CW11	CW12	FK1	FK2	FK3	FK4	FK5	FK6	FK7	FK8	FK9	FK10	FK11	FK12	FQ1
Total read numbers	16432	14874	14916	18265	12681	16453	14248	5571	16874	23905	17573	14486	16183	13476	27400	17508	18742	18696	18860	20411	21293	19333	17389	15847	14166	12448	14994	15281	13638	15431	16619	14301	19468	14419	15019	17086	14519	19532	17414	15139	15342	17389	19227	15408	14288	14916	17699	20034	16262
OTU1	0	0	0	0	2	0	0	0	0	0	0	0	1	0	0	1	0	1	0	0	0	0	0	0	7	11	25	8	14	38	3018	228	176	110	2	174	25	113	29	9327	330	226	1829	1489	41	261	13181	514	0
OTU10	0	105	0	6	0	0	12	1	5	67	5497	3595	0	0	1	0	0	0	0	0	0	0	0	0	0	0	0	0	0	0	0	0	0	0	0	0	0	0	0	0	0	0	0	1	0	1	0	0	0
OTU100	0	0	1	0	0	0	0	0	0	0	0	0	248	55	1159	0	0	0	0	0	0	0	0	0	0	0	0	0	0	0	0	0	0	0	0	0	0	0	0	0	0	0	0	0	0	0	0	0	0
OTU1000	0	0	0	54	0	0	3	0	2	3	1	3	20	16	3	0	2	0	0	1	2	22	13	10	0	0	0	0	0	0	0	0	0	0	0	0	0	0	0	0	0	0	0	0	0	0	0	0	0
OTU1001	0	0	0	0	7	0	1	1	0	0	1	0	0	0	0	0	0	0	0	0	0	0	0	0	35	0	26	2	0	0	1	0	3	0	1	4	0	0	0	0	1	3	0	0	0	2	0	0	0
OTU1002	4	43	1	28	39	27	43	34	36	136	28	45	1	2	2	0	0	0	64	2	0	199	82	83	15	0	15	0	0	7	11	6	10	3	32	134	10	134	135	8	40	56	25	14	16	6	0	6	78
OTU1003	0	0	0	0	0	0	0	0	0	0	0	0	0	0	0	0	0	0	0	0	0	0	0	0	0	0	0	0	0	0	22	0	0	0	11	73	0	0	0	0	0	0	0	0	0	0	0	0	0
OTU1004	0	0	0	0	0	0	0	0	0	0	0	0	0	0	0	0	0	0	0	0	0	0	0	0	1	11	0	3	27	0	24	0	0	7	0	4	0	0	0	0	0	0	0	0	0	0	0	0	0
OTU1005	0	0	0	0	0	0	0	0	0	0	0	0	0	0	0	0	0	0	0	0	0	0	0	0	3	0	0	3	104	0	0	3	0	0	0	0	0	0	0	0	0	0	0	0	0	0	0	0	3
OTU1006	0	0	0	0	0	0	0	0	0	0	0	0	0	0	0	0	0	0	0	0	0	0	0	0	0	0	0	0	0	0	0	0	0	0	0	0	15	8	31	0	1	2	0	3	0	0	0	0	0
OTU1007	0	0	0	0	0	0	0	0	0	0	0	0	0	0	0	0	0	0	0	0	0	0	0	0	0	0	0	0	0	0	0	0	0	0	1	0	0	0	0	0	0	0	0	0	0	55	0	0	0
OTU1009	0	0	0	0	0	0	0	0	0	0	6	1	0	0	0	0	0	0	0	0	0	0	0	0	0	0	0	0	0	0	0	0	0	0	0	0	0	0	0	0	0	0	5	2	0	2	0	52	0
OTU101	0	0	0	0	0	0	0	0	0	0	0	0	0	0	0	0	0	0	0	0	0	71	252	39	0	14	0	0	0	0	0	1	0	0	40	0	0	0	0	0	0	0	0	0	28	3	0	0	0
OTU1010	0	0	0	1	0	0	0	0	0	0	0	0	0	0	0	0	0	7	0	0	0	0	0	0	0	0	2	0	0	0	0	0	0	0	0	0	47	0	8	5	25	20	24	78	76	37	9	96	0
OTU1011	0	0	0	0	0	0	0	0	0	0	0	0	0	0	0	0	0	0	0	0	0	0	0	0	0	0	0	0	0	0	0	0	0	0	0	0	22	2	3	10	8	25	14	8	0	6	1	3	0
OTU1012	0	0	0	0	0	0	0	0	0	0	0	0	0	0	0	0	0	0	0	0	0	0	0	0	0	0	0	0	0	0	0	0	0	0	0	0	13	44	46	4	16	9	10	88	152	17	2	119	26
OTU1013	0	0	0	0	0	0	0	0	0	0	0	0	0	0	0	0	0	0	0	0	0	0	0	0	0	0	0	0	0	0	5	0	1	0	14	21	0	0	0	0	15	57	0	0	2	0	0	6	0
OTU1014	0	0	0	0	0	0	0	0	0	0	0	0	0	0	0	0	0	0	0	0	0	0	0	0	0	0	0	0	0	0	0	0	0	0	0	0	0	3	0	1	10	11	2	0	0	6	32	2	0
OTU1015	0	0	0	0	0	0	0	0	0	0	0	0	0	0	0	0	0	0	0	0	0	0	0	0	0	0	0	0	0	0	0	0	0	0	0	0	0	0	0	0	0	0	87	1	0	0	0	0	0
OTU1016	0	0	0	0	0	0	0	0	0	0	0	0	0	0	0	0	0	0	0	0	0	0	0	0	0	0	0	0	0	0	0	0	0	0	0	0	0	0	0	0	0	0	0	82	0	0	0	0	0
OTU1017	0	0	0	0	0	0	0	0	0	0	0	0	0	0	0	0	0	0	0	0	0	0	0	0	0	0	0	0	0	0	0	0	0	0	0	0	0	0	0	0	0	0	0	0	0	0	0	0	64
OTU1018	0	0	0	0	0	0	0	0	0	0	0	0	0	0	0	0	0	0	0	0	0	0	0	0	0	0	0	0	0	0	0	0	0	0	0	0	0	0	0	0	0	0	0	0	0	0	0	0	5
OTU1019	0	0	0	4	0	1	0	0	0	0	0	0	0	0	0	0	0	0	0	0	0	0	0	0	0	0	0	0	0	0	1	2	5	0	0	0	0	0	0	0	0	0	0	0	1	0	0	0	0
OTU102	0	0	0	0	0	0	1	0	0	0	0	0	60	72	57	0	0	0	0	0	0	0	0	0	0	0	0	0	0	0	0	0	0	0	0	0	0	0	0	0	0	0	2	0	0	0	0	0	0
OTU1020	17	3	1	1	13	1	7	3	7	0	1	0	0	0	0	0	0	0	0	0	0	0	0	0	1	0	1	0	0	0	4	0	5	0	12	0	0	0	0	0	0	0	0	0	0	0	0	0	0
OTU1021	0	0	0	0	0	0	0	0	1	0	0	0	0	0	0	0	0	0	0	0	0	0	0	0	0	0	0	0	0	0	0	0	0	0	0	0	15	0	2	7	5	5	5	19	1	0	0	0	315
OTU1022	0	0	0	0	0	0	0	0	0	0	0	0	0	0	0	0	0	0	0	0	0	0	0	0	0	0	0	0	0	0	0	0	0	0	0	0	0	0	0	0	0	0	0	0	0	0	0	0	0
OTU1023	3	44	19	0	26	3	3	5	0	0	3	2	0	0	0	0	0	0	0	0	0	1	0	0	0	0	0	0	0	0	0	0	0	0	0	0	0	0	0	0	0	0	0	0	0	0	0	0	1
OTU1024	1	3	0	0	13	2	0	1	0	0	0	1	0	0	0	0	0	0	0	0	0	0	0	0	0	0	0	0	0	0	0	0	0	0	0	0	0	0	0	0	0	0	0	0	0	0	0	0	15
OTU1025	0	0	4	0	1	1	0	0	0	0	0	0	0	0	0	0	0	0	0	0	0	0	0	0	0	0	0	0	0	0	0	0	0	0	0	0	0	0	0	0	0	0	0	0	0	0	0	0	1
OTU1026	0	0	0	0	0	0	0	0	0	0	0	0	1	0	0	0	0	0	0	0	0	0	0	0	0	0	0	0	0	0	0	0	0	0	0	0	0	0	0	0	0	0	0	0	0	0	0	0	0
OTU1027	0	0	0	0	0	0	0	0	0	0	0	0	0	0	0	0	0	0	0	0	0	0	0	0	0	0	0	0	0	0	0	0	0	0	0	0	0	0	0	0	0	0	0	0	0	0	0	0	0
OTU1028	0	0	0	0	0	0	0	0	0	1	0	0	0	0	0	0	0	0	0	0	0	0	0	0	0	0	0	0	0	0	0	0	0	0	0	0	0	0	0	0	1	0	5	0	0	0	0	0	0
OTU1031	0	0	0	0	0	0	0	0	0	0	0	0	62	60	123	3	2	0	0	3	1	0	0	0	0	0	0	0	0	3	0	0	0	0	0	0	0	0	0	0	0	0	0	0	0	0	0	0	0
OTU1033	0	0	0	0	0	0	0	0	0	0	0	0	0	0	0	0	0	0	0	0	0	35	2	1	0	0	0	0	0	0	0	0	0	0	0	0	0	0	0	0	0	0	0	0	0	0	0	0	0
OTU1034	0	0	0	0	0	0	0	0	0	0	0	0	0	0	0	0	0	3	4	0	0	0	0	0	0	0	0	0	0	0	0	0	0	0	0	0	0	0	0	0	0	0	0	0	0	0	0	0	0
OTU1035	3	0	24	0	0	0	6	5	4	0	30	14	0	0	0	1	2	0	3	0	2	0	13	25	0	0	0	0	0	0	0	0	0	0	0	0	0	0	0	0	0	0	0	0	0	0	0	0	0
OTU1036	2	2	0	1	0	2	5	0	1	4	11	4	25	0	64	0	0	4	31	0	0	2	1	7	0	0	2	2	0	0	2	1	0	0	1	1	6	12	0	2	1	1	2	0	0	3	0	8	0
OTU1037	0	0	0	0	0	0	0	0	0	0	0	0	0	1	0	22	18	12	2	0	13	0	0	0	0	0	0	0	0	0	0	0	0	0	0	0	0	0	0	0	0	0	0	0	0	0	0	0	0
OTU1038	0	0	0	0	0	0	0	0	0	0	0	0	0	0	0	0	0	0	26	22	19	0	0	0	0	0	0	0	0	0	0	0	0	0	0	0	0	0	0	0	0	0	0	0	0	0	0	0	0
OTU104	0	1	0	6	1	0	10	8	13	24	19	7	0	1	0	0	1	2	0	0	0	0	0	1	8	1	17	0	1	0	30	30	19	1	122	55	337	342	712	71	190	451	316	706	284	369	119	367	2
OTU1040	14	50	0	23	0	0	5	0	0	0	17	7	1	0	0	0	0	0	0	1	3	2	2	2	0	0	0	0	0	0	0	0	0	0	0	0	0	0	0	0	0	0	0	0	0	0	0	0	0
OTU1041	0	51	3	0	0	1	0	0	2	0	0	1	0	0	0	2	1	0	0	0	0	0	0	0	0	0	0	0	0	0	0	0	0	0	0	0	0	1	0	0	0	0	0	0	0	0	0	0	0
OTU1042	28	14	21	10	30	20	2	0	0	5	1	3	1	0	0	2	0	0	0	5	0	5	6	5	0	0	0	0	0	0	0	0	0	0	0	0	2	0	0	0	0	0	0	0	0	0	0	0	0
OTU1043	0	0	55	0	0	1	4	0	4	0	0	0	0	0	0	0	0	0	0	0	0	0	0	0	0	0	0	0	0	0	0	0	0	0	0	0	0	0	0	0	0	0	0	0	0	0	0	0	0
OTU1044	9	6	5	7	3	11	9	8	23	0	6	4	0	0	0	0	0	0	0	0	0	0	0	0	0	0	0	0	0	0	0	0	0	0	0	0	0	0	0	0	0	0	0	0	0	0	0	0	0
OTU1045	44	19	22	11	14	5	5	5	13	17	6	6	6	2	6	0	0	0	0	0	0	3	1	1	2	1	18	10	0	0	1	3	0	24	6	0	0	0	0	0	0	0	0	0	0	0	0	0	0
OTU1046	6	7	6	4	0	4	7	2	12	26	8	7	0	0	0	0	0	0	0	0	0	0	0	0	0	0	0	0	0	0	0	0	0	0	0	9	0	0	0	0	0	0	0	0	0	0	0	0	0
OTU1047	0	0	0	0	0	0	22	0	39	0	0	0	0	0	0	0	0	0	0	0	0	0	0	0	0	0	0	0	0	0	0	0	0	0	0	0	0	0	0	0	0	0	0	0	0	0	0	0	0
OTU1048	0	0	0	0	0	0	0	0	0	0	0	0	0	0	0	0	0	0	0	0	0	0	0	0	58	0	0	0	0	0	0	0	0	0	0	0	0	0	0	0	0	0	1	0	0	0	0	0	0
OTU1049	0	0	0	0	0	0	0	0	5	0	30	11	0	0	0	0	0	0	0	0	0	0	0	0	0	2	0	442	13	1	3	0	1	1	106	59	4	0	2	0	1	0	0	0	14	0	0	0	1
OTU105	61	83	27	63	18	23	48	0	31	159	104	41	8	4	0	6	1	0	7	4	5	10	39	7	0	0	3	0	0	0	1	0	0	0	0	2	8	43	0	88	17	107	537	218	46	94	42	309	3
OTU1050	0	0	0	0	0	0	0	0	0	0	0	0	0	0	0	0	0	0	0	0	0	0	0	0	0	0	0	0	0	0	0	0	0	0	7	27	0	3	0	0	0	0	0	0	0	0	0	0	0
OTU1051	0	0	0	0	0	0	0	0	0	0	0	0	0	0	0	0	0	0	0	0	0	0	0	0	0	0	0	0	0	0	0	29	0	0	16	21	0	0	0	0	0	0	0	0	0	0	0	0	0
OTU1053	0	0	0	0	0	0	0	0	0	0	0	0	0	0	0	0	0	0	0	0	0	0	0	0	0	0	0	0	0	0	0	0	0	0	0	0	0	0	58	0	3	1	0	0	0	0	0	0	0
OTU1054	0	2	20	0	0	0	0	0	0	0	0	0	0	0	0	0	0	0	0	0	0	0	0	0	0	0	1	2	0	0	0	0	0	0	0	0	0	4	96	2	0	0	0	0	0	0	1	3	0
OTU1055	0	0	0	0	0	0	0	0	0	0	0	0	0	0	0	0	0	0	0	0	0	0	0	0	0	0	0	0	0	0	0	0	0	0	0	0	0	0	60	0	0	0	0	0	0	0	0	0	0
OTU1056	0	0	0	0	0	0	0	0	0	0	0	0	0	0	0	0	0	0	0	0	0	0	0	0	4	0	0	0	0	0	0	0	0	0	0	0	0	0	0	0	0	0	65	0	0	0	4	0	0
OTU1057	0	0	0	0	0	0	0	0	0	0	0	0	0	0	0	0	0	0	0	0	0	0	0	0	0	0	0	0	0	0	0	0	0	0	0	0	2	1	0	6	2	19	9	9	0	7	0	7	0
OTU1058	0	0	0	0	0	0	0	0	0	0	0	0	0	0	0	0	0	0	0	0	0	0	0	0	0	0	0	0	0	0	0	0	0	0	0	0	0	0	0	0	0	0	0	0	0	19	0	26	0
OTU1059	0	0	0	0	0	0	0	0	0	0	0	0	0	0	0	0	0	0	0	0	0	0	0	0	0	0	0	0	0	0	0	0	0	0	0	23	0	0	0	0	0	0	1	5	5	0	13	40	0
OTU1060	0	0	0	2	0	0	2	0	2	0	0	0	0	0	0	0	0	0	0	0	0	0	0	3	0	0	0	2	0	0	6	0	0	3	1	5	1	0	0	7	2	1	1	0	6	0	0	13	0
OTU1061	1	0	0	0	0	0	0	0	0	0	0	0	0	0	0	0	0	0	0	0	0	0	7	3	0	0	0	0	0	0	0	0	0	0	0	0	0	0	0	0	0	0	0	0	0	0	0	0	0
OTU1062	0	0	0	0	0	0	0	0	0	0	0	0	5	4	4	0	0	0	6	6	6	1	0	0	0	0	0	0	0	1	0	0	0	0	0	0	0	0	0	0	0	0	0	0	0	0	0	0	0
OTU1063	0	0	0	0	0	0	0	0	0	0	0	0	0	0	4	0	0	0	0	0	0	0	0	0	0	0	0	0	0	0	0	0	0	0	0	0	0	0	0	0	0	0	0	0	0	0	0	0	0
OTU1064	0	0	0	0	0	0	0	0	0	0	0	0	0	0	0	0	0	1	0	0	0	0	0	0	0	0	0	0	0	0	0	0	0	0	0	0	0	0	0	0	0	0	0	0	4	0	0	0	0
OTU1065	0	0	0	0	0	0	0	0	0	0	0	0	0	0	0	0	0	0	0	3	1	0	0	0	0	0	0	1	2	0	3	11	3	0	0	0	0	0	0	0	0	0	0	0	0	0	0	0	0
OTU1066	0	0	0	0	0	0	0	0	0	0	0	0	0	0	0	0	0	0	0	1	0	0	0	0	0	0	0	0	0	0	0	0	0	0	0	1	0	0	0	0	0	0	0	0	0	0	0	0	0
OTU1068	3	0	0	0	0	0	1	0	0	0	0	0	0	0	0	0	0	0	0	0	0	0	0	0	0	0	0	0	0	0	0	0	0	0	0	0	0	0	0	0	0	0	0	0	0	0	0	0	0
OTU107	0	0	0	0	0	0	0	0	0	0	0	0	0	0	0	0	0	0	0	0	0	0	0	0	541	369	616	298	459	444	204	150	130	305	167	228	1	0	2	0	0	4	0	0	0	0	0	0	0
OTU1070	0	0	0	0	0	0	0	0	0	0	0	0	0	0	0	0	0	0	0	0	0	0	0	0	0	0	0	0	0	0	0	0	0	0	0	0	0	0	0	0	0	0	0	0	1	0	0	0	0
OTU1071	0	0	0	0	0	0	0	0	0	0	0	0	12	9	85	1	0	0	0	0	0	0	0	0	0	0	0	0	0	0	0	0	0	0	0	0	0	0	0	0	0	0	0	0	0	0	0	0	0
OTU1073	0	0	0	0	0	0	0	0	0	4	0	0	0	0	0	0	0	0	6	3	9	5	3	1	0	0	0	0	0	0	0	0	0	0	0	9	0	0	0	0	0	0	0	0	0	0	0	0	1
OTU1075	0	0	0	0	0	0	0	0	0	0	0	0	0	0	0	0	0	0	0	0	0	0	0	0	0	0	0	0	0	0	0	0	0	0	0	0	0	0	0	0	0	0	0	0	3	0	0	0	0
OTU1077	0	0	0	0	0	0	0	0	0	0	0	0	0	0	0	3	1	0	0	0	0	0	0	0	0	0	1	0	0	0	0	0	0	0	0	0	0	0	0	0	0	0	0	0	5	0	0	0	0
OTU1078	51	2	0	0	37	23	1	5	0	0	0	0	0	0	0	0	0	0	0	0	0	0	0	0	0	0	0	0	0	0	0	0	0	0	0	0	0	0	0	0	0	0	0	0	0	0	0	0	0
OTU1079	54	14	23	28	5	9	7	5	17	2	1	5	0	0	0	0	0	0	0	0	0	0	0	0	0	0	0	0	0	0	0	0	0	0	0	0	0	0	0	0	0	0	0	0	0	0	0	0	0
OTU1080	3	0	3	2	23	3	0	0	0	33	3	1	0	0	0	0	0	0	0	0	0	0	0	0	0	0	3	0	0	0	0	0	0	0	0	0	0	0	0	0	0	0	0	0	0	0	0	0	0
OTU1081	1	1	9	2	0	0	2	3	8	94	7	20	0	0	0	0	1	0	0	1	2	1	11	1	0	0	7	0	0	0	0	0	1	3	1	2	0	4	3	0	0	0	1	0	3	8	0	24	2
OTU1082	18	3	2	0	19	6	12	25	13	0	21	13	0	0	0	0	0	0	0	0	0	0	0	1	0	0	0	0	0	0	0	0	0	0	0	0	0	0	0	0	0	0	0	0	0	0	0	0	0
OTU1083	2	2	0	0	60	0	0	0	0	0	9	5	0	0	0	0	0	0	0	0	0	0	0	0	0	0	0	0	0	0	0	0	0	0	0	0	0	0	0	0	0	0	0	0	0	0	0	0	0
OTU1084	0	0	0	0	0	0	0	0	0	0	0	0	0	0	0	0	0	0	0	0	0	0	0	0	12	12	2	10	20	0	0	0	1	15	0	1	0	0	0	0	0	0	0	0	0	0	0	0	0
OTU1085	0	0	0	0	0	0	0	0	0	0	0	0	0	0	0	0	0	0	0	0	0	0	0	0	15	4	11	0	0	13	11	19	9	0	2	11	0	0	0	0	0	0	0	0	0	0	0	0	0
OTU1086	0	0	0	0	0	0	0	0	0	0	0	0	0	0	0	0	0	0	0	0	0	0	0	0	2	0	14	0	3	0	35	28	14	3	18	12	0	0	0	0	0	0	0	0	0	0	0	0	0
OTU1088	0	0	0	0	0	0	0	0	0	0	0	0	0	0	0	0	0	1	0	0	0	0	0	0	0	0	0	0	0	0	0	1	0	0	0	0	40	37	0	14	0	1	8	24	11	0	4	2	0
OTU1089	0	0	0	0	0	0	0	0	0	0	0	0	0	0	0	0	0	0	0	0	0	0	0	0	0	0	0	0	0	0	0	0	0	0	0	0	8	37	27	0	0	0	0	0	0	0	0	0	0
OTU109	183	88	161	302	77	82	264	108	359	176	108	83	1	2	6	0	0	0	0	0	0	0	0	0	0	0	1	3	7	6	2	5	2	2	0	0	0	0	0	0	0	0	0	0	0	0	0	0	0
OTU1090	0	2	0	0	0	0	0	0	0	0	0	0	0	0	0	0	0	0	0	0	0	0	0	0	0	0	0	0	0	0	0	0	0	0	0	0	0	44	42	0	0	0	0	0	0	0	0	0	0
OTU1091	0	0	0	0	0	0	0	0	0	0	0	0	0	0	0	0	0	0	0	0	0	0	0	0	0	0	0	0	0	0	0	0	0	0	0	0	35	5	7	0	1	7	0	0	0	0	0	0	0
OTU1093	0	0	0	0	0	0	0	0	0	0	0	0	0	0	0	0	0	0	0	2	0	0	0	0	0	0	0	0	0	0	0	0	0	1	0	6	3	4	2	0	0	6	8	14	12	2	4	16	0
OTU1094	0	0	0	0	0	0	0	0	0	0	0	0	0	0	0	0	0	0	0	0	0	0	0	0	0	0	0	0	0	0	0	0	0	0	0	0	1	6	28	1	2	3	32	0	0	0	0	14	0
OTU1095	0	0	0	0	0	0	0	0	0	0	0	0	0	0	0	0	0	0	0	0	0	0	0	0	0	0	0	0	0	0	0	0	0	0	0	0	1	0	5	4	6	1	12	8	11	2	0	8	0
OTU1096	25	17	15	1	3	0	5	0	9	5	5	1	8	10	9	6	8	8	13	52	39	1	3	1	2	0	0	0	0	0	0	1	0	2	0	0	120	45	14	3	6	41	96	3	5	5	0	0	0
OTU1097	0	0	0	0	0	0	0	0	0	0	0	0	0	0	1	0	0	1	0	0	0	0	0	0	0	0	1	0	0	0	0	0	2	0	0	0	0	0	12	0	0	0	0	0	84	0	0	0	0
OTU1099	0	0	0	0	0	0	0	0	0	0	0	0	0	0	0	0	0	0	0	0	0	0	0	0	0	0	0	0	0	0	0	0	0	0	0	0	0	0	0	0	0	0	0	0	0	0	0	0	26
OTU11	0	0	0	0	0	0	0	0	0	1	0	0	0	0	0	0	0	0	0	0	0	0	0	0	0	80	26	479	355	79	705	2803	2057	22	3003	431	22	4	0	0	1	87	2	21	1	36	0	4	0
OTU110	12	1	18	23	0	2	114	0	91	99	710	476	1	3	0	2	0	2	0	1	1	4	14	16	0	0	4	0	0	0	0	0	1	0	0	0	0	0	14	0	0	0	0	0	59	0	0	0	0
OTU1100	0	0	42	25	13	8	1	0	2	0	32	6	0	0	0	0	0	2	0	0	0	0	0	0	4	7	2	1	0	8	9	0	15	0	0	0	2	13	3	2	0	0	0	0	17	0	0	0	0
OTU1101	1	0	0	0	0	0	0	0	0	0	0	0	0	0	0	0	0	0	0	0	0	0	0	0	0	0	0	0	0	0	0	0	0	0	0	0	0	0	0	0	0	0	0	0	0	0	0	0	0
OTU1102	0	0	0	0	0	0	0	0	0	0	0	0	0	0	0	0	0	0	0	0	0	3	0	0	0	0	0	0	0	0	0	0	0	0	0	0	0	0	0	0	0	0	0	0	0	0	0	0	0
OTU1103	0	0	0	0	0	0	0	0	0	0	0	0	0	0	0	0	0	0	0	0	0	0	0	0	0	0	0	0	0	0	0	0	0	0	0	0	1	0	3	0	0	0	0	0	0	1	0	0	0
OTU1105	22	14	22	7	10	1	1	1	2	6	0	0	0	0	0	0	0	0	0	0	0	0	0	0	0	0	0	0	0	0	0	0	0	0	0	0	0	2	0	0	0	0	0	0	0	0	0	0	0
OTU1107	0	0	0	0	0	0	0	0	0	0	0	0	0	0	0	0	0	0	0	0	0	2	8	18	0	0	27	119	10	0	13	3	13	0	0	1	0	0	0	0	0	0	0	0	0	0	0	0	0
OTU111	5	6	40	10	12	38	15	0	16	37	7	14	0	0	0	0	0	0	0	0	0	0	0	0	2	4	4	2	3	6	5	1	3	4	0	0	1289	0	89	15	22	30	177	20	6	55	8	37	32
OTU1110	2	5	6	18	10	3	1	7	7	3	1	0	1	0	0	3	0	1	2	0	1	1	15	0	0	0	0	0	0	0	0	0	0	0	4	0	1	13	0	2	5	3	3	7	0	9	0	0	0
OTU1111	0	0	0	0	0	0	0	0	0	1	0	0	2	3	2	0	0	0	0	0	0	0	0	1	0	0	0	0	0	0	0	0	0	0	0	0	0	0	0	0	0	0	0	0	0	0	0	0	0
OTU1114	0	0	0	0	0	0	0	0	0	0	0	0	0	0	0	0	0	0	0	0	0	0	0	0	0	0	0	0	0	0	0	0	0	0	0	0	0	0	0	0	0	0	0	1	0	0	0	0	0
OTU1115	0	0	0	0	0	0	0	0	0	0	1	0	2	1	0	2	1	2	13	3	3	0	0	0	0	0	0	0	0	0	0	0	0	0	0	0	0	0	0	0	0	0	0	0	0	0	0	0	0
OTU1116	0	0	0	0	0	0	0	0	0	0	0	0	0	0	0	0	0	1	6	17	21	0	0	0	0	0	0	0	0	0	0	0	0	0	0	1	0	0	0	0	0	0	0	0	9	0	0	0	0
OTU1117	0	0	0	0	0	0	0	0	0	0	0	0	0	0	0	3	0	3	0	4	1	0	0	0	0	0	0	0	0	0	0	0	0	0	0	0	0	0	0	0	0	0	0	3	0	0	0	0	0
OTU1118	0	0	0	0	0	0	0	0	0	0	0	0	0	0	0	3	1	2	2	6	2	0	0	0	0	0	0	0	0	0	0	0	0	0	0	0	0	0	0	0	0	0	0	0	0	0	0	0	0
OTU1119	0	0	0	0	0	0	0	0	0	0	0	0	9	2	34	0	0	2	0	0	0	0	0	0	0	0	0	0	0	0	0	0	4	0	1	0	0	0	0	0	0	0	0	0	0	0	0	0	0
OTU112	0	0	0	0	0	0	0	0	0	0	0	0	0	0	0	0	0	0	0	0	0	0	0	0	0	0	0	8	0	0	0	0	0	0	0	0	49	18	68	0	186	217	968	28	0	2	7	755	0
OTU1120	0	0	0	0	0	0	0	0	0	0	0	0	19	19	32	14	20	17	10	20	21	0	0	0	0	0	0	0	0	0	0	0	0	0	0	0	0	0	0	0	0	0	0	0	0	0	0	0	0
OTU1121	0	7	0	0	0	0	6	0	0	4	15	0	0	0	0	0	0	0	0	0	0	0	55	0	0	0	0	0	0	0	0	0	0	0	0	0	0	0	0	0	0	0	0	0	0	0	0	0	0
OTU1122	0	0	0	0	0	0	0	0	0	0	0	0	0	0	0	0	0	0	0	0	0	20	69	38	0	0	0	0	0	0	0	0	0	0	0	0	0	0	0	0	0	0	0	0	0	0	0	0	0
OTU1123	0	0	0	0	0	0	0	0	0	0	0	3	0	0	0	4	3	3	28	26	41	0	0	0	0	0	0	0	0	0	0	0	0	0	0	0	0	0	0	0	0	0	0	0	0	0	0	0	0
OTU1124	1	0	0	0	0	0	0	0	0	0	0	0	0	0	0	0	0	0	0	0	0	0	0	0	0	0	0	0	0	0	0	0	0	0	0	0	0	0	0	0	0	0	0	0	0	0	0	0	0
OTU1125	0	0	3	0	0	0	0	0	0	0	0	0	0	0	0	0	0	0	0	0	0	0	0	0	0	0	0	0	0	0	0	0	1	0	0	0	0	0	0	0	0	0	0	0	0	0	0	0	0
OTU1126	0	0	0	0	0	0	0	0	0	0	0	0	0	0	0	0	0	0	0	0	0	0	0	0	0	0	0	0	0	0	0	0	0	0	0	5	0	0	0	0	0	0	0	0	0	0	0	0	0
OTU1127	0	0	0	3	0	0	0	0	0	0	1	1	0	0	0	0	0	0	0	0	0	1	0	0	0	0	0	0	0	8	0	0	0	0	0	0	0	0	0	0	0	0	0	0	0	0	0	0	0
OTU113	0	0	0	0	0	0	0	0	0	0	0	3	0	0	1	1	0	1	34	69	60	17	17	9	0	0	0	0	0	1	0	0	0	0	0	0	0	0	0	0	0	0	0	1	0	0	0	0	0
OTU1130	2	22	23	0	0	0	0	0	0	0	0	2	0	0	0	0	0	0	0	0	0	0	0	0	0	0	0	0	0	0	0	0	0	0	0	0	0	0	0	0	0	0	0	0	0	0	0	0	0
OTU1131	0	76	10	18	0	0	0	0	0	0	0	0	0	0	0	0	0	0	0	0	0	0	0	0	0	0	0	0	0	0	0	0	0	0	0	0	0	0	0	0	0	0	0	0	0	0	0	0	0
OTU1132	11	7	0	1	20	0	4	8	6	10	0	6	0	0	0	0	0	0	0	0	0	0	0	0	0	0	0	0	0	0	0	0	0	0	0	0	0	0	0	0	0	0	0	0	0	0	0	0	0
OTU1133	0	0	0	9	0	33	2	1	8	1	9	4	0	0	0	0	0	0	0	0	0	0	0	0	0	0	0	0	0	0	0	0	0	0	0	0	0	0	0	0	0	0	0	0	0	0	0	0	0
OTU1135	0	1	0	0	0	0	7	6	2	21	6	1	0	0	0	0	0	0	0	0	0	0	0	0	0	0	0	0	0	0	0	0	0	0	0	0	0	0	0	0	0	0	0	0	0	0	0	0	0
OTU1136	0	8	0	2	0	0	15	12	5	0	15	10	0	0	0	0	0	0	0	0	0	0	0	0	0	7	0	0	0	3	3	0	1	0	4	0	0	0	0	0	0	1	10	0	3	0	0	0	0
OTU1137	19	31	25	39	18	13	8	2	16	10	0	0	0	0	0	0	0	0	0	0	0	0	0	0	2	10	5	4	17	7	8	1	0	11	1	0	0	0	0	0	2	0	0	0	0	0	0	0	11
OTU1138	0	18	3	56	52	5	0	0	0	0	0	0	0	0	0	0	0	0	0	0	0	0	0	0	0	0	0	0	0	0	0	0	0	0	0	0	0	0	0	0	0	0	0	0	0	0	0	0	0
OTU1139	0	0	0	0	0	1	10	0	34	0	2	0	0	0	0	0	0	0	0	0	0	0	0	0	0	0	0	0	0	0	0	0	0	0	0	0	0	0	0	0	0	0	0	0	0	0	0	0	0
OTU114	0	0	0	2	0	0	0	1	0	403	109	101	0	0	0	0	0	0	0	1	0	273	227	194	0	0	3	0	0	1	0	0	0	0	450	604	0	14	3	0	3	1	4	1	5	310	35	205	0
OTU1140	0	2	0	1	0	0	1	2	2	0	0	0	0	0	0	0	0	0	0	0	0	0	0	0	2	3	1	1	5	0	3	2	1	16	0	3	2	50	16	2	8	4	8	6	3	2	0	3	0
OTU1141	0	0	0	0	0	0	0	1	0	0	2	1	0	0	0	0	0	0	0	0	0	0	0	0	0	0	0	2	0	0	0	0	1	1	40	21	0	0	0	0	0	0	0	0	0	0	0	0	0
OTU1142	0	0	0	0	0	0	0	0	0	0	0	0	0	0	0	0	0	0	0	0	0	0	0	0	3	0	0	2	45	2	0	0	0	0	0	0	0	0	0	0	0	0	0	0	0	0	0	0	0
OTU1143	0	0	0	0	0	0	0	0	0	0	0	0	0	0	0	0	0	0	0	0	0	0	0	0	3	5	5	0	20	28	1	1	0	3	0	0	0	0	0	0	0	0	0	0	0	0	0	0	0
OTU1144	0	0	0	0	0	0	0	0	0	0	0	0	0	0	0	0	0	0	0	0	0	0	0	0	0	0	0	0	32	16	7	6	4	0	11	4	0	0	0	0	0	0	1	0	0	0	0	0	0
OTU1145	0	0	0	0	0	0	0	0	0	0	0	0	0	0	0	0	0	0	0	0	0	0	0	0	0	0	0	0	0	0	0	0	0	0	0	0	10	12	59	0	1	3	0	0	0	0	2	0	0
OTU1146	0	0	0	0	0	0	0	0	0	0	0	2	0	0	0	0	0	0	0	0	0	0	0	0	0	0	0	0	0	0	0	0	0	0	0	2	0	0	0	0	3	13	0	12	3	18	2	11	0
OTU1147	0	0	0	0	0	0	0	0	0	0	0	0	0	0	0	0	0	0	0	0	0	0	0	0	0	0	0	0	0	0	0	0	0	0	0	0	0	1	1	6	0	0	0	14	3	70	3	11	0
OTU1148	0	0	0	0	0	0	0	0	0	0	0	0	0	0	0	0	0	0	0	0	0	0	0	0	0	0	0	0	0	0	0	0	0	0	0	0	0	0	0	8	4	5	9	0	0	6	6	23	0
OTU1149	0	0	0	0	0	0	0	0	0	0	0	0	0	0	0	0	0	0	0	0	0	0	0	0	0	0	0	0	0	0	0	0	0	0	0	0	0	0	0	0	0	0	0	0	0	5	5	30	0
OTU1151	0	0	2	1	12	2	4	4	4	1	0	1	0	0	0	0	0	0	0	0	0	0	0	0	1	0	1	4	0	4	0	0	1	0	1	0	8	5	12	23	16	33	28	65	37	8	0	21	0
OTU1152	0	0	0	0	0	0	0	0	0	0	0	0	0	0	0	3	0	1	0	0	0	0	0	0	0	0	0	0	0	0	0	0	1	0	0	0	0	0	6	0	0	0	0	0	88	0	0	0	0
OTU1153	18	0	0	0	0	13	3	2	9	10	0	0	0	0	0	0	0	0	0	0	0	0	0	0	6	0	36	7	0	21	5	15	4	0	9	0	0	0	5	0	0	0	0	0	118	0	0	0	0
OTU1155	0	0	0	0	0	0	0	0	0	0	0	0	0	0	0	0	0	0	0	0	0	0	0	0	0	0	0	0	0	0	0	0	0	0	0	0	0	0	0	0	0	0	0	0	0	0	0	0	6
OTU1156	0	0	0	0	0	0	0	0	1	2	0	0	0	0	2	1	2	4	0	2	0	1	0	0	0	0	0	0	0	0	0	0	0	0	0	0	0	0	0	0	0	0	0	0	0	0	0	0	0
OTU1157	0	0	0	0	0	0	0	0	1	7	0	6	0	0	0	0	0	0	0	0	0	24	1	2	0	0	0	0	0	0	7	0	1	2	0	0	0	0	0	0	0	0	5	0	0	0	1	0	0
OTU1158	0	0	0	0	0	0	0	0	0	0	0	0	0	0	0	0	0	0	0	0	0	0	0	0	0	0	0	0	0	0	0	0	0	0	0	0	0	0	0	0	0	0	0	0	0	0	0	0	0
OTU1159	0	0	0	0	0	0	0	0	0	0	0	0	0	0	0	0	0	0	0	0	0	0	0	0	0	0	0	0	0	0	0	0	0	0	0	0	0	0	0	0	0	0	0	0	0	0	0	0	0
OTU116	157	18	21	9	0	1	10	0	9	0	46	12	0	0	0	0	1	0	0	0	0	0	0	0	5	1	3	1	108	0	10	1	5	0	23	33	59	26	70	122	343	203	115	83	26	85	101	186	0
OTU1160	0	0	0	0	0	0	0	0	0	0	0	0	0	0	0	0	0	0	0	0	0	0	0	0	0	0	0	0	0	0	0	0	0	0	0	0	0	0	0	0	0	0	0	0	0	0	0	0	0
OTU1161	0	0	0	0	0	0	0	0	3	0	0	0	0	0	0	0	0	0	0	0	0	0	0	0	0	0	0	0	0	0	0	0	0	0	0	0	0	0	0	0	0	0	0	0	0	0	0	0	0
OTU1162	0	0	0	0	0	0	0	0	0	0	0	0	0	0	0	0	0	0	0	0	0	0	0	0	0	0	0	0	0	0	0	0	0	0	0	0	0	0	0	0	0	0	0	0	0	0	0	0	2
OTU1163	0	0	0	0	0	0	2	0	1	0	0	0	0	0	0	0	0	0	0	0	0	0	0	0	5	0	2	0	1	0	1	1	1	0	0	1	4	0	0	1	5	1	0	0	0	0	0	2	3
OTU1164	0	0	0	0	0	0	0	0	0	0	0	0	0	0	0	0	0	0	0	0	0	0	0	0	12	15	8	7	11	17	1	2	1	1	0	0	0	0	0	0	0	0	0	0	0	0	0	0	22
OTU1165	1	0	10	3	0	0	7	0	24	0	0	0	0	0	0	0	0	0	0	0	0	0	0	0	0	0	0	1	5	4	0	0	1	0	0	0	0	0	0	0	0	0	0	0	0	0	0	0	0
OTU1166	0	23	0	15	4	1	4	0	11	0	10	8	0	0	0	0	0	0	0	0	0	0	0	0	0	0	0	0	0	0	0	0	0	0	0	0	0	0	0	0	0	0	0	0	0	0	0	0	0
OTU1167	0	0	0	13	0	0	0	0	0	0	0	0	0	0	0	0	0	0	0	0	0	0	0	0	0	0	0	0	0	0	0	0	0	0	0	0	0	0	0	0	0	0	3	0	8	4	0	3	0
OTU1168	0	0	0	4	0	0	1	2	4	3	0	1	0	0	0	0	0	0	0	0	0	0	0	0	9	3	6	3	5	7	6	6	2	8	0	5	0	0	13	2	1	23	3	7	5	8	1	2	1
OTU1169	0	0	0	0	0	1	0	0	0	0	0	0	0	0	0	0	0	0	0	0	0	0	0	0	0	0	0	0	0	0	0	0	0	0	0	0	0	0	0	0	0	0	0	0	0	0	0	0	0
OTU117	174	104	146	65	42	460	191	58	221	69	188	97	0	0	0	0	0	0	0	0	0	0	0	0	0	0	0	0	3	0	1	1	2	0	0	0	0	0	0	0	0	0	0	0	0	0	0	0	0
OTU1170	0	0	0	0	0	0	0	0	0	0	0	0	1	0	1	0	1	2	2	6	1	0	0	0	0	0	0	0	0	0	0	0	0	0	0	0	0	0	0	0	0	1	1	0	1	0	0	0	7
OTU1171	8	6	29	11	0	1	2	1	2	6	4	2	0	0	0	0	0	0	0	0	0	0	0	0	0	1	0	0	3	0	0	0	0	0	0	0	0	0	0	0	0	0	0	0	0	0	0	0	0
OTU1172	0	0	0	0	0	0	0	0	0	0	0	0	0	0	0	0	0	1	0	0	0	0	0	0	0	0	0	0	0	7	0	0	3	2	0	0	0	0	0	0	0	0	0	0	1	9	0	0	0
OTU1173	0	0	0	0	0	0	0	0	0	0	0	0	0	1	0	0	0	0	0	0	0	0	0	0	0	0	0	0	0	0	0	0	0	0	0	0	0	0	0	0	0	0	0	0	0	0	0	0	0
OTU1174	0	0	0	0	5	0	0	0	0	0	0	0	1	1	0	14	10	13	1	1	3	0	0	0	0	0	0	0	0	0	0	0	1	0	0	0	0	0	0	0	0	0	0	1	0	0	0	0	3
OTU1175	0	10	0	0	0	4	0	8	0	0	0	2	0	0	0	1	0	0	0	2	0	3	3	1	0	1	6	0	0	0	0	0	0	0	0	0	0	0	0	0	0	0	0	0	0	0	0	0	0
OTU1176	0	0	0	0	0	0	7	0	9	0	0	0	0	0	0	0	0	0	0	0	0	0	0	0	0	0	0	0	0	0	0	0	0	0	0	0	0	0	0	0	0	0	0	0	0	0	0	0	0
OTU1178	0	3	0	0	0	1	0	0	0	0	2	0	0	0	1	0	0	0	1	1	1	10	18	9	0	0	0	0	0	0	0	0	2	0	0	0	0	1	0	0	0	0	0	0	2	0	0	0	1
OTU118	0	0	0	1	0	0	0	0	0	0	0	0	2	0	1	0	0	0	0	2	0	84	1	3	0	0	0	0	0	0	0	0	0	0	0	0	0	0	0	0	0	0	1	0	0	0	0	0	0
OTU1180	0	0	0	0	0	0	0	0	0	0	0	0	0	0	0	0	1	2	0	0	0	9	10	8	0	0	0	0	0	0	0	0	0	0	0	0	0	0	0	0	0	0	0	0	0	0	0	0	0
OTU1181	0	0	0	0	0	0	0	0	0	0	0	0	0	0	0	9	22	22	0	1	0	0	0	0	0	0	0	0	0	0	0	0	0	0	0	0	0	0	0	0	0	0	0	0	0	0	0	0	0
OTU1182	0	0	0	0	0	0	0	0	0	0	0	0	11	11	4	0	0	0	0	1	0	0	0	0	0	0	0	0	0	0	0	0	0	0	0	0	0	0	0	0	0	0	0	0	0	0	0	0	0
OTU1184	0	0	0	0	0	0	0	0	0	0	0	0	0	0	2	0	0	0	0	0	0	0	0	0	0	0	0	0	0	0	0	0	0	0	0	0	0	0	0	0	0	0	0	0	0	0	0	0	0
OTU1187	0	0	0	0	0	0	0	0	0	0	0	0	24	25	30	0	0	1	0	0	0	0	0	0	0	0	0	0	0	0	0	0	0	0	0	0	0	0	0	0	0	0	0	0	0	0	0	0	0
OTU1188	0	0	0	0	0	0	0	0	0	0	0	0	25	15	39	0	0	0	0	0	0	0	0	0	0	0	0	0	0	0	0	0	0	0	0	0	0	0	0	0	0	0	0	0	0	0	0	0	0
OTU1189	0	0	0	0	0	0	0	0	0	0	0	0	35	21	25	0	0	0	0	0	0	1	0	0	0	0	0	0	0	0	0	0	0	0	0	0	0	0	0	0	0	0	0	0	0	0	0	0	0
OTU119	64	50	22	1	14	3	31	5	18	4	9	7	0	0	0	1	0	0	0	0	0	0	0	0	27	16	15	12	23	15	14	10	12	12	6	13	214	322	588	95	176	153	142	201	68	83	10	68	229
OTU1190	0	0	0	0	0	0	0	0	0	0	0	0	0	0	0	0	0	0	0	0	0	25	11	15	0	0	0	0	0	0	0	0	0	0	0	0	0	0	0	0	0	0	0	0	0	0	0	0	0
OTU1191	0	0	0	0	0	0	0	0	0	0	0	0	0	0	0	0	0	0	0	0	0	22	20	6	0	0	0	0	0	0	0	0	0	0	0	0	0	0	0	0	0	0	0	0	0	0	0	0	0
OTU1192	0	0	0	0	0	0	0	0	0	0	0	0	0	0	0	0	0	0	0	0	0	46	9	59	0	0	0	0	0	0	0	0	0	0	0	0	0	0	0	0	0	0	0	0	0	0	0	0	0
OTU1193	0	0	0	0	0	0	0	0	0	0	0	0	7	4	5	0	0	0	12	18	19	0	0	0	0	0	0	0	0	0	0	0	0	0	0	0	0	0	0	0	0	0	0	0	0	0	0	0	0
OTU1195	0	0	0	0	0	0	0	0	0	0	0	0	0	0	0	1	0	0	2	4	0	0	0	0	0	0	0	0	0	0	0	0	0	0	0	0	0	0	0	0	0	0	0	0	0	0	0	0	0
OTU1197	0	0	0	0	0	0	0	0	0	0	0	0	0	0	0	0	0	0	0	0	0	0	0	0	0	0	0	0	0	0	0	0	0	0	0	0	0	0	0	0	0	0	0	0	13	0	0	0	0
OTU1198	1	1	36	7	0	0	5	0	6	2	5	3	0	0	0	0	0	0	0	0	0	0	0	0	0	0	4	3	0	0	0	8	0	0	0	0	0	0	0	0	0	0	0	0	0	0	0	0	0
OTU1199	30	23	0	3	0	1	0	0	3	2	3	0	0	0	0	0	0	3	0	0	0	0	0	1	0	0	1	0	0	0	0	0	0	0	0	0	0	0	0	0	0	0	1	0	0	0	0	0	0
OTU12	32	9	14	16	43	3	7	3	24	13	23	15	1	0	0	0	0	0	23	50	41	9	20	10	1	3	1	0	6	2	5	27	0	1	4	2	466	1487	2414	305	4755	3566	80	2	5	2	5	26	0
OTU120	0	0	0	0	4	0	4	0	0	0	0	0	1	0	0	0	0	1844	0	0	1	0	1	0	0	0	90	0	0	0	0	0	199	8	0	12	0	0	31	1	10	4	13	0	6	0	1	0	0
OTU1200	14	12	23	35	0	0	0	0	0	0	0	0	0	0	0	0	0	0	0	0	0	0	0	0	0	0	0	0	0	0	0	0	0	0	0	0	0	0	0	0	0	0	0	0	0	0	0	0	0
OTU1201	21	57	43	34	26	0	0	0	0	0	0	0	0	0	0	0	0	0	0	0	0	0	0	0	0	0	0	0	0	0	0	0	0	0	0	0	0	0	0	0	0	0	0	0	0	0	0	0	0
OTU1202	10	22	62	16	0	10	28	0	63	0	0	0	0	0	0	0	0	0	0	0	0	0	0	0	0	0	0	0	0	0	0	0	0	0	0	0	0	0	0	0	0	0	0	0	0	0	0	0	0
OTU1203	37	0	0	0	24	0	0	0	1	44	20	11	0	0	0	0	0	0	0	0	0	0	0	0	0	0	0	0	0	0	0	0	0	0	0	0	0	0	0	0	0	0	0	0	0	0	0	0	0
OTU1204	0	34	0	0	0	0	1	0	0	6	28	12	0	0	0	0	0	0	0	0	0	0	0	0	0	0	2	0	5	0	16	0	0	0	0	0	0	0	0	0	0	0	0	0	0	0	0	0	0
OTU1205	0	18	3	48	38	4	0	0	0	0	0	0	0	0	0	0	0	0	0	0	0	0	0	0	0	0	0	0	0	0	0	0	0	0	0	0	0	0	0	0	0	0	0	0	0	0	0	0	0
OTU1206	8	6	3	8	16	3	15	12	14	55	11	12	0	0	0	0	0	0	0	0	0	0	0	0	0	0	0	0	1	0	3	6	0	0	5	0	1	3	0	1	1	0	0	0	0	0	0	0	1
OTU1207	0	0	0	10	0	1	0	0	0	36	1	4	0	0	0	0	0	0	0	0	0	0	0	0	0	0	0	0	0	0	0	0	0	0	0	0	0	0	0	0	0	0	0	0	0	0	0	0	0
OTU1208	2	23	1	1	42	2	0	0	0	0	0	0	0	0	0	0	0	0	0	0	0	0	0	0	0	0	0	0	0	0	0	0	0	0	0	0	0	0	0	0	0	0	0	0	0	0	0	0	0
OTU1209	6	27	7	8	36	7	5	0	8	27	3	17	0	0	0	2	0	0	0	0	0	3	8	2	0	0	0	0	0	0	0	0	0	0	0	0	0	0	0	0	0	0	0	0	0	0	0	0	11
OTU121	2	0	0	0	0	0	0	0	0	0	0	0	0	0	1	0	1	0	0	0	0	1	0	0	0	0	0	0	0	0	0	0	0	0	0	0	0	0	0	0	0	1	0	0	0	0	0	0	0
OTU1210	3	0	0	0	0	0	13	31	1	0	4	0	0	0	0	0	0	0	0	0	0	0	0	0	0	0	0	0	0	0	0	0	0	0	0	0	0	0	0	0	0	0	0	0	0	0	0	0	0
OTU1211	0	0	0	0	0	0	24	0	42	0	0	0	0	0	0	0	0	0	0	0	0	0	0	0	0	0	0	0	0	0	0	0	0	0	0	0	0	0	0	0	0	0	0	0	16	0	0	0	0
OTU1213	0	0	0	0	0	0	0	0	0	0	0	0	0	0	0	0	0	0	0	0	0	0	0	0	2	2	2	19	2	19	0	2	9	18	0	0	0	0	0	0	0	0	0	0	0	0	0	0	0
OTU1214	15	3	0	0	0	2	1	2	0	0	0	0	0	0	0	0	0	0	0	0	0	0	0	0	15	0	8	0	9	25	9	4	3	13	0	0	0	0	0	0	0	0	0	0	0	0	0	0	16
OTU1215	0	0	0	0	0	0	0	0	0	0	0	0	0	0	0	0	0	0	0	0	0	0	0	0	10	1	10	22	7	3	1	0	2	14	0	3	0	0	0	0	0	0	0	0	0	0	0	0	0
OTU1216	0	0	0	0	0	0	0	0	0	0	0	0	0	0	0	0	0	0	0	0	0	0	0	0	0	0	0	0	0	0	0	0	0	4	0	26	0	0	0	0	0	0	0	0	0	0	0	0	0
OTU1217	0	0	0	0	0	0	0	0	0	0	0	0	0	0	0	0	0	0	0	0	0	0	0	0	0	0	6	3	0	0	0	3	0	0	3	3	0	34	0	0	2	4	0	0	0	0	0	0	0
OTU1218	0	0	0	0	0	0	0	0	0	0	0	0	0	0	0	0	0	0	0	0	0	0	0	0	0	0	0	35	0	0	0	0	0	0	0	0	0	0	0	0	0	0	0	0	0	0	0	0	0
OTU122	0	0	0	0	0	0	0	0	0	0	0	0	1	0	0	0	0	2	1	0	0	0	0	0	0	0	0	0	0	0	0	0	0	0	7	0	0	0	0	0	0	0	0	0	0	0	0	0	0
OTU1220	0	0	0	0	0	0	0	0	0	1	0	0	0	0	0	0	0	0	0	0	0	0	0	0	8	8	21	10	50	172	12	12	13	4	7	26	5	13	1	7	15	12	2	0	2	0	0	0	0
OTU1222	0	0	0	0	0	0	0	0	0	0	0	0	0	0	0	0	0	0	0	0	0	1	0	0	0	0	0	0	0	0	0	0	0	0	0	0	0	0	0	0	0	5	15	7	3	0	0	7	0
OTU1223	0	0	0	0	0	0	0	0	0	0	0	0	0	0	0	0	0	0	0	0	0	0	0	0	0	0	0	0	0	0	0	0	0	0	0	0	0	15	0	0	1	12	0	34	11	0	0	0	0
OTU1224	0	0	0	0	0	0	0	0	0	0	0	0	0	0	0	0	0	0	0	0	0	0	0	0	4	0	0	0	1	0	0	1	0	0	0	0	0	0	0	12	0	5	30	0	0	0	0	0	0
OTU1225	20	7	5	9	0	3	16	0	37	6	1	0	0	0	0	0	0	0	0	0	0	0	0	0	11	12	15	16	12	40	4	16	3	3	0	3	7	0	4	3	9	18	230	4	0	0	0	0	0
OTU1226	0	0	0	0	0	0	0	0	0	0	0	0	0	0	0	0	0	0	0	0	0	0	0	0	8	0	1	0	0	7	0	0	0	11	0	3	0	0	0	0	0	0	0	0	72	0	0	0	0
OTU1227	0	0	0	0	0	0	0	0	0	0	0	0	0	0	0	0	0	1	0	0	0	0	0	0	0	0	0	0	0	0	0	0	0	0	0	0	0	0	0	0	0	0	0	2	46	0	0	0	0
OTU1228	0	0	0	0	0	0	0	0	3	0	0	0	0	0	0	0	0	0	0	0	0	0	0	0	0	0	0	0	0	0	0	0	0	0	0	0	0	0	5	0	0	0	0	0	83	0	0	1	1
OTU1229	0	0	0	0	0	0	0	0	0	0	0	0	0	0	0	0	0	1	0	0	0	0	0	0	0	0	0	0	0	0	0	0	0	0	0	0	0	0	22	0	0	0	0	0	58	0	0	0	0
OTU123	0	0	0	0	0	0	0	0	0	0	0	0	0	0	0	0	0	0	0	0	1	0	0	0	0	7	0	3	7	1	14	0	0	14	1420	168	0	1	12	0	0	3	39	4	1	0	0	5	0
OTU1230	0	0	0	0	0	0	0	0	0	0	1	0	0	0	0	0	0	0	0	0	0	0	0	0	0	0	1	0	0	0	0	0	2	0	0	0	0	0	0	0	0	0	0	0	59	0	0	0	0
OTU1231	0	0	0	0	0	0	0	0	0	0	0	0	0	0	0	0	0	0	0	0	0	0	0	0	0	0	0	0	0	0	0	0	0	0	0	0	0	0	0	0	0	0	0	0	0	0	0	0	0
OTU1232	0	2	1	5	0	0	6	0	5	5	1	0	0	0	0	0	0	0	0	0	0	0	0	0	4	5	0	1	6	5	3	0	1	1	0	0	0	0	0	0	0	0	0	0	0	0	0	0	0
OTU1233	0	0	0	0	0	0	0	0	0	0	0	0	0	0	0	0	0	0	0	0	0	0	0	0	0	0	0	0	0	0	0	0	0	0	0	0	0	0	0	0	0	0	0	0	0	0	0	0	0
OTU1234	0	0	0	0	0	0	0	0	0	0	0	0	0	0	0	0	0	0	0	0	0	0	0	0	0	0	0	0	0	0	0	0	0	0	0	0	0	4	4	0	2	4	2	5	1	0	0	0	0
OTU1235	0	2	0	1	0	1	0	0	0	0	0	0	0	0	0	0	0	0	0	0	0	0	0	0	0	0	0	0	0	0	0	0	0	0	0	0	0	0	0	0	0	0	0	0	0	0	0	0	0
OTU1236	2	1	0	0	0	2	0	0	0	0	0	0	0	0	0	0	0	0	0	0	0	2	0	0	0	0	0	0	0	0	0	0	0	0	0	0	0	0	0	0	0	0	0	0	0	0	0	0	0
OTU1237	11	3	2	0	0	24	1	1	4	0	0	0	0	0	0	0	0	0	0	0	0	0	0	0	0	0	0	0	0	0	0	0	0	0	0	0	0	0	0	0	0	0	0	0	0	0	0	0	0
OTU124	0	0	0	0	0	0	0	0	1	0	0	0	0	0	0	0	0	0	0	0	0	0	0	0	0	0	0	0	0	0	0	0	0	0	0	0	929	249	154	6	12	31	46	312	17	45	647	29	0
OTU1240	15	1	7	5	6	4	0	0	0	0	1	1	0	0	0	0	0	0	0	0	0	0	0	0	0	0	0	0	0	0	0	0	0	0	0	0	0	0	0	0	0	0	0	0	0	0	0	0	0
OTU1241	0	0	14	2	0	3	6	6	13	11	7	3	0	0	0	0	0	1	0	0	0	25	37	30	0	0	0	0	0	0	0	0	0	0	0	0	0	1	0	0	0	0	0	0	0	0	0	0	0
OTU1242	0	0	0	0	0	0	0	0	0	0	0	0	3	3	3	7	6	5	4	4	3	0	0	0	0	0	0	0	0	0	0	0	0	0	0	0	0	0	0	0	0	0	0	0	0	0	0	0	0
OTU1243	1	6	9	8	0	0	37	0	6	29	21	24	0	0	2	0	0	4	0	0	0	0	0	0	0	0	3	0	0	0	0	0	0	3	0	42	0	0	0	0	0	0	0	0	1	0	0	0	0
OTU1244	0	0	0	0	0	0	0	0	0	0	0	0	0	0	0	0	1	1	10	29	10	0	0	0	0	0	0	0	0	0	0	0	0	0	0	0	0	0	0	0	0	0	0	0	0	0	0	0	0
OTU1246	0	0	0	0	0	0	0	0	0	0	0	0	0	0	0	0	0	0	0	0	0	8	6	8	0	0	0	0	0	0	0	0	0	0	0	0	0	0	0	0	0	0	0	0	0	0	0	0	0
OTU1247	0	0	0	0	0	0	0	0	0	0	0	0	0	0	0	0	0	0	0	0	0	0	0	0	1	0	0	0	0	0	0	0	0	0	0	0	0	0	0	0	0	0	0	0	0	0	0	0	0
OTU125	0	11	5	0	0	0	3	0	5	0	1	0	0	1	0	0	0	0	0	0	0	3	7	0	209	126	151	62	140	280	88	81	83	171	196	179	2	0	2	4	0	0	0	0	6	0	0	0	227
OTU1250	0	0	0	0	0	0	0	0	0	0	0	0	7	2	41	0	0	0	0	0	0	0	0	0	0	0	0	0	0	0	0	0	0	0	0	0	0	0	0	0	0	0	0	0	0	0	0	0	0
OTU1251	0	10	3	0	0	0	0	0	0	3	0	0	10	8	15	0	0	1	0	0	0	0	0	0	0	0	0	0	0	0	1	0	0	0	0	0	0	0	0	0	0	0	0	0	0	0	0	0	0
OTU1252	0	0	0	0	0	0	0	0	0	0	0	0	0	0	4	15	19	19	3	4	5	0	0	0	0	0	0	0	0	0	0	0	0	0	0	0	0	0	0	0	0	0	0	0	0	0	0	0	0
OTU1253	0	0	0	0	0	0	0	0	0	0	0	0	0	0	0	1	1	2	29	42	60	0	0	0	0	0	0	0	0	0	0	0	0	0	0	0	0	0	0	0	0	0	0	0	0	0	0	0	0
OTU1254	0	0	0	0	0	0	0	0	0	0	0	0	11	4	11	5	1	2	6	12	5	0	0	0	0	0	0	0	0	0	0	0	0	0	0	0	0	0	0	0	0	0	0	0	0	0	0	0	0
OTU1255	0	0	0	0	0	0	0	0	0	0	0	0	0	0	0	3	10	5	14	45	15	0	0	0	0	0	0	0	0	0	0	0	0	0	0	0	0	0	0	0	0	0	0	0	0	0	0	0	0
OTU1256	0	0	0	0	0	0	0	0	0	0	0	0	1	0	4	0	0	0	0	0	0	13	2	0	0	0	0	0	0	0	0	0	0	0	0	0	0	0	0	0	0	0	0	0	0	0	0	0	0
OTU1259	0	0	0	0	0	0	0	0	0	0	0	1	0	0	0	0	0	0	0	0	0	0	0	0	0	0	0	0	0	0	0	0	0	0	0	0	0	0	0	0	0	0	0	0	0	0	0	0	0
OTU126	58	382	1424	53	80	0	0	0	0	0	1	1	0	0	0	0	0	0	0	0	0	0	0	0	0	0	0	0	0	0	0	0	0	0	0	0	473	148	4	0	1	0	1	182	20	4	0	4	22
OTU1261	0	0	0	0	0	0	0	0	0	1	0	0	0	0	0	0	0	0	0	0	0	0	0	0	0	0	0	0	0	0	0	0	0	0	0	0	0	0	0	0	0	0	0	0	0	0	0	0	0
OTU1262	29	19	44	5	31	0	0	0	0	0	0	0	0	0	0	0	0	0	0	0	0	0	0	0	0	0	0	0	0	0	0	0	0	0	0	0	0	0	0	0	0	0	0	0	0	0	0	0	0
OTU1263	0	43	0	0	6	3	0	0	0	0	0	0	0	0	0	0	0	0	0	0	0	0	0	0	0	0	0	0	0	0	0	0	0	0	0	0	0	0	0	0	0	0	0	0	0	0	0	0	0
OTU1264	4	33	7	14	0	1	1	0	0	0	3	2	0	0	0	0	0	0	0	0	0	0	0	0	0	0	0	0	0	1	0	4	0	0	0	0	0	0	0	0	0	0	0	0	0	0	0	0	0
OTU1265	8	11	22	51	0	5	10	12	0	0	3	4	0	0	0	0	0	0	0	0	0	0	0	0	0	0	0	5	0	0	0	0	0	0	3	4	0	0	0	0	0	0	0	0	0	0	0	0	0
OTU1266	0	0	38	0	11	0	0	0	0	0	0	0	0	0	0	0	0	0	0	0	0	0	0	0	0	0	0	0	0	0	0	0	0	0	0	0	0	0	0	0	0	0	0	0	0	0	0	0	0
OTU1267	0	19	0	0	0	13	0	0	22	12	9	10	0	0	1	2	2	0	0	0	0	0	0	0	0	0	0	0	0	0	0	0	1	0	0	7	0	0	1	0	0	0	0	0	0	0	0	0	0
OTU1268	0	0	0	0	0	25	4	10	2	7	3	1	0	0	0	0	0	0	0	0	0	0	0	0	0	0	0	0	0	0	0	0	0	0	0	0	0	0	0	0	0	0	0	0	0	0	0	0	0
OTU1269	3	2	0	3	0	4	6	2	9	20	5	8	0	0	0	0	0	0	0	0	0	2	0	4	0	0	0	0	0	0	1	1	3	0	0	1	0	0	0	0	0	0	0	0	0	0	0	0	0
OTU127	53	65	119	83	0	36	37	0	59	128	16	22	0	0	0	0	0	0	0	0	0	0	0	0	228	68	76	12	20	11	3	0	10	145	0	0	0	30	66	0	2	6	0	5	0	0	0	0	97
OTU1270	14	25	1	22	0	0	0	0	0	23	0	0	0	0	0	0	0	0	0	0	0	0	0	0	0	0	0	0	0	0	0	0	0	0	0	0	0	0	0	0	0	0	0	0	0	0	0	0	0
OTU1271	20	22	0	58	43	53	0	0	0	0	0	0	0	0	0	0	0	0	0	0	0	0	0	0	0	0	0	0	0	0	0	0	0	0	0	0	0	0	0	0	0	0	0	0	0	0	0	0	2
OTU1272	0	12	2	34	45	1	0	0	0	0	0	0	0	0	0	0	0	0	0	0	0	0	0	0	0	0	0	0	0	0	0	0	0	0	0	0	0	0	0	0	0	0	0	0	0	0	0	0	0
OTU1273	1	4	0	0	0	0	33	0	17	0	0	3	0	0	0	0	0	0	1	0	0	0	0	0	0	0	0	0	0	0	0	0	0	0	0	0	0	0	0	0	0	0	0	0	0	0	0	0	0
OTU1274	0	0	0	0	0	0	28	0	16	0	0	0	0	0	0	0	0	0	0	0	0	0	0	0	0	0	0	0	0	0	0	0	0	0	0	0	0	0	0	0	0	0	0	0	0	0	0	0	0
OTU1275	0	0	0	0	0	0	0	0	0	0	0	0	0	0	0	0	0	0	0	0	0	0	0	0	0	0	0	0	0	0	0	0	0	0	16	11	0	0	0	0	0	0	0	0	0	0	0	0	0
OTU1276	0	0	0	0	0	0	0	0	0	0	0	0	0	0	0	0	0	0	0	0	0	0	0	0	0	0	0	0	0	0	0	0	0	0	52	9	0	0	0	0	0	1	0	0	0	0	0	0	0
OTU1277	0	0	1	0	0	0	0	0	0	0	0	0	0	0	0	0	0	0	0	0	0	0	0	0	0	0	0	4	2	1	6	0	22	0	12	20	0	0	0	0	0	0	0	0	0	0	0	0	0
OTU1278	0	0	0	0	0	0	0	0	0	0	0	0	0	0	0	0	0	0	0	0	0	0	0	0	1	9	0	7	9	4	15	0	1	0	0	1	0	0	0	0	1	1	0	0	0	0	0	0	0
OTU1279	0	0	0	0	6	0	0	0	0	0	5	5	0	0	0	0	0	0	0	0	0	0	0	0	0	0	0	1	33	0	5	0	0	0	0	0	0	0	0	0	0	0	0	0	0	0	0	0	0
OTU128	73	0	0	1	0	0	0	0	0	0	0	0	0	0	0	0	0	0	0	0	0	0	1	0	0	0	0	0	0	0	0	0	0	0	0	0	0	0	0	0	0	0	0	0	0	1	0	0	0
OTU1280	0	0	0	0	0	0	0	0	0	0	0	0	0	0	0	0	0	0	0	0	0	0	0	0	0	0	0	0	16	2	0	68	0	0	2	7	0	0	0	0	0	0	0	0	0	0	0	0	0
OTU1281	0	0	0	7	0	0	2	0	5	0	0	0	0	0	0	0	1	1	0	3	0	0	0	0	0	0	1	0	0	0	0	0	41	0	0	0	0	0	0	0	0	0	0	0	0	0	0	0	0
OTU1282	0	0	0	0	0	0	0	0	0	0	0	0	0	0	0	0	0	0	0	0	0	0	0	0	0	0	0	0	0	0	0	0	0	0	0	0	36	0	0	0	0	0	0	0	0	0	0	0	0
OTU1283	0	0	0	0	0	0	0	0	0	0	0	0	0	0	0	0	0	0	0	0	0	0	0	1	0	0	0	0	0	0	0	0	0	0	0	0	7	23	2	0	0	0	25	0	0	0	0	0	0
OTU1284	0	0	0	0	0	0	0	0	0	0	0	0	0	0	0	0	0	0	0	0	0	3	13	6	0	0	0	0	0	0	0	0	0	0	0	0	5	26	57	2	4	19	1	3	12	3	11	2	0
OTU1285	0	0	0	0	0	0	0	0	0	0	0	0	0	0	0	0	0	0	0	0	0	0	0	0	0	0	0	0	0	0	0	0	0	0	0	0	13	16	19	21	7	11	9	9	2	1	0	0	0
OTU1286	0	0	0	0	0	0	0	0	0	0	0	0	0	0	0	0	0	0	0	0	0	0	0	0	0	0	0	0	0	0	0	0	0	0	0	0	31	25	24	2	2	1	2	0	0	0	0	0	0
OTU1287	0	0	0	0	0	0	0	0	0	0	0	0	0	0	0	0	0	0	0	0	0	0	0	0	0	0	0	0	0	0	0	0	0	0	0	0	0	11	41	7	4	9	2	0	1	1	3	0	0
OTU1288	0	0	0	0	0	0	0	0	0	0	0	0	0	0	0	0	0	0	0	0	0	0	0	0	0	0	0	0	0	0	0	0	0	0	0	0	0	14	18	0	0	0	1	1	0	0	1	0	0
OTU1289	0	0	0	0	0	0	0	0	0	0	0	0	0	0	0	0	0	0	0	0	0	0	0	0	0	0	0	0	0	0	0	0	0	0	0	0	0	0	0	0	0	0	0	0	0	36	5	1	0
OTU129	0	0	0	0	0	0	0	0	0	0	0	0	0	0	0	0	0	0	0	0	0	0	0	0	0	0	0	0	0	0	0	0	0	0	0	0	119	760	251	30	152	83	331	242	41	180	107	107	0
OTU1291	2	0	0	0	0	1	0	0	4	0	0	2	0	0	0	0	0	0	0	0	0	1	0	1	0	0	0	0	0	0	0	0	0	0	1	1	4	3	3	2	9	12	3	8	7	3	0	24	0
OTU1292	4	4	1	0	0	0	1	0	2	4	1	1	0	0	0	0	0	0	0	0	0	0	0	0	2	0	0	0	0	0	0	0	0	0	0	2	0	18	0	1	1	0	10	5	0	3	0	26	0
OTU1293	0	0	0	0	0	0	0	0	0	0	0	0	0	0	0	0	0	0	0	0	0	0	0	0	0	0	0	0	0	0	0	0	0	0	0	0	0	9	0	0	0	4	5	23	1	13	1	8	0
OTU1294	0	0	0	0	0	0	0	0	0	0	0	0	0	0	0	0	0	0	0	0	0	0	0	0	2	2	1	1	9	0	0	0	1	1	0	0	0	1	4	0	6	21	14	9	3	0	0	0	0
OTU1295	0	0	0	0	0	0	0	0	0	0	0	0	0	0	0	0	0	0	0	0	0	0	0	0	0	1	0	0	0	0	0	0	0	0	0	0	19	2	0	1	7	20	11	0	1	0	1	0	0
OTU1296	0	0	0	0	0	0	0	0	0	0	0	0	0	0	0	0	0	0	0	0	0	0	0	0	0	0	0	0	0	0	0	0	0	0	0	0	28	1	3	0	13	11	3	7	2	2	0	11	0
OTU1297	0	0	0	1	0	0	0	0	0	0	0	0	0	0	0	0	0	0	0	0	0	0	0	0	0	0	0	0	0	0	0	0	0	0	0	0	0	0	0	0	0	0	89	0	0	0	0	1	0
OTU1298	0	0	0	0	0	0	1	0	1	0	4	9	0	0	0	0	0	0	0	0	0	0	0	0	0	0	0	0	0	0	0	0	0	0	0	0	0	0	0	0	0	0	33	0	0	0	0	0	0
OTU1299	0	0	0	0	0	0	0	0	0	0	0	0	0	0	0	0	0	0	0	0	0	0	0	0	0	0	0	0	0	0	0	1	0	0	0	0	10	6	15	7	13	33	24	3	0	0	0	0	0
OTU13	0	0	0	0	0	0	4	0	1	0	1	1	2	0	0	2251	2442	2319	1114	1087	1076	2	0	0	0	0	0	0	0	0	0	0	0	0	0	0	0	0	0	0	0	0	0	0	0	4	0	0	0
OTU130	0	0	0	0	0	0	0	0	0	0	0	1	0	0	0	361	535	558	0	0	0	0	0	0	0	0	0	0	0	0	0	0	0	1	0	0	0	0	0	0	0	0	0	0	0	0	0	0	0
OTU1300	0	0	0	0	0	0	0	0	0	0	0	0	0	0	0	0	0	0	0	0	0	0	0	0	0	0	0	0	0	0	0	0	0	0	0	0	0	0	0	0	0	0	27	0	0	0	0	0	0
OTU1301	0	0	0	0	0	0	0	0	0	0	0	0	0	0	2	0	0	0	0	0	0	0	0	0	0	0	1	0	0	0	0	0	13	0	0	0	0	0	0	0	0	0	0	0	78	0	0	0	0
OTU1302	0	0	0	0	0	0	0	0	0	0	0	0	0	0	1	0	0	0	0	0	0	0	0	0	0	0	0	0	0	0	0	0	0	0	0	0	0	0	2	0	0	0	0	0	111	0	0	0	1
OTU1303	0	0	0	0	0	0	0	0	0	0	0	0	0	0	0	0	0	0	0	0	0	0	0	0	0	0	0	0	0	0	0	0	0	0	0	0	0	0	1	0	0	0	0	0	63	0	0	0	1
OTU1304	0	0	0	0	0	0	0	0	0	0	0	0	0	0	0	0	0	0	0	0	0	0	0	0	0	0	0	0	0	0	0	0	0	0	0	0	0	0	0	0	0	0	0	0	0	0	0	0	39
OTU1305	0	0	0	0	0	0	0	0	0	0	1	0	0	0	0	0	0	0	0	0	0	1	1	0	0	0	0	0	0	0	0	0	0	0	0	0	0	0	0	0	0	0	0	0	0	0	0	0	0
OTU1307	0	0	0	5	0	0	0	0	0	0	0	0	0	0	0	0	0	0	0	0	0	0	0	0	0	0	0	0	0	0	0	0	0	0	0	0	0	0	0	0	0	0	0	0	0	0	0	0	6
OTU131	63	39	38	38	22	11	63	76	117	58	79	56	0	0	0	0	0	0	0	1	0	13	14	8	221	227	197	131	55	109	114	203	139	382	145	137	0	7	0	0	1	9	1	1	0	0	0	0	7
OTU1310	0	0	0	0	0	0	0	0	0	0	0	0	0	0	0	0	0	0	0	0	0	0	0	0	0	0	0	0	0	0	0	0	0	0	0	0	0	0	0	0	0	0	0	0	0	0	0	0	0
OTU1313	0	0	0	0	0	0	0	0	0	0	0	0	0	0	0	0	0	0	0	0	0	0	0	0	0	0	1	0	0	0	0	0	0	0	0	0	0	0	0	0	0	0	0	0	0	0	0	0	0
OTU1315	1	0	0	0	0	0	0	0	0	0	0	0	0	0	0	0	0	0	0	0	0	0	0	0	0	1	0	0	0	0	0	0	0	0	0	0	0	0	0	0	0	0	0	0	0	0	0	0	0
OTU1316	0	0	0	0	0	0	0	0	0	0	0	0	0	0	0	0	0	0	0	0	0	0	0	0	0	0	0	0	0	0	0	0	0	0	0	0	0	0	0	0	0	0	0	0	0	0	0	0	0
OTU1319	0	0	0	0	0	0	0	0	0	0	0	0	0	0	0	0	0	0	0	0	1	0	0	0	0	0	0	0	0	0	0	0	0	0	0	0	6	11	0	2	5	1	33	6	10	0	5	14	0
OTU132	0	0	0	0	0	0	0	0	0	0	0	0	0	0	0	0	0	0	0	0	0	0	0	0	0	0	0	0	0	0	0	0	0	0	0	0	2	0	0	0	111	706	718	0	0	0	0	0	0
OTU1325	5	0	0	0	0	0	0	2	0	0	0	1	0	0	0	0	0	0	0	0	0	0	0	0	0	0	0	0	0	0	0	0	0	0	0	0	0	0	0	0	0	0	0	0	0	0	0	0	0
OTU1326	1	0	0	0	0	0	0	0	0	0	0	0	0	0	0	0	0	0	0	0	0	0	0	0	0	0	0	0	0	0	0	0	0	0	0	0	0	0	0	0	0	0	0	0	0	0	0	0	0
OTU1327	0	0	0	0	0	0	0	0	0	0	0	0	0	0	0	0	0	0	0	2	1	0	0	0	0	0	0	0	0	0	0	0	0	0	0	0	0	0	0	0	0	1	0	0	0	0	0	0	0
OTU1329	0	0	0	0	0	0	0	0	0	0	0	0	0	0	0	0	0	0	0	0	0	0	0	0	0	0	0	0	0	0	0	0	0	0	0	0	0	0	0	0	0	0	0	0	0	0	0	0	0
OTU133	0	0	0	0	0	0	1	0	0	1	0	0	0	0	0	0	0	0	0	0	0	0	0	1	0	0	1	1	0	0	0	0	0	0	0	0	0	0	0	0	0	0	0	0	0	0	0	0	0
OTU1330	0	0	0	0	0	0	0	0	0	0	0	0	15	7	14	25	31	26	2	3	8	0	0	0	0	0	0	0	0	0	0	0	0	0	0	0	0	0	0	0	0	0	0	0	0	0	0	0	0
OTU1331	0	0	0	0	0	0	0	0	0	0	0	0	0	0	0	0	0	0	0	0	0	2	3	0	0	0	0	0	0	0	0	0	0	0	0	0	0	0	0	0	0	0	0	0	0	0	0	0	0
OTU1332	0	0	0	0	0	0	0	0	0	0	0	0	0	0	0	0	0	0	0	0	0	2	3	1	0	0	0	0	0	1	0	0	0	0	1	3	0	0	0	0	0	0	0	0	0	1	0	0	0
OTU1333	0	0	0	0	0	0	0	0	0	0	0	0	0	0	0	0	0	0	0	0	0	2	2	1	0	0	0	0	2	0	0	0	0	0	0	0	0	0	0	0	0	0	0	0	0	0	0	3	3
OTU1334	0	4	0	0	0	0	0	0	0	0	0	0	0	0	0	0	0	0	0	0	0	0	0	0	0	0	0	0	0	0	0	0	0	0	0	0	0	0	0	0	0	0	0	0	0	0	0	0	0
OTU1335	0	0	0	0	0	0	0	0	0	0	0	0	0	0	0	12	9	8	0	0	0	0	0	0	0	0	0	0	0	0	0	0	0	0	0	0	0	0	0	0	0	0	0	0	0	0	0	0	0
OTU1336	0	0	0	0	0	0	0	0	0	0	0	0	4	1	0	0	0	0	0	0	0	0	0	0	0	0	0	0	0	0	0	0	0	0	0	0	0	0	0	0	0	0	0	0	0	0	0	0	0
OTU1337	0	0	0	0	0	0	0	0	0	0	2	1	11	4	19	1	0	1	0	0	0	0	0	0	0	0	0	0	0	0	0	0	3	0	0	0	0	0	0	0	0	0	0	0	1	0	0	0	0
OTU1338	0	0	0	0	0	0	0	0	0	0	0	0	20	7	26	0	0	0	0	0	0	0	0	0	0	0	0	0	0	0	0	0	0	0	0	0	0	0	0	0	0	0	0	0	0	0	0	0	0
OTU1339	7	0	1	0	3	0	0	0	0	0	0	0	10	18	1	0	0	0	0	0	1	0	0	0	3	0	0	0	0	0	0	0	0	0	0	0	0	0	0	0	0	0	0	0	0	0	0	0	0
OTU134	0	0	0	0	0	0	0	0	0	0	0	0	49	69	22	0	1	0	0	0	0	0	0	0	0	0	0	0	0	0	0	0	0	0	0	0	0	0	0	0	0	0	0	0	0	0	0	0	0
OTU1340	0	0	0	0	0	0	0	0	0	0	0	0	0	0	1	0	0	0	0	0	0	31	69	18	0	0	0	0	0	0	0	0	0	0	0	0	0	0	15	0	0	0	0	0	11	0	0	0	0
OTU1341	0	0	0	0	0	0	0	0	0	0	0	0	1	0	0	3	9	9	0	1	0	0	0	0	0	0	2	0	0	0	0	0	0	0	0	0	0	0	0	0	0	0	0	0	0	0	0	0	0
OTU1342	0	0	0	0	0	0	0	0	0	0	0	0	0	0	0	0	0	0	28	16	30	0	0	0	0	0	0	0	0	0	0	0	0	0	0	0	0	0	0	0	0	0	0	0	0	0	1	0	0
OTU1344	0	0	0	0	0	0	0	0	0	0	0	0	0	3	1	0	0	0	0	0	0	0	0	0	0	0	0	0	0	0	0	0	0	0	0	0	0	0	0	0	0	0	0	0	0	0	0	0	0
OTU1345	0	4	0	0	0	0	0	0	0	0	0	0	0	0	0	0	0	0	0	0	0	0	0	0	0	0	0	0	0	0	0	0	0	0	0	0	0	0	0	0	0	0	0	0	0	0	0	0	0
OTU1347	13	41	9	21	0	0	11	12	13	13	5	15	0	0	0	0	0	0	18	6	4	0	0	0	0	1	0	0	0	0	0	0	0	0	0	0	0	0	0	0	0	0	34	0	0	0	0	0	2
OTU1348	0	0	0	0	0	0	0	0	0	0	0	0	0	0	0	0	0	0	0	0	0	0	0	0	5	1	6	0	0	0	0	3	1	2	4	1	0	0	0	0	0	0	0	0	0	0	0	0	0
OTU1349	0	0	1	3	0	0	3	2	4	0	13	11	0	0	0	0	0	3	0	0	0	0	0	0	0	0	0	0	0	0	0	0	0	9	0	2	0	0	0	0	1	0	0	0	0	0	0	0	0
OTU135	111	487	105	264	386	206	169	0	270	738	215	236	0	0	0	0	0	0	0	0	0	0	0	0	0	0	0	0	0	0	0	0	0	0	0	0	0	0	1	0	0	0	0	0	0	0	0	0	49
OTU1351	0	0	0	0	0	0	0	0	0	0	0	0	0	0	1	2	0	0	1	1	3	0	1	0	0	0	0	0	0	0	2	0	0	0	0	0	0	0	0	0	0	0	0	0	0	0	0	0	0
OTU1352	31	1	17	0	0	0	0	0	0	0	0	0	0	0	0	0	0	0	0	0	0	0	0	0	0	0	0	0	0	0	0	0	0	0	0	0	0	0	0	0	0	0	0	0	0	0	0	0	0
OTU1353	0	14	15	0	0	0	0	0	0	0	0	0	0	0	0	0	0	0	0	0	0	0	0	0	0	0	0	0	0	0	0	0	0	0	0	0	0	0	0	0	0	0	0	0	0	0	0	0	0
OTU1354	0	0	0	0	0	1	1	1	0	68	2	11	0	0	2	0	0	0	0	0	0	0	0	0	0	0	0	0	0	0	0	0	0	0	0	0	0	0	0	0	0	0	0	0	2	0	0	0	0
OTU1355	0	6	0	6	0	0	2	7	0	34	6	8	0	0	0	0	0	0	0	0	0	0	0	0	0	0	0	0	0	0	0	0	0	0	0	0	0	0	0	0	0	0	0	0	0	0	0	0	0
OTU1356	0	0	0	0	23	0	0	1	4	0	7	0	0	0	0	0	0	0	0	0	0	0	0	0	0	0	0	0	0	0	0	0	0	0	0	0	0	0	0	0	0	0	0	0	0	0	0	0	0
OTU1357	12	0	0	1	15	4	1	2	2	5	1	2	0	0	0	0	0	0	0	0	0	0	0	0	3	3	1	0	2	0	0	11	0	9	0	1	0	0	0	0	0	0	0	0	0	0	0	0	2
OTU1358	0	0	0	26	0	2	1	0	1	0	1	0	0	0	0	0	0	0	0	0	0	0	0	0	0	0	0	0	0	0	0	0	0	0	0	0	0	0	0	0	0	0	0	0	0	0	0	0	0
OTU1359	0	45	0	42	0	1	0	0	0	0	0	0	0	0	0	0	0	0	0	0	0	0	0	0	0	0	0	0	0	0	0	0	0	0	0	0	0	0	0	0	0	0	0	0	0	0	0	0	0
OTU136	0	0	1	0	0	0	0	0	0	0	2	0	157	147	264	305	338	279	36	81	81	1	1	1	0	1	0	0	0	0	0	0	0	0	0	0	0	0	0	0	0	0	0	0	0	0	0	0	0
OTU1360	0	0	0	12	0	0	6	0	9	3	3	10	0	0	0	0	0	0	0	0	0	0	0	0	0	0	0	0	0	0	0	0	0	0	0	0	0	0	0	0	0	0	0	0	6	0	0	0	0
OTU1361	0	0	1	22	0	1	0	0	0	0	0	0	0	0	0	0	0	0	0	0	0	0	0	0	0	2	0	18	0	0	0	0	0	0	0	0	0	0	0	0	0	0	0	0	0	0	0	0	0
OTU1362	2	2	0	27	0	2	4	0	0	0	0	0	0	0	0	0	1	1	0	0	1	0	0	0	0	0	0	0	0	0	0	0	0	0	0	0	0	0	0	0	0	0	0	0	1	0	0	0	0
OTU1363	0	0	1	48	0	2	2	3	1	0	0	0	0	0	0	0	0	0	0	0	0	0	0	0	0	0	0	0	0	0	0	0	0	0	0	0	0	0	0	0	0	0	0	0	0	0	0	0	0
OTU1364	0	26	0	28	4	0	2	7	0	18	18	25	0	0	0	0	0	0	0	0	0	0	0	0	0	0	0	0	0	0	0	0	2	0	0	0	0	4	0	0	0	0	0	0	0	0	0	0	0
OTU1365	0	0	0	4	48	1	0	0	0	0	0	0	0	0	0	0	0	0	0	0	0	0	0	0	0	0	0	0	0	0	0	0	0	0	0	0	0	0	0	0	0	0	0	0	0	0	0	0	0
OTU1366	0	9	0	32	0	0	0	0	2	4	0	0	0	0	0	0	0	0	0	0	0	0	0	0	0	0	0	0	0	0	0	0	0	0	0	0	0	0	0	0	0	0	0	0	0	0	0	0	0
OTU1367	1	6	0	5	20	2	0	0	0	0	0	0	0	0	0	0	0	0	0	0	0	0	0	0	0	0	0	0	0	0	0	0	0	0	0	0	0	0	0	0	0	0	0	0	0	0	0	0	0
OTU1368	6	7	3	9	10	12	6	0	1	0	1	5	0	0	0	0	0	0	0	0	0	0	0	0	0	0	0	0	0	0	0	0	0	0	0	0	0	1	0	0	0	0	0	0	0	0	0	0	0
OTU1369	0	0	0	7	0	0	12	0	14	0	2	2	0	0	0	0	0	0	0	0	0	0	0	0	0	0	0	0	0	0	0	0	0	0	0	0	0	0	0	0	0	0	0	0	0	0	0	0	0
OTU137	10	0	0	0	0	0	0	0	0	0	0	0	0	0	0	0	0	0	0	0	0	0	0	0	0	0	0	0	1	0	0	0	0	0	0	0	0	0	1	0	0	1	0	0	0	0	0	0	0
OTU1370	0	0	6	1	0	10	6	0	9	16	0	0	0	0	0	0	0	0	0	0	0	0	0	0	0	0	0	0	0	0	0	0	0	0	0	0	0	0	0	0	0	0	0	0	0	0	0	0	0
OTU1371	0	0	0	0	0	0	22	0	37	0	0	0	0	0	0	0	0	0	0	0	0	0	0	0	0	0	0	0	0	0	0	0	0	0	0	0	0	0	0	0	0	0	0	0	1	1	0	0	0
OTU1372	2	1	3	1	18	0	3	0	4	5	3	0	0	1	0	0	0	0	0	0	0	0	0	1	0	0	0	0	0	0	0	0	0	0	0	0	0	3	0	0	0	0	0	0	0	0	0	0	0
OTU1373	8	1	22	8	5	0	2	0	2	0	8	5	0	0	2	0	0	0	0	0	0	0	0	0	0	0	0	7	3	0	0	0	4	4	5	5	0	1	0	0	0	0	0	0	0	0	0	0	0
OTU1374	0	0	0	0	0	0	0	0	0	0	0	0	0	0	0	0	0	0	0	0	0	0	0	0	0	0	0	0	0	0	0	0	0	14	0	0	0	0	0	0	0	0	0	0	0	0	0	0	0
OTU1375	0	0	0	0	0	0	0	0	0	0	0	0	0	0	0	0	0	0	0	0	0	0	0	0	0	0	0	0	0	0	0	0	0	0	27	0	0	0	0	0	0	0	0	0	0	0	0	0	0
OTU1376	0	0	0	0	0	0	0	0	0	0	0	0	0	0	0	0	0	0	0	0	0	0	0	0	0	0	0	0	0	0	0	0	0	0	0	42	0	0	0	0	0	0	1	0	0	0	0	0	0
OTU1378	0	0	0	0	0	0	0	0	0	0	0	0	0	0	0	0	0	0	0	0	0	0	0	0	2	8	2	0	0	1	24	10	0	2	0	1	0	0	0	0	0	0	0	0	0	0	0	0	0
OTU1379	0	0	0	0	0	0	0	0	0	0	0	0	0	0	0	0	0	0	0	0	0	0	0	0	2	0	2	0	1	1	9	6	9	6	12	10	0	0	0	0	0	0	0	0	0	0	0	0	0
OTU138	103	143	92	305	98	207	92	59	143	350	37	95	0	0	0	0	0	1	0	0	0	0	0	0	2	17	9	7	35	19	0	5	3	8	1	0	0	0	0	0	0	0	0	0	0	0	0	0	3
OTU1380	0	0	0	0	0	0	0	0	0	0	0	0	0	0	0	0	0	0	0	0	0	0	0	0	0	0	22	0	8	25	8	5	2	0	0	0	0	0	0	0	0	0	0	0	0	0	0	0	0
OTU1381	0	0	0	0	0	0	0	0	0	0	0	0	0	0	0	0	0	0	0	0	0	0	0	0	10	5	16	4	21	12	1	0	1	3	0	3	0	0	0	0	0	1	0	0	0	0	0	0	0
OTU1382	0	0	0	7	0	1	0	0	0	2	0	0	0	0	0	0	0	0	0	0	0	0	0	0	0	5	5	12	14	0	1	3	0	0	0	13	0	0	6	0	0	0	0	0	6	0	0	0	0
OTU1383	0	1	0	0	0	0	2	2	2	1	0	0	0	0	0	0	0	0	0	0	0	0	0	0	8	16	0	0	0	0	10	6	2	7	8	4	0	0	0	0	0	0	0	0	0	0	0	0	0
OTU1384	0	0	0	0	0	0	0	0	0	0	0	0	0	0	0	0	0	0	0	0	0	0	0	0	0	0	0	0	0	0	0	0	0	0	0	0	42	0	1	0	0	0	0	0	0	0	0	0	0
OTU1385	0	0	0	0	0	0	0	0	0	0	0	0	0	0	0	0	0	0	0	0	0	0	0	0	0	0	0	0	0	0	0	0	0	0	0	0	0	22	0	0	0	1	0	0	0	0	0	0	0
OTU1386	0	0	0	0	0	0	1	0	0	0	0	0	0	0	0	0	0	0	0	0	0	0	0	0	0	0	0	0	0	0	0	0	0	0	0	0	0	0	0	0	0	0	0	0	0	35	0	0	0
OTU1387	0	0	0	0	0	0	0	0	0	2	0	1	0	0	0	0	0	0	0	0	0	0	0	0	0	0	0	0	0	0	8	0	0	0	0	0	0	0	0	0	0	0	3	0	0	23	3	3	0
OTU1388	0	0	0	0	0	0	0	0	0	0	0	0	0	0	0	0	0	0	0	0	0	0	0	0	0	0	0	0	0	0	0	0	0	0	0	0	0	0	0	0	0	0	0	2	0	0	18	28	0
OTU1389	0	0	0	0	0	0	0	0	0	0	0	0	0	0	0	0	0	0	0	0	0	0	0	0	1	0	0	0	0	0	0	0	0	0	4	2	0	0	0	0	2	1	1	3	1	5	1	13	0
OTU139	0	0	0	0	0	0	0	0	0	0	0	0	0	0	0	0	0	0	0	0	0	1	0	0	253	191	186	128	347	260	129	78	72	110	37	56	1	2	0	0	0	0	0	0	0	0	0	0	0
OTU1390	0	0	0	0	0	0	0	0	0	0	0	0	0	0	0	0	0	0	0	0	0	0	0	0	0	0	0	0	0	0	0	0	0	0	0	0	12	4	0	2	4	0	7	0	2	12	0	21	0
OTU1391	0	0	0	0	0	0	0	0	0	0	0	0	0	0	0	0	0	0	3	2	0	0	0	0	0	0	2	0	0	0	2	1	3	46	5	0	6	0	6	0	4	0	2	9	0	30	18	8	0
OTU1392	0	0	0	0	0	0	0	0	0	0	0	0	0	0	0	0	0	0	0	0	0	0	0	0	0	0	0	0	0	0	1	1	0	0	2	4	0	0	0	0	0	0	5	5	6	24	1	2	0
OTU1393	0	0	0	0	0	0	0	0	0	0	0	0	0	0	0	0	0	0	0	0	0	0	0	0	0	0	0	0	0	0	0	0	0	0	0	0	0	0	3	20	3	2	18	2	8	7	0	11	0
OTU1394	0	0	0	0	0	0	0	0	0	0	0	0	0	0	0	0	0	0	0	0	0	0	0	0	0	0	0	0	0	0	0	0	0	0	0	0	0	0	3	0	9	11	2	0	0	0	0	0	0
OTU1395	0	0	0	0	0	0	0	0	0	0	0	0	0	0	0	0	0	0	0	0	0	0	0	0	0	0	0	0	0	0	0	0	0	0	0	0	0	0	0	0	23	13	0	0	0	0	0	0	0
OTU1397	0	0	0	0	0	0	2	1	0	0	0	0	0	0	0	0	0	0	0	0	0	0	0	0	0	0	0	0	0	0	0	0	0	0	0	0	0	0	0	0	0	0	0	0	0	0	0	0	0
OTU1398	0	0	0	0	0	0	0	0	0	0	0	0	0	0	0	0	0	0	0	0	0	0	0	0	0	0	0	0	0	0	0	0	0	0	0	0	1	1	0	1	0	0	1	0	0	1	1	1	0
OTU1399	0	1	0	0	0	0	0	0	0	0	3	0	0	0	0	0	0	0	0	0	0	0	0	0	1	0	0	0	0	0	0	0	0	0	0	0	0	0	0	0	0	0	0	0	0	0	0	0	0
OTU14	0	1	0	1	0	0	0	0	0	0	0	0	0	0	0	0	0	0	0	0	1	0	1	0	0	2	0	0	0	0	0	0	0	0	0	0	0	0	0	0	0	0	0	0	0	0	0	0	0
OTU140	0	0	0	0	0	0	0	0	0	0	0	0	0	0	0	0	0	0	0	0	0	0	0	0	2	6	89	1	0	21	1292	5	33	14	0	0	0	0	0	0	0	0	0	0	0	0	0	0	0
OTU1400	22	0	0	6	0	5	2	0	0	0	0	0	0	0	0	0	0	0	0	0	0	0	0	0	0	0	0	0	0	0	0	0	0	0	0	0	0	0	0	0	0	0	0	0	0	0	0	0	2
OTU1401	0	1	0	0	0	0	0	0	0	0	0	0	0	0	14	0	0	2	0	0	0	0	0	0	0	0	1	0	0	0	0	0	1	0	0	0	0	0	0	0	0	0	0	0	20	0	0	0	0
OTU1402	0	0	0	0	0	0	0	0	0	0	0	0	0	0	0	0	0	0	0	0	0	0	0	0	0	0	0	0	0	0	0	0	0	0	0	0	0	0	0	0	0	0	0	0	0	0	0	0	0
OTU1403	0	0	0	0	0	0	0	0	0	0	0	0	0	0	0	0	0	0	0	0	0	0	0	0	0	0	0	0	0	0	0	0	0	0	0	0	0	0	9	0	5	3	0	0	0	0	0	1	0
OTU1405	0	0	0	0	0	0	0	0	0	0	0	0	0	0	0	0	0	0	0	0	0	0	0	0	0	0	0	0	0	0	0	0	0	0	0	0	0	0	1	0	0	1	0	1	0	0	0	0	0
OTU1406	0	0	0	4	0	0	4	6	2	0	0	0	0	0	0	0	0	0	0	0	0	0	2	1	0	0	0	0	0	1	0	0	1	0	0	0	0	0	0	0	0	0	0	0	0	0	0	0	1
OTU1407	0	0	0	0	0	0	0	0	0	0	0	0	0	0	0	0	0	0	0	0	0	0	0	0	0	0	0	0	0	0	0	0	0	0	0	0	0	0	0	0	0	0	0	0	0	0	0	0	0
OTU1408	0	0	0	0	0	0	0	0	0	0	0	0	0	0	0	0	0	0	0	0	0	0	0	0	0	0	0	1	0	0	0	0	0	0	0	0	0	1	0	0	0	0	0	0	0	0	0	0	24
OTU1409	0	0	3	0	0	0	0	0	0	0	1	0	0	0	0	0	0	0	0	0	0	0	0	0	0	0	0	0	0	0	0	0	0	0	0	0	0	0	0	0	0	0	0	0	0	0	0	0	0
OTU141	12	39	4	23	11	10	2	1	5	13	2	0	0	0	0	0	0	1	0	2	0	0	0	0	4	0	1	0	0	0	0	0	0	0	0	0	3	0	0	0	0	0	0	0	0	0	0	0	124
OTU1410	0	0	0	0	0	0	0	0	0	0	0	0	0	0	0	0	0	0	0	0	0	0	0	0	0	0	0	11	0	0	0	0	0	0	0	0	0	0	0	0	0	0	0	0	11	0	0	0	0
OTU1411	0	0	0	0	0	0	0	0	0	0	0	0	0	0	0	0	0	0	0	0	2	0	0	0	0	0	1	0	0	0	0	0	0	0	0	0	0	0	0	0	0	0	0	0	2	0	0	0	0
OTU1412	0	0	0	0	0	0	0	0	0	0	0	0	4	5	2	0	0	0	0	0	0	0	0	0	0	0	0	0	0	0	0	0	0	0	0	0	0	0	0	0	0	0	0	0	0	0	0	0	0
OTU1414	0	0	1	0	0	0	2	0	0	0	0	0	0	0	0	0	0	0	0	0	0	0	0	0	0	0	0	0	0	0	0	0	0	0	0	0	0	0	1	0	0	0	0	0	1	0	0	0	0
OTU1416	0	0	0	0	0	0	0	0	0	0	0	0	0	0	0	0	0	0	0	0	0	6	3	8	0	0	0	0	0	0	0	0	0	0	0	0	0	0	0	0	0	0	0	0	3	0	0	0	0
OTU1418	0	0	0	18	0	0	0	0	0	0	24	1	0	0	0	0	0	0	1	0	0	0	0	0	0	0	0	0	0	0	0	0	0	0	0	0	0	0	3	0	0	0	0	0	10	0	0	0	4
OTU1419	0	13	0	0	0	0	0	0	0	0	0	0	0	0	0	0	0	0	0	0	0	0	0	0	0	0	0	0	0	0	0	0	0	0	15	0	0	0	0	0	0	0	0	0	0	0	0	0	0
OTU1422	0	0	0	0	0	0	0	0	0	0	0	0	0	0	1	10	19	23	0	0	0	0	0	0	0	0	0	0	0	0	0	0	0	0	0	0	0	0	0	0	0	0	0	0	0	0	0	0	0
OTU1423	0	0	0	0	0	0	0	0	0	1	0	0	0	0	1	0	0	0	0	0	0	0	0	0	0	0	0	0	0	0	0	0	0	0	0	0	0	0	0	0	0	0	0	0	0	0	0	0	0
OTU1424	0	0	0	0	0	0	0	0	0	0	0	0	0	0	0	18	23	6	0	0	0	0	0	0	0	0	0	0	0	0	0	0	0	0	0	0	0	0	0	0	0	0	0	0	0	0	0	0	0
OTU1425	0	0	0	0	0	0	0	0	0	0	0	0	0	0	0	0	0	1	0	0	0	0	0	0	0	0	0	0	0	0	0	0	0	0	0	0	0	0	0	0	0	0	0	0	4	0	0	0	0
OTU1426	0	0	0	0	0	0	0	0	0	0	0	0	0	0	0	0	0	0	0	0	0	9	17	2	0	0	0	0	0	0	0	0	0	0	0	0	0	0	0	0	0	0	0	0	0	0	0	0	0
OTU1427	0	0	0	0	0	0	0	0	0	0	0	0	0	0	0	0	0	0	0	0	1	0	0	0	0	0	0	0	0	0	0	0	0	0	0	0	0	0	0	0	0	0	0	0	0	0	0	0	0
OTU1429	0	0	0	0	0	0	0	0	0	0	0	0	3	1	14	3	1	7	0	0	0	0	0	0	0	0	0	0	0	0	0	0	0	0	0	0	0	0	0	0	0	0	0	0	0	0	0	0	0
OTU1430	0	2	1	0	0	0	0	0	1	0	0	0	3	0	3	4	2	1	0	0	0	0	0	0	0	0	0	0	0	0	0	0	0	0	0	0	0	0	0	0	0	0	0	0	0	0	0	0	0
OTU1431	0	0	0	0	0	0	0	0	0	0	0	0	0	0	0	0	0	0	1	0	0	0	0	0	0	0	0	0	0	0	0	0	0	0	0	0	0	0	0	0	0	0	0	0	0	0	0	0	0
OTU1432	0	0	0	0	0	0	0	0	0	0	0	0	11	4	15	0	5	4	0	0	0	0	0	0	0	0	2	0	0	0	0	0	1	0	0	0	0	0	1	0	0	0	0	0	0	0	0	0	0
OTU1433	0	0	0	0	0	0	0	0	0	0	0	0	0	0	1	0	0	0	0	0	0	0	0	0	0	0	0	0	0	0	0	0	0	0	0	0	0	0	0	0	0	0	0	2	0	0	0	0	0
OTU1434	0	0	0	0	0	0	0	0	0	0	0	0	2	2	0	3	4	6	14	11	7	0	0	0	0	0	0	0	0	0	0	0	0	0	0	0	0	0	0	0	0	0	0	0	0	0	0	0	0
OTU1435	0	0	0	0	0	0	0	0	0	0	0	0	4	10	4	0	0	0	2	4	1	1	3	1	0	0	0	0	0	0	0	0	0	0	0	0	0	0	0	0	0	0	0	0	0	0	0	0	0
OTU1436	0	0	0	0	0	0	0	0	0	0	0	0	9	13	11	0	0	0	0	0	0	0	0	0	0	0	0	0	0	0	0	0	0	0	0	0	0	0	0	0	0	0	0	0	0	0	0	0	0
OTU1437	0	0	0	0	0	0	0	0	0	0	0	0	7	10	10	0	0	0	0	0	0	0	0	0	0	0	0	0	0	0	0	0	0	0	0	0	0	0	0	0	0	0	0	0	0	0	0	0	0
OTU1438	53	0	0	0	0	0	0	0	0	0	0	0	0	0	0	0	0	0	0	0	0	4	57	2	0	0	0	0	0	0	0	0	0	0	0	0	0	0	0	0	0	0	0	0	2	0	0	0	0
OTU1439	0	0	0	0	0	0	1	0	0	2	1	0	0	0	0	0	0	0	0	0	0	55	34	35	0	0	0	0	0	0	0	0	0	0	0	0	0	0	0	0	0	0	0	0	0	0	0	0	0
OTU144	0	1	0	0	0	1	0	0	0	0	0	0	0	0	0	16	17	10	26	31	42	0	0	0	0	0	0	0	0	0	0	0	0	0	0	0	0	0	0	0	0	0	0	0	0	0	0	0	0
OTU1440	0	0	0	0	0	0	0	0	0	0	0	0	0	0	0	9	12	2	10	9	12	0	0	0	0	0	0	0	0	0	0	0	0	0	0	0	0	0	0	0	0	0	0	0	0	0	0	0	0
OTU1441	0	0	0	0	0	0	0	0	0	0	0	0	0	0	0	11	9	7	0	0	0	0	0	0	0	0	0	0	0	0	0	0	0	0	0	0	0	0	0	0	0	0	0	0	0	0	0	0	0
OTU1442	0	0	0	0	0	0	0	0	0	0	0	0	0	0	0	0	0	0	21	25	56	0	0	0	0	0	0	0	0	0	0	0	0	0	0	0	0	0	0	0	0	0	0	0	0	0	0	0	0
OTU1443	0	0	0	0	0	0	0	0	0	0	0	0	0	0	0	0	0	0	5	2	25	0	0	0	0	0	0	0	0	0	0	0	0	0	0	0	0	0	0	0	0	0	0	0	0	0	0	0	0
OTU1446	0	0	0	0	0	0	0	0	0	0	0	0	0	0	0	0	0	0	0	0	0	0	0	0	0	0	0	0	0	0	0	0	0	0	0	0	0	0	0	0	0	0	0	0	1	0	0	0	0
OTU1448	0	0	0	0	0	0	0	0	0	0	0	0	0	0	0	0	0	0	0	0	0	0	0	0	0	0	0	0	0	0	0	0	0	0	0	0	0	0	0	0	0	0	0	0	3	0	0	0	0
OTU1449	0	0	0	0	0	0	0	0	0	0	0	0	0	0	0	0	0	0	0	0	0	0	0	0	0	0	4	0	0	0	0	0	0	0	0	0	0	0	5	0	0	0	0	0	0	0	0	0	0
OTU145	0	0	0	0	0	0	0	0	0	0	0	0	0	0	0	0	0	0	1	0	1	0	0	0	0	0	0	0	0	0	0	0	0	0	0	0	0	0	0	0	0	1	0	0	0	0	0	0	0
OTU1451	0	0	0	0	0	0	0	0	0	0	0	0	0	0	0	0	1	2	0	0	3	0	0	0	0	0	0	0	0	0	0	0	0	0	0	0	0	0	0	0	0	0	0	0	4	0	0	0	0
OTU1455	0	0	0	0	0	0	0	0	0	0	0	0	0	0	0	0	0	0	0	0	0	0	0	0	0	0	0	0	0	0	0	0	0	0	0	0	0	0	0	0	0	0	0	0	1	0	0	0	0
OTU1456	10	29	6	0	0	0	0	0	0	0	0	0	0	0	0	0	0	0	0	0	0	0	0	0	0	0	0	0	0	0	0	0	0	0	0	0	0	0	0	0	0	0	0	0	0	0	0	0	0
OTU1457	8	6	14	0	0	0	0	0	0	0	0	0	0	0	0	0	0	0	0	0	0	0	0	0	0	0	0	0	0	0	0	0	0	0	0	0	0	0	0	0	0	0	0	0	0	0	0	0	0
OTU1458	71	101	37	2	10	2	1	0	3	4	0	0	0	0	0	0	0	0	0	0	0	0	0	0	0	0	2	0	0	0	0	0	1	0	0	0	0	0	0	0	1	0	0	0	5	0	0	0	0
OTU1459	2	0	0	1	0	0	6	4	8	7	1	6	0	0	0	0	0	0	0	0	0	0	0	0	2	0	2	4	1	2	5	1	0	0	0	0	0	0	0	1	0	6	1	3	3	2	2	0	0
OTU1460	1	0	0	32	0	0	0	0	0	5	2	0	0	0	2	0	0	0	0	0	0	1	6	0	0	0	0	2	0	0	0	0	0	0	0	0	0	0	0	0	0	0	0	0	1	0	0	0	1
OTU1461	5	14	7	49	7	5	1	0	2	6	5	3	0	0	0	0	0	0	0	0	0	0	0	0	0	0	3	0	0	3	0	0	0	0	0	0	0	0	5	0	0	0	3	0	1	0	0	0	0
OTU1462	12	0	8	14	0	0	7	0	5	0	0	1	0	0	0	0	0	0	0	0	0	0	0	0	2	0	7	0	0	1	1	0	0	1	0	1	0	0	0	0	0	0	0	0	0	0	0	0	15
OTU1463	0	0	0	7	0	0	1	0	3	1	4	2	0	0	0	0	0	1	0	0	0	0	0	0	0	0	0	0	0	0	3	0	0	0	0	0	0	0	0	0	0	0	0	0	1	0	0	0	0
OTU1464	2	1	6	13	0	0	7	7	9	27	5	2	0	0	0	0	0	0	0	0	0	0	0	0	0	0	0	0	0	0	0	0	0	0	0	0	0	0	0	0	0	0	0	0	0	0	0	0	0
OTU1465	0	0	0	2	40	0	0	0	0	0	0	0	0	0	0	0	0	0	0	0	0	0	0	0	0	0	0	0	0	0	0	0	0	0	0	0	0	0	0	0	0	0	0	0	0	0	0	0	0
OTU1466	0	0	0	0	30	0	0	1	0	0	0	0	0	0	0	0	0	0	0	0	0	0	0	0	0	0	0	0	0	0	0	0	0	0	0	0	0	0	0	0	0	0	0	0	0	0	0	0	0
OTU1467	0	0	0	0	0	13	6	10	0	1	4	0	0	0	0	0	0	0	0	0	0	0	0	0	0	0	0	0	0	0	0	0	0	0	0	0	0	0	0	0	0	0	0	0	0	0	0	0	0
OTU1468	0	0	0	0	0	0	17	0	15	0	0	0	0	0	0	0	0	0	0	0	0	0	0	0	0	0	0	0	0	0	0	0	0	0	0	0	0	0	0	0	0	0	0	0	0	0	0	0	0
OTU1469	2	0	10	0	0	0	13	0	41	0	0	0	0	0	0	0	0	0	0	0	0	0	0	0	0	0	0	0	0	0	0	0	0	0	0	0	0	0	0	0	0	0	0	0	0	0	0	0	0
OTU147	0	0	0	0	0	0	0	0	0	0	0	0	0	0	0	0	0	0	0	0	0	0	0	0	0	0	0	0	0	0	0	0	0	0	0	0	100	143	108	2	2	5	69	115	69	422	88	355	0
OTU1470	0	0	0	0	0	0	14	0	19	0	0	0	0	0	0	0	0	0	0	0	0	0	0	0	0	0	0	0	0	0	0	0	0	0	0	0	0	0	0	0	0	0	0	0	0	0	0	0	0
OTU1471	0	0	0	0	0	0	0	0	0	0	0	0	0	0	0	0	0	0	0	0	0	0	0	0	10	8	8	3	0	4	8	0	7	11	0	0	0	0	0	0	0	0	0	0	0	0	0	0	0
OTU1472	0	0	0	0	0	0	0	0	0	0	0	0	0	0	0	0	0	0	0	0	0	0	0	0	18	0	0	0	0	0	0	0	0	0	0	0	0	0	0	0	0	0	0	0	0	0	0	0	0
OTU1474	0	0	0	0	0	0	0	0	0	0	0	0	0	0	0	0	0	0	0	0	0	0	0	0	8	16	14	12	11	3	1	11	4	7	0	3	0	0	0	0	0	6	0	0	0	0	0	0	0
OTU1475	0	1	0	0	0	0	0	0	0	0	0	0	0	0	0	0	0	0	0	0	0	0	0	0	3	6	2	9	0	0	0	0	6	10	3	0	0	0	0	0	0	0	0	0	0	0	0	0	3
OTU1477	0	0	0	0	0	0	0	0	0	0	0	0	0	0	0	0	0	7	0	0	0	0	0	0	0	0	1	0	0	0	0	0	0	0	0	25	0	0	0	0	0	0	0	0	0	0	0	0	0
OTU1478	0	0	0	0	0	0	0	0	0	0	0	0	0	0	0	0	0	0	0	0	0	0	0	0	0	0	0	0	0	0	0	0	0	0	6	17	0	0	0	0	0	0	0	0	0	0	0	0	0
OTU1479	0	0	0	0	0	0	0	0	0	0	0	0	0	0	0	0	0	0	0	0	0	0	0	0	0	0	0	0	0	0	0	0	0	0	16	18	0	0	5	0	0	0	0	0	0	1	2	3	0
OTU148	3	0	0	0	0	0	0	0	0	7	0	10	0	0	0	0	0	0	0	0	0	0	0	0	0	0	0	0	0	0	0	0	0	0	0	0	0	0	0	0	0	0	0	0	0	0	0	0	0
OTU1480	0	0	0	0	0	0	0	0	0	0	0	0	0	0	0	0	0	0	0	0	0	0	0	0	0	4	9	17	3	15	0	2	9	0	6	0	0	0	0	0	0	0	0	0	0	0	0	0	0
OTU1481	0	0	0	0	0	0	0	0	0	0	0	0	0	0	0	0	0	0	0	0	0	0	0	0	0	0	0	12	0	29	0	2	0	0	3	0	0	0	0	0	0	0	0	0	0	0	0	0	0
OTU1482	0	0	0	0	0	0	0	0	0	0	0	0	0	0	0	0	0	0	0	0	0	0	0	0	0	0	2	3	0	0	4	0	28	0	3	0	0	0	0	0	0	0	0	0	0	0	0	0	0
OTU1483	0	0	0	0	0	0	0	0	0	0	0	0	0	0	0	0	0	0	0	0	0	0	0	0	0	0	0	0	0	19	0	0	0	0	0	0	0	0	0	0	0	0	0	0	0	0	0	0	0
OTU1484	0	0	0	0	0	0	0	0	0	0	0	0	0	0	0	0	0	0	0	0	0	0	0	0	4	4	2	0	0	0	8	10	3	0	3	4	0	0	0	0	0	0	0	0	0	0	0	0	0
OTU1485	0	0	12	0	0	2	7	3	8	4	3	1	0	0	0	0	0	0	0	0	0	0	0	0	5	0	0	1	3	5	6	3	9	1	4	3	0	0	0	1	0	0	0	3	0	0	0	0	0
OTU1486	0	0	0	0	0	0	0	0	0	0	0	0	0	0	0	0	0	0	0	0	0	0	0	0	4	11	8	4	3	5	8	18	9	3	0	1	0	0	0	0	0	5	0	0	0	0	0	0	23
OTU1489	0	0	0	0	0	0	0	0	0	0	0	0	0	0	0	0	0	0	0	0	0	0	0	0	11	4	27	4	2	9	8	6	6	7	0	0	0	0	0	0	0	0	0	0	0	0	0	0	0
OTU149	0	0	0	0	0	0	0	0	0	0	0	0	0	0	0	0	0	0	0	2	0	81	72	84	0	3	0	1	0	0	0	0	0	0	0	0	0	0	0	0	0	0	0	0	0	30	1	43	0
OTU1490	0	0	0	0	0	0	0	0	0	0	0	0	0	0	0	0	0	0	0	0	0	0	0	0	0	0	0	0	0	0	1	19	0	0	14	2	0	0	0	0	0	2	0	0	0	0	0	0	0
OTU1491	0	0	0	0	0	0	0	0	0	0	0	0	0	0	0	0	0	0	0	0	0	0	0	0	0	0	0	0	0	0	0	0	0	0	0	0	0	35	0	0	0	0	0	0	0	0	0	0	0
OTU1492	0	0	0	0	0	0	0	0	0	0	0	0	0	0	0	0	0	0	0	0	0	0	0	0	4	5	2	6	0	8	0	0	4	5	0	0	6	19	8	1	2	5	4	0	0	0	0	0	6
OTU1493	0	0	0	0	0	0	0	0	0	0	0	0	0	0	0	0	0	0	0	0	0	0	0	0	0	0	0	0	0	0	0	0	0	0	0	0	0	0	0	0	0	0	0	0	0	43	0	0	0
OTU1494	0	1	0	0	0	0	0	0	1	0	0	2	0	0	0	0	0	0	0	0	0	0	0	0	0	0	0	0	0	0	0	0	0	0	3	0	1	0	13	3	6	1	1	0	1	5	4	1	1
OTU1495	0	0	0	0	0	0	0	0	0	0	0	0	0	0	0	0	0	0	0	0	0	0	0	0	0	0	0	0	0	0	0	0	0	0	0	0	0	0	0	0	0	0	0	33	0	3	0	7	0
OTU1496	0	0	0	0	0	0	0	0	0	0	0	0	0	0	0	0	0	0	0	0	0	0	0	0	0	0	0	0	0	0	0	0	0	0	0	0	8	0	0	0	0	0	2	0	5	0	4	13	0
OTU1497	0	0	0	0	0	0	0	0	0	0	0	0	0	0	0	0	0	0	0	0	0	0	0	0	0	0	0	0	0	0	0	0	0	0	0	0	0	0	0	0	0	0	0	1	0	8	0	4	0
OTU1498	0	0	0	0	0	0	0	0	0	0	2	2	0	0	0	0	0	0	0	0	0	0	0	0	0	0	0	0	0	0	0	0	0	0	0	2	0	0	0	0	0	0	0	0	0	13	6	12	0
OTU1499	0	0	0	0	0	0	0	0	0	0	1	0	0	0	0	0	0	0	0	0	0	0	0	0	0	0	0	0	0	0	0	0	0	0	0	9	0	0	0	0	0	0	0	0	0	7	2	7	0
OTU15	0	0	0	0	1	0	0	1	0	0	0	0	0	0	0	0	0	0	0	0	0	0	0	0	0	0	0	1	0	0	0	0	0	0	0	0	0	0	0	0	0	0	0	0	0	0	0	0	0
OTU150	2	1	9	0	5	1	0	0	0	0	2	0	7	10	2	0	2	2	0	0	0	9	0	0	0	0	4	0	0	0	0	0	42	0	0	0	0	1	13	0	2	0	0	0	35	0	0	0	2
OTU1500	0	0	0	0	0	0	0	0	0	0	0	0	0	0	0	0	0	0	0	0	0	0	0	0	3	1	0	1	2	1	3	0	0	0	0	2	3	4	9	2	5	8	2	6	6	4	1	18	0
OTU1501	0	0	0	0	0	0	0	0	0	0	0	0	0	0	0	0	0	0	0	0	0	0	0	0	0	0	0	0	0	0	0	0	0	0	0	0	0	0	0	0	1	3	0	0	5	11	1	12	0
OTU1503	0	0	0	0	0	0	0	0	0	0	0	0	0	0	0	0	0	0	0	0	0	0	0	0	6	0	5	4	41	6	0	0	3	10	0	0	9	3	64	0	33	26	9	56	37	7	5	26	0
OTU1504	0	0	0	0	0	0	0	0	0	0	0	0	0	0	0	0	0	0	0	0	0	0	0	0	0	0	0	0	0	0	0	0	0	0	0	0	0	0	0	2	11	18	6	14	6	5	3	2	0
OTU1505	0	0	0	0	0	0	0	0	0	0	0	0	0	0	0	0	0	2	0	0	0	0	0	0	0	1	0	1	0	0	5	0	1	1	0	0	0	0	2	0	1	0	0	0	54	0	0	0	0
OTU1506	0	0	0	0	0	0	0	0	0	0	0	0	0	0	0	0	0	0	0	0	0	0	0	0	0	0	0	0	0	0	0	0	0	0	0	0	0	0	0	1	0	27	0	0	0	0	0	0	0
OTU1507	0	0	0	0	0	0	0	0	0	0	0	0	0	0	0	0	0	0	0	0	0	0	0	0	0	0	0	0	0	0	0	0	0	0	0	0	0	0	0	12	2	17	0	0	0	0	0	0	0
OTU1508	0	0	0	0	0	0	0	0	0	0	0	0	0	0	0	0	0	0	0	0	0	0	0	0	0	0	0	0	0	0	0	0	0	0	1	0	0	0	0	0	11	31	0	0	0	0	0	0	0
OTU1509	0	0	0	0	0	0	0	0	0	0	0	0	0	0	0	0	0	0	0	0	0	0	0	0	0	0	0	0	0	0	0	0	0	0	0	0	3	4	0	7	10	5	16	0	0	2	0	2	0
OTU151	0	0	0	0	0	0	0	0	0	0	1	0	3	3	6	193	217	180	205	308	303	1	0	0	0	0	0	0	0	0	0	0	0	0	0	0	0	3	0	0	0	0	0	0	0	0	0	0	0
OTU1510	0	0	0	0	0	0	0	0	0	0	0	0	0	0	0	0	0	0	0	0	0	0	0	0	0	0	0	0	0	0	0	0	0	0	0	0	0	0	0	0	0	0	0	7	0	5	0	1	0
OTU1511	0	0	0	0	0	0	0	0	0	0	0	0	0	0	0	0	0	0	0	0	0	0	0	0	0	0	0	0	0	0	0	0	0	0	0	0	0	2	0	0	0	0	0	22	0	0	0	0	0
OTU1512	0	2	1	0	0	0	1	0	1	1	1	0	0	0	0	0	0	0	0	0	0	1	0	0	0	4	4	5	0	9	1	2	9	2	4	2	1	1	0	7	3	10	11	46	8	16	4	11	4
OTU1513	0	0	0	0	0	0	0	0	0	0	1	0	0	0	0	0	0	0	0	0	0	0	0	0	0	0	2	0	0	0	0	0	0	0	0	0	0	0	0	0	0	0	0	0	44	0	0	0	0
OTU1514	0	0	0	0	0	0	1	0	0	0	0	0	0	0	0	0	0	0	0	0	0	0	0	0	0	0	6	0	0	0	0	0	6	0	0	2	0	1	3	0	0	1	0	0	43	0	0	0	0
OTU1515	0	0	0	0	0	0	0	0	0	0	0	0	0	0	0	0	0	0	0	0	0	0	0	0	0	0	0	0	0	0	0	0	0	0	0	0	0	0	0	0	0	0	0	0	0	0	0	0	23
OTU1517	0	0	0	0	0	0	0	0	0	0	0	0	0	0	0	0	0	0	0	0	0	0	0	0	0	0	0	0	0	0	0	0	0	0	0	0	0	0	0	0	0	0	0	0	0	0	0	0	0
OTU1519	0	0	0	0	0	0	0	0	0	0	0	0	0	0	0	0	0	0	0	0	0	0	0	0	0	0	0	0	0	0	0	0	0	0	0	0	0	0	0	0	0	0	0	0	0	0	0	0	0
OTU152	0	0	0	0	0	0	0	0	0	0	0	0	0	0	0	0	0	0	0	0	0	0	0	0	0	0	0	0	0	0	0	0	0	0	0	0	0	0	0	0	1	0	0	0	0	0	0	0	0
OTU1520	0	0	0	0	0	0	0	0	0	0	0	0	0	0	0	0	0	0	0	0	0	0	0	0	0	0	0	0	0	0	0	0	0	0	0	0	0	0	0	0	0	0	0	0	0	0	0	0	0
OTU1521	0	0	0	0	0	0	0	0	0	0	0	0	0	0	0	0	0	0	0	0	0	0	0	0	0	0	0	0	0	0	0	0	0	0	0	0	6	9	0	0	0	3	12	0	0	0	0	0	5
OTU1522	0	0	0	0	0	0	0	0	8	3	0	0	1	0	2	0	1	1	1	0	0	2	9	1	0	0	0	0	0	0	0	0	0	0	0	0	0	0	0	0	0	0	0	0	0	0	0	0	0
OTU1523	0	0	0	0	0	0	0	0	0	9	0	1	0	0	0	0	0	0	0	0	0	0	0	0	0	0	0	0	0	0	0	0	0	0	0	0	0	0	0	0	0	0	0	0	0	0	0	0	0
OTU1524	0	0	0	0	0	0	0	0	0	0	0	0	0	0	0	0	0	0	0	0	0	0	0	0	0	0	0	0	0	0	0	0	0	0	0	0	2	0	8	8	1	0	17	1	2	1	0	0	0
OTU1525	0	0	0	0	0	0	0	0	0	0	0	0	0	0	0	0	0	0	0	0	0	0	0	0	0	0	0	1	0	0	0	0	0	0	0	0	0	0	0	0	0	0	3	0	0	0	0	0	0
OTU1526	0	0	0	0	0	0	0	0	0	0	0	0	0	0	0	0	0	0	0	0	0	0	0	0	0	0	0	0	0	0	0	0	0	0	0	0	0	0	0	0	0	0	0	0	0	0	0	0	15
OTU1528	0	0	0	0	0	0	0	0	0	0	0	0	0	0	0	0	0	0	0	0	0	0	0	0	0	0	5	0	0	0	0	2	0	0	0	0	0	0	0	0	0	0	0	0	0	0	0	0	0
OTU1529	0	0	0	0	0	0	0	0	0	0	0	0	0	0	0	0	0	0	0	0	0	0	0	0	0	0	0	0	0	0	0	0	0	0	0	0	0	0	0	0	0	0	0	0	0	0	0	0	0
OTU153	0	0	0	0	0	0	0	0	0	0	0	0	0	0	0	0	0	0	0	0	0	0	0	0	0	0	0	0	0	0	0	0	0	0	0	0	0	0	0	1	0	0	0	0	0	0	0	0	0
OTU1530	0	1	0	0	7	0	1	0	0	0	0	0	0	0	0	0	0	0	0	0	0	0	0	0	5	1	2	0	2	0	2	1	0	1	0	0	0	0	0	0	0	0	0	0	0	0	0	1	0
OTU1531	0	0	0	0	0	1	0	0	0	0	0	0	0	0	0	0	0	0	0	0	0	0	0	0	0	0	0	0	0	0	0	0	0	0	0	0	0	0	0	0	0	0	0	0	0	0	0	0	0
OTU1532	0	0	0	0	0	0	0	0	0	0	0	0	0	0	0	0	0	0	0	0	0	0	0	0	0	0	0	0	0	0	0	0	0	0	0	0	0	0	0	0	0	0	0	0	0	0	0	0	2
OTU1533	7	17	6	4	0	3	5	0	5	0	0	0	0	1	2	0	2	2	2	2	3	0	1	0	0	6	0	3	4	6	0	0	5	0	0	0	0	1	4	0	0	10	5	0	0	0	0	0	0
OTU1534	0	0	0	3	0	0	0	0	0	0	0	0	0	0	0	0	0	0	0	0	0	0	0	0	0	0	0	0	0	0	0	0	0	0	0	0	0	1	0	0	0	0	0	0	0	0	0	0	0
OTU1535	0	1	0	0	0	0	0	0	0	2	0	0	0	0	0	0	0	0	0	0	0	0	0	0	0	0	0	2	0	0	0	0	0	0	0	0	0	3	3	0	0	6	0	0	0	0	0	0	4
OTU1537	0	0	0	0	0	0	0	0	0	0	0	0	0	0	0	0	0	0	2	0	0	1	0	0	0	0	0	0	0	0	0	0	0	0	0	0	0	0	0	0	0	0	0	0	4	0	0	0	0
OTU1538	0	0	0	0	0	0	0	0	0	0	0	0	0	0	0	0	0	0	0	0	0	1	1	0	0	0	0	0	0	0	0	0	0	0	0	0	0	0	0	0	0	0	0	0	0	0	0	0	0
OTU154	80	112	51	21	44	23	75	52	91	84	53	51	0	0	1	0	0	0	0	0	0	0	0	0	0	0	0	0	0	0	0	0	0	0	0	0	1	10	0	0	0	0	0	0	0	0	0	0	275
OTU1542	0	0	0	0	0	0	0	0	3	0	0	0	0	0	0	0	0	0	0	0	0	0	0	0	0	0	0	0	0	0	0	0	0	0	0	5	0	0	0	0	0	0	0	0	0	0	0	0	0
OTU1543	0	0	0	0	0	0	0	0	0	0	0	0	0	0	0	0	0	0	0	0	0	0	0	2	0	0	0	0	0	0	0	0	0	0	0	0	0	0	0	0	0	0	0	0	0	0	0	0	0
OTU1544	0	0	0	1	0	0	0	0	0	0	0	0	6	1	17	9	5	2	0	1	0	0	0	0	0	0	0	1	0	0	0	0	0	0	0	0	0	0	0	0	0	0	0	0	0	0	0	0	0
OTU1545	0	0	0	0	0	0	0	0	3	3	0	0	8	4	20	7	14	7	0	0	0	0	0	0	0	0	0	0	0	0	0	0	0	0	0	0	0	0	0	0	0	0	0	0	0	0	0	0	0
OTU1546	0	0	0	0	0	0	0	0	0	0	0	0	0	0	0	3	3	0	0	5	0	0	1	1	0	0	0	0	0	0	0	0	0	0	0	0	0	0	0	0	0	0	0	0	0	0	0	0	0
OTU1547	0	0	0	2	0	0	0	0	0	0	0	0	0	0	0	0	0	0	0	0	0	0	0	0	0	0	0	0	0	0	0	0	0	0	4	0	0	0	0	0	0	0	0	0	0	0	0	0	0
OTU1548	0	0	0	0	0	0	0	0	0	0	0	0	0	0	0	0	0	0	0	0	1	0	0	0	0	0	0	0	0	0	0	0	0	0	0	0	0	0	0	0	0	0	0	0	0	0	0	0	0
OTU1549	0	0	0	0	0	0	0	0	0	0	0	0	0	0	5	4	2	3	0	0	0	0	0	0	0	0	0	0	0	0	0	0	0	0	0	0	0	0	0	0	0	0	0	0	0	0	0	0	0
OTU155	0	0	1	30	11	4	6	4	12	119	2	17	1	0	3	1	3	1	1	0	0	0	0	0	5	10	6	1	5	3	7	0	0	2	0	950	36	6	30	8	4	5	32	9	18	64	16	112	2
OTU1550	0	0	0	0	0	0	0	0	0	0	0	0	0	0	0	0	0	0	0	0	0	0	0	0	0	0	0	0	0	0	0	0	1	0	0	0	0	0	0	0	0	0	0	0	1	0	0	0	0
OTU1552	0	0	0	0	0	0	0	0	0	0	0	0	0	1	1	1	1	1	2	10	2	0	0	0	0	0	0	0	0	0	0	0	0	0	0	0	0	0	0	0	0	0	0	0	0	0	0	0	0
OTU1553	0	0	0	0	0	0	0	0	0	0	0	0	0	0	0	0	0	0	0	0	0	3	24	16	0	0	0	0	0	0	0	0	0	0	0	0	0	0	0	0	0	0	0	0	0	0	0	0	0
OTU1554	0	0	0	0	0	0	0	0	0	0	0	0	0	0	0	0	0	0	0	0	0	1	1	0	0	0	0	0	0	0	0	0	0	0	0	0	0	0	0	0	0	0	0	0	0	0	0	0	0
OTU1556	1	0	0	0	0	0	0	0	3	0	0	0	0	1	2	0	0	0	0	1	0	0	0	0	0	0	0	0	0	0	0	0	0	0	0	1	0	0	0	0	0	0	0	0	0	0	0	0	0
OTU1558	0	0	1	0	0	0	0	0	2	0	1	1	0	0	0	0	1	1	2	1	1	1	5	1	0	0	0	0	0	0	0	0	0	0	0	0	0	0	0	0	0	0	0	0	0	0	0	0	0
OTU1559	0	0	0	0	0	0	0	0	0	0	0	0	0	0	0	0	0	0	0	0	0	0	0	0	0	0	0	0	0	0	0	0	0	0	0	0	0	0	0	0	0	0	0	0	6	0	0	0	0
OTU156	4	4	0	0	0	0	2	0	2	0	0	2	2	0	0	0	0	1	125	283	243	4	2	2	0	0	0	0	0	0	0	0	0	0	0	0	0	0	0	0	0	0	0	0	0	0	0	0	1
OTU1561	0	0	0	0	0	0	0	0	0	0	0	0	3	2	9	0	0	0	0	0	0	0	0	0	0	0	0	0	0	0	0	0	0	0	0	0	0	0	0	0	0	0	0	0	0	0	0	0	0
OTU1563	0	0	0	0	0	0	0	0	0	0	0	0	4	0	31	0	0	0	0	0	0	0	0	0	0	0	0	0	0	0	0	0	0	0	0	0	0	0	0	0	0	0	0	0	0	0	0	0	0
OTU1564	0	0	0	0	0	0	0	0	0	0	0	0	20	14	14	0	0	0	0	0	0	0	0	0	0	0	0	0	0	0	0	0	0	0	0	0	0	0	0	0	0	0	0	0	0	0	0	0	0
OTU1565	0	0	0	0	0	0	0	0	0	0	0	0	8	0	32	0	0	0	0	0	0	0	0	0	0	0	0	0	0	0	0	0	0	0	0	0	0	0	0	0	0	0	0	0	0	0	0	0	0
OTU1566	0	1	0	0	0	0	0	0	0	0	0	0	221	163	444	0	0	0	0	0	0	1	0	0	0	0	0	0	0	0	0	0	0	0	0	0	0	0	0	0	0	0	0	0	1	0	0	0	0
OTU1567	0	0	0	0	0	0	0	0	0	0	0	0	6	3	28	0	0	0	0	0	0	0	0	0	0	0	0	0	0	0	0	0	0	0	0	0	0	0	0	0	0	0	0	0	0	0	0	0	0
OTU1568	0	0	0	0	0	0	1	2	0	4	0	7	0	0	0	0	0	0	0	0	0	1	2	36	0	0	0	0	0	0	0	0	0	0	0	0	0	0	0	0	0	0	0	0	0	0	0	0	0
OTU1569	0	0	0	0	0	0	0	0	0	0	0	0	0	0	0	0	0	0	0	0	0	124	58	28	0	0	0	0	0	0	0	0	0	0	0	0	0	0	0	0	0	0	0	0	0	0	0	0	0
OTU157	0	0	0	0	0	0	0	0	0	0	0	0	0	0	1	0	0	0	0	0	0	0	1	0	0	0	4	0	1	0	0	0	0	0	0	0	0	0	0	0	0	1	0	0	0	0	0	0	0
OTU1570	0	0	0	0	0	0	0	0	0	0	0	0	0	0	0	58	83	47	0	6	5	0	0	0	0	0	0	0	0	0	0	0	0	0	0	0	0	0	0	0	0	0	0	0	0	0	0	0	0
OTU1571	0	0	0	0	0	0	0	0	0	0	0	0	4	3	5	19	13	5	0	0	2	0	0	0	0	0	0	0	0	0	0	0	0	0	0	0	0	0	0	0	0	0	0	0	0	0	0	0	0
OTU1572	0	0	0	0	0	4	0	0	0	2	1	1	0	0	1	0	0	4	0	0	1	0	0	0	0	0	3	1	0	0	0	0	0	2	0	0	0	0	1	0	0	0	0	0	26	0	0	0	0
OTU1573	0	0	6	0	0	0	0	0	0	0	0	0	0	0	0	0	0	0	22	0	16	0	0	0	0	0	0	0	0	0	0	0	0	0	0	0	0	0	0	0	0	0	0	0	0	0	0	0	0
OTU1575	0	0	0	0	0	0	0	0	0	0	0	0	0	0	0	0	0	0	17	25	6	0	0	0	0	0	0	0	0	0	0	0	0	0	0	0	0	0	0	0	0	0	0	0	0	0	0	0	0
OTU1576	0	0	0	0	0	0	0	0	0	0	0	0	0	0	0	0	1	1	2	25	6	0	0	0	0	0	0	0	0	0	0	0	0	0	0	0	0	0	0	0	0	0	0	0	0	0	0	0	0
OTU1577	0	0	0	0	0	0	0	0	0	0	1	0	0	0	0	6	4	1	5	8	7	0	0	0	0	0	0	0	0	0	0	0	0	0	0	0	0	0	0	0	0	0	0	0	0	0	0	0	0
OTU1578	0	0	0	0	0	0	0	0	0	0	0	0	0	0	0	0	0	0	2	3	37	0	0	0	0	0	0	0	0	0	0	0	0	0	0	0	0	0	0	0	0	0	0	0	0	0	0	0	0
OTU1579	0	0	0	0	0	0	0	0	0	0	0	0	0	0	0	0	0	0	1	11	27	0	0	0	0	0	0	0	0	0	0	0	0	0	0	0	0	5	0	0	0	0	0	0	0	0	0	0	1
OTU158	192	211	113	128	183	96	63	55	81	152	6	34	0	0	0	0	0	0	0	0	0	0	0	0	7	0	12	0	18	24	0	10	17	0	0	0	0	3	2	0	7	7	0	4	21	0	0	0	30
OTU1581	0	0	0	0	0	0	0	0	0	0	0	0	0	0	0	0	0	0	0	0	0	0	0	0	0	0	0	0	0	0	0	0	0	0	0	0	0	0	0	0	0	0	0	0	0	0	0	0	0
OTU1583	0	0	0	0	0	0	0	0	0	0	0	0	0	0	0	0	0	0	0	0	0	1	0	0	0	0	0	0	0	0	0	0	0	0	0	0	0	0	0	0	0	0	0	0	0	0	0	0	0
OTU1585	10	9	1	9	2	0	9	0	0	0	3	2	0	0	0	0	0	0	0	0	0	0	0	0	0	5	2	0	4	0	0	1	0	12	0	0	0	0	0	0	0	0	0	0	0	0	0	0	4
OTU1586	0	0	0	0	0	1	0	0	0	0	0	0	0	0	0	0	0	0	0	0	0	0	0	0	0	0	0	0	0	0	0	0	0	0	1	0	0	0	0	0	0	0	0	0	9	0	0	0	0
OTU159	0	0	0	0	0	0	0	0	0	0	0	0	0	0	0	0	0	0	0	0	0	0	0	0	0	0	0	0	0	0	0	0	0	0	0	0	0	0	0	0	0	0	0	0	0	0	0	0	0
OTU1591	2	2	1	2	0	1	2	0	0	5	3	3	1	0	4	0	0	0	0	2	14	0	1	2	0	0	1	0	0	1	1	0	0	0	1	0	0	1	0	0	3	0	1	0	2	0	0	0	1
OTU1593	0	0	0	0	0	0	0	0	0	0	0	0	10	4	9	0	0	0	0	0	0	0	0	0	0	0	0	0	0	0	0	0	0	0	0	0	0	0	0	0	0	0	0	0	0	0	0	0	0
OTU1594	0	0	0	0	0	0	0	0	0	0	0	0	0	0	0	0	0	0	0	0	0	0	0	0	0	0	0	0	0	0	0	0	0	0	0	0	2	0	0	0	0	0	0	0	0	0	0	0	0
OTU1595	11	0	0	0	0	0	0	0	0	0	0	0	0	0	0	0	0	0	0	0	0	0	0	0	0	0	0	0	0	0	0	0	0	0	0	0	0	0	0	0	0	0	0	0	0	0	0	0	0
OTU1596	0	17	12	0	0	0	0	0	0	0	0	0	0	0	0	0	0	0	0	0	0	0	0	0	0	0	0	0	0	0	0	0	0	0	0	0	0	0	0	0	0	0	0	0	0	0	0	0	0
OTU1597	0	32	0	18	0	0	5	0	2	0	0	0	0	0	0	0	0	0	0	0	0	0	0	0	0	0	0	5	0	0	0	0	0	0	0	0	0	0	0	0	0	0	0	0	0	0	0	0	0
OTU1598	1	35	15	2	11	0	0	0	0	0	0	0	0	0	0	0	0	0	0	0	0	0	0	0	0	0	0	0	0	0	0	0	0	0	0	0	0	0	0	0	0	0	0	0	0	0	0	0	0
OTU1599	10	1	15	0	0	0	3	0	17	0	0	0	0	0	0	0	0	0	0	0	0	0	0	0	0	1	0	0	0	0	0	0	0	0	0	0	0	0	0	0	0	0	0	0	0	0	0	0	0
OTU16	0	0	0	0	0	1	1	2	0	0	1	3	19	18	51	1215	1284	1005	1628	2904	3011	8	15	2	0	0	0	1	0	0	0	0	0	0	0	0	0	0	0	0	0	0	0	0	0	1	0	0	0
OTU160	0	0	1	2	3	3	0	0	1	0	2	1	0	0	0	0	0	0	0	0	0	2	1	0	0	2	2	167	16	182	53	237	238	0	24	153	11	0	5	2	10	30	23	0	4	3	0	6	0
OTU1600	12	4	0	7	9	1	4	0	5	41	6	9	0	0	0	0	0	0	0	0	0	0	0	0	0	0	0	0	0	0	0	0	0	0	0	0	0	0	0	0	0	0	0	0	0	0	0	0	0
OTU1601	0	0	0	0	0	0	0	0	0	38	4	7	0	0	0	0	0	0	0	0	0	0	0	0	0	0	0	0	0	0	0	0	0	0	0	7	0	0	0	0	0	0	0	0	0	0	0	0	0
OTU1602	8	0	0	1	0	0	6	16	0	3	1	0	0	0	0	0	0	0	0	0	0	3	6	1	0	0	0	0	0	0	0	0	0	0	0	0	0	0	0	0	0	0	0	0	0	0	0	0	0
OTU1603	8	4	2	0	0	5	1	10	2	36	4	2	0	0	0	0	0	0	0	0	0	0	0	0	0	0	0	0	0	3	0	0	0	0	1	0	0	0	0	0	0	0	0	0	0	0	0	0	0
OTU1604	5	19	2	22	5	19	0	0	0	0	0	0	0	0	0	0	0	0	0	0	0	0	0	0	0	0	0	0	0	0	0	0	0	0	0	0	0	0	0	0	0	0	0	0	0	0	0	0	0
OTU1605	2	2	2	3	0	0	1	4	3	13	4	6	0	0	0	0	0	0	0	0	0	0	0	0	0	0	0	0	0	0	0	0	0	0	0	0	0	0	0	0	0	0	0	0	0	0	0	0	0
OTU1606	0	0	0	2	11	0	0	7	4	8	2	8	0	0	0	0	0	0	0	0	0	0	0	0	0	0	0	0	0	0	0	0	0	0	0	0	0	0	0	0	0	0	0	0	0	0	0	0	0
OTU1607	0	0	3	6	0	2	0	0	8	4	2	0	0	0	0	0	0	1	0	0	1	8	6	6	0	0	0	0	0	0	0	0	0	0	0	0	0	0	0	0	0	0	0	0	0	0	0	0	0
OTU1608	8	2	0	17	26	18	13	0	5	20	20	12	0	0	0	0	0	0	0	0	0	3	2	1	0	1	0	0	0	9	0	0	0	0	0	0	0	0	0	0	0	0	0	0	0	0	0	0	0
OTU1609	0	0	0	24	0	6	3	0	7	0	7	0	0	0	0	0	0	0	0	0	0	0	0	1	0	0	0	0	0	0	0	0	0	0	0	0	0	0	0	0	0	0	0	0	0	0	0	0	0
OTU161	0	0	0	0	0	0	2	0	0	4	29	7	0	0	0	1	0	0	0	0	0	0	0	0	0	0	0	14	3	0	4	104	14	0	63	6	104	0	10	27	112	42	630	3	69	57	7	125	0
OTU1610	2	0	4	5	0	0	7	0	2	4	0	0	2	1	1	0	0	0	0	0	0	0	0	0	0	0	0	0	0	0	0	0	0	0	0	0	0	0	0	0	0	0	0	0	0	0	0	0	0
OTU1611	0	0	0	2	0	0	9	0	11	0	0	0	0	0	0	0	0	0	0	0	0	0	0	0	0	0	0	0	0	0	0	0	0	0	0	0	0	0	0	0	0	0	0	0	0	0	0	0	0
OTU1612	0	0	0	3	18	1	3	0	0	0	0	2	0	0	0	0	0	0	0	0	0	0	0	0	0	0	0	0	0	0	0	0	0	0	0	0	0	0	0	0	0	0	0	0	0	0	0	0	0
OTU1613	0	18	0	2	6	0	0	0	0	6	14	18	0	0	0	0	0	0	0	0	0	0	0	0	0	2	0	0	0	1	1	7	0	0	0	0	0	0	0	0	0	0	0	0	0	0	0	0	0
OTU1614	26	6	9	1	39	3	1	2	9	0	1	0	0	0	0	0	0	0	0	0	0	0	0	0	0	0	0	0	0	0	0	0	0	0	0	0	0	3	0	0	0	0	0	0	0	0	0	0	0
OTU1615	0	5	0	0	0	0	18	8	13	0	1	2	0	0	0	0	0	0	0	0	0	0	0	0	0	0	0	0	0	0	0	0	0	0	0	0	0	0	0	0	0	0	0	2	0	0	0	0	0
OTU1616	2	0	8	0	1	0	10	0	14	0	0	0	0	0	0	0	0	0	0	0	0	0	0	0	0	0	0	0	0	0	0	0	0	0	0	0	0	0	0	0	0	0	0	0	0	0	0	0	0
OTU1617	0	0	0	0	0	0	5	7	0	0	1	1	0	0	0	0	0	0	0	0	0	0	0	0	6	1	10	1	6	14	0	2	2	1	4	0	0	0	0	0	0	0	0	0	0	1	0	0	0
OTU1618	0	0	0	0	0	0	0	0	0	0	0	0	0	0	0	0	0	0	0	0	0	0	0	0	7	21	0	1	6	0	0	0	6	6	0	0	0	0	0	0	0	0	0	0	0	0	0	0	0
OTU1619	0	0	0	0	0	0	0	0	0	0	0	0	0	0	0	0	0	0	0	0	0	0	0	0	0	15	0	0	0	0	0	0	0	0	0	0	0	0	0	0	0	0	0	0	0	0	0	0	0
OTU162	0	0	0	0	0	0	0	0	0	0	0	0	0	0	0	0	0	1	0	0	0	1	0	2	0	0	2	0	0	0	0	0	0	0	0	0	0	0	0	0	0	0	1	0	70	0	0	0	2
OTU1620	0	0	0	0	0	0	0	0	0	0	0	0	0	0	0	0	0	0	0	0	0	0	0	0	0	0	28	0	0	0	0	0	0	11	0	0	0	0	0	0	0	0	0	0	0	0	0	0	0
OTU1621	0	0	0	0	0	0	0	0	0	0	0	0	0	0	0	0	0	0	0	0	0	0	0	0	0	0	0	2	0	0	0	0	4	26	0	0	0	0	0	0	0	4	0	0	0	0	0	0	0
OTU1623	0	0	0	0	0	0	0	0	0	0	0	0	0	0	0	0	0	0	0	0	0	0	0	0	3	2	0	0	3	0	0	2	6	46	0	0	0	0	0	0	0	0	0	0	0	0	0	0	0
OTU1624	0	0	0	0	0	0	0	0	0	0	0	0	0	0	0	0	0	0	0	0	0	0	0	0	0	2	5	0	20	0	6	0	1	11	0	0	0	0	0	0	1	5	0	0	0	0	0	0	0
OTU1625	12	3	1	0	3	0	4	0	0	0	0	0	0	0	0	0	0	0	0	0	0	0	0	0	8	2	2	3	1	7	0	4	11	0	3	3	0	0	0	0	0	0	0	0	0	0	0	0	0
OTU1626	0	0	0	0	0	0	0	0	0	0	0	0	0	0	0	0	0	0	0	0	0	0	0	0	0	0	0	0	0	0	0	0	0	0	12	13	0	0	0	0	0	2	2	0	0	0	0	0	0
OTU1628	0	0	0	0	0	0	0	0	0	0	0	0	0	0	0	0	0	0	0	0	0	0	0	0	1	2	0	4	1	15	0	0	3	0	0	0	0	0	0	0	0	0	0	0	0	0	0	0	0
OTU1629	0	0	0	0	0	0	0	0	0	0	0	0	0	0	0	0	0	0	0	0	0	0	0	0	0	0	0	3	8	13	0	0	0	0	0	0	0	1	0	0	0	0	0	0	0	0	0	0	0
OTU1631	0	0	0	0	0	0	0	0	0	0	0	0	0	0	0	0	0	0	0	0	0	0	0	0	0	11	3	1	3	1	20	3	3	16	0	0	0	0	0	0	0	0	0	0	0	0	0	0	0
OTU1632	0	0	0	0	0	0	0	0	0	0	0	0	0	0	0	0	0	0	0	0	0	0	0	0	0	31	0	0	0	0	26	0	0	34	0	0	0	0	0	0	0	0	0	0	0	0	0	0	0
OTU1633	0	0	0	0	0	0	0	0	0	0	0	0	0	0	0	0	0	0	0	0	0	0	0	0	0	0	1	0	0	0	12	5	3	0	0	0	0	0	0	0	0	0	0	0	0	0	0	0	0
OTU1634	0	0	0	0	0	0	0	0	0	0	0	0	0	0	0	0	0	0	0	0	0	0	0	0	4	5	2	13	8	16	0	4	5	4	1	0	0	0	0	0	0	0	0	0	0	0	0	0	0
OTU1635	0	0	0	0	0	0	0	0	0	0	0	0	0	0	0	0	0	0	0	0	0	0	0	0	0	1	1	0	0	0	2	27	10	0	0	0	0	0	0	0	0	0	0	0	0	0	0	0	0
OTU1636	0	1	1	12	0	1	7	1	0	3	2	4	0	0	0	0	0	0	0	0	0	0	0	0	1	6	4	0	7	0	0	4	6	6	0	0	0	0	0	0	0	0	0	3	0	0	0	0	0
OTU1637	0	0	0	0	0	0	0	0	0	0	0	0	0	0	0	0	0	0	0	0	0	0	0	0	0	0	0	0	0	0	0	0	0	0	0	0	26	0	0	0	2	2	0	30	0	0	0	1	0
OTU1638	0	0	0	0	0	0	0	0	0	0	0	0	0	0	0	0	0	0	0	0	0	0	0	0	0	0	0	0	0	0	0	0	0	0	0	0	0	17	0	0	0	0	2	0	0	1	0	0	0
OTU164	0	0	0	0	0	0	0	0	0	0	0	0	0	0	0	0	0	0	0	0	0	0	0	0	0	3	4	0	10	0	0	3	0	0	0	2	0	0	0	0	0	0	0	0	22	0	0	0	0
OTU1640	0	0	0	0	0	0	0	0	0	0	0	0	0	0	0	0	0	0	0	0	0	0	0	0	0	0	0	0	0	0	0	0	0	0	0	0	0	3	18	2	0	0	3	2	0	0	0	0	0
OTU1641	0	0	0	0	0	0	0	0	0	0	0	0	0	0	0	0	0	0	0	0	0	0	0	0	0	0	0	0	0	0	0	0	0	0	0	0	0	11	8	0	0	0	1	0	0	0	0	0	0
OTU1643	0	0	0	0	0	0	0	0	0	0	0	0	0	0	0	0	0	0	0	0	0	0	0	0	0	0	0	0	0	0	0	0	0	0	0	0	12	12	24	0	0	13	5	9	14	5	5	0	0
OTU1644	0	0	0	0	0	0	0	0	0	0	0	0	0	0	0	0	0	0	0	0	0	0	0	0	0	0	0	0	0	0	0	0	0	0	0	0	9	13	8	29	2	0	6	0	0	0	0	0	0
OTU1645	0	0	0	0	0	0	0	0	0	0	0	0	0	0	0	0	0	0	0	0	0	0	0	0	0	0	0	0	0	0	0	0	0	0	6	1	0	0	0	0	0	0	0	5	0	11	0	0	0
OTU1646	0	0	0	0	0	0	0	0	0	0	0	0	0	0	0	0	0	0	0	0	0	0	0	0	0	0	0	1	0	0	0	0	0	0	0	0	0	2	3	0	1	0	1	4	8	5	1	1	0
OTU1648	0	0	0	0	0	0	0	0	0	0	0	0	0	0	0	0	0	0	0	0	0	0	0	0	0	0	0	0	0	0	0	0	0	0	0	0	0	0	0	0	0	0	0	0	0	4	5	7	0
OTU1649	0	0	0	0	0	0	0	0	0	0	0	0	0	0	0	0	0	0	0	0	0	0	0	0	0	0	0	0	0	0	0	0	0	0	0	0	0	0	0	0	0	0	0	0	0	0	0	10	0
OTU165	0	0	0	0	1	0	0	0	0	0	0	0	0	0	0	9	5	6	23	78	32	28	39	11	0	0	0	0	0	0	0	0	0	0	0	4	0	0	0	0	0	0	0	0	5	0	0	0	0
OTU1650	0	0	0	0	0	0	0	0	0	0	0	0	0	0	0	0	0	0	0	0	0	0	0	0	0	0	0	0	0	0	0	0	0	0	0	0	0	13	0	0	0	0	9	1	2	4	3	4	0
OTU1651	0	0	0	1	0	0	0	0	0	0	0	0	0	0	0	0	0	0	0	0	0	0	0	2	0	0	0	0	0	2	0	0	0	0	0	0	0	0	0	1	7	14	0	2	2	0	0	3	0
OTU1652	0	0	0	0	0	0	0	0	0	0	0	0	0	0	0	0	0	0	0	0	0	0	0	0	0	0	0	0	0	0	0	0	0	0	0	0	0	0	0	2	4	2	3	12	1	2	3	1	0
OTU1653	0	0	0	0	0	0	3	3	0	0	0	3	0	0	0	0	0	0	0	0	0	0	1	0	0	0	0	0	0	0	0	0	0	0	3	0	0	0	1	0	0	0	1	0	20	0	0	13	0
OTU1656	0	0	0	0	0	0	0	0	0	0	0	0	0	0	0	0	0	0	0	0	0	0	0	0	0	0	0	0	0	0	0	0	0	0	3	0	0	0	0	0	9	3	0	9	3	10	0	3	0
OTU1657	0	0	0	0	0	0	0	0	0	0	0	0	0	0	0	0	0	39	0	0	0	0	0	0	0	0	2	0	0	0	0	0	1	0	0	3	0	0	7	0	3	0	0	0	1	0	0	0	4
OTU1658	0	0	0	0	0	0	0	0	0	0	0	0	0	0	0	0	0	0	0	0	0	0	0	0	2	0	0	0	0	0	0	0	0	0	0	2	0	0	0	0	17	13	0	1	0	4	0	3	0
OTU1659	0	0	0	0	0	0	0	0	0	0	0	0	0	0	0	0	0	0	0	0	0	0	0	0	0	0	0	0	0	0	0	0	0	0	0	0	4	10	30	1	2	20	7	6	0	1	0	0	0
OTU166	0	0	3	4	4	1	2	1	3	2	3	2	0	0	0	0	0	0	0	0	0	0	0	0	98	76	78	224	75	58	102	170	927	36	136	72	0	0	1	0	0	4	0	0	0	1	5	0	0
OTU1660	0	0	0	0	0	0	0	0	0	0	0	0	0	0	0	0	0	0	0	0	0	0	0	0	0	0	0	0	0	0	0	0	0	0	0	0	5	2	1	2	9	24	16	17	2	7	0	10	0
OTU1661	0	0	0	0	0	0	0	0	0	0	0	0	0	0	0	0	0	0	0	0	0	0	0	0	0	0	0	0	0	0	0	0	0	0	0	0	2	0	9	16	3	21	16	18	47	3	1	4	0
OTU1662	0	0	0	0	0	0	0	1	1	0	0	0	0	0	0	0	0	0	0	0	0	0	0	0	2	1	8	0	5	1	2	5	1	1	0	0	30	31	61	61	27	73	15	14	32	4	0	23	0
OTU1663	0	0	0	0	0	0	0	0	0	0	0	0	0	0	0	0	0	0	0	0	0	0	0	0	0	0	0	0	0	0	0	0	0	0	0	0	0	0	0	0	7	40	26	0	0	0	0	0	0
OTU1664	0	1	0	0	0	0	0	1	2	0	0	0	0	0	0	0	0	2	0	0	0	0	0	0	0	0	0	0	0	0	0	0	2	0	0	0	0	0	4	0	0	3	0	0	17	0	0	0	0
OTU1665	0	0	0	0	0	0	0	0	0	0	0	0	0	0	0	0	0	0	0	0	0	0	0	0	0	0	0	0	0	0	0	0	0	0	0	0	1	0	0	0	5	4	0	19	1	0	0	0	0
OTU1666	0	0	0	0	0	0	0	0	0	0	0	0	0	0	0	0	0	0	0	0	0	0	0	0	0	0	0	0	0	0	0	0	0	0	1	0	3	0	0	0	0	0	0	30	0	2	0	4	0
OTU1667	0	0	0	0	0	0	0	0	0	0	0	0	0	0	0	0	0	0	0	0	0	0	0	0	0	0	0	0	0	0	0	0	0	0	0	0	0	0	0	0	0	1	0	13	0	0	0	0	0
OTU1668	0	0	0	0	0	0	0	0	0	0	0	0	0	0	0	0	0	0	0	0	0	0	0	0	0	0	0	0	0	0	0	0	0	0	0	0	0	0	0	0	0	0	0	0	36	0	0	0	0
OTU1669	0	0	0	0	0	0	0	0	0	0	0	0	0	0	0	0	0	2	0	0	0	0	0	0	0	0	0	0	0	0	0	0	2	0	0	0	0	0	0	0	0	0	0	0	31	0	0	0	0
OTU1670	0	0	0	0	0	0	6	0	11	0	0	0	0	0	0	0	0	0	0	0	0	0	0	0	0	0	0	0	0	0	0	0	0	0	0	0	0	0	0	0	0	0	0	0	0	0	0	0	15
OTU1671	0	0	0	0	0	0	0	0	0	0	0	0	0	0	0	0	0	0	0	0	0	0	0	0	0	0	0	0	0	0	0	0	0	0	0	0	0	0	0	0	0	0	0	0	0	0	0	0	6
OTU1672	0	0	0	0	0	0	0	0	0	0	0	0	0	0	0	0	0	0	0	0	0	0	0	0	0	0	0	0	0	0	0	0	0	0	0	0	0	0	0	0	0	0	0	0	0	0	0	0	0
OTU1673	0	0	0	0	0	0	0	0	0	0	0	0	0	0	0	0	0	0	0	0	0	0	0	0	0	1	0	0	0	0	0	0	0	0	0	0	0	0	0	0	0	0	0	0	0	0	0	0	0
OTU1674	0	1	0	0	0	0	2	3	1	0	0	0	0	0	0	0	0	0	0	0	0	0	0	0	0	0	0	0	0	0	0	0	0	0	0	0	0	0	0	0	0	0	0	0	0	0	0	0	0
OTU1675	0	0	0	0	0	0	0	0	0	0	0	0	0	0	0	0	0	0	0	0	0	0	0	0	0	0	0	0	0	0	0	0	0	0	0	0	0	0	0	0	0	0	0	0	0	0	0	0	2
OTU1677	0	0	0	0	0	0	0	0	0	0	0	0	0	0	0	0	0	0	0	0	0	0	0	0	0	0	0	0	0	0	0	0	0	0	0	0	0	0	0	0	0	0	0	0	0	0	0	0	1
OTU1678	0	0	0	0	0	0	0	0	0	0	0	0	0	0	0	0	0	0	0	0	0	0	0	0	0	0	0	0	0	0	0	0	0	0	0	0	0	0	0	0	0	0	0	0	0	0	0	0	0
OTU1679	0	0	0	0	0	0	0	0	0	0	0	0	0	0	6	0	0	1	0	0	0	0	0	0	0	0	9	0	0	0	0	0	10	0	0	0	0	0	0	0	0	0	0	0	32	0	0	0	0
OTU168	31	11	5	3	10	11	16	16	22	32	12	9	0	0	0	0	0	0	0	0	0	2	0	5	1	0	0	0	3	0	0	0	0	0	0	1	0	0	29	0	0	0	1	0	0	0	0	0	0
OTU1680	0	0	0	0	0	1	0	4	3	0	2	0	0	0	0	1	0	0	0	0	0	0	0	0	0	0	0	0	0	0	0	0	0	0	0	0	0	0	0	0	0	0	0	0	0	0	0	0	6
OTU1681	0	0	0	0	0	0	0	0	0	0	0	0	0	0	0	0	0	0	0	0	0	0	0	0	0	0	0	0	0	0	0	0	0	0	0	0	0	0	0	0	0	0	0	0	0	0	0	0	0
OTU1683	3	0	0	5	0	0	1	0	7	0	2	0	0	0	0	0	0	0	0	0	0	0	0	0	17	0	0	0	0	0	0	0	0	0	0	0	0	0	0	0	0	0	0	0	0	0	0	0	0
OTU1684	0	0	0	0	0	0	0	0	0	0	0	0	0	0	0	0	0	0	0	0	0	0	0	0	0	0	0	0	0	0	0	0	0	0	0	0	0	0	0	0	0	0	1	0	20	0	0	0	0
OTU1686	6	3	0	1	14	3	1	1	0	0	0	0	0	0	0	0	0	0	0	0	0	0	0	0	0	6	1	3	0	1	0	1	0	1	1	4	0	0	0	0	0	0	0	0	0	1	0	1	2
OTU1687	0	0	0	0	0	0	0	0	0	0	0	0	0	0	0	0	0	0	0	0	0	0	0	0	0	0	0	0	0	0	2	0	0	0	14	37	0	0	0	0	0	0	0	0	0	0	0	0	0
OTU1688	0	0	0	0	0	0	0	0	0	0	0	0	0	0	0	0	0	0	0	0	0	0	0	0	0	0	1	0	3	1	0	1	1	1	0	0	0	0	0	0	0	0	0	0	0	0	0	0	0
OTU1689	0	1	0	4	0	0	0	0	0	0	0	0	0	0	0	0	0	0	0	0	0	0	0	0	0	0	0	0	0	0	0	0	0	0	0	0	0	0	0	0	0	0	0	0	0	0	0	0	0
OTU169	13	8	20	11	0	1	8	0	17	21	2	4	48	32	28	55	95	65	33	21	20	0	0	0	0	1	2	0	0	0	0	0	0	0	0	0	0	0	1	0	0	0	0	0	33	4	0	0	0
OTU1690	0	0	0	0	0	0	0	0	0	0	0	0	0	0	0	0	0	0	0	1	0	0	0	0	0	0	0	0	3	4	0	0	0	0	0	0	1	2	0	0	0	0	0	0	0	0	0	0	0
OTU1691	0	0	0	0	0	0	0	0	0	0	0	0	0	0	0	0	0	0	0	0	0	0	0	0	0	0	0	0	0	0	0	0	0	0	0	0	0	0	0	0	0	0	0	0	0	0	0	0	1
OTU1692	6	0	0	0	0	0	2	1	30	0	0	0	3	2	4	0	1	0	0	0	0	0	0	0	0	0	0	0	0	0	0	0	0	0	0	0	0	0	0	0	0	0	0	0	0	0	0	0	0
OTU1694	0	0	0	0	0	0	0	0	0	0	0	0	0	0	0	0	0	0	0	0	0	0	0	0	0	0	0	0	0	0	0	0	0	0	0	0	0	0	0	0	0	0	0	0	0	0	0	0	10
OTU1695	0	0	0	4	2	0	0	0	3	0	0	0	0	0	0	0	0	0	0	0	0	0	0	0	0	0	0	0	0	0	0	0	0	0	0	0	0	0	0	0	0	0	0	0	0	1	0	0	0
OTU1696	0	0	0	0	0	0	0	0	0	0	0	0	0	0	0	0	0	0	0	0	0	0	0	0	0	0	0	0	0	0	0	0	0	0	0	0	0	0	0	0	0	0	0	0	0	0	0	0	0
OTU1697	0	0	0	0	0	0	0	0	0	0	0	0	0	0	0	0	0	0	0	0	0	0	0	0	0	2	0	2	2	5	0	0	1	1	0	0	0	0	0	0	0	0	0	0	0	0	0	0	0
OTU1698	0	0	0	1	0	0	0	0	0	0	0	0	0	0	0	0	0	0	0	0	0	0	0	0	0	0	0	0	0	0	0	0	0	0	0	0	0	0	0	0	0	0	0	0	0	0	0	0	0
OTU1699	0	0	0	0	0	0	0	0	3	0	0	0	0	0	0	0	0	0	0	0	0	0	0	0	1	0	0	1	1	2	2	1	0	0	0	2	0	0	0	0	0	0	4	0	1	2	0	1	5
OTU17	0	0	0	0	0	0	3	1	0	0	3	7	0	0	0	1	0	0	1	0	0	1	0	0	0	0	0	0	1	0	0	6	0	0	90	519	0	1	2	0	0	0	0	0	0	76	0	73	1
OTU170	0	0	0	0	0	0	1	1	0	1	0	1	353	257	768	139	140	106	160	281	283	0	3	1	0	0	1	0	0	0	0	0	0	0	0	0	0	0	0	0	0	0	0	1	3	0	0	0	0
OTU1700	0	0	0	0	0	0	0	0	0	0	0	0	0	0	0	0	0	0	0	0	0	0	0	0	0	0	0	0	0	0	0	0	0	1	0	1	0	0	0	0	0	0	0	0	0	0	0	0	0
OTU1702	0	0	1	0	0	0	0	0	0	0	0	0	0	0	0	0	0	0	0	0	0	0	0	0	0	0	0	0	0	0	0	0	0	0	0	0	0	0	0	0	0	0	0	0	0	0	0	0	0
OTU1706	7	0	7	0	1	0	0	0	0	0	0	0	0	0	0	0	0	0	0	0	0	0	0	0	0	0	0	0	0	0	0	0	0	0	1	0	0	0	0	0	0	0	0	0	3	0	0	0	0
OTU1707	0	0	0	0	0	0	0	0	0	0	0	0	0	0	0	0	0	0	0	0	0	0	0	0	0	0	0	7	0	0	0	0	3	0	0	0	0	0	0	1	0	0	0	0	0	0	0	0	0
OTU1708	1	0	0	0	0	0	0	0	1	0	0	0	0	0	0	0	0	0	0	0	0	0	0	0	0	0	0	0	0	0	0	0	0	0	0	0	0	0	0	0	0	0	0	0	0	0	0	0	0
OTU171	0	0	36	9	0	4	360	65	448	19	70	74	0	0	0	0	0	0	0	0	0	0	0	0	0	69	0	0	7	17	0	0	0	14	0	0	0	0	0	0	0	0	0	0	0	0	0	0	0
OTU1710	0	0	0	0	1	0	0	0	0	0	0	0	0	0	0	0	0	0	0	0	0	0	0	0	0	0	0	0	0	0	0	0	0	0	0	0	0	0	0	0	0	0	0	0	0	0	0	0	0
OTU1713	0	0	0	0	0	0	0	0	0	0	0	0	0	0	0	0	0	0	0	0	0	0	0	0	0	0	2	0	0	0	1	0	0	9	0	1	0	0	0	0	0	0	0	0	0	0	0	0	0
OTU1714	0	0	0	0	0	0	1	1	1	5	0	2	0	0	0	0	0	0	0	0	0	0	0	0	5	0	0	1	1	0	0	0	0	0	0	0	0	0	0	0	0	0	0	0	0	0	0	0	0
OTU1715	0	0	0	0	0	0	0	0	0	0	0	0	0	0	1	0	0	0	0	0	0	0	0	0	0	0	0	0	0	0	0	0	0	0	0	0	0	0	0	0	0	0	0	0	0	0	0	0	0
OTU1716	0	0	0	1	0	0	0	0	0	0	0	0	1	0	0	0	0	0	0	0	0	0	0	0	0	0	0	0	0	0	0	0	0	0	0	0	0	0	0	0	0	0	0	0	0	0	0	0	0
OTU1718	0	0	0	0	0	0	0	0	0	0	0	0	0	0	0	0	0	0	0	1	0	0	0	0	0	0	0	0	0	0	0	0	0	0	0	0	0	0	0	0	0	0	0	0	0	0	0	0	0
OTU1724	0	0	0	0	0	0	0	0	0	0	0	0	4	1	1	3	14	7	1	2	2	0	0	0	0	0	0	0	0	0	0	0	0	0	0	0	0	0	0	0	0	0	0	0	0	0	0	0	0
OTU1725	0	0	0	0	0	0	1	0	0	0	0	0	0	0	0	1	2	0	0	0	0	0	0	0	0	0	0	0	0	0	0	0	0	0	0	0	0	0	0	0	0	0	0	0	0	0	0	0	0
OTU1728	0	0	23	5	0	0	2	0	0	0	0	0	1	1	1	1	0	0	0	3	3	0	0	0	0	0	0	0	0	0	0	0	0	0	0	0	0	0	0	0	0	0	0	0	0	0	0	0	0
OTU1729	0	0	0	0	0	0	0	0	0	0	0	0	0	0	0	0	0	0	0	1	0	1	0	0	0	0	0	0	0	0	0	0	0	0	0	0	0	0	0	0	0	0	0	0	0	0	0	0	0
OTU173	0	0	0	0	0	0	0	0	0	0	0	0	0	0	0	0	0	0	0	0	0	0	0	0	0	4	3	7	0	3	0	0	0	11	0	1	1035	237	167	93	209	293	63	146	3	55	119	36	0
OTU1730	0	0	0	0	0	0	0	0	0	0	0	0	0	0	0	0	0	0	1	0	0	0	0	0	0	0	0	0	0	0	0	0	0	0	0	0	0	0	0	0	0	0	0	0	0	0	0	0	0
OTU1731	0	0	0	0	0	0	0	1	0	0	0	0	0	0	0	0	0	0	0	0	0	0	0	0	0	0	0	0	0	0	0	0	0	0	0	0	0	0	0	0	0	0	0	0	0	0	0	0	0
OTU1734	0	0	0	0	0	0	0	0	0	0	0	0	0	0	0	17	18	11	1	1	0	0	0	0	0	0	0	0	0	0	0	0	0	0	0	0	0	0	0	0	0	0	0	0	0	0	0	0	0
OTU1735	0	0	0	0	0	0	0	0	0	0	1	0	1	0	0	0	0	0	0	0	1	0	1	0	0	0	0	0	0	0	0	0	0	0	0	0	0	0	0	0	0	0	0	0	0	0	0	0	0
OTU1736	0	0	0	0	0	0	1	0	0	7	0	6	2	4	8	1	1	1	1	0	0	1	1	0	0	0	0	0	0	0	0	0	0	0	0	0	0	0	0	0	0	0	0	0	0	0	0	0	0
OTU1737	0	0	0	2	0	0	2	0	0	0	2	5	1	0	0	1	10	6	1	0	0	0	0	1	0	0	0	0	0	0	0	0	2	0	0	0	0	0	0	0	0	0	0	0	0	0	0	0	0
OTU1738	0	0	0	0	0	0	0	0	0	0	0	0	4	0	5	0	0	5	5	1	4	0	0	0	0	0	0	0	0	0	0	0	0	0	0	0	0	0	0	0	0	0	0	0	0	0	0	0	0
OTU1739	0	0	0	0	0	0	0	0	0	0	0	0	3	0	10	0	0	0	0	0	0	1	2	0	0	0	0	0	0	0	0	0	0	0	0	0	0	0	0	0	0	0	0	0	0	0	0	0	0
OTU174	1	1	9	9	10	0	3	3	8	9	1	3	0	0	0	0	0	0	0	1	0	0	0	0	5	0	0	1	3	1	0	0	1	0	0	0	105	10	73	0	0	5	1	23	0	0	0	0	76
OTU1740	0	0	0	0	0	0	0	0	0	0	0	0	4	0	0	1	1	0	1	1	2	0	0	0	0	0	0	0	0	0	0	0	0	0	0	0	0	0	0	0	0	0	0	0	0	0	0	0	0
OTU1741	0	0	0	0	0	0	0	0	0	0	0	0	0	0	0	0	0	0	5	10	7	1	0	0	0	0	0	0	0	0	0	0	0	0	0	0	0	0	0	0	0	0	0	0	0	0	0	0	0
OTU1742	0	0	0	0	0	0	0	0	0	0	0	0	0	0	0	10	12	6	0	0	0	0	0	0	0	0	0	0	0	0	0	0	0	0	0	0	0	0	0	0	0	0	0	0	0	0	0	0	0
OTU1745	0	0	0	0	0	0	0	0	0	0	0	0	9	2	11	0	0	0	0	0	0	0	0	0	0	0	0	0	0	0	0	0	0	0	0	0	0	0	0	0	0	0	0	0	0	0	0	0	0
OTU1746	0	0	0	0	0	0	0	0	0	0	0	0	14	8	4	0	0	0	0	0	0	0	0	0	0	0	0	0	0	0	0	0	0	0	0	0	0	0	0	0	0	0	0	0	0	0	0	0	0
OTU1747	0	0	0	0	0	0	0	0	0	0	0	0	6	2	17	0	0	0	0	0	0	0	0	0	0	0	0	0	0	0	0	0	0	3	0	0	0	0	0	0	1	0	0	0	15	0	0	0	0
OTU1748	0	0	0	0	0	0	0	0	0	0	0	0	0	0	0	0	0	0	0	0	0	6	23	0	0	0	0	0	0	0	0	0	0	0	0	0	0	0	0	0	0	0	0	0	0	0	0	0	0
OTU1749	0	0	0	0	0	0	0	0	0	0	0	0	0	0	0	0	0	0	0	0	0	0	0	42	0	0	0	0	0	0	0	0	0	0	0	0	0	0	0	0	0	0	0	0	0	0	0	0	0
OTU175	0	0	0	0	0	0	0	0	0	0	0	0	0	0	0	0	0	0	0	0	0	0	0	0	162	245	54	9	34	6	20	35	43	359	4	0	0	1	1	0	0	2	0	0	0	0	0	0	62
OTU1750	0	0	0	0	0	0	0	0	1	0	0	0	0	0	0	0	0	0	0	0	0	31	4	5	0	0	0	0	0	0	0	0	0	0	0	0	0	0	0	0	0	0	0	0	0	0	0	0	0
OTU1751	0	0	0	0	0	0	0	0	0	0	0	0	0	0	0	0	0	0	0	0	0	11	10	3	0	0	0	0	0	0	0	0	0	0	0	0	0	0	0	0	0	0	0	0	0	0	0	0	0
OTU1752	0	0	0	0	0	0	0	0	0	0	0	0	0	0	0	27	19	29	6	8	5	0	0	0	0	0	0	0	0	0	0	0	0	0	0	0	0	0	0	0	0	0	0	0	0	0	0	0	0
OTU1753	0	0	0	0	0	0	0	0	0	0	0	0	0	0	0	8	11	20	0	0	0	0	0	0	0	0	0	0	0	0	0	0	0	0	0	0	0	0	0	0	0	0	0	0	0	0	0	0	0
OTU1754	0	0	0	0	0	0	0	0	0	0	0	0	0	0	0	3	9	29	1	2	13	0	0	0	0	0	0	0	0	0	0	0	0	0	0	0	0	0	0	0	0	0	0	0	0	0	0	0	0
OTU1756	0	0	0	0	0	0	0	0	0	0	0	0	0	0	0	7	16	9	0	7	2	0	0	0	0	0	0	0	0	0	0	0	0	0	0	0	0	0	0	0	0	0	0	0	0	0	0	0	0
OTU1757	0	0	0	0	0	0	0	0	0	0	0	0	0	0	0	0	0	0	2	5	9	0	0	0	0	0	0	0	0	0	0	0	0	0	0	0	0	0	0	0	0	0	0	0	3	0	0	0	0
OTU1758	0	0	0	0	0	0	0	0	0	0	0	0	0	0	0	0	0	0	11	7	6	0	0	0	0	0	0	0	0	0	0	0	0	0	0	0	0	0	0	0	0	0	0	0	0	0	0	0	0
OTU1759	0	0	0	0	0	0	0	0	0	0	0	0	0	0	1	0	0	0	12	25	14	0	0	0	0	0	0	0	0	0	0	0	0	0	0	0	0	0	0	0	0	0	0	0	0	0	0	0	0
OTU176	0	0	0	0	0	0	0	0	0	0	0	0	0	0	0	0	0	0	0	0	0	0	0	0	0	31	90	83	0	534	8	3	34	122	0	2	0	0	5	0	3	0	0	0	0	0	0	0	0
OTU1760	0	0	0	0	0	0	0	0	0	0	0	0	0	0	0	0	0	0	8	7	21	0	0	0	0	0	0	0	1	0	0	0	0	0	1	0	0	0	0	0	0	0	0	0	0	0	0	0	0
OTU1761	1	0	0	0	0	0	0	0	0	0	1	0	0	0	0	8	2	5	4	6	3	0	1	0	0	0	0	0	0	0	0	0	0	0	0	0	0	0	0	0	0	0	0	0	0	0	0	0	0
OTU1764	0	0	0	0	0	0	0	0	0	0	0	0	0	0	0	0	0	0	0	0	0	0	0	0	0	0	0	0	0	0	0	0	2	0	0	0	0	0	2	0	0	0	0	0	0	0	0	9	0
OTU1766	39	47	74	6	46	34	22	0	22	18	9	19	0	0	0	0	0	0	0	4	2	2	2	1	0	0	0	0	1	0	0	0	0	0	1	0	0	0	0	0	0	0	0	0	0	0	0	0	0
OTU1767	0	0	0	0	0	0	0	0	0	0	3	3	0	0	0	0	0	0	0	0	0	0	0	0	2	0	0	0	0	0	0	0	0	0	0	0	0	0	0	0	0	0	0	0	0	0	0	0	0
OTU1768	0	0	0	0	0	0	0	0	0	0	0	0	0	0	0	0	0	0	0	0	0	0	0	0	0	0	0	0	0	0	0	0	0	0	0	0	0	0	0	0	0	0	0	0	0	0	0	0	0
OTU177	0	0	0	0	13	0	0	0	0	0	0	0	0	0	0	0	0	0	0	0	0	0	0	0	23	2	0	0	655	0	0	0	0	673	0	0	0	0	0	1	0	0	0	0	0	0	0	0	0
OTU1775	0	0	0	0	0	0	0	0	0	0	1	0	0	0	0	0	0	0	0	0	0	0	0	0	0	0	0	0	6	0	0	0	0	0	0	0	0	0	0	0	0	0	0	0	0	0	0	0	0
OTU1776	0	0	0	0	0	0	0	2	0	0	0	1	0	0	0	0	1	0	0	0	0	0	0	0	0	0	0	0	0	0	0	0	0	0	0	0	0	0	0	0	0	0	0	0	0	2	0	0	5
OTU1778	0	0	0	0	0	0	0	0	0	3	0	0	0	0	0	0	0	0	0	0	0	0	0	0	0	0	0	0	0	0	0	0	0	0	0	0	0	0	0	0	0	0	0	0	3	0	0	0	0
OTU1779	0	0	0	0	0	0	0	0	0	0	0	0	3	4	4	0	0	0	0	0	0	0	0	0	0	0	0	0	0	0	0	0	0	0	0	0	0	0	0	0	0	0	0	0	0	0	0	0	0
OTU178	0	28	1	0	0	0	0	0	0	9	0	1	0	0	0	0	0	0	0	0	0	2	1	3	0	0	0	0	0	0	0	0	0	0	0	0	0	0	1	0	0	0	0	0	0	0	0	0	158
OTU1784	0	0	0	1	0	0	0	0	0	0	0	0	0	0	0	0	0	0	0	0	0	0	0	0	0	0	0	0	0	0	0	0	0	0	0	0	1	0	0	0	0	0	0	0	0	0	0	0	0
OTU1785	0	19	6	5	0	0	1	0	1	0	0	0	0	0	0	0	0	0	0	0	0	0	0	0	0	1	3	1	0	0	0	0	0	0	0	0	0	0	0	0	0	0	0	0	0	0	0	0	0
OTU1786	12	2	2	0	0	0	0	0	0	0	0	0	0	0	0	0	0	0	0	0	0	0	0	0	0	0	0	0	0	0	0	0	0	0	0	0	0	0	0	0	0	0	0	0	0	0	0	0	0
OTU1787	0	0	22	0	0	0	0	0	0	0	0	0	0	0	0	0	0	0	0	0	0	0	0	0	0	0	0	0	0	0	0	0	0	0	0	0	0	0	0	0	0	0	0	4	0	0	0	0	0
OTU1788	0	0	0	0	0	0	1	0	0	8	1	4	0	0	0	0	0	0	0	0	0	10	2	3	0	0	0	0	0	0	0	0	0	0	0	2	0	0	0	0	0	0	0	0	0	0	0	0	0
OTU1789	0	1	0	0	0	0	0	0	0	0	9	6	0	0	0	0	0	0	0	0	0	0	0	0	0	0	0	0	0	0	0	0	0	0	0	0	0	0	0	0	0	0	0	0	0	0	0	0	0
OTU179	29	13	1	11	5	1	79	212	36	92	18	26	0	0	0	0	0	0	0	0	0	0	0	0	4	3	1	2	8	1	0	2	4	2	8	7	445	0	0	0	1	0	0	0	0	2	0	987	3
OTU1790	0	2	3	1	0	1	4	0	4	0	3	2	0	0	0	0	0	0	0	0	0	0	0	0	0	0	0	0	0	0	0	0	0	0	0	0	0	0	0	0	0	0	0	0	0	0	0	0	0
OTU1791	0	0	0	0	0	0	0	0	0	4	12	8	0	0	0	0	0	0	0	0	0	0	0	0	0	0	0	0	0	0	0	0	0	0	0	0	0	0	0	0	0	0	0	0	0	0	0	0	0
OTU1792	0	0	0	0	11	0	0	0	0	0	11	4	0	0	0	0	0	0	0	0	0	0	0	0	0	0	0	0	0	0	0	0	0	0	0	0	0	0	0	0	0	0	0	0	0	0	0	0	0
OTU1793	0	0	0	0	0	0	0	0	0	9	3	7	0	0	0	0	0	0	0	0	0	7	6	10	0	0	0	0	0	0	0	0	0	0	0	0	0	0	0	0	0	0	0	0	0	0	0	0	0
OTU1794	11	15	14	22	0	16	1	0	0	0	0	0	0	0	0	0	0	0	0	0	0	0	0	0	0	0	0	0	0	0	0	0	0	0	0	0	0	0	0	0	0	0	0	0	0	0	0	0	92
OTU1795	4	4	8	13	7	6	3	1	0	0	1	1	0	0	0	0	0	0	0	0	0	0	0	0	0	0	0	0	0	0	0	0	0	0	0	0	0	0	0	0	0	0	0	0	0	0	0	0	0
OTU1796	0	8	0	4	5	0	0	2	0	0	0	0	5	0	2	0	0	1	1	0	0	0	0	0	0	0	0	0	0	0	0	0	0	0	0	0	0	0	0	0	0	0	0	0	0	0	0	0	0
OTU1797	3	6	13	20	19	5	0	2	0	0	0	0	0	0	0	0	0	0	0	0	0	0	0	0	0	0	0	0	0	0	0	0	0	0	0	0	0	0	0	0	0	0	0	0	0	0	0	0	0
OTU1798	1	2	16	12	2	4	0	0	0	0	0	0	0	0	0	0	0	0	0	0	0	0	0	0	0	0	0	0	0	0	0	0	0	0	0	0	0	0	0	0	0	0	0	0	0	0	0	0	0
OTU1799	5	0	4	21	36	0	2	2	1	2	0	0	0	0	0	0	0	0	0	0	0	0	0	0	0	0	0	0	0	0	0	0	0	0	0	0	0	0	0	0	0	0	0	0	0	0	0	0	1
OTU18	0	0	0	0	0	0	0	0	0	0	0	0	0	0	0	0	0	0	0	15	0	325	361	265	6	0	3	1	0	0	0	1	0	0	0	0	0	0	0	1	1	0	0	0	0	0	0	0	0
OTU180	3	0	0	0	0	0	0	0	0	0	0	0	0	0	0	0	0	0	0	0	0	0	0	0	1	0	5	0	0	0	0	0	0	5	0	0	0	1	4	0	0	1	2	0	1413	0	0	0	0
OTU1800	0	0	14	0	26	0	0	0	2	0	10	8	0	0	0	0	0	0	0	0	0	0	0	0	0	0	0	0	0	0	0	0	0	0	0	0	0	0	0	0	0	0	0	0	0	0	0	0	0
OTU1801	0	0	0	0	0	1	15	0	20	0	0	0	0	0	0	0	0	0	0	0	0	0	0	0	0	0	0	0	0	0	0	0	0	0	0	0	0	0	0	1	0	7	0	0	0	0	0	3	0
OTU1802	4	3	0	5	4	0	3	3	4	5	4	0	0	0	0	0	0	0	0	0	0	0	0	0	0	0	0	0	0	0	0	0	0	0	0	0	0	0	0	0	0	0	0	0	0	0	0	0	0
OTU1803	0	0	0	2	0	0	8	0	4	0	2	7	0	0	0	0	0	0	0	0	0	0	0	0	0	0	0	0	0	0	0	0	0	0	0	0	0	0	0	0	0	0	0	0	0	0	0	0	0
OTU1804	0	0	0	3	0	11	3	0	8	0	5	12	0	0	0	1	1	1	0	0	0	0	0	0	0	0	1	0	0	0	0	0	0	0	0	0	0	0	0	0	0	0	0	0	0	0	0	0	0
OTU1805	2	0	1	3	5	0	6	15	15	6	0	5	1	0	1	1	0	0	1	0	1	2	2	4	0	0	0	0	0	0	0	0	0	1	0	0	0	0	0	0	0	0	0	0	0	0	0	0	3
OTU1807	0	0	0	0	0	0	0	0	0	0	0	0	0	0	0	0	0	0	0	0	0	0	0	0	11	8	11	5	11	23	4	0	0	7	1	0	0	0	0	0	0	0	0	0	0	0	0	0	0
OTU1808	0	0	0	0	0	0	0	0	0	0	0	0	0	0	0	0	0	0	0	0	0	0	0	0	16	9	0	0	0	0	0	0	0	8	0	0	5	0	0	0	0	0	0	0	0	0	0	0	8
OTU1809	0	0	0	0	0	0	0	0	0	0	0	0	0	0	0	0	0	0	0	0	0	0	0	0	20	27	1	1	2	1	2	12	8	6	2	3	0	0	0	0	0	0	0	0	0	0	0	0	0
OTU181	144	141	245	97	204	35	20	0	62	74	7	25	0	0	0	0	0	0	0	0	0	0	0	0	0	0	0	0	0	0	0	0	0	0	0	0	0	0	0	0	0	0	0	0	0	0	0	0	930
OTU1810	0	0	0	0	0	0	0	0	0	0	0	0	0	0	0	0	0	0	0	0	0	0	0	0	0	13	0	0	0	0	0	0	0	0	0	0	0	0	0	0	0	0	0	0	0	0	0	0	0
OTU1811	0	0	0	0	0	0	0	0	0	0	0	0	0	0	0	0	0	0	0	0	0	0	0	0	0	8	1	3	0	7	2	6	2	0	0	0	0	0	0	0	0	0	0	0	0	0	0	0	0
OTU1813	0	0	0	0	0	0	0	0	0	0	0	0	0	0	0	0	0	0	0	0	0	0	0	0	0	0	0	1	10	0	0	0	1	1	0	0	0	0	8	0	1	8	5	5	3	2	2	4	0
OTU1814	0	0	0	0	0	0	0	0	0	0	0	0	0	0	0	0	0	0	0	0	0	0	0	0	0	0	0	0	0	0	0	0	0	0	18	0	0	0	0	0	0	0	0	0	0	0	0	0	0
OTU1815	0	0	0	0	0	0	0	0	0	0	0	0	0	0	0	0	0	0	0	0	0	0	0	0	0	0	0	0	0	0	0	0	0	0	0	16	0	0	0	0	0	0	0	0	0	0	0	0	0
OTU1816	0	0	0	0	0	0	0	0	0	0	0	0	0	0	0	0	0	0	0	0	0	0	0	0	0	0	0	0	0	0	0	0	0	0	3	20	2	0	0	0	0	0	0	0	0	0	0	0	0
OTU1817	0	0	0	0	0	0	0	0	0	0	0	0	0	0	0	0	0	0	0	0	0	0	0	0	0	0	0	0	0	0	0	0	0	0	2	13	1	0	0	0	0	0	0	0	0	0	0	0	0
OTU1818	0	0	0	0	0	0	0	0	0	0	0	0	0	0	0	0	0	0	0	0	0	0	0	0	0	0	0	0	0	0	0	0	0	0	0	28	0	1	0	0	0	0	0	0	0	0	0	0	0
OTU1819	0	0	0	0	0	0	0	0	0	0	0	0	0	0	0	0	0	0	0	0	0	0	0	0	0	0	0	0	0	0	0	0	0	0	10	12	0	0	0	0	0	0	0	0	0	1	0	2	0
OTU182	0	0	3	0	5	1	1	2	3	0	6	1	0	0	0	0	0	0	0	0	0	0	1	0	0	0	0	0	0	0	0	0	0	0	0	0	0	0	0	0	0	0	0	0	0	0	0	0	0
OTU1820	0	0	0	0	0	0	0	0	0	0	0	0	0	0	0	0	0	0	0	0	0	4	1	2	0	0	0	0	1	0	0	0	2	0	66	140	1	0	3	0	0	0	0	0	0	31	21	34	0
OTU1821	0	0	0	0	0	0	0	0	0	0	0	0	0	0	0	0	0	0	0	0	0	0	0	0	0	0	2	1	27	1	3	6	2	1	0	2	0	0	0	0	1	0	0	0	0	0	0	0	0
OTU1822	4	7	4	5	2	0	9	6	2	6	2	2	0	0	0	0	0	0	0	0	0	0	0	0	2	2	4	0	8	4	0	0	0	1	0	0	0	0	0	0	0	0	0	0	0	0	0	0	1
OTU1823	0	0	0	0	0	0	0	0	0	0	0	0	0	0	0	0	0	0	0	0	0	0	0	0	0	0	0	0	0	7	0	0	28	0	0	0	0	0	0	0	0	0	0	0	0	0	0	0	0
OTU1824	0	0	0	0	0	0	0	0	0	0	0	0	0	0	0	0	0	0	0	0	0	0	0	0	2	0	0	0	0	24	0	0	0	0	0	0	0	0	0	0	0	0	0	0	0	0	0	0	0
OTU1825	0	0	1	1	0	6	0	0	0	0	1	0	0	0	0	0	0	0	0	0	0	0	0	0	7	9	9	5	6	0	4	2	0	0	0	0	0	2	2	0	0	0	0	0	16	0	0	0	0
OTU1826	0	0	0	0	0	0	0	0	0	0	0	0	0	0	0	0	0	0	0	0	0	0	0	0	1	0	3	0	0	6	3	3	2	3	0	1	1	2	11	1	1	1	0	5	1	9	0	0	0
OTU1827	0	0	0	0	0	0	0	0	0	0	0	0	0	0	0	0	0	0	0	0	0	0	0	0	0	3	6	0	0	0	0	11	2	0	0	0	0	0	0	0	0	0	0	0	6	0	0	0	0
OTU1828	0	0	0	0	0	0	0	0	0	0	0	0	0	0	0	0	0	0	0	0	0	0	0	0	0	0	0	0	0	0	0	0	50	0	0	0	0	0	0	0	0	0	0	0	0	0	0	0	0
OTU1829	0	0	0	0	0	0	0	0	0	0	0	0	0	0	0	0	0	0	0	0	0	0	0	0	0	0	0	0	0	0	0	0	15	0	0	0	0	0	0	0	0	0	0	0	0	0	0	0	0
OTU183	0	0	0	1	0	0	0	0	0	0	0	0	0	0	0	10	31	42	0	0	0	0	0	0	0	0	0	0	0	0	0	0	0	0	0	0	0	0	0	0	0	0	0	0	0	0	0	0	0
OTU1830	0	0	0	0	0	0	0	0	0	0	0	0	0	0	0	0	0	0	0	0	0	0	0	0	8	0	0	0	0	0	0	0	12	0	0	0	0	0	0	0	0	0	0	0	0	0	0	0	0
OTU1831	0	0	0	0	0	0	0	0	0	0	0	0	0	0	0	0	0	0	0	0	0	0	0	0	0	0	0	0	0	0	0	0	0	0	0	0	21	0	0	0	0	0	0	0	0	0	0	0	0
OTU1832	4	1	3	1	1	1	0	0	0	0	0	0	0	0	0	0	0	0	0	0	0	0	0	0	0	0	0	0	0	0	0	0	0	0	0	0	19	6	13	0	4	6	0	0	1	0	0	0	0
OTU1833	0	0	0	0	0	0	0	0	0	0	0	0	0	0	0	0	0	0	0	0	0	0	0	0	0	0	0	0	0	0	0	0	0	0	0	0	10	5	1	0	0	0	0	1	0	0	1	1	0
OTU1834	0	0	0	0	0	0	0	0	0	0	0	0	0	0	0	0	0	0	0	0	0	0	0	0	0	0	0	0	0	0	0	0	0	0	0	0	0	15	0	0	0	0	0	0	0	0	0	0	0
OTU1835	0	0	0	0	0	0	0	0	0	0	0	0	0	0	0	0	0	0	0	0	0	0	0	0	0	0	0	0	0	0	0	0	0	0	0	0	0	0	14	0	0	0	0	0	0	0	0	0	0
OTU1836	0	0	0	0	0	0	0	0	0	0	0	0	0	0	0	0	0	0	0	0	0	0	0	0	0	0	0	0	0	0	0	0	0	0	0	0	2	0	8	0	0	0	6	0	0	0	1	2	0
OTU1837	0	0	0	0	0	0	0	0	0	0	0	0	0	0	0	0	0	0	0	0	0	0	0	0	0	0	0	0	0	0	0	0	0	0	0	0	12	0	13	3	2	0	0	0	0	0	0	0	0
OTU1838	0	0	0	0	0	0	0	0	0	0	0	0	0	0	0	0	0	0	0	0	0	0	0	0	0	0	0	0	1	0	0	0	0	0	0	0	0	1	19	3	0	0	1	3	0	0	0	0	0
OTU1839	0	0	0	0	0	0	0	0	0	0	0	0	0	0	0	0	0	0	0	0	0	0	0	0	0	0	0	0	0	0	0	0	0	0	0	0	1	10	7	0	0	0	0	0	0	0	0	0	0
OTU184	0	0	0	39	0	0	0	0	0	0	0	0	0	0	0	0	1	0	0	0	0	0	0	0	0	0	0	0	0	0	0	0	0	0	0	0	0	0	0	0	0	0	0	0	0	0	0	0	0
OTU1840	0	0	0	0	0	0	0	2	0	0	0	0	0	0	0	0	0	0	0	0	0	0	0	0	0	0	2	0	0	0	0	0	0	0	0	0	2	0	12	0	0	0	4	0	0	0	0	0	7
OTU1841	0	0	0	0	0	0	0	0	0	0	0	0	0	0	0	0	0	0	0	0	0	0	0	0	0	0	0	0	0	0	0	0	0	0	0	0	0	1	0	7	1	0	0	11	4	44	0	0	0
OTU1842	0	0	0	0	0	0	0	0	0	0	2	0	0	0	0	0	0	0	0	0	0	0	0	0	0	0	0	0	0	0	0	0	0	0	0	0	0	0	0	0	0	0	0	0	0	22	0	0	0
OTU1843	0	0	0	0	0	0	0	0	0	0	0	0	0	0	0	0	0	0	0	0	0	0	0	0	0	0	0	0	0	0	0	0	0	0	0	0	0	0	0	0	0	0	0	0	0	0	0	17	0
OTU1844	0	0	0	0	0	0	0	0	0	0	0	0	0	0	0	0	0	0	0	0	0	0	0	0	0	0	0	0	0	0	0	0	0	0	0	3	0	0	0	0	0	0	0	0	0	3	0	32	0
OTU1845	0	0	0	0	0	0	0	0	0	0	0	0	0	0	0	0	0	0	0	0	0	0	0	0	0	0	0	0	0	0	0	0	0	0	0	0	0	0	0	0	2	0	19	5	1	1	1	9	0
OTU1846	0	0	0	0	0	0	0	0	0	0	0	0	0	0	0	0	0	0	0	0	0	0	0	0	0	0	0	0	1	0	0	0	0	0	0	0	0	0	0	1	8	0	0	0	2	8	0	0	0
OTU1847	0	0	0	0	0	0	0	0	0	0	0	0	0	0	0	0	0	0	0	0	0	0	0	0	0	0	1	0	0	1	1	0	0	0	0	0	23	0	0	0	9	48	0	0	2	0	0	0	0
OTU1848	0	0	0	0	0	0	0	0	0	0	0	0	0	0	0	0	0	0	0	0	0	0	0	0	0	0	0	0	0	0	0	0	0	0	0	0	0	0	2	1	0	10	0	0	1	0	0	2	0
OTU185	193	129	125	280	148	29	107	25	234	92	72	74	66	75	136	0	0	0	0	0	0	10	10	5	0	0	2	0	0	0	0	0	0	0	0	0	0	0	0	0	0	0	0	0	3	0	0	0	0
OTU1850	0	0	0	0	0	0	0	0	0	0	0	0	0	0	0	0	0	0	0	0	0	0	0	0	0	0	0	0	0	0	0	0	0	0	0	0	0	0	0	14	0	12	0	0	0	0	0	0	0
OTU1851	0	0	0	0	0	0	0	0	0	0	0	0	0	0	0	0	0	0	0	0	0	0	0	0	0	0	0	0	0	0	0	0	13	0	0	0	0	0	0	0	0	0	16	0	9	0	0	0	0
OTU1852	0	0	0	0	0	0	0	0	0	0	0	0	0	0	0	0	0	0	0	0	0	0	0	0	0	0	0	0	0	0	0	0	0	0	2	0	0	0	0	1	0	0	5	4	0	3	0	1	0
OTU1853	0	0	0	0	0	0	0	0	0	0	0	0	0	0	0	0	0	3	0	0	0	0	0	0	0	0	0	2	0	0	0	0	2	0	0	1	0	0	3	0	2	0	0	0	19	0	0	0	0
OTU1854	0	0	0	0	0	0	0	0	0	0	0	0	0	0	0	0	0	0	0	0	0	0	0	0	0	0	1	0	0	0	0	0	0	0	0	0	0	0	7	0	0	0	0	0	54	0	0	0	0
OTU1855	0	0	0	0	0	0	0	0	0	0	0	0	0	0	0	0	0	0	0	0	0	0	0	0	0	0	0	0	0	0	0	0	0	0	0	0	0	0	9	0	0	0	0	0	62	0	0	0	0
OTU1856	0	0	0	0	0	0	1	0	0	0	0	0	0	0	0	0	0	1	0	0	0	0	0	0	0	0	3	0	0	0	0	0	0	0	0	0	1	0	5	0	0	0	0	0	58	0	0	0	0
OTU1857	0	0	0	0	0	0	0	0	0	0	0	3	0	0	0	0	0	0	0	0	0	0	0	0	0	0	0	0	0	0	0	0	0	0	0	0	0	0	0	0	0	0	0	0	19	0	0	0	0
OTU1858	0	0	0	0	0	0	0	0	0	0	0	0	0	0	0	0	0	0	0	0	0	0	0	0	0	0	0	0	0	0	0	0	0	0	0	0	0	0	0	0	0	0	0	0	0	0	0	0	2
OTU1859	0	0	0	0	0	0	0	0	0	0	1	0	0	0	0	0	0	0	0	0	0	0	0	0	0	0	0	0	0	0	0	0	0	0	0	0	0	0	0	0	0	0	0	0	0	0	0	0	5
OTU186	24	2	57	5	0	0	862	6	3	4	3	5	0	0	0	0	0	0	0	0	0	0	0	0	0	0	0	0	0	0	0	0	0	0	0	0	0	0	0	0	0	0	0	0	1	0	0	0	0
OTU1861	0	0	0	0	0	0	0	0	0	0	0	0	0	0	0	0	0	0	0	0	0	0	0	0	0	0	0	0	0	0	0	0	0	0	0	0	0	0	0	0	0	0	0	0	0	0	0	0	16
OTU1862	0	0	0	0	0	0	0	0	0	0	0	0	0	0	0	0	0	0	0	0	0	0	0	0	0	7	0	0	1	3	0	0	0	0	0	0	0	0	0	0	0	0	0	0	0	0	0	0	0
OTU1864	0	0	0	0	0	0	0	0	0	0	0	0	0	0	0	0	0	0	0	0	0	0	0	0	0	0	0	0	0	0	0	0	0	0	0	8	0	0	0	0	0	0	0	0	4	0	0	0	0
OTU1865	0	0	0	0	0	0	0	0	0	0	0	0	0	0	0	0	0	0	0	0	0	0	0	0	0	0	0	0	0	0	0	0	0	0	0	0	0	0	0	0	0	0	0	0	0	0	0	0	0
OTU1867	0	0	0	0	0	0	0	0	0	0	0	0	0	0	0	0	0	0	0	0	0	0	0	0	0	0	0	0	0	0	0	0	0	0	0	0	0	0	0	0	0	0	0	0	2	0	0	0	0
OTU1868	0	0	0	0	0	0	0	0	0	0	0	0	0	0	0	0	0	0	0	0	0	0	0	0	0	0	0	0	0	0	0	0	0	0	1	1	0	0	0	0	0	0	0	0	0	0	0	0	0
OTU1869	0	0	0	0	0	0	0	0	0	0	0	0	0	0	0	0	0	0	0	0	0	0	0	0	0	0	0	0	1	0	6	1	0	0	5	0	0	0	0	0	0	0	0	0	0	0	0	0	0
OTU187	0	0	0	0	0	0	1	0	0	2	8	5	0	1	1	0	0	0	0	0	0	21	18	4	0	2	1	0	0	0	7	2	0	0	1	4	0	0	0	0	0	0	0	0	0	0	0	0	11
OTU1870	0	0	0	0	0	0	0	0	0	0	0	0	0	0	0	0	0	0	0	0	0	0	0	0	0	0	0	0	0	0	0	0	0	0	0	0	0	0	0	0	0	0	0	0	0	0	0	0	0
OTU1872	0	0	0	0	0	0	1	1	1	3	1	0	0	0	0	0	0	0	0	0	0	0	0	0	0	1	2	0	4	1	4	3	0	2	0	1	0	0	0	0	0	0	0	0	0	0	0	0	0
OTU1873	0	0	0	0	0	0	0	0	0	0	0	0	0	0	0	0	0	0	0	0	0	0	0	0	0	0	0	0	0	0	0	0	0	0	0	0	0	0	0	0	0	0	0	0	0	0	0	0	0
OTU1874	0	2	0	11	0	0	0	0	9	0	0	0	0	0	0	3	0	0	0	0	0	0	0	0	0	0	0	0	0	0	0	0	0	0	0	0	0	0	0	0	0	0	2	0	1	0	0	0	0
OTU1875	0	0	0	4	18	0	0	1	2	0	0	0	0	0	0	0	0	0	0	0	0	0	0	0	0	0	0	0	0	0	0	0	0	0	0	0	0	0	0	0	0	0	0	0	0	0	0	0	0
OTU1876	0	0	0	0	0	0	0	0	0	0	0	0	0	0	0	0	0	0	0	0	0	0	0	0	0	0	0	0	0	0	0	0	0	0	0	0	0	0	0	0	0	0	0	0	0	0	0	0	0
OTU1877	0	0	0	0	0	0	0	0	0	0	0	0	0	0	0	0	0	0	0	0	0	0	0	0	0	0	0	0	0	0	0	0	0	0	0	0	0	0	0	0	0	0	0	0	0	0	0	0	0
OTU1878	0	0	0	0	0	0	0	0	0	0	0	0	0	0	0	0	0	0	0	0	0	0	0	0	0	0	0	0	0	0	0	0	0	0	0	0	0	0	0	0	0	0	0	0	0	0	0	0	8
OTU1879	0	0	0	0	0	0	0	0	0	0	0	0	0	0	0	0	0	0	0	0	0	0	0	0	0	0	0	0	0	0	0	0	0	0	0	0	0	0	0	0	0	0	0	0	0	0	0	0	0
OTU188	63	48	26	3	16	2	11	0	18	13	16	10	31	37	45	73	104	78	106	357	292	15	16	3	5	0	0	2	0	0	0	1	0	5	0	2	37	7	0	3	2	1	34	1	2	2	0	0	2
OTU1880	0	0	0	0	0	0	0	0	0	0	0	0	0	0	0	0	0	0	0	0	0	0	0	0	0	0	0	0	0	0	0	0	0	0	0	0	0	0	0	0	0	0	0	0	0	0	0	0	0
OTU1881	0	0	0	0	0	0	0	0	0	0	0	0	0	0	0	0	0	0	0	0	0	0	0	0	0	0	0	0	0	0	0	0	0	0	0	0	0	0	3	0	0	0	0	0	0	0	0	0	0
OTU1882	0	0	0	0	0	0	0	0	0	0	0	0	0	0	0	0	0	0	0	0	0	0	0	0	9	12	9	3	12	3	6	6	5	14	1	3	0	0	0	0	0	0	0	0	0	0	0	0	2
OTU1883	0	0	0	0	0	0	0	0	0	0	0	0	0	0	0	0	0	0	0	0	0	0	0	0	0	0	0	0	2	0	0	0	0	2	0	0	4	0	0	5	7	2	3	4	0	0	1	0	0
OTU1884	0	0	0	0	0	0	0	0	0	0	0	0	0	0	0	0	0	0	0	0	0	0	0	0	0	0	0	0	0	0	0	0	0	0	0	0	0	0	0	0	0	0	0	0	0	0	0	0	0
OTU1885	0	0	0	0	0	0	0	0	0	0	0	0	0	0	0	0	0	0	0	0	0	0	0	0	0	0	0	0	0	0	0	0	0	0	0	0	0	0	0	0	0	0	0	0	0	0	0	0	3
OTU1886	0	0	0	0	0	0	0	0	0	0	0	0	0	0	0	0	1	0	0	0	0	1	3	2	0	0	0	0	0	0	0	0	4	1	0	0	0	0	0	0	0	0	0	0	16	0	0	0	0
OTU1887	0	0	0	0	0	0	0	0	0	0	0	0	0	0	0	0	0	0	0	0	0	0	0	0	0	0	0	0	0	0	0	0	0	0	0	0	0	1	0	0	0	0	0	4	0	0	0	0	0
OTU1889	1	1	2	0	0	0	3	2	0	1	0	0	0	0	0	0	0	0	0	0	0	0	0	0	0	0	1	0	0	0	0	2	0	0	2	0	0	0	0	0	0	0	0	0	0	0	0	0	0
OTU189	0	0	0	1	0	0	0	0	0	0	0	0	0	0	0	0	0	0	0	0	1	0	0	0	0	0	0	2	3	0	8	4	0	0	67	78	0	0	0	0	9	16	55	24	0	518	25	347	0
OTU1890	0	0	0	0	0	0	0	0	0	0	0	0	0	0	0	0	0	0	0	0	0	0	0	0	0	0	0	0	0	0	0	0	0	0	0	0	0	0	0	0	0	6	2	2	0	1	0	0	3
OTU1891	0	0	0	0	0	0	0	0	0	0	1	0	0	0	0	0	0	0	0	0	0	0	0	0	0	0	0	4	0	0	0	0	0	0	0	0	0	0	0	0	0	0	0	0	0	0	0	0	0
OTU1892	1	0	0	5	0	0	0	0	0	0	0	0	0	0	0	0	0	0	0	0	0	0	0	0	0	0	0	0	0	0	0	0	0	0	0	0	0	0	0	0	0	0	0	0	0	0	0	0	0
OTU1894	0	0	0	0	0	0	0	0	0	0	0	0	0	0	0	0	0	0	0	0	0	0	0	0	0	0	0	0	0	0	0	0	0	0	0	0	0	0	7	0	0	0	0	0	0	0	0	0	0
OTU1895	0	0	1	2	0	1	1	1	0	0	1	0	0	0	0	0	0	0	0	0	0	0	0	0	0	0	0	0	0	0	0	0	0	0	0	0	0	0	0	0	0	0	0	0	0	0	0	0	0
OTU19	104	443	139	288	83	302	186	234	262	41	97	56	8	6	21	2	0	1	0	0	0	7	11	10	423	256	222	110	277	240	187	175	188	446	106	66	23	108	9	23	31	86	44	20	57	1	0	13	146
OTU190	0	0	0	0	0	0	0	0	0	0	0	0	0	0	0	0	0	1	0	0	0	0	0	0	8	52	0	0	17	0	13	9	12	46	9	9	0	0	0	0	0	0	0	0	0	0	0	0	1
OTU1900	0	0	0	0	0	0	0	0	0	0	0	0	0	0	0	0	0	0	0	0	0	0	0	0	0	0	0	0	0	0	0	0	0	0	1	10	0	0	0	0	0	0	0	0	0	0	0	0	7
OTU1901	0	0	0	0	0	0	1	0	2	0	0	0	0	0	0	0	0	0	0	0	0	0	0	0	0	2	0	0	0	0	0	0	0	1	0	0	0	0	0	0	0	0	0	0	0	0	0	0	0
OTU1902	0	0	0	0	0	0	0	0	0	0	0	0	0	0	0	0	0	0	0	0	0	0	0	0	0	0	0	0	0	0	0	0	0	0	0	2	0	4	0	0	0	0	0	0	0	0	0	0	0
OTU1903	0	0	0	0	0	0	0	0	0	0	0	0	0	0	0	0	0	0	0	0	0	0	0	1	4	0	0	0	1	0	5	0	1	0	0	0	11	0	0	0	0	0	14	0	0	0	0	0	0
OTU1904	0	0	1	0	0	3	1	1	0	0	0	0	0	0	0	0	0	0	0	0	0	0	0	0	0	0	0	0	0	0	0	0	0	0	0	0	0	0	0	0	0	0	0	0	0	0	0	0	0
OTU1908	4	5	7	0	0	0	0	3	0	3	1	0	0	0	0	1	0	1	0	0	0	1	1	0	0	4	0	0	0	0	0	0	0	0	0	0	0	0	0	0	0	0	0	0	0	0	0	0	0
OTU1909	0	0	0	0	0	0	0	0	0	0	0	0	1	0	0	0	0	0	0	0	0	0	0	0	0	0	0	0	0	0	0	0	0	0	0	0	0	0	0	0	0	0	0	0	0	0	0	0	0
OTU191	0	0	0	0	0	0	0	0	0	0	0	0	307	387	45	0	0	0	0	0	0	1	0	4	0	0	0	1	0	0	0	0	0	0	0	1	0	0	0	0	0	0	0	0	0	0	0	0	0
OTU1911	0	0	0	10	0	0	0	0	0	5	0	0	0	0	0	0	0	0	0	0	0	0	0	0	0	0	0	0	0	0	0	0	0	0	0	0	0	0	0	0	0	0	0	0	0	0	0	0	0
OTU1912	0	2	3	7	0	0	6	3	2	7	1	2	0	0	0	0	0	1	0	0	0	0	0	0	0	0	0	0	0	0	1	0	1	0	0	3	0	0	0	0	0	0	0	0	1	0	0	0	0
OTU1914	0	0	0	0	0	0	0	0	0	0	0	0	0	0	0	0	0	0	0	0	0	0	0	0	0	0	0	0	0	0	0	0	0	0	0	0	0	0	0	0	0	0	0	0	0	0	0	0	0
OTU1916	4	4	4	8	2	0	1	0	0	1	0	0	0	0	0	0	0	0	0	0	0	0	0	0	0	0	0	0	0	0	0	0	0	0	0	0	0	0	0	0	0	0	0	0	0	0	0	0	0
OTU1917	2	7	10	2	2	0	2	0	2	4	3	0	0	0	0	0	0	0	0	0	0	2	2	1	0	0	0	0	0	0	0	0	0	0	0	0	0	0	0	0	0	0	0	0	0	0	0	0	0
OTU1918	1	0	3	1	0	4	0	1	0	0	0	0	0	0	0	0	0	0	0	0	0	0	0	0	0	0	0	0	0	0	0	0	0	0	0	0	0	0	1	0	0	0	0	0	1	0	0	0	2
OTU192	0	0	0	0	0	0	1	0	0	0	0	0	0	0	0	146	236	209	0	0	0	0	0	0	0	0	0	0	0	0	0	0	0	0	0	0	0	0	0	0	0	0	0	0	0	0	0	0	0
OTU1922	0	0	0	0	0	0	0	0	0	0	0	0	0	0	0	0	0	0	0	0	0	0	0	0	0	0	0	0	0	1	0	0	0	0	0	1	0	0	0	0	0	0	0	0	24	0	0	0	0
OTU1926	0	0	0	0	0	0	0	0	0	0	0	0	0	0	0	1	2	2	0	0	0	0	0	0	0	0	0	0	0	0	0	0	0	0	0	0	0	0	0	0	0	0	0	0	0	0	0	0	0
OTU1927	0	0	0	0	0	0	0	0	0	0	0	0	4	8	0	0	0	0	0	0	0	0	0	0	0	0	0	0	0	0	0	0	0	0	0	0	0	0	0	0	0	0	0	0	0	0	0	0	0
OTU1928	0	0	0	4	3	0	1	0	0	0	0	0	0	0	0	0	0	0	0	1	0	0	0	0	0	0	0	0	0	0	0	0	0	0	0	0	0	0	0	0	0	0	0	0	0	0	0	0	3
OTU1929	0	0	0	0	0	0	0	0	0	0	0	0	2	1	6	0	0	0	0	0	0	0	0	0	0	0	0	0	0	0	0	0	0	0	0	0	0	0	0	0	0	0	0	0	0	0	0	0	0
OTU193	0	0	0	0	0	0	0	0	0	0	0	0	0	0	0	0	0	0	0	0	1	0	0	0	0	0	0	0	0	0	0	0	0	0	0	0	0	0	0	0	0	0	0	0	0	0	0	0	0
OTU1930	0	0	0	0	0	0	0	0	0	0	0	0	1	0	2	0	0	1	0	0	0	0	0	0	0	0	3	0	0	0	0	0	0	0	0	0	0	0	0	0	0	1	0	0	0	0	0	0	0
OTU1931	1	16	8	36	13	18	10	0	22	0	24	20	7	3	9	0	3	68	2	4	8	7	1	0	105	481	226	825	33	789	18	69	169	133	169	77	3	37	26	0	3	0	0	0	69	2	0	5	14
OTU1932	0	0	0	0	0	0	0	0	0	0	0	0	0	0	0	0	0	0	0	0	0	0	0	0	0	0	0	0	0	0	0	0	0	0	0	0	0	0	0	0	0	0	0	0	0	0	0	0	0
OTU1933	0	0	0	0	0	0	0	0	0	0	0	0	0	0	0	0	0	0	0	0	0	0	0	0	0	0	0	0	0	0	0	0	0	0	0	0	0	0	0	0	0	0	0	0	1	0	0	0	0
OTU1934	0	0	0	0	0	0	0	0	0	0	2	0	0	0	0	0	0	1	0	0	0	0	0	0	0	0	0	0	0	0	0	0	0	0	0	0	0	0	0	0	0	0	0	0	0	0	0	0	0
OTU1936	0	0	1	0	0	0	0	0	0	0	14	8	1	2	0	0	3	0	0	0	0	0	0	0	0	0	0	0	0	0	0	0	0	0	0	0	0	0	0	0	0	0	0	0	0	0	0	0	0
OTU1938	0	0	0	0	0	0	0	0	0	0	0	0	0	0	0	0	0	0	0	2	0	0	0	0	0	0	0	0	0	0	0	0	0	0	0	0	0	0	0	0	0	0	0	0	0	0	0	0	0
OTU194	0	0	0	0	0	0	0	0	0	0	0	0	0	0	0	0	0	0	0	0	0	0	0	0	0	0	0	0	0	0	0	0	0	0	0	0	0	0	0	0	0	0	0	0	0	0	0	0	0
OTU1940	0	0	0	0	0	0	0	0	0	0	0	0	0	0	0	0	0	0	0	1	1	1	4	2	0	0	0	0	0	0	0	0	0	0	0	0	0	0	0	0	0	0	0	0	0	0	0	0	0
OTU1942	0	0	0	0	0	0	0	0	0	0	0	0	1	1	1	0	0	0	0	1	0	0	0	0	0	0	0	0	0	0	0	0	0	0	0	0	0	0	0	0	0	0	0	0	0	0	0	0	0
OTU1943	0	0	0	0	0	0	0	0	0	0	0	0	0	0	0	0	0	2	0	0	0	1	0	0	0	4	1	0	0	0	0	0	0	0	0	0	0	0	0	0	0	0	0	0	3	0	0	0	0
OTU1946	0	0	0	0	0	0	0	0	0	0	0	0	1	0	0	0	1	0	0	0	0	0	0	0	0	0	0	0	0	0	0	0	0	0	0	0	0	0	0	0	0	0	0	0	0	0	0	0	0
OTU1947	0	0	0	0	0	0	0	0	0	0	0	0	3	0	11	6	8	4	0	0	1	0	0	0	0	0	0	0	0	0	0	0	0	0	0	0	0	0	4	0	0	0	0	0	0	0	0	0	0
OTU195	0	0	0	0	0	0	0	0	0	0	0	0	0	0	0	0	0	0	0	0	0	0	0	0	0	0	1	0	0	0	0	0	0	0	0	0	0	0	0	0	0	0	0	0	23	0	0	0	0
OTU1950	0	0	0	0	0	0	0	0	0	0	0	0	0	0	0	0	0	1	0	0	0	0	0	0	0	0	7	0	0	0	0	0	0	0	0	0	0	0	0	0	0	0	0	0	0	0	0	0	5
OTU1952	0	0	0	0	0	0	0	0	0	0	2	0	3	0	2	16	14	10	0	6	0	1	6	5	0	0	0	0	0	0	0	0	0	0	0	0	0	0	0	0	0	0	0	0	0	0	0	0	0
OTU1953	0	0	0	0	0	0	0	0	0	0	0	0	0	0	0	0	2	4	1	0	1	0	0	0	0	0	0	0	0	0	0	0	0	0	0	0	0	0	0	0	0	0	0	0	0	0	0	0	0
OTU1954	0	0	0	0	0	0	1	0	0	0	0	0	0	0	0	3	6	2	0	0	0	0	0	0	0	0	0	0	0	0	0	0	0	0	0	0	0	0	0	0	0	0	0	0	0	0	0	0	0
OTU1957	0	0	0	0	0	0	0	0	0	0	0	0	0	0	0	0	6	16	0	0	0	0	0	0	0	0	0	0	0	0	0	0	0	0	0	0	0	0	0	0	0	0	0	0	0	0	0	0	0
OTU1959	0	0	0	0	0	0	0	0	0	0	0	0	0	0	0	0	0	0	0	0	1	0	0	0	0	0	0	0	0	0	0	0	0	0	0	0	0	0	0	0	0	0	0	0	0	0	0	0	0
OTU196	6	0	0	0	0	0	0	0	0	0	0	0	0	0	0	0	0	0	0	0	1	0	0	0	6	2	20	19	23	32	15	29	13	7	2	3	0	0	0	0	0	0	0	0	2	0	0	0	0
OTU1962	0	0	0	0	0	0	0	0	0	0	0	0	7	3	1	0	0	0	0	0	0	0	0	0	0	0	0	0	0	0	0	0	0	0	0	0	0	0	0	0	0	0	0	0	0	0	0	0	0
OTU1963	0	0	0	0	0	0	0	0	0	0	0	0	6	5	20	0	0	0	0	0	0	0	0	0	0	0	0	0	0	0	0	0	0	0	0	0	0	0	0	0	0	0	0	0	0	0	0	0	0
OTU1964	0	0	0	0	0	0	0	0	0	0	0	0	3	1	18	0	0	0	0	0	0	6	0	2	0	0	0	0	0	0	0	0	0	0	0	0	0	0	0	0	0	0	0	0	1	0	0	0	0
OTU1965	0	0	0	0	0	0	0	0	0	0	0	0	0	0	9	0	0	0	0	0	0	0	0	3	0	0	0	0	0	0	0	0	0	0	0	0	0	0	0	0	0	0	0	0	0	0	0	0	0
OTU1966	0	0	0	0	0	0	0	0	0	0	0	0	7	6	11	0	0	0	0	0	0	0	0	0	0	0	0	0	0	0	0	0	0	0	0	0	0	0	0	0	0	0	0	0	0	0	0	0	0
OTU1967	0	0	0	0	0	0	0	0	0	0	0	0	6	7	3	0	0	0	0	0	0	0	0	0	0	0	0	0	0	0	0	0	0	0	0	0	0	0	0	0	0	0	0	0	0	0	0	0	0
OTU1968	0	0	0	0	0	0	0	0	0	0	0	0	1	4	9	0	0	0	0	0	0	0	0	0	0	0	0	0	0	0	0	0	0	0	0	0	0	0	0	0	0	0	0	0	0	0	0	0	0
OTU1969	0	0	0	0	0	0	0	0	0	0	0	0	12	4	9	1	0	0	0	0	2	0	0	0	0	0	0	0	0	0	0	0	0	0	0	0	0	0	0	0	0	0	0	0	0	0	0	0	0
OTU197	0	0	0	0	0	0	0	0	0	0	0	0	0	0	0	0	0	0	0	0	0	0	1	0	4	0	0	0	0	0	0	0	0	0	0	0	0	0	0	0	0	0	0	0	0	0	0	0	0
OTU1970	0	0	0	0	0	0	0	0	0	0	0	0	7	5	2	0	0	0	0	0	0	0	0	0	0	0	0	0	0	0	0	0	0	0	0	0	0	0	0	0	0	0	0	0	0	0	0	0	0
OTU1971	0	0	0	0	0	0	0	0	0	0	0	0	0	0	0	0	0	0	0	0	0	51	0	0	0	0	0	0	0	0	0	0	0	0	0	0	0	0	0	0	0	0	0	0	0	0	0	0	0
OTU1972	0	1	0	0	0	0	0	0	0	0	0	2	0	0	1	0	1	0	0	2	0	13	3	6	0	0	0	0	0	0	0	0	0	0	0	0	0	0	0	0	0	0	0	0	0	0	0	0	0
OTU1973	0	0	0	0	0	0	0	0	0	0	1	0	0	0	1	1	5	1	0	2	3	4	2	7	0	0	0	0	0	0	0	0	0	0	0	0	0	0	0	0	0	0	0	0	0	0	0	0	0
OTU1974	0	0	0	0	0	0	0	0	0	0	0	0	0	0	0	0	0	0	0	0	0	2	0	57	0	0	0	0	0	0	0	0	0	0	0	0	0	0	0	0	0	0	0	0	0	0	0	0	0
OTU1976	0	0	0	0	0	0	0	0	0	0	0	0	0	0	0	0	6	3	1	0	3	0	0	0	0	0	0	0	0	0	0	0	0	0	0	0	0	0	0	0	0	0	0	0	0	0	0	0	0
OTU1977	0	0	0	0	0	0	0	0	0	0	0	0	0	0	0	19	10	6	0	1	1	0	0	0	0	0	0	0	0	0	0	0	0	0	0	0	0	0	0	0	0	0	0	0	0	0	0	0	0
OTU1978	0	0	0	0	0	0	0	0	0	0	0	0	0	0	0	1	11	37	0	0	0	0	0	0	0	0	0	0	0	0	0	0	0	0	0	0	0	0	0	0	0	0	0	0	0	0	0	0	0
OTU1979	0	0	0	0	0	0	0	0	0	0	0	0	0	0	0	10	7	0	0	0	0	0	0	0	0	0	0	0	0	0	0	0	0	0	0	0	0	0	0	0	0	0	0	0	0	0	0	0	0
OTU198	0	0	0	0	0	0	0	0	0	0	0	0	17	14	31	526	444	326	38	108	45	0	0	1	0	0	0	0	0	0	0	0	0	0	0	0	0	0	0	0	0	0	0	0	1	0	0	0	0
OTU1980	0	0	0	0	0	0	0	0	0	0	0	0	1	0	0	0	3	7	0	3	0	0	0	0	0	0	0	0	0	0	0	0	0	0	0	0	0	0	0	0	0	0	0	0	0	0	0	0	0
OTU1981	0	0	0	0	0	0	0	0	0	0	0	0	0	0	0	0	0	0	8	23	6	0	0	0	0	0	0	0	0	0	0	0	0	0	0	0	0	0	0	0	0	0	0	0	0	0	0	0	0
OTU1982	0	0	0	0	0	0	0	0	0	0	0	0	0	0	0	4	6	5	27	28	44	0	0	0	0	0	0	0	0	0	0	0	0	0	0	0	0	0	0	0	0	0	0	0	0	0	0	0	0
OTU1983	0	0	0	0	0	0	0	0	0	0	0	0	0	0	0	0	0	0	13	12	20	2	14	2	0	0	0	0	0	0	0	0	0	0	0	0	0	0	0	0	0	0	0	0	0	0	0	0	0
OTU1984	0	0	0	0	0	0	1	0	0	0	0	0	0	0	0	16	16	11	27	29	49	0	0	0	0	0	0	0	0	0	0	0	0	0	0	0	0	0	0	0	0	0	0	0	0	0	0	0	0
OTU1986	0	0	2	3	0	0	0	0	0	0	0	0	0	0	1	0	0	0	0	0	0	0	0	0	0	0	0	0	0	0	0	0	0	0	0	0	0	0	3	0	0	0	0	0	7	0	0	0	0
OTU1988	0	0	0	0	0	0	0	0	0	0	0	0	0	0	0	0	0	0	0	0	0	0	0	0	0	0	0	0	0	0	0	0	0	0	0	0	0	0	0	0	0	0	0	0	2	0	0	0	0
OTU199	0	0	0	0	0	0	0	0	0	0	0	0	43	17	74	0	0	1	0	0	0	0	0	0	0	0	0	0	0	0	0	0	0	0	0	0	0	0	0	0	0	0	0	0	0	0	0	0	0
OTU1992	0	0	0	0	0	0	0	0	0	0	0	0	0	0	0	0	0	0	0	0	0	0	0	0	0	0	0	0	0	0	0	0	0	0	0	0	0	0	0	0	0	0	0	0	3	0	0	0	0
OTU1993	0	0	0	0	0	0	0	0	0	0	0	0	0	0	0	0	0	0	0	0	0	0	1	0	0	0	0	0	0	0	0	0	0	0	0	0	0	0	0	0	0	0	0	0	0	0	0	0	0
OTU1998	0	0	0	0	0	0	0	0	0	0	0	0	0	0	0	0	0	0	0	1	0	0	3	0	0	0	0	0	0	0	0	0	0	0	0	0	0	0	0	0	0	0	0	0	0	0	0	0	0
OTU2	396	330	154	531	312	86	417	0	481	3059	339	625	2438	59	11182	18	35	88	4864	119	70	242	190	1699	83	196	128	33	120	116	191	87	82	51	418	261	851	1929	297	63	171	296	649	254	145	327	174	3327	244
OTU20	0	0	0	0	0	0	3	0	8	0	1	1	0	0	0	0	0	0	0	1	9	0	0	0	0	0	0	0	0	0	0	0	0	0	0	0	0	0	1	0	0	0	0	0	0	0	0	0	0
OTU200	0	0	0	692	0	0	0	0	0	0	0	0	0	0	0	0	0	0	0	0	0	0	0	2	0	0	0	0	0	0	0	0	0	0	0	0	0	0	0	0	0	0	0	0	0	0	0	0	0
OTU2002	0	0	0	0	1	0	0	0	0	0	0	0	0	0	0	0	0	0	0	0	0	0	0	0	0	0	0	0	0	0	0	0	0	0	0	0	0	0	0	0	0	0	0	0	0	0	0	0	0
OTU2004	0	0	0	0	0	0	0	0	0	0	0	0	0	0	0	1	0	1	0	0	0	0	0	0	0	0	0	0	0	0	0	0	0	0	0	0	0	0	0	0	0	0	0	0	0	0	0	0	0
OTU201	0	0	0	4	0	0	0	0	0	0	0	1	8	6	5	0	1	0	0	1	0	3	3	1	0	0	2	1	0	0	4	0	0	0	0	1	0	0	0	0	0	0	0	0	0	0	0	0	0
OTU2010	0	0	0	4	0	0	0	0	0	5	2	0	0	0	0	0	0	0	0	0	0	0	0	0	0	0	0	0	0	0	0	0	0	2	0	0	0	0	0	0	0	0	0	0	0	0	0	0	0
OTU2011	0	0	0	0	0	0	0	0	0	0	0	0	0	0	0	0	0	1	0	0	0	8	2	0	0	0	2	0	0	0	0	0	0	0	0	0	0	0	0	0	0	0	0	0	5	0	0	0	0
OTU2012	0	1	0	2	0	2	1	0	1	1	0	0	0	0	2	0	0	0	0	0	0	2	0	0	0	0	0	0	0	0	0	0	0	0	0	0	0	0	0	0	0	0	0	0	0	0	0	0	0
OTU2013	35	0	0	3	0	2	1	0	8	0	0	0	0	0	0	0	0	0	0	0	0	0	0	0	0	0	0	0	0	0	0	0	0	0	0	0	0	0	0	0	0	0	0	0	0	0	0	0	0
OTU2014	21	0	5	0	0	0	0	0	0	0	0	0	0	0	0	0	0	0	0	0	0	0	0	0	0	0	0	0	0	0	0	0	0	0	0	0	0	0	0	0	0	0	0	0	0	0	0	0	0
OTU2015	0	13	0	0	0	0	0	0	0	0	0	0	0	0	0	0	0	0	0	0	0	0	0	0	0	0	0	0	0	0	0	0	0	0	0	0	0	0	0	0	0	0	0	0	0	0	0	0	0
OTU2016	7	11	5	0	0	0	0	0	0	0	0	0	0	0	0	0	0	0	0	0	0	0	0	0	0	0	0	0	0	0	0	0	0	0	0	0	0	0	0	0	0	0	0	0	0	0	0	0	0
OTU2017	2	11	0	3	0	0	1	0	5	0	0	0	0	0	0	0	0	0	0	0	0	0	0	0	0	0	0	0	0	0	0	0	0	0	0	0	0	0	0	0	0	0	0	0	0	0	0	0	0
OTU2018	6	8	4	0	0	0	0	0	0	0	0	0	0	0	0	0	0	0	0	0	0	0	0	0	0	0	0	0	0	0	0	0	0	0	0	0	0	0	0	0	0	0	0	0	0	0	0	0	0
OTU2019	5	1	45	0	4	0	0	0	0	0	0	0	0	0	0	0	0	0	0	0	0	0	0	0	0	0	0	0	0	0	0	0	0	0	0	0	0	0	0	0	0	0	0	0	0	0	0	0	0
OTU202	752	8	27	0	0	0	40	0	92	0	0	0	0	0	0	0	0	0	0	0	0	0	0	0	0	5	0	3	0	0	0	0	0	0	0	0	0	0	0	0	0	0	0	0	0	0	0	0	0
OTU2020	0	0	27	0	0	0	0	0	0	0	0	0	0	0	0	0	0	0	0	0	0	0	0	0	0	0	0	0	0	0	0	0	0	0	0	0	0	0	0	0	0	0	0	0	0	0	0	0	0
OTU2021	0	0	0	0	0	1	3	0	0	12	1	4	0	0	0	0	0	0	0	0	0	0	0	0	0	0	0	1	0	0	0	0	0	0	0	0	9	0	10	0	1	0	0	1	0	0	0	0	0
OTU2022	0	0	0	0	0	0	0	0	0	13	0	6	0	0	0	0	0	0	1	0	3	4	0	0	0	0	0	0	0	0	0	0	0	0	0	0	0	0	0	0	0	0	0	0	0	0	0	0	0
OTU2023	6	5	0	2	11	0	0	0	1	16	0	0	0	0	0	0	0	0	0	0	0	0	0	0	0	0	0	0	0	0	0	0	0	0	0	0	0	0	0	0	0	0	0	0	0	0	0	0	0
OTU2024	0	0	0	0	9	0	1	0	2	0	6	8	0	0	0	0	0	0	0	0	0	0	0	0	0	0	0	0	0	0	0	0	0	0	0	0	0	0	0	0	0	0	0	0	0	0	0	0	0
OTU2026	1	3	0	3	6	5	0	3	3	3	10	5	0	0	0	0	0	0	0	0	0	0	0	1	0	0	3	1	0	1	0	0	1	0	0	3	0	0	0	0	0	0	0	0	0	0	0	0	0
OTU2027	3	0	0	0	0	0	0	0	0	12	2	4	0	0	0	0	0	0	0	0	0	0	0	0	0	0	0	0	0	0	0	0	0	0	0	0	0	0	0	0	0	0	0	0	0	0	0	0	0
OTU2028	6	24	16	20	4	2	17	14	44	5	8	3	0	0	0	0	0	0	0	0	0	0	0	0	0	0	0	0	0	0	0	2	4	1	0	0	0	0	0	0	0	0	0	0	0	0	0	0	0
OTU2029	0	1	16	0	0	0	8	1	10	0	3	1	0	0	0	0	0	0	0	0	0	0	0	1	0	0	0	0	0	0	0	0	0	0	0	0	0	0	0	0	0	0	0	0	0	0	0	0	0
OTU203	87	31	94	74	88	48	157	0	213	71	47	35	0	0	0	0	0	0	0	0	0	0	0	0	0	0	0	0	0	0	0	0	1	0	0	0	0	0	0	0	0	0	0	0	0	0	0	0	0
OTU2030	5	5	1	3	1	2	2	17	0	15	2	2	0	0	0	0	0	0	0	0	0	0	0	0	0	0	0	0	0	0	0	0	0	0	0	0	0	0	0	0	0	0	0	0	0	0	0	0	0
OTU2031	0	0	3	31	4	1	1	3	0	0	0	0	0	0	0	0	0	0	0	0	0	0	0	0	0	0	0	0	0	0	0	0	0	0	0	0	0	0	0	0	0	0	0	0	0	0	0	0	2
OTU2032	0	0	0	14	0	0	0	0	0	0	0	1	0	0	0	0	0	0	0	0	0	0	0	0	0	0	0	0	0	0	0	0	0	0	0	0	0	0	0	0	0	0	0	0	0	0	0	0	0
OTU2033	4	1	0	7	8	0	0	0	1	0	0	0	0	0	0	0	0	0	0	0	0	0	0	0	0	0	0	0	0	0	0	0	0	0	0	0	0	0	0	0	0	0	0	0	0	0	0	0	0
OTU2034	0	0	0	22	0	0	0	0	0	0	0	0	0	0	0	0	0	0	0	0	0	0	0	0	0	0	0	0	0	0	0	0	0	0	0	0	0	0	0	0	0	0	0	0	0	0	0	0	0
OTU2035	0	5	6	5	16	0	0	0	0	0	0	0	0	0	0	0	0	0	0	0	0	0	0	0	0	0	0	0	0	0	0	0	0	0	0	0	0	0	0	0	0	0	0	0	0	0	0	0	0
OTU2036	0	0	0	26	0	0	0	0	0	0	0	0	0	0	0	0	0	0	0	0	0	0	0	0	0	0	0	0	1	0	0	0	0	0	0	0	0	0	0	0	0	0	0	0	0	0	0	0	0
OTU2037	0	10	0	2	0	0	2	0	9	0	0	0	0	0	0	0	0	0	0	0	0	0	0	0	0	0	0	0	0	0	0	0	0	0	0	0	0	0	0	0	0	0	0	0	0	0	0	0	4
OTU2038	2	12	9	33	12	5	4	7	10	5	6	2	0	0	0	0	0	0	0	0	0	0	0	0	0	2	0	0	0	0	0	1	6	2	0	0	0	0	0	0	0	0	0	0	0	0	0	0	0
OTU2039	0	3	3	23	17	6	3	7	0	0	1	0	0	0	0	0	0	0	0	0	0	0	0	0	3	0	2	6	1	2	0	0	2	0	0	0	0	0	0	0	0	0	0	0	0	0	0	0	0
OTU204	3	0	0	0	0	0	0	0	0	0	0	0	0	0	0	0	0	5	0	0	0	0	0	0	1	0	0	0	0	0	0	0	1	2	0	2	0	0	7	0	0	0	0	0	38	0	0	0	0
OTU2040	0	0	0	7	0	0	4	13	0	0	0	0	0	0	0	2	0	1	0	0	0	4	2	1	0	0	0	0	0	0	0	0	0	2	5	0	0	0	0	0	0	0	0	0	4	0	0	4	0
OTU2042	2	0	0	7	10	5	0	0	0	0	0	0	0	0	0	0	0	0	0	0	0	0	0	0	0	0	0	0	0	0	0	0	0	0	0	0	0	0	0	0	0	0	0	0	0	0	0	0	1
OTU2043	0	0	2	0	14	0	0	0	2	0	0	0	0	0	0	0	1	0	0	0	0	0	0	0	0	1	1	1	0	4	0	2	2	0	0	0	0	0	0	0	0	0	0	0	0	0	0	0	0
OTU2044	0	0	0	8	39	0	0	0	0	0	0	0	0	0	0	0	0	0	0	0	0	0	0	0	0	0	0	0	0	0	0	0	0	0	0	0	0	0	0	0	0	0	0	0	0	0	0	0	0
OTU2045	0	0	7	0	0	0	4	10	0	0	1	0	0	0	0	0	0	0	0	0	0	0	0	0	0	0	0	0	3	0	0	0	0	0	0	0	0	0	0	0	0	0	0	0	0	0	0	0	0
OTU2046	0	0	2	2	0	0	13	2	22	12	0	0	0	0	0	0	0	0	0	0	0	0	0	0	0	0	1	3	0	0	0	0	0	0	0	0	0	0	0	0	0	0	0	0	0	0	0	0	0
OTU2047	0	1	0	0	14	0	0	0	1	0	0	0	0	0	0	0	0	1	2	0	0	0	0	0	0	0	0	0	0	0	0	0	0	0	0	0	0	0	0	0	0	0	0	0	0	0	0	0	0
OTU2048	0	0	0	0	0	0	4	0	11	0	0	0	0	0	0	0	0	0	0	0	0	0	0	0	0	0	0	0	0	0	0	0	0	0	0	1	0	0	0	0	1	0	0	0	0	0	0	0	0
OTU2049	6	0	2	0	6	3	5	0	7	0	0	0	0	0	0	0	0	0	0	0	0	0	0	0	0	0	0	0	0	0	0	0	0	0	0	0	0	0	0	0	0	0	0	0	0	0	0	0	0
OTU205	1	0	0	0	0	0	2	0	0	104	4	11	1	0	0	0	0	0	0	2	0	46	43	21	0	1	0	0	0	5	5	10	1	0	156	314	7	0	0	0	0	0	0	0	4	0	0	0	1
OTU2050	0	0	11	0	5	0	12	0	13	0	2	0	0	0	0	0	0	0	0	0	0	0	0	0	5	7	0	0	4	0	0	0	0	0	0	0	0	0	0	0	0	0	0	0	0	0	0	0	0
OTU2051	0	0	0	0	0	0	0	0	0	0	0	0	0	0	0	0	0	0	0	0	0	0	0	0	33	0	0	0	0	0	0	6	0	0	9	0	0	0	0	0	0	0	0	0	0	0	0	0	0
OTU2052	0	0	0	0	0	0	0	0	0	0	0	0	0	0	0	0	0	0	0	0	0	0	0	0	7	0	0	0	0	0	0	0	0	0	0	0	0	0	0	0	0	0	0	0	0	0	0	0	0
OTU2053	0	0	0	0	0	0	0	0	0	0	0	0	0	0	0	0	0	0	0	0	0	0	0	0	16	0	0	0	0	0	0	0	0	0	0	0	0	0	0	0	0	0	0	0	0	0	0	0	0
OTU2054	0	0	0	0	0	0	0	0	0	0	0	0	0	0	0	0	0	0	0	0	0	0	0	0	24	4	0	0	0	0	0	0	3	3	0	0	4	0	0	1	0	0	0	0	0	0	0	1	0
OTU2055	0	0	0	0	0	0	0	0	0	0	0	0	0	0	0	0	0	0	0	0	0	0	0	0	0	17	0	0	0	0	0	0	0	0	0	0	0	0	0	0	0	0	0	0	0	0	0	0	0
OTU2056	0	0	0	0	0	0	0	0	0	0	0	0	0	0	0	0	0	0	0	0	0	0	0	0	0	10	0	0	0	0	0	0	0	0	0	0	0	0	0	0	0	0	0	0	0	0	0	0	0
OTU2057	0	0	0	0	0	0	0	0	0	0	0	0	0	0	0	0	0	0	0	0	0	0	0	0	0	7	0	1	0	0	0	1	0	13	0	0	0	0	0	0	0	0	0	0	0	0	0	0	0
OTU2059	0	0	0	0	0	0	0	0	0	0	0	0	0	0	0	0	0	0	0	0	0	0	0	0	0	0	0	0	0	0	0	0	0	8	0	0	0	0	0	0	0	0	0	0	0	0	0	0	0
OTU206	150	117	274	34	271	0	94	127	105	149	87	51	13	10	0	0	0	0	0	0	0	0	0	0	147	158	59	32	18	40	24	9	83	126	0	0	0	235	0	0	0	0	0	0	44	0	2	0	2
OTU2060	0	0	0	0	0	0	0	0	0	0	0	0	0	0	0	0	0	6	0	0	0	0	0	0	0	0	4	0	0	0	0	0	0	1	0	8	0	0	0	0	2	0	0	0	18	0	0	0	0
OTU2061	0	0	0	0	0	0	0	0	0	0	0	0	0	0	0	0	0	0	0	0	0	0	0	0	0	2	0	0	0	0	5	1	2	4	5	1	0	0	0	0	0	0	0	0	0	0	0	0	0
OTU2062	0	0	0	0	0	0	0	0	0	0	0	0	0	0	0	0	0	0	0	0	0	0	0	0	1	9	3	8	0	4	2	4	5	2	0	0	0	0	0	0	0	0	1	0	0	0	0	0	0
OTU2063	0	0	0	0	0	0	0	0	0	3	0	0	0	0	0	0	0	0	0	0	0	0	0	0	1	0	1	6	0	24	0	3	3	2	0	0	0	0	0	0	0	0	0	0	0	0	0	0	0
OTU2064	0	0	0	0	0	0	0	0	0	0	0	0	0	0	0	0	0	0	0	0	0	0	0	0	0	0	0	10	1	0	0	0	0	0	19	0	2	0	0	0	1	5	2	0	0	0	0	0	0
OTU2065	1	0	0	0	0	0	1	0	0	0	0	0	0	0	0	0	0	0	0	0	0	0	0	0	0	0	0	0	0	0	0	0	0	0	30	3	0	2	0	0	0	0	0	0	1	0	0	0	0
OTU2066	0	0	0	0	0	0	0	0	0	0	0	0	0	0	0	0	0	0	0	0	0	0	0	0	0	0	0	0	0	0	0	0	0	0	11	0	0	0	0	0	0	0	0	0	0	0	0	0	0
OTU2067	0	0	0	0	0	0	0	0	0	0	0	0	0	0	0	0	0	0	0	0	0	0	0	0	0	0	0	0	0	0	0	1	0	0	13	0	0	0	0	0	0	0	0	0	0	0	0	0	0
OTU2068	0	0	0	0	0	0	0	0	0	0	0	0	0	0	0	0	0	0	0	0	0	0	0	0	0	0	0	0	0	0	0	0	0	0	0	15	0	0	0	0	0	0	0	0	2	0	0	0	0
OTU2069	0	0	0	0	0	0	0	0	0	0	0	0	0	0	0	0	0	1	0	0	0	0	0	0	0	0	0	0	0	0	0	0	0	0	6	18	0	1	0	0	0	0	0	0	2	0	0	0	0
OTU207	0	0	0	0	0	0	0	0	0	0	0	0	0	0	0	0	0	0	0	0	0	0	0	0	0	0	0	0	0	0	0	0	0	0	0	0	0	0	0	0	0	0	0	0	0	622	34	104	0
OTU2070	0	0	0	0	0	0	0	0	0	0	0	0	0	0	0	0	0	0	0	0	0	3	1	2	0	0	0	0	0	0	0	0	0	0	0	8	0	0	0	0	0	0	0	0	0	0	0	0	0
OTU2071	0	0	0	0	0	0	0	0	0	0	0	0	0	0	0	0	0	0	0	0	0	0	0	0	5	8	0	0	1	2	0	0	0	0	11	8	0	0	0	0	0	0	0	0	0	0	0	0	0
OTU2072	0	0	0	0	0	0	0	0	0	0	0	0	0	0	0	0	0	0	0	0	0	5	4	3	0	0	0	0	0	0	0	0	0	0	1	15	0	0	0	0	3	0	0	0	0	0	1	4	0
OTU2073	0	0	0	0	0	0	0	0	0	0	0	0	0	0	0	0	0	0	0	0	0	0	0	0	0	0	0	0	0	0	0	0	0	0	9	9	0	0	0	0	0	0	0	0	0	0	0	0	0
OTU2074	0	0	0	0	0	0	3	0	0	0	0	0	0	0	0	0	0	0	0	0	0	0	0	1	0	0	0	0	0	0	0	0	0	0	8	30	0	0	0	0	0	0	0	0	0	0	0	0	0
OTU2075	0	0	0	0	0	0	0	0	0	0	0	0	0	0	0	0	0	0	0	0	0	0	0	0	0	0	1	0	0	5	1	0	1	0	4	6	0	0	0	0	0	0	0	0	0	0	0	0	0
OTU2076	0	0	0	0	0	0	0	0	0	0	0	0	0	0	0	0	0	0	0	0	0	0	0	0	0	0	0	0	0	0	0	0	0	0	0	14	0	0	0	0	0	0	0	0	0	0	0	0	0
OTU2077	0	0	0	0	0	0	0	0	0	0	0	0	0	0	0	0	0	0	0	0	0	0	0	0	1	3	2	0	2	0	0	0	2	1	6	9	0	0	0	0	0	0	0	0	0	0	0	0	0
OTU2078	0	0	0	0	0	0	0	0	0	0	0	0	0	0	0	0	0	0	0	0	0	0	0	0	0	0	0	0	0	0	0	0	0	0	4	6	0	0	0	0	0	0	0	0	0	0	0	0	0
OTU2079	0	0	0	0	0	0	0	0	0	0	0	0	0	0	0	0	0	0	0	0	0	0	0	0	0	0	0	0	0	0	0	0	0	0	8	5	0	0	0	0	0	2	0	0	0	0	0	0	0
OTU208	135	29	35	21	5	3	152	122	207	170	64	38	0	0	0	0	0	0	0	1	0	0	0	0	4	1	0	14	1	6	0	1	0	0	0	0	0	0	0	0	0	0	0	0	0	0	0	0	0
OTU2080	0	0	0	1	0	0	1	0	0	0	1	0	0	0	0	0	0	0	0	0	0	0	0	0	0	0	0	0	0	0	0	0	0	0	1	3	5	4	2	4	4	5	2	2	2	3	1	2	0
OTU2081	1	0	0	0	0	0	0	0	0	0	0	2	0	0	0	0	0	0	0	0	0	0	0	0	0	0	0	0	0	0	0	0	0	0	14	6	0	0	0	0	0	0	0	0	1	0	0	0	0
OTU2082	0	0	0	0	0	0	0	0	0	0	0	0	0	0	0	0	0	0	0	0	0	0	0	0	10	0	1	7	0	3	0	1	5	0	1	0	0	0	0	0	0	0	1	5	2	0	0	0	0
OTU2083	0	0	0	0	0	0	1	0	0	0	0	0	0	0	0	0	0	0	0	0	0	0	0	0	1	7	0	7	5	4	1	0	1	0	0	0	0	0	0	0	0	0	0	0	0	0	0	0	0
OTU2084	0	0	0	0	0	0	0	0	0	4	0	0	0	0	0	0	0	0	0	0	0	0	0	0	1	3	2	9	0	27	0	1	8	3	0	0	0	0	0	0	0	0	0	0	0	0	0	0	0
OTU2085	6	0	0	4	0	0	0	0	0	0	0	0	0	0	0	0	0	0	0	0	0	0	0	0	1	0	3	2	0	4	0	0	2	1	9	0	0	0	0	0	0	0	0	0	5	0	0	0	7
OTU2086	2	0	0	0	0	0	0	0	0	1	1	2	0	0	0	0	0	0	0	0	0	0	0	0	5	1	0	12	1	20	11	5	5	0	7	7	0	0	0	0	0	1	0	0	0	0	0	0	0
OTU2087	0	0	0	0	0	0	0	0	0	0	0	0	0	0	0	0	0	0	0	0	0	0	0	0	0	1	7	4	0	2	0	0	5	11	0	0	0	0	0	0	0	0	0	0	0	0	0	0	0
OTU2088	0	0	0	0	0	0	0	0	0	11	0	0	0	0	0	0	0	0	0	0	0	0	0	0	0	0	0	0	0	0	9	4	1	0	0	0	0	1	0	0	0	2	5	0	0	0	0	0	0
OTU2089	0	0	0	0	0	0	0	0	0	0	0	0	0	0	0	0	0	0	0	0	0	0	0	0	0	0	0	0	0	5	1	0	0	0	9	3	0	0	0	0	0	0	0	0	0	2	0	0	0
OTU209	0	0	0	0	0	0	0	1	0	1	0	0	19	10	3	188	266	279	4	0	0	0	0	0	0	0	0	0	0	0	0	0	0	0	0	0	0	0	0	0	0	0	0	0	0	1	0	0	0
OTU2090	0	0	0	0	0	0	0	0	0	0	0	0	0	0	0	0	0	0	0	0	0	0	0	0	0	0	2	0	0	0	14	0	0	0	0	2	0	17	0	0	0	0	0	0	0	0	0	0	0
OTU2092	1	2	0	1	0	0	0	0	0	0	0	0	0	0	0	0	0	0	0	0	0	0	0	0	4	2	6	3	0	9	4	1	4	2	1	1	0	0	0	0	0	0	0	0	0	0	0	0	0
OTU2093	0	0	0	0	0	0	0	0	0	0	0	0	0	0	0	0	0	0	0	0	0	0	0	0	1	2	1	0	0	0	4	0	2	8	0	0	0	0	0	0	0	0	0	0	0	0	0	0	0
OTU2094	0	0	0	0	0	0	0	0	0	0	1	1	0	0	0	0	0	0	0	0	0	0	0	0	3	3	0	0	0	0	0	3	0	4	6	0	0	0	0	0	0	0	0	0	0	0	0	0	0
OTU2095	0	0	0	0	0	0	0	0	0	0	0	0	0	0	0	0	0	0	0	0	0	0	0	0	0	0	1	0	1	0	0	17	0	0	0	0	0	0	0	0	0	0	0	0	0	0	0	0	0
OTU2096	0	6	0	1	0	1	1	0	0	0	0	2	0	0	0	0	0	0	0	0	0	0	0	0	0	17	2	11	0	1	2	2	7	0	0	0	2	4	9	0	0	0	0	0	2	0	0	0	0
OTU2097	0	0	0	0	0	0	0	0	0	0	0	0	0	0	0	0	0	0	0	0	0	0	0	0	0	0	0	0	0	0	0	5	6	0	1	7	0	0	1	0	0	0	0	0	0	0	0	0	0
OTU2098	0	0	0	0	0	0	0	0	0	0	0	0	0	0	0	0	0	0	0	0	0	0	0	0	1	0	3	0	9	10	0	3	2	0	0	3	0	0	0	0	0	0	0	0	0	0	0	0	0
OTU2099	0	0	0	0	0	0	0	0	0	0	0	0	0	0	0	0	0	0	0	0	0	0	0	0	9	0	2	4	2	0	0	6	0	1	7	1	0	0	0	0	0	0	0	0	0	0	0	0	0
OTU21	0	0	0	0	0	0	0	0	1	0	0	0	0	0	0	0	0	0	0	0	0	0	0	0	1	8	11	31	23	20	0	0	1	12	0	0	0	0	0	0	0	0	0	1	0	0	0	0	3789
OTU210	25	347	348	68	59	0	0	0	0	0	0	0	0	0	0	0	0	0	0	0	0	0	0	0	0	0	0	0	0	0	0	0	0	0	0	0	1	0	0	0	0	0	0	0	0	0	0	0	0
OTU2102	0	0	0	0	0	0	0	0	0	0	0	0	0	0	0	0	0	0	0	0	0	0	0	0	0	2	0	1	0	0	0	0	22	0	0	1	0	0	0	0	0	0	0	0	0	0	0	0	0
OTU2103	0	0	0	0	0	0	0	0	0	0	0	0	0	0	0	0	0	0	0	0	0	0	0	0	0	0	0	7	7	0	0	1	8	0	0	0	0	0	0	0	0	1	0	0	0	2	0	0	0
OTU2104	0	0	0	0	0	0	0	0	0	0	0	0	0	0	0	0	0	0	0	0	0	0	0	0	0	0	0	0	0	0	0	0	0	0	0	0	6	0	0	0	0	0	0	0	0	0	0	0	0
OTU2105	0	0	0	0	0	0	0	0	0	0	0	0	0	0	0	0	0	0	0	0	0	0	0	0	0	0	0	0	0	0	0	0	0	0	0	0	16	0	0	1	0	0	0	2	0	0	0	2	0
OTU2106	0	0	0	0	0	0	0	0	0	0	0	0	0	0	2	0	0	0	0	0	0	0	0	0	0	0	0	0	0	0	0	0	0	0	0	0	0	15	0	0	1	0	0	0	9	0	0	0	0
OTU2107	0	0	0	0	0	0	0	0	0	0	0	0	0	0	0	0	0	0	0	0	0	0	0	0	0	0	0	0	0	0	0	0	0	0	0	0	0	18	0	0	0	0	0	0	0	0	0	0	0
OTU2108	0	0	0	0	0	0	0	0	0	0	0	0	0	0	0	0	0	0	0	0	0	0	0	0	0	0	0	0	0	0	0	0	0	0	0	0	0	20	10	0	0	0	0	0	0	0	0	0	0
OTU2109	0	0	0	0	0	0	0	0	0	0	0	0	0	0	0	0	0	0	0	0	0	0	0	0	0	0	0	0	0	0	0	0	0	0	0	0	0	0	12	0	0	0	0	0	0	0	0	0	0
OTU211	37	18	21	13	119	81	63	44	53	216	61	68	0	0	0	0	0	0	0	0	0	0	0	0	0	0	0	0	0	0	0	0	0	0	0	0	0	0	0	0	0	0	0	0	0	0	0	0	0
OTU2110	0	3	0	9	0	0	0	0	0	0	0	0	0	0	0	0	0	1	0	0	0	0	0	0	0	0	0	0	0	0	0	0	0	0	0	0	0	0	7	0	0	0	0	0	4	0	0	0	0
OTU2111	0	0	0	0	0	0	0	0	0	0	0	0	0	0	0	0	0	0	0	0	0	0	0	0	0	0	0	0	0	0	0	0	0	0	0	0	0	0	17	0	0	0	0	0	14	0	0	0	0
OTU2112	0	0	0	0	0	0	0	0	0	0	0	0	0	0	0	0	0	0	0	0	0	0	0	0	0	0	0	0	0	0	0	0	0	0	0	0	1	1	17	0	0	1	0	1	0	0	0	0	0
OTU2113	0	0	0	0	0	0	0	0	0	0	0	0	0	0	0	0	0	0	0	0	0	0	0	0	0	0	0	0	0	0	0	0	0	0	0	0	15	1	7	0	0	0	0	0	0	0	0	0	0
OTU2114	0	0	0	0	0	0	0	0	0	0	0	0	0	0	0	0	0	0	0	0	0	0	0	0	0	0	0	0	0	0	0	0	0	0	0	0	0	0	9	0	1	0	0	0	2	0	0	0	0
OTU2115	0	0	0	0	0	0	0	0	0	0	0	0	0	0	0	0	0	0	0	0	0	0	0	0	0	0	0	0	0	0	0	0	0	0	0	0	7	3	8	0	1	1	8	2	0	0	3	0	0
OTU2116	0	0	0	0	0	0	0	0	0	0	0	0	0	0	0	0	1	0	0	0	0	0	1	0	0	0	0	2	0	2	0	0	0	0	0	0	5	6	7	3	2	1	4	14	0	4	1	12	4
OTU2118	0	0	0	0	0	0	0	0	0	0	0	0	0	0	0	0	0	2	0	0	0	0	0	0	0	0	0	0	0	0	0	0	0	0	0	0	0	6	10	0	0	0	0	0	16	0	0	0	0
OTU2119	0	0	0	0	0	0	0	0	0	0	0	0	0	0	0	0	0	0	0	0	0	0	0	0	0	0	0	0	0	0	0	0	0	0	0	0	0	0	0	0	0	0	0	0	0	16	0	0	0
OTU212	0	0	0	0	0	0	0	0	0	0	0	0	0	0	0	0	0	0	0	0	0	0	0	0	0	0	0	0	0	0	0	0	0	0	0	0	0	0	740	0	0	0	0	0	0	0	0	0	0
OTU2121	0	0	0	0	0	0	0	0	0	0	0	0	0	0	0	0	0	0	0	0	0	0	0	0	0	0	0	0	0	0	0	0	0	0	0	0	0	1	0	0	3	0	2	3	0	4	0	6	0
OTU2122	0	0	0	0	0	0	0	0	0	0	0	0	0	0	0	0	0	0	0	0	0	0	0	0	0	0	0	0	0	0	0	0	0	0	0	0	0	0	0	0	1	0	0	2	2	9	2	1	0
OTU2123	0	0	0	0	0	0	0	0	0	0	0	0	0	0	0	0	0	0	0	0	0	0	0	0	0	0	0	0	0	0	0	0	0	0	0	0	1	2	5	1	4	6	1	5	1	2	1	3	0
OTU2124	0	0	0	0	1	0	0	0	0	1	0	0	0	0	0	0	0	0	0	0	0	0	0	0	1	0	0	0	0	5	0	0	0	0	0	0	0	1	0	5	0	0	0	0	2	0	0	3	0
OTU2125	0	0	0	0	0	0	0	0	0	0	0	0	0	0	0	0	0	0	0	0	0	0	0	0	0	0	0	0	0	0	0	0	0	0	0	0	0	0	0	0	0	0	0	0	0	2	0	16	0
OTU2126	0	0	0	0	0	0	0	0	0	0	0	0	0	0	0	0	0	0	0	0	0	0	0	0	0	0	0	0	0	0	0	0	0	0	0	0	0	0	0	0	0	0	0	0	0	0	0	7	0
OTU2127	0	0	0	0	0	0	0	0	0	0	0	0	0	0	0	0	0	0	0	0	0	0	0	0	0	0	0	0	0	0	0	0	0	0	0	1	0	0	0	0	0	0	0	0	0	4	0	13	0
OTU2128	0	0	0	0	0	0	0	0	0	0	0	0	0	0	0	0	0	0	0	0	0	0	0	0	0	0	0	0	0	0	0	0	0	0	0	0	0	0	0	0	0	2	4	2	1	2	0	2	0
OTU2129	0	0	0	0	0	0	0	0	0	0	0	0	0	0	0	0	0	0	0	0	0	0	0	0	0	0	0	0	0	0	0	0	0	0	3	0	0	0	0	0	0	0	0	0	0	0	0	9	0
OTU213	0	0	0	0	0	0	0	1	0	0	0	0	0	0	0	0	0	0	1	0	1	0	0	1	0	0	0	0	0	0	0	0	0	0	0	0	0	0	0	0	0	0	0	0	0	0	0	0	0
OTU2130	0	0	0	0	0	0	0	0	0	0	0	0	0	0	0	0	0	0	0	0	0	0	0	0	0	0	0	0	0	0	0	0	0	0	0	0	0	0	0	0	0	0	2	0	0	3	0	8	0
OTU2131	0	0	0	0	0	0	0	0	0	0	0	0	0	0	0	0	0	0	0	0	0	0	0	0	0	0	0	0	0	0	0	0	0	0	0	0	5	14	7	0	2	9	3	8	1	1	0	1	0
OTU2132	0	0	0	0	0	0	0	0	0	0	0	0	0	0	0	0	0	0	0	0	0	0	0	0	0	0	0	0	0	0	0	0	0	0	0	0	1	0	0	4	3	3	5	5	0	0	1	1	0
OTU2133	0	0	0	0	0	0	0	0	0	0	0	0	0	0	0	0	0	0	0	0	0	0	0	0	0	0	8	0	0	4	0	0	0	0	0	0	0	0	0	1	12	0	0	0	0	0	0	0	0
OTU2134	0	0	0	0	0	0	0	0	0	0	0	0	0	0	0	0	0	0	0	0	0	0	0	0	0	0	0	0	0	0	0	0	0	0	0	0	0	0	3	0	4	0	0	6	0	0	0	0	0
OTU2135	0	0	0	0	0	0	0	0	0	0	0	0	0	0	0	0	0	0	0	0	0	0	0	0	0	0	0	0	0	0	0	0	0	0	0	0	2	0	6	5	5	0	1	0	2	0	0	0	0
OTU2136	0	0	0	0	0	0	0	0	0	0	0	0	0	0	0	0	0	0	0	0	0	0	0	0	0	0	0	0	0	0	0	0	0	0	0	0	0	0	0	0	0	2	0	15	1	3	0	0	15
OTU2137	1	3	0	2	4	3	63	0	31	4	12	7	0	2	0	0	0	1	4	3	3	0	0	0	7	8	33	9	24	70	7	17	24	8	4	15	13	73	7	32	68	71	42	33	6	51	7	69	0
OTU2138	0	0	0	0	0	0	0	0	0	0	0	0	0	0	0	0	0	0	0	0	0	0	0	0	0	0	0	0	0	0	0	0	0	0	0	0	3	0	0	0	0	1	1	7	1	1	0	0	0
OTU2139	0	0	0	0	0	0	0	0	0	0	0	0	0	0	0	0	0	0	0	0	0	0	0	0	0	0	0	0	0	0	0	0	0	0	0	0	0	0	0	4	1	10	2	0	0	0	0	0	0
OTU214	436	138	154	50	6	3	108	0	101	127	39	45	0	0	0	0	0	0	0	0	0	0	0	0	0	0	0	1	0	0	0	0	0	0	0	0	0	0	0	0	0	0	0	0	0	0	0	0	0
OTU2140	0	0	0	0	0	0	0	0	0	0	0	0	0	0	0	0	0	0	0	0	0	0	0	0	0	0	0	0	0	0	0	0	0	0	0	0	6	0	0	7	1	7	1	4	0	1	0	2	0
OTU2141	0	0	0	0	0	0	0	0	0	0	0	0	0	0	0	0	0	0	0	0	0	0	0	0	0	0	0	0	0	0	0	0	0	0	0	0	1	0	0	0	1	5	9	1	0	0	0	0	0
OTU2142	0	0	0	0	0	0	0	0	0	0	0	0	0	0	0	0	0	0	0	0	0	0	0	0	0	0	0	0	0	0	0	0	0	0	0	0	0	0	0	0	3	22	12	0	0	0	0	0	0
OTU2143	0	0	0	0	1	0	0	0	0	0	0	0	0	0	0	0	0	5	0	0	0	0	0	0	0	0	2	0	0	1	0	0	0	0	0	0	0	0	7	0	0	1	0	3	45	0	0	0	0
OTU2144	0	0	0	0	0	0	0	0	0	0	0	0	0	0	0	0	0	0	0	0	0	0	0	0	0	1	0	0	0	0	0	0	2	1	1	0	1	1	0	3	4	8	6	2	5	2	0	1	0
OTU2145	0	0	0	0	0	0	0	0	0	0	0	0	0	0	0	0	0	0	0	0	0	0	0	1	0	0	0	0	0	0	0	0	0	0	7	0	0	0	0	0	0	0	7	3	1	0	0	0	0
OTU2146	0	0	0	0	0	0	0	0	0	0	0	0	0	0	0	0	0	0	0	0	0	0	0	0	0	0	1	0	0	0	0	0	0	0	0	0	0	0	0	0	1	4	18	0	0	3	0	0	0
OTU2147	0	0	0	0	0	0	0	0	0	0	0	0	0	0	0	0	0	0	0	0	0	0	0	0	0	0	0	0	0	0	0	0	0	0	0	0	1	0	0	1	1	1	4	0	13	0	1	1	0
OTU2148	0	0	0	0	0	0	0	0	0	0	0	0	0	0	0	0	0	0	0	0	0	0	0	0	0	0	0	0	0	0	0	0	0	0	0	0	0	6	0	0	0	2	20	0	0	0	0	0	0
OTU2149	0	0	0	0	0	0	1	2	6	10	0	2	0	0	0	0	0	0	0	0	0	0	0	0	0	0	1	0	0	0	0	0	0	0	0	0	0	0	1	0	8	3	8	0	1	0	1	0	2
OTU215	0	0	0	0	0	0	0	0	0	0	0	0	0	0	0	0	0	0	0	0	0	0	0	0	79	85	136	109	217	162	43	17	21	71	74	62	0	0	0	0	0	0	0	0	0	0	0	0	0
OTU2150	0	0	0	0	0	0	0	0	0	0	0	0	0	0	0	0	0	0	0	0	0	0	0	0	0	0	0	0	0	0	0	0	0	0	0	0	0	0	0	0	0	0	8	4	0	1	0	3	0
OTU2152	0	0	0	0	0	0	0	0	0	0	0	0	0	0	0	0	0	0	0	0	0	0	0	0	0	0	0	0	0	0	0	0	0	0	0	0	0	0	0	0	0	0	0	12	0	0	0	0	0
OTU2153	0	0	0	0	0	0	0	0	0	0	0	0	0	0	0	0	0	0	0	0	0	0	0	0	0	0	0	0	0	0	0	0	0	0	1	0	0	1	5	0	0	0	0	2	0	13	2	2	0
OTU2154	0	0	0	0	0	0	0	0	0	0	0	0	0	0	0	0	0	0	0	0	0	0	0	0	0	0	0	0	0	0	0	0	0	0	0	0	4	0	0	0	0	0	0	6	0	3	0	0	0
OTU2155	0	0	0	0	0	0	0	0	0	0	0	0	0	0	0	0	0	0	0	0	0	0	0	0	0	0	0	0	0	0	0	0	0	0	0	0	0	0	0	0	0	0	6	10	0	12	0	0	0
OTU2157	0	0	0	0	0	0	0	0	0	0	0	0	0	0	0	0	0	4	0	0	0	0	0	0	0	0	8	0	0	0	0	0	2	0	0	5	0	2	11	0	0	0	0	3	16	0	0	0	0
OTU2158	0	0	0	0	7	0	0	0	0	0	0	0	0	0	0	0	0	2	0	0	0	0	0	0	0	0	0	0	0	0	0	0	0	0	0	0	0	0	0	0	0	0	0	0	39	0	0	0	0
OTU2159	0	0	0	0	0	0	0	0	0	0	0	3	0	0	0	0	0	2	0	0	0	0	0	0	0	0	6	0	0	0	0	0	1	0	0	0	0	0	0	0	0	0	0	0	31	0	0	0	0
OTU216	17	11	7	86	61	72	84	110	151	110	32	47	0	0	0	0	0	0	1	7	2	39	22	21	50	27	16	147	215	144	24	72	46	42	34	53	0	0	0	0	0	0	0	0	25	0	0	0	1
OTU2160	0	0	0	0	0	0	0	0	0	0	0	0	0	0	0	0	0	0	0	0	0	0	0	0	0	0	0	0	0	0	0	0	0	0	0	0	0	0	0	0	0	0	0	0	46	0	0	0	0
OTU2161	0	0	0	1	0	0	0	0	6	0	0	0	0	0	0	0	0	0	0	0	0	0	0	0	0	0	0	0	0	0	0	0	6	0	0	0	5	0	10	0	0	0	0	0	11	0	0	0	1
OTU2162	0	0	0	0	0	0	0	0	0	0	0	0	0	0	0	0	0	0	0	0	0	0	0	0	0	0	0	0	0	0	0	0	0	0	0	0	0	0	0	0	0	0	0	0	10	0	0	0	0
OTU2163	0	0	0	0	0	0	0	0	0	0	0	0	0	0	0	0	0	0	0	0	0	0	0	0	0	0	0	0	0	0	0	0	0	0	0	0	0	0	3	0	0	0	0	0	12	0	0	0	0
OTU2164	0	0	0	0	0	0	0	0	0	0	0	0	0	0	0	0	0	3	0	0	0	0	0	0	0	0	0	0	0	0	0	0	0	0	0	0	0	0	19	0	0	0	0	0	30	0	0	0	0
OTU2165	0	0	0	0	0	0	0	0	0	0	0	0	0	0	0	0	0	0	0	0	0	0	0	0	0	0	0	0	0	0	0	0	0	0	0	0	0	0	0	0	0	0	0	0	33	0	0	0	0
OTU2166	3	0	0	1	12	4	11	0	5	2	10	1	0	0	0	0	0	0	0	0	0	0	0	0	2	13	5	0	0	1	6	3	8	4	11	0	0	0	0	0	0	0	0	2	23	0	0	0	0
OTU2167	0	0	0	0	0	0	0	0	0	0	0	0	0	0	0	0	0	0	0	0	0	0	0	0	0	0	0	0	0	0	0	0	0	0	0	0	0	0	2	0	0	0	0	0	36	0	0	0	0
OTU2168	0	0	0	0	0	0	0	0	0	0	0	0	0	0	0	0	0	1	0	0	0	0	0	0	0	0	0	0	0	0	0	0	4	0	0	0	0	0	0	0	0	0	0	0	14	0	0	0	0
OTU2169	0	3	0	0	0	0	0	0	0	0	0	0	3	0	7	0	0	0	0	0	0	7	1	1	0	0	0	0	0	0	0	0	0	0	0	0	0	0	0	0	0	0	0	0	14	0	0	0	0
OTU217	0	0	0	0	0	0	0	0	1	0	0	0	0	0	0	0	0	0	0	0	0	0	0	0	0	0	0	0	0	0	0	0	0	0	0	0	173	119	34	55	104	161	68	51	19	55	9	181	0
OTU2170	0	0	0	0	0	0	0	0	0	0	0	0	0	0	0	0	0	0	0	0	0	0	0	0	0	0	1	0	0	0	0	0	0	0	0	1	0	0	0	0	0	0	0	0	0	0	0	0	11
OTU2171	0	0	0	0	0	0	0	0	0	0	0	0	0	0	0	0	0	0	0	0	0	0	0	0	0	0	0	0	0	0	0	0	0	0	0	0	0	0	0	0	0	0	0	0	0	0	0	0	35
OTU2172	0	0	0	0	0	0	0	0	0	0	0	0	0	0	0	0	0	0	0	0	0	0	0	0	0	1	0	2	3	0	0	0	0	5	1	0	0	0	0	0	0	0	0	0	0	0	0	0	15
OTU2173	0	0	0	0	0	0	0	0	0	0	0	0	0	0	0	0	0	0	0	0	0	0	0	0	0	0	0	0	0	0	0	0	0	0	0	0	0	0	0	0	0	0	0	0	0	0	0	0	20
OTU2174	0	0	1	0	0	0	0	0	0	0	0	0	0	0	0	0	0	0	0	0	0	0	0	0	5	0	3	1	2	2	1	0	3	3	0	1	0	0	0	0	0	0	0	0	0	0	0	0	0
OTU2175	0	0	0	0	0	0	0	0	0	0	0	0	0	0	0	0	0	0	0	0	0	0	0	0	0	0	0	0	0	0	0	0	0	0	0	0	0	0	0	0	0	0	0	0	0	0	0	0	0
OTU2176	0	0	0	0	0	0	0	0	0	0	0	0	0	0	0	0	0	0	0	0	0	0	0	0	0	0	0	0	0	0	0	0	0	0	0	0	0	0	0	0	0	0	0	0	0	0	0	0	11
OTU2178	0	0	0	0	0	0	0	0	0	0	0	0	0	0	0	0	0	0	0	0	0	0	0	0	0	0	0	0	0	0	0	0	0	0	0	0	0	0	0	0	0	0	0	0	0	0	0	0	0
OTU2179	0	0	0	0	0	0	0	0	0	0	0	0	0	0	0	0	0	0	0	0	0	0	0	0	0	0	0	0	0	0	0	0	0	0	0	0	0	0	0	0	0	0	0	0	0	0	0	0	0
OTU218	12	53	2	3	13	5	10	6	4	7	2	6	2	3	21	40	47	32	4	17	8	0	1	0	0	0	0	0	0	0	0	0	0	0	0	1	0	0	0	0	0	0	0	0	2	0	0	0	129
OTU2180	4	1	0	2	0	0	3	3	1	3	1	0	0	0	0	0	0	0	0	0	0	0	0	0	0	0	0	0	0	0	0	0	0	0	0	0	0	0	0	0	0	0	0	0	0	0	0	0	0
OTU2181	0	0	0	0	0	0	0	0	0	0	0	0	0	0	0	0	0	0	0	0	0	0	0	0	0	0	0	0	0	0	0	0	0	0	0	0	0	0	0	0	0	0	0	0	0	0	0	0	0
OTU2182	0	0	0	0	0	0	0	0	0	0	0	0	0	0	0	0	0	0	0	0	0	0	0	0	0	0	0	0	0	0	0	0	0	0	0	0	0	0	0	0	0	0	0	0	0	0	0	0	0
OTU2183	0	0	0	10	0	1	1	0	2	0	9	0	0	0	0	0	0	0	0	0	0	7	7	6	0	0	0	0	1	0	0	0	0	0	30	80	0	0	1	0	0	0	0	0	0	11	3	18	0
OTU2184	0	0	0	0	0	0	0	0	0	0	0	0	0	0	0	0	0	0	0	0	0	0	0	0	0	0	0	0	0	0	0	0	0	0	0	0	0	0	0	0	1	0	1	0	0	0	0	0	0
OTU2185	0	0	0	0	0	0	0	0	0	0	0	0	0	0	0	0	0	0	0	0	0	0	0	0	0	0	0	0	0	0	0	0	0	0	0	3	0	0	0	0	0	0	0	0	0	0	7	10	0
OTU2186	0	0	0	0	0	0	0	0	0	0	0	0	0	0	0	0	0	0	0	0	0	0	0	0	0	0	0	0	0	0	0	0	0	0	0	0	0	0	0	0	0	0	0	0	0	0	0	0	0
OTU2188	0	0	0	0	0	0	0	0	0	0	0	0	0	0	0	0	0	0	0	0	0	0	0	0	0	0	0	0	0	0	0	0	0	0	0	0	0	0	2	4	3	2	3	0	0	1	0	0	0
OTU219	113	199	108	151	202	26	124	90	197	10	24	22	0	0	0	0	0	0	0	0	0	0	0	0	10	6	16	73	63	58	3	23	22	0	0	0	0	0	0	0	0	0	0	0	0	0	0	0	0
OTU2190	16	5	0	0	0	0	0	0	0	0	0	0	0	0	0	0	0	0	0	0	0	0	0	0	0	0	0	0	0	0	0	0	0	0	0	0	0	0	0	0	0	0	0	0	0	0	0	0	0
OTU2191	0	0	0	0	0	0	0	0	0	0	0	0	0	0	0	0	0	0	0	0	0	0	0	0	0	0	0	0	0	0	0	0	0	0	0	0	0	0	0	0	0	0	0	0	0	0	0	0	0
OTU2192	0	0	0	0	0	0	0	0	0	0	0	0	0	0	0	0	0	0	0	0	0	0	0	0	0	0	0	0	0	0	0	0	0	0	0	0	0	0	0	0	0	0	0	0	0	0	0	0	0
OTU2193	0	0	0	0	0	0	0	0	0	0	0	0	0	0	0	0	0	0	0	0	0	0	0	0	0	0	0	0	0	0	0	0	0	0	0	0	0	0	0	0	0	0	0	0	0	0	0	0	0
OTU2194	0	0	0	0	0	0	0	0	0	0	0	0	0	0	0	0	0	0	0	0	0	0	0	0	0	0	0	0	0	0	0	0	0	0	0	0	0	0	0	0	0	0	0	0	0	0	0	0	3
OTU2195	0	0	0	8	21	3	0	0	2	0	0	0	0	0	0	0	0	0	0	0	0	0	0	0	0	0	0	0	0	0	0	0	0	0	0	0	0	0	0	0	0	0	0	0	0	0	0	0	0
OTU2196	2	0	0	2	0	0	0	2	2	3	0	0	0	1	1	0	0	0	0	0	0	0	1	0	0	0	0	0	0	0	0	0	0	0	0	3	0	0	0	0	0	0	0	0	3	0	0	0	1
OTU2197	0	0	0	0	0	0	0	0	0	0	0	0	0	0	0	0	0	0	0	0	0	0	0	0	0	0	0	0	0	0	0	0	0	0	0	0	0	0	0	0	0	0	0	0	0	0	0	0	0
OTU2199	0	0	0	0	0	0	0	0	0	0	0	0	0	0	0	0	0	0	0	0	0	0	0	0	0	0	0	0	0	0	0	0	0	0	0	0	0	0	0	0	0	0	0	0	0	0	0	0	0
OTU22	149	265	47	64	116	15	96	165	123	207	77	70	0	0	0	5	1	16	1	1	0	1	2	2	478	358	198	65	463	110	123	272	209	566	106	1034	576	576	370	2175	347	642	1866	751	363	136	142	237	12
OTU220	10	159	324	40	55	8	115	58	192	9	122	84	0	0	0	0	0	0	0	0	0	6	0	3	0	0	0	0	0	0	0	0	0	0	0	1	0	0	0	0	0	0	0	0	0	0	0	0	0
OTU2200	0	0	0	0	0	0	0	0	0	0	0	0	0	0	0	0	0	0	0	0	0	0	0	0	0	0	0	0	0	0	0	0	0	0	0	0	0	0	0	0	0	0	0	0	0	0	0	0	5
OTU2201	1	0	0	1	2	0	1	0	0	0	0	0	0	0	0	0	0	0	0	0	0	0	0	0	0	0	0	0	0	0	0	0	0	0	0	0	0	0	0	0	0	0	0	1	0	0	0	0	1
OTU2203	0	0	0	0	0	0	0	0	0	0	0	0	0	0	0	0	0	0	0	0	0	0	0	0	0	0	0	0	0	0	0	0	0	0	0	0	0	0	0	0	0	0	0	0	0	0	0	0	11
OTU2204	0	0	0	1	0	0	0	0	0	0	0	0	1	0	0	0	0	0	0	0	0	1	1	0	0	0	0	0	3	0	0	0	0	0	0	0	0	0	0	0	0	0	0	0	0	0	0	0	4
OTU2205	0	0	0	0	0	0	0	0	0	0	0	0	0	0	0	0	0	0	0	0	0	0	0	0	0	0	0	0	0	0	0	0	0	0	0	0	0	0	0	0	0	0	0	0	0	0	0	0	0
OTU2206	0	0	0	0	0	0	0	0	0	0	0	0	0	0	0	0	0	0	0	0	0	0	0	0	0	0	0	0	0	0	0	0	0	0	0	0	0	0	0	0	0	0	0	0	0	0	0	0	0
OTU2207	0	0	0	0	0	0	0	0	0	0	0	0	0	0	0	0	0	0	0	0	0	0	0	0	0	0	0	0	0	0	0	0	0	0	0	0	0	0	0	0	0	0	0	0	0	0	0	0	0
OTU2209	0	0	3	0	0	0	0	0	0	0	0	0	0	0	0	0	0	0	0	0	0	0	0	0	0	0	0	0	1	2	0	1	0	4	0	0	0	0	0	0	0	0	0	0	1	0	0	0	0
OTU221	25	294	63	14	0	3	44	88	29	258	104	171	2	1	4	1	1	6	9	42	40	23	12	3	11	38	8	0	1	11	7	0	9	4	9	63	5	55	20	11	6	4	210	6	3	2	0	2	5
OTU2210	0	0	0	0	0	0	0	0	0	0	0	0	0	0	0	0	0	0	0	0	0	0	0	0	0	0	0	0	0	0	0	0	0	0	0	0	0	1	2	0	0	0	0	0	0	0	0	0	0
OTU2213	0	0	0	0	0	0	0	0	0	0	0	0	0	0	0	0	0	0	0	0	0	0	0	0	0	0	0	0	0	0	0	0	0	0	0	0	0	0	0	0	0	0	0	0	0	0	0	0	0
OTU2214	0	0	0	0	0	0	0	0	0	0	0	0	0	0	0	0	0	0	0	0	0	0	0	0	0	0	0	0	0	0	0	0	0	0	0	0	0	0	0	0	0	0	0	0	0	0	0	0	0
OTU2215	0	0	0	0	0	0	0	0	0	0	0	0	0	0	0	0	0	0	0	0	0	0	0	0	0	0	0	0	0	0	0	0	0	0	0	0	0	0	0	0	0	5	0	0	0	0	0	0	0
OTU2216	0	0	0	0	0	0	0	0	0	0	0	0	0	0	0	0	0	0	0	0	0	0	0	0	0	0	0	0	0	0	0	0	0	0	0	0	0	0	0	0	0	0	0	0	0	0	0	0	0
OTU2217	0	1	0	0	0	1	0	1	0	0	1	0	0	0	0	0	0	0	0	0	0	0	0	0	0	0	0	0	0	0	0	0	0	0	0	0	0	0	0	0	0	0	0	0	0	0	0	0	0
OTU2218	0	0	0	0	0	0	0	0	0	0	0	0	0	0	0	0	0	0	0	0	0	0	0	0	0	6	1	1	1	3	1	1	3	2	0	3	0	0	0	0	0	0	0	0	0	0	0	0	3
OTU2219	0	0	0	0	0	0	0	0	0	0	0	0	0	0	0	0	0	0	0	0	0	0	2	0	0	0	0	0	0	0	0	0	0	0	0	0	0	0	0	0	0	0	0	0	0	0	0	0	0
OTU222	0	0	2	0	0	0	0	0	0	0	0	0	0	0	0	146	289	400	1	2	0	0	0	0	0	0	0	0	0	0	0	0	0	0	0	0	0	0	0	0	0	0	0	0	0	0	0	0	0
OTU2220	0	0	0	0	0	0	0	0	0	0	0	0	0	0	0	0	0	0	0	0	0	0	0	0	0	0	0	0	0	0	0	0	0	0	0	0	0	0	0	0	0	0	0	0	0	0	0	0	2
OTU2221	0	0	0	0	0	0	0	0	0	0	0	0	0	0	0	0	0	0	0	0	0	0	0	0	0	0	0	0	0	0	0	0	0	0	0	0	0	3	0	0	0	0	0	0	0	0	0	0	0
OTU2222	0	0	0	0	0	0	0	0	0	0	0	0	0	0	0	0	0	0	0	0	0	0	0	0	0	0	0	0	0	0	0	0	0	0	0	0	0	0	0	0	0	0	1	0	0	0	0	3	0
OTU2223	0	0	0	0	0	0	0	0	0	0	0	0	0	0	0	0	0	0	0	0	0	0	0	0	0	0	0	0	0	0	0	0	0	0	0	0	0	0	0	0	0	0	0	0	0	0	0	0	0
OTU2224	0	0	0	0	0	0	0	0	0	0	0	0	0	0	0	0	0	0	0	0	0	0	0	0	0	0	0	0	0	0	0	0	0	0	0	0	0	0	0	0	0	0	0	1	0	0	0	0	0
OTU2225	0	0	0	0	0	0	0	0	2	0	0	0	0	0	0	0	0	0	0	0	0	0	0	0	0	1	2	0	0	0	5	1	2	0	0	0	0	0	0	0	0	0	0	0	0	0	0	0	0
OTU2226	0	0	0	0	0	0	0	0	0	0	0	0	0	0	0	0	0	0	0	0	0	0	0	0	0	0	0	0	0	0	0	0	0	0	0	0	0	0	0	0	0	0	0	0	0	0	0	0	0
OTU2230	0	0	0	0	0	0	0	0	0	0	0	0	0	0	0	0	0	0	0	0	0	0	0	0	0	0	0	0	0	0	0	0	0	0	0	0	0	0	0	0	0	0	0	0	3	0	0	0	0
OTU2232	0	0	0	0	0	0	0	2	0	0	0	0	0	0	0	0	0	0	0	0	0	0	0	0	0	0	0	0	0	0	0	0	0	0	0	0	0	0	0	0	0	0	0	0	0	0	0	0	0
OTU2233	0	0	4	0	0	0	0	0	0	0	0	0	0	0	0	0	0	0	0	0	0	0	0	0	0	0	0	1	0	0	0	0	0	0	0	0	0	0	0	0	0	0	0	0	0	0	0	0	0
OTU2235	0	0	0	0	0	0	0	0	0	0	0	0	0	0	0	0	0	0	0	0	0	0	0	0	0	0	0	0	0	0	0	0	0	0	0	0	0	0	0	0	0	0	0	0	1	0	0	0	0
OTU2236	0	4	11	0	0	0	0	0	1	0	0	0	0	0	0	0	0	0	0	0	0	0	0	0	0	0	0	0	0	0	0	0	0	0	0	0	1	0	0	0	0	0	0	0	0	0	0	0	0
OTU2237	0	0	0	0	0	0	1	0	4	6	0	0	0	0	0	0	0	0	0	0	0	0	0	0	0	0	0	0	0	0	0	0	0	0	0	0	0	0	0	0	0	0	0	0	5	0	0	0	0
OTU2238	0	0	0	0	0	0	0	0	0	0	0	2	0	0	0	0	0	0	0	0	0	0	0	0	0	0	0	0	0	0	0	0	0	0	0	0	0	0	0	0	0	0	0	0	0	0	0	0	0
OTU224	0	0	0	0	0	0	0	0	0	0	0	0	0	0	0	0	0	0	0	0	0	0	0	0	0	0	0	0	0	0	0	0	0	0	0	0	0	0	0	0	0	0	0	0	0	122	2	267	0
OTU2240	0	0	0	0	0	0	0	0	0	0	0	0	0	0	0	0	0	0	0	0	0	0	0	0	0	0	0	0	1	0	0	0	0	0	0	1	0	0	0	0	0	0	0	0	0	0	0	0	0
OTU2241	0	0	0	0	0	0	0	0	0	0	0	0	0	0	0	0	0	0	0	0	0	0	0	0	0	0	0	0	0	0	0	0	0	0	0	0	0	0	0	0	0	0	0	0	0	0	0	0	0
OTU2245	0	0	0	0	0	0	0	0	0	0	0	0	5	1	5	0	0	0	0	0	0	0	1	1	0	0	0	0	0	0	0	0	0	0	0	0	0	0	0	0	0	0	0	0	0	0	0	0	0
OTU225	0	0	1	0	0	0	1	0	1	0	0	0	0	0	0	0	0	0	0	0	0	0	3	1	0	0	0	0	0	0	0	0	0	0	31	27	0	1	0	0	0	0	0	0	0	116	30	432	0
OTU2250	0	0	2	0	0	0	0	0	0	0	0	0	0	0	0	0	0	0	0	0	0	0	0	0	0	0	0	0	0	0	0	0	0	0	0	0	0	0	0	0	0	0	0	0	0	0	0	0	0
OTU2253	0	0	0	0	0	0	0	0	0	0	0	0	0	0	0	0	0	0	0	0	0	0	0	0	0	0	0	0	0	0	0	0	0	0	0	0	0	0	0	0	0	0	0	0	1	0	0	0	0
OTU2255	0	2	0	1	0	7	0	0	0	0	0	0	0	0	0	0	0	0	0	1	0	0	0	0	0	0	0	0	0	0	0	0	0	0	0	0	0	0	0	0	0	0	0	0	0	0	0	0	0
OTU2256	0	0	0	0	0	0	0	0	0	0	0	0	0	0	0	0	0	0	0	0	0	0	0	0	0	0	0	0	0	0	0	0	0	0	0	0	0	0	0	0	0	0	0	0	1	0	0	0	0
OTU2257	2	0	0	0	0	0	0	1	0	0	0	0	0	0	0	0	0	0	0	0	0	0	0	0	0	0	0	0	0	0	0	0	0	0	0	0	0	0	0	0	0	0	0	0	0	0	0	0	0
OTU226	0	0	0	12	0	0	100	129	110	164	87	104	0	0	0	0	0	0	0	0	0	0	0	0	0	0	0	0	0	0	0	0	0	0	2	0	0	0	0	0	0	0	0	0	0	0	0	0	0
OTU2260	0	0	0	0	0	0	0	0	0	0	0	0	0	0	0	0	0	0	0	0	0	0	0	0	0	0	0	0	0	3	0	0	0	0	0	0	0	0	0	0	0	0	0	0	0	0	0	0	0
OTU2261	0	0	0	0	0	0	0	0	0	0	0	0	0	0	0	0	0	0	0	0	0	1	3	16	8	0	3	1	20	3	0	1	12	3	0	1	0	0	0	0	0	0	0	0	0	0	0	0	0
OTU2263	0	0	0	0	0	0	0	0	0	0	0	0	1	0	2	0	0	0	0	0	0	0	0	0	0	0	0	0	0	0	0	0	0	0	0	0	0	0	0	0	0	0	0	0	0	0	0	0	0
OTU2265	0	0	0	0	0	0	0	0	0	0	0	0	0	0	0	0	2	1	0	0	0	0	0	0	0	0	0	0	0	0	0	0	0	0	0	0	0	0	0	0	0	0	0	0	0	0	0	0	0
OTU2266	0	0	4	3	0	0	0	0	0	0	0	0	0	0	0	0	0	1	0	0	0	0	0	0	0	0	0	0	0	0	0	0	0	0	0	0	0	0	0	0	0	0	0	0	0	0	0	0	0
OTU227	2	3	8	10	0	4	27	21	35	21	24	12	1	0	0	0	0	0	0	0	0	6	1	0	17	45	48	24	8	24	52	47	45	144	33	78	0	0	5	0	0	6	0	47	14	2	0	6	0
OTU2271	1	0	0	0	0	0	0	0	0	0	0	0	0	0	0	0	0	0	1	0	3	0	0	0	0	0	0	0	0	0	0	0	0	0	0	0	0	0	0	0	0	0	0	0	0	0	0	0	0
OTU2272	0	0	0	0	0	0	0	0	0	5	0	0	0	0	0	0	0	0	0	0	0	0	0	0	0	0	0	0	0	0	0	0	0	0	0	0	0	0	0	0	0	0	0	0	0	0	0	0	0
OTU2276	0	0	0	0	0	0	0	0	0	0	0	0	2	4	0	0	0	0	0	0	0	0	0	0	0	0	0	0	0	0	0	0	0	0	0	0	0	0	0	0	0	0	0	0	0	0	0	0	0
OTU2277	0	0	0	0	0	0	0	1	0	0	0	0	0	0	0	0	0	3	3	0	0	0	0	0	0	0	0	0	0	0	0	0	0	1	0	0	0	0	0	0	0	0	2	0	6	0	0	1	0
OTU228	14	3	0	11	0	1	54	88	27	64	72	56	3	6	8	0	0	0	0	2	0	15	14	22	2	1	1	1	3	4	34	50	2	6	55	91	12	0	1	5	11	7	45	262	24	187	27	205	55
OTU2281	0	0	0	0	0	0	0	0	0	0	0	0	0	0	0	0	0	0	0	0	0	1	2	0	0	0	0	0	0	0	0	0	0	0	0	0	0	0	0	0	0	0	0	0	0	0	0	0	0
OTU2282	0	0	0	0	0	0	0	0	0	0	0	0	0	0	0	0	0	0	0	0	0	0	0	1	0	0	0	0	0	0	0	0	0	0	0	0	0	0	0	0	0	0	0	0	0	0	0	0	0
OTU2284	0	0	0	0	0	0	0	0	0	0	0	0	0	0	0	0	0	0	0	0	0	0	0	0	0	0	0	0	0	0	0	0	0	0	0	0	0	0	0	0	0	0	0	0	0	0	0	0	0
OTU2285	0	0	0	0	0	1	0	0	0	0	0	0	0	0	0	0	0	0	0	0	0	0	0	0	0	0	0	0	0	0	0	0	0	0	0	0	0	0	0	0	0	1	2	0	0	0	0	0	0
OTU2286	0	0	0	0	0	0	0	0	0	0	0	0	0	0	0	0	1	0	0	0	0	0	0	0	0	0	0	0	0	0	0	0	0	0	0	0	0	0	0	0	0	0	0	0	0	0	0	0	0
OTU2289	0	0	0	0	0	0	0	0	0	0	0	0	0	0	0	0	0	0	0	1	0	0	0	0	1	0	0	0	1	0	0	0	0	0	0	0	0	0	0	0	0	0	0	0	0	0	0	0	0
OTU229	0	0	0	0	0	0	3	0	0	0	0	0	0	0	0	1	7	2	9	6	6	0	1	1	0	0	0	0	0	0	0	0	0	0	0	0	0	0	0	0	0	0	0	0	0	0	0	0	0
OTU2290	0	0	0	0	0	0	0	0	0	0	0	0	0	0	0	0	0	0	0	0	0	0	1	2	0	0	0	0	0	0	0	0	0	0	0	0	0	0	0	0	0	0	0	0	0	0	0	0	0
OTU2291	0	0	0	0	0	0	0	0	0	0	0	0	0	0	0	0	0	0	0	0	0	1	3	5	0	0	0	0	0	0	0	0	0	0	0	0	0	0	0	0	0	0	0	0	0	0	0	0	0
OTU2293	0	0	0	0	0	0	0	0	0	0	0	0	0	0	0	0	0	0	0	0	2	1	1	0	0	0	0	0	0	0	0	0	0	0	0	0	0	0	0	0	0	0	0	0	0	0	0	0	0
OTU2295	0	0	0	0	0	0	0	0	0	0	0	0	0	0	0	0	0	1	0	1	1	0	0	0	0	0	0	0	0	0	0	0	0	0	0	0	0	0	0	0	0	0	0	0	0	0	0	0	0
OTU2297	0	0	0	0	0	0	0	0	0	0	0	0	5	5	10	10	29	13	6	6	11	0	0	0	0	0	0	0	0	0	0	0	0	0	0	0	0	0	0	0	0	0	0	0	0	0	0	0	0
OTU2298	0	0	0	0	0	0	0	0	0	0	0	0	0	0	1	0	0	0	0	0	1	0	0	0	0	0	0	0	0	0	0	0	0	0	0	0	0	0	0	0	0	0	0	0	0	0	0	0	0
OTU2299	0	3	1	4	0	0	0	0	2	1	1	1	1	0	1	0	0	0	2	0	0	0	0	0	0	0	0	0	0	0	0	0	0	0	0	0	0	0	0	0	0	0	0	0	0	0	0	0	0
OTU23	0	66	0	0	0	0	3	1	0	0	1	0	0	0	0	0	7	2	3065	1702	2888	2	0	0	0	0	6	0	0	0	0	0	0	0	0	0	0	0	0	0	0	0	0	0	12	0	0	0	0
OTU230	0	0	0	0	0	0	0	0	0	0	0	0	1	7	11	0	0	0	16	13	6	21	6	0	2	0	0	0	0	0	0	0	0	0	0	0	0	0	0	0	0	0	0	0	0	1	0	0	0
OTU2302	3	0	0	0	0	0	1	0	3	0	0	1	0	0	0	0	0	0	0	0	0	0	0	0	0	0	0	0	0	0	0	0	0	0	0	0	2	0	0	0	0	2	0	0	0	0	0	0	0
OTU2303	0	0	0	0	0	0	0	0	0	0	0	0	0	0	0	2	2	9	0	0	0	0	0	0	0	0	0	0	0	0	0	0	0	0	0	0	0	0	0	0	0	1	0	0	0	3	0	0	0
OTU2304	0	0	0	0	0	0	0	0	0	0	0	0	0	0	0	0	1	0	0	0	0	0	0	0	0	0	0	0	0	0	0	0	0	0	0	0	0	0	0	0	0	0	0	0	0	0	0	0	0
OTU2306	0	0	0	0	0	0	0	0	0	0	0	0	0	0	6	0	0	0	0	0	0	0	0	1	0	0	0	0	0	0	0	0	0	0	0	0	0	0	0	0	0	0	0	0	0	0	0	0	0
OTU2307	0	0	0	0	0	0	0	0	0	0	0	0	0	0	0	0	1	0	0	0	0	0	0	0	0	0	0	0	0	0	0	0	0	0	0	0	0	0	0	0	0	0	0	0	0	0	0	0	0
OTU231	0	0	0	0	0	0	0	0	0	0	0	0	0	0	0	0	0	0	0	0	0	0	0	0	16	0	38	378	2	359	2	32	309	21	19	0	0	0	3	0	0	0	0	0	0	0	0	0	0
OTU2311	5	3	1	0	0	0	0	0	0	0	0	0	0	0	0	1	1	1	0	0	0	0	0	0	0	0	0	0	0	0	0	0	0	0	0	0	0	0	0	0	0	0	0	0	0	0	0	0	0
OTU2313	0	0	0	0	0	0	0	0	0	0	0	0	0	0	3	0	0	0	0	0	0	0	0	0	0	0	0	0	0	0	0	0	0	0	0	0	0	0	0	0	0	0	0	0	0	0	0	0	0
OTU2314	0	0	0	0	0	0	0	0	0	0	0	0	4	0	13	0	0	0	0	0	0	0	0	0	0	0	0	0	0	0	0	0	0	0	0	0	0	0	0	0	0	0	0	0	0	0	0	0	0
OTU2315	0	0	0	0	0	0	0	0	0	0	0	0	10	0	8	0	0	0	0	0	0	0	0	0	0	0	0	0	0	0	0	0	0	0	0	0	0	0	0	0	0	0	0	0	0	0	0	0	0
OTU2316	0	0	0	0	0	0	0	0	0	0	0	0	0	2	4	0	0	0	0	0	0	2	2	0	0	0	0	0	0	0	0	0	0	0	0	0	0	0	0	0	0	0	0	0	0	0	0	0	0
OTU2317	0	0	0	0	0	0	0	0	0	0	0	0	4	0	5	0	0	0	0	0	0	0	0	0	0	0	0	0	0	0	0	0	0	0	0	0	0	0	0	0	0	0	0	0	0	0	0	0	0
OTU2318	0	0	0	0	0	0	0	0	0	0	0	0	3	0	9	0	0	0	1	3	1	0	2	0	0	0	0	0	0	0	0	0	0	0	0	0	0	0	0	0	0	0	0	0	0	0	0	0	0
OTU2319	0	0	0	0	0	0	0	0	0	0	0	0	5	5	9	0	0	0	0	0	0	0	0	0	0	0	0	0	0	0	0	0	0	0	0	0	0	0	0	0	0	0	0	0	0	0	0	0	0
OTU232	0	0	0	0	0	0	0	0	0	0	0	0	0	2	0	0	0	0	0	0	0	0	0	0	1	0	0	0	0	0	0	0	0	0	0	0	0	0	0	0	0	0	0	0	0	0	0	0	0
OTU2320	0	0	0	0	0	0	0	0	0	0	0	0	6	0	15	0	0	0	0	0	0	0	0	0	0	0	0	0	0	0	0	0	0	0	0	0	0	0	0	0	0	0	0	0	0	0	0	0	0
OTU2321	0	0	0	0	0	0	0	0	0	0	0	0	5	9	1	0	0	0	0	0	1	0	0	0	0	0	0	0	0	0	0	0	0	0	0	0	0	0	0	0	0	0	0	0	0	0	0	0	0
OTU2322	0	0	0	0	0	0	0	0	0	0	0	0	5	3	13	0	0	0	0	0	0	2	4	3	0	0	0	0	0	0	0	0	0	0	0	0	0	0	0	0	0	0	0	0	0	0	0	0	0
OTU2323	0	0	0	0	0	0	0	0	0	0	0	0	0	0	0	0	0	0	0	0	0	8	4	4	0	0	0	0	0	0	0	0	0	0	0	0	0	0	0	0	0	0	0	0	2	0	0	0	0
OTU2324	0	0	0	0	0	0	0	0	0	0	0	0	0	0	0	0	0	0	0	0	0	3	9	0	0	0	0	0	0	0	0	0	0	0	0	0	0	0	0	0	0	0	0	0	0	0	0	0	0
OTU2326	0	0	0	0	0	0	0	0	0	0	0	0	0	0	0	0	0	0	0	1	0	14	0	2	0	0	0	0	0	0	0	0	0	0	0	0	0	0	0	0	0	0	0	0	0	0	0	0	0
OTU2327	0	0	0	0	0	0	0	0	0	0	0	0	0	0	0	0	0	0	4	2	4	5	0	0	0	0	0	0	0	0	0	0	0	0	0	0	0	0	0	0	0	0	0	0	0	0	0	0	0
OTU2328	0	0	0	0	0	0	0	0	0	0	0	0	0	0	0	0	0	0	0	0	0	14	2	4	0	0	0	0	0	0	0	0	0	0	0	0	0	0	0	0	0	0	0	0	0	0	0	0	0
OTU2329	0	0	0	0	0	0	0	0	0	0	0	0	0	0	0	0	0	0	0	0	0	0	22	1	0	0	0	0	0	0	0	0	0	0	0	0	0	0	0	0	0	0	0	0	0	0	0	0	0
OTU233	0	0	0	0	0	0	1	1	0	0	458	245	0	0	0	0	0	0	0	0	0	0	0	0	0	0	0	0	0	0	0	0	0	0	0	0	0	0	0	0	0	0	0	0	0	0	0	0	0
OTU2330	0	0	0	0	0	0	0	0	0	0	0	0	0	0	0	0	0	0	0	0	0	4	6	4	0	0	1	0	0	0	0	0	2	0	0	0	0	0	0	0	0	0	0	0	0	0	0	0	0
OTU2331	0	0	0	0	0	0	0	0	0	0	0	0	0	0	0	0	0	0	0	0	0	4	1	10	0	0	0	0	0	0	0	0	0	0	0	0	0	0	0	0	0	0	0	0	0	0	0	0	0
OTU2332	0	0	0	0	0	0	0	0	0	0	0	0	0	0	0	0	0	0	0	0	0	4	1	1	0	0	0	0	0	0	0	0	0	0	0	0	0	0	0	0	0	0	0	0	0	0	0	0	0
OTU2333	0	0	0	0	0	0	0	0	0	0	0	0	0	0	0	0	0	0	0	0	0	1	4	1	0	0	0	0	0	0	0	0	0	0	0	0	0	0	0	0	0	0	0	0	0	0	0	0	0
OTU2334	0	1	0	0	0	0	0	0	0	0	4	4	0	0	0	0	0	0	0	0	0	4	2	10	0	0	0	0	0	0	0	0	0	0	0	0	0	0	0	0	0	0	0	0	0	0	0	0	0
OTU2335	0	0	0	0	0	0	0	0	0	0	0	0	0	0	0	15	15	17	2	0	2	0	0	0	0	0	0	0	0	0	0	0	0	0	0	0	0	0	0	0	0	0	0	0	0	0	0	0	0
OTU2336	0	0	0	4	0	0	0	0	0	0	0	0	0	1	0	0	3	3	0	2	0	0	0	0	0	0	0	0	0	0	0	0	0	0	0	0	0	0	0	0	0	0	0	0	0	0	0	0	0
OTU2337	0	0	0	0	0	0	0	0	0	0	0	0	0	0	0	21	18	13	0	0	0	0	0	0	0	0	0	0	0	0	0	0	0	0	0	0	0	0	0	0	0	0	0	0	0	0	0	0	0
OTU2338	0	0	0	0	0	0	0	0	0	0	0	0	0	0	0	22	17	13	0	2	3	0	0	0	0	0	0	0	0	0	0	0	0	0	0	0	0	0	0	0	0	0	0	0	0	0	0	0	0
OTU2339	0	0	0	0	0	0	0	0	0	0	0	0	0	0	0	3	8	15	2	1	3	0	0	0	0	0	0	0	0	0	0	0	0	0	0	0	0	0	0	0	0	0	0	0	0	0	0	0	0
OTU234	148	160	82	194	74	24	82	68	199	30	44	24	0	0	0	0	0	0	0	0	0	0	0	0	213	127	184	111	242	274	102	109	55	251	72	23	0	3	1	0	0	0	0	6	0	0	0	0	64
OTU2340	0	0	0	0	0	0	0	0	0	0	0	0	0	0	0	19	15	5	1	1	1	0	0	0	0	0	0	0	0	0	0	0	0	0	0	0	0	0	0	0	0	0	0	0	0	0	0	0	0
OTU2341	0	0	0	0	0	0	0	0	0	0	0	0	1	1	0	15	17	17	1	1	0	0	0	0	0	0	0	0	0	0	0	0	0	0	0	0	0	0	0	0	0	0	0	0	0	0	0	0	0
OTU2342	0	0	0	0	0	0	0	0	0	0	0	0	0	0	0	0	0	0	8	0	10	0	0	0	0	0	0	0	0	0	0	0	0	0	0	0	0	0	0	0	0	0	0	0	0	0	0	0	0
OTU2343	0	0	0	0	0	0	0	0	0	0	0	0	0	0	0	0	0	0	2	6	0	0	0	0	0	0	0	0	0	0	0	0	0	0	0	0	0	0	0	0	0	0	0	0	0	0	0	0	0
OTU2344	0	0	0	0	0	0	0	0	0	0	0	0	0	0	0	1	0	1	15	0	5	0	0	0	0	0	0	0	0	0	0	0	0	0	0	0	0	0	0	0	0	0	0	0	0	0	0	0	0
OTU2345	0	0	0	0	0	0	0	2	0	0	0	0	0	0	0	0	0	0	5	4	12	0	0	0	0	0	0	0	0	0	0	0	0	0	0	0	0	0	0	0	0	0	0	0	0	0	0	0	0
OTU2346	0	0	0	0	0	0	0	0	0	0	0	0	0	0	0	3	2	3	6	5	7	0	0	0	0	0	0	0	0	0	0	0	0	0	0	1	0	0	2	0	0	0	0	0	0	0	0	0	0
OTU2347	0	0	0	0	0	0	0	0	0	0	0	0	0	0	0	0	0	0	11	5	13	0	0	0	0	0	0	0	0	0	0	0	0	0	0	0	0	0	0	0	0	0	0	0	0	0	0	0	0
OTU2348	0	0	0	0	0	0	0	0	0	0	0	0	0	0	0	0	0	0	0	10	9	0	0	0	0	0	0	0	0	0	0	0	0	0	0	0	0	0	0	0	0	0	0	0	0	0	0	0	0
OTU2349	0	0	0	0	0	0	0	0	0	0	0	0	0	0	0	0	0	0	6	3	11	0	0	0	0	0	0	0	0	0	0	0	0	0	0	0	0	0	0	0	0	0	0	0	0	0	0	0	0
OTU2350	0	0	0	0	0	0	0	0	0	0	0	0	0	0	0	0	0	0	3	7	5	0	0	1	0	0	0	0	0	0	0	0	0	0	0	0	0	0	0	0	0	0	0	0	0	0	0	4	0
OTU2351	0	0	0	0	0	0	0	0	0	0	0	0	0	0	0	0	0	0	4	0	10	0	0	0	0	0	0	0	0	0	0	0	0	0	0	0	0	0	0	0	0	0	0	0	0	0	0	0	0
OTU2358	0	0	0	0	0	0	0	0	0	0	0	0	0	0	0	0	0	0	0	0	0	0	0	0	0	0	0	0	0	0	0	0	0	0	0	0	0	0	0	0	0	0	0	0	0	0	0	0	0
OTU236	76	41	94	83	45	10	68	89	53	80	62	28	58	74	27	42	31	25	6	21	16	21	32	192	0	266	7	0	6	0	14	0	5	28	0	2	0	0	1	0	2	0	0	0	19	0	0	0	6
OTU2362	0	0	0	0	0	0	0	0	0	0	0	0	0	0	0	0	0	0	0	0	0	0	0	0	0	0	0	0	0	0	0	0	0	0	0	0	0	0	0	1	0	0	0	0	0	0	0	0	0
OTU2363	0	0	0	0	0	0	0	0	0	0	0	0	0	1	5	0	0	0	0	0	0	0	0	0	0	0	0	0	0	0	0	0	0	0	0	0	0	0	0	0	0	0	0	0	0	0	0	0	0
OTU2365	0	0	0	0	0	0	0	0	0	0	0	0	0	0	0	0	0	0	0	0	0	4	2	1	0	0	0	0	0	0	0	0	0	0	0	0	0	0	0	0	0	0	0	0	0	0	0	0	0
OTU2368	0	0	0	0	8	0	0	0	1	0	0	0	0	0	0	0	0	0	0	0	0	0	0	0	0	0	7	0	1	0	1	0	0	0	0	0	0	0	0	0	0	0	0	0	0	0	0	0	0
OTU2369	0	0	0	0	0	0	0	0	0	0	0	1	0	0	0	0	0	0	0	0	0	0	0	0	0	0	0	0	0	0	0	0	0	0	0	0	0	0	0	0	0	0	0	0	3	0	0	0	0
OTU237	0	0	0	0	0	0	0	0	0	0	0	0	0	0	0	0	0	0	0	0	0	0	0	0	0	0	0	0	0	0	0	0	0	0	0	0	0	0	0	0	0	0	0	0	3	1	0	0	0
OTU2370	0	0	0	0	0	0	0	0	0	0	0	0	2	0	6	0	0	0	0	1	4	98	205	25	0	0	2	0	0	0	0	0	1	0	0	0	2	0	11	0	1	0	0	0	21	0	0	0	0
OTU2371	0	1	0	0	0	0	0	0	0	0	0	0	0	0	0	0	0	0	0	0	0	0	0	0	0	0	0	0	0	0	0	0	0	0	0	0	0	0	0	0	0	0	0	0	0	0	0	0	0
OTU2377	0	0	0	0	0	0	0	0	0	0	0	0	1	1	0	0	0	0	0	0	0	0	0	0	0	0	0	0	0	0	0	0	0	0	0	0	0	0	0	0	0	0	0	0	0	0	0	0	0
OTU2378	0	0	0	0	0	0	0	0	0	0	0	0	0	0	0	0	0	1	1	1	1	0	0	0	0	0	0	0	0	0	0	0	0	0	0	0	0	0	0	0	0	0	0	0	0	0	0	0	0
OTU238	0	0	0	0	0	0	0	0	0	0	0	0	0	0	0	0	0	0	0	0	0	0	0	0	0	0	0	0	0	0	0	0	0	0	0	0	0	0	0	0	0	0	0	0	0	0	1	0	3
OTU2384	15	6	6	29	13	4	11	0	17	11	9	5	11	4	11	4	1	3	0	0	4	4	1	0	0	2	0	4	2	2	0	1	2	1	2	0	2	2	6	0	2	0	4	0	5	0	0	0	0
OTU2389	0	0	0	0	0	0	0	0	0	0	0	0	0	0	0	0	0	0	0	0	0	0	0	0	0	0	1	4	0	3	0	0	6	1	0	0	0	0	0	0	0	0	0	0	0	0	0	0	0
OTU239	0	0	0	0	0	0	0	0	0	0	0	0	159	143	301	1	0	1	0	0	0	0	0	0	0	0	0	0	0	0	0	0	0	0	0	0	0	0	0	0	0	0	0	0	0	0	0	0	0
OTU2391	0	0	0	0	0	0	0	0	0	0	0	0	0	0	0	0	0	0	0	0	0	0	0	0	0	0	11	0	0	0	0	0	0	0	0	0	0	0	2	0	0	0	0	0	2	0	0	0	0
OTU2392	0	0	0	0	0	0	0	0	0	0	0	3	0	0	0	0	0	0	0	0	1	0	0	0	0	0	0	0	0	0	0	0	0	0	0	0	0	0	0	0	0	0	0	0	1	0	0	0	0
OTU2393	0	0	0	0	0	0	0	0	0	0	0	0	0	0	0	0	0	0	0	0	0	0	0	0	0	0	0	0	0	0	0	0	0	0	0	0	0	0	0	0	0	0	0	0	0	0	0	0	0
OTU2394	11	0	1	0	0	0	0	0	0	0	0	0	0	0	0	0	0	0	0	0	0	0	0	0	0	0	0	0	0	0	0	0	0	0	0	0	0	0	0	0	0	0	0	0	0	0	0	0	0
OTU2395	9	1	7	0	0	0	0	0	0	0	0	0	0	0	0	0	0	0	0	0	0	0	0	0	0	0	0	0	0	0	0	0	0	0	0	0	0	0	0	0	0	0	0	0	0	0	0	0	0
OTU2396	10	0	0	0	0	0	0	0	1	0	3	0	0	0	0	0	0	0	0	0	0	0	0	0	0	0	0	0	0	0	0	0	0	0	0	0	0	0	0	0	0	0	0	0	0	0	0	0	0
OTU2397	14	0	0	0	0	0	0	0	0	0	0	0	0	0	0	0	0	0	0	0	0	0	0	0	0	0	0	0	0	0	0	0	0	0	0	0	0	0	0	0	0	0	0	0	0	0	0	0	0
OTU2399	9	0	0	0	0	0	0	0	0	0	0	0	0	0	0	0	0	0	0	0	0	0	0	0	0	0	0	0	0	0	0	0	0	0	0	0	0	0	0	0	0	0	0	0	0	0	0	0	0
OTU24	0	0	0	0	0	0	0	0	0	0	5	1	38	23	48	2191	2252	1774	234	315	338	3	0	2	0	0	3	0	0	0	0	0	1	0	0	0	0	0	0	0	0	4	0	0	14	0	0	0	1
OTU240	0	0	0	0	0	0	0	0	0	0	0	0	0	0	0	0	0	2	0	0	0	5	3	632	0	0	0	0	0	0	0	0	0	0	0	0	0	0	0	0	0	0	0	0	0	0	0	0	0
OTU2400	14	0	0	0	0	0	0	0	0	0	0	0	0	0	0	0	0	0	0	0	0	0	0	0	0	0	0	0	0	0	0	0	0	0	0	0	0	0	0	0	0	0	0	0	0	0	0	0	0
OTU2402	0	10	0	0	0	0	0	0	0	0	0	0	0	0	0	2	0	0	0	2	0	0	0	0	0	0	0	0	0	0	0	0	0	0	0	0	0	0	0	0	0	0	0	0	0	0	0	0	0
OTU2403	4	12	0	0	0	0	0	0	0	0	0	0	0	0	0	0	0	0	0	0	0	0	0	0	0	0	0	0	0	0	0	0	0	0	0	0	0	0	0	0	0	0	0	0	0	0	0	0	3
OTU2404	0	21	0	8	0	0	0	0	0	0	0	0	0	0	0	0	0	0	0	0	0	0	0	0	0	0	0	0	0	0	0	0	0	0	0	0	0	0	0	0	0	0	0	0	0	0	0	0	0
OTU2405	17	16	4	1	4	0	0	0	3	0	0	0	0	0	0	0	0	0	0	0	0	0	0	0	0	0	0	0	0	0	0	0	0	0	0	0	0	0	0	0	0	0	0	0	0	0	0	0	0
OTU2406	0	15	0	0	0	0	3	0	0	0	0	0	0	0	0	0	0	0	0	0	0	0	0	0	0	0	0	0	0	0	0	0	0	0	0	0	0	0	0	0	0	0	0	0	0	0	0	0	0
OTU2407	0	22	0	4	0	0	0	0	0	0	0	0	0	0	0	0	0	0	0	0	0	0	0	0	0	0	0	0	0	0	0	0	0	0	0	0	0	0	0	0	0	0	0	0	0	0	0	0	0
OTU2408	0	0	15	0	0	0	0	0	0	0	0	0	0	0	0	0	0	0	0	0	0	0	0	0	0	0	0	0	0	0	0	0	0	0	0	0	0	0	0	0	0	0	0	0	0	0	0	0	0
OTU2409	0	0	12	0	0	0	0	0	0	0	0	0	0	0	0	0	0	0	0	0	0	0	0	0	0	0	0	0	0	0	0	0	0	0	0	0	0	0	0	0	1	0	0	2	8	0	0	0	0
OTU241	0	0	0	0	0	0	0	0	0	0	0	0	0	0	0	0	0	0	0	0	0	0	0	0	0	0	0	0	0	0	0	0	0	0	2	4	0	0	0	0	0	0	0	0	0	0	0	0	5
OTU2410	0	0	19	0	2	0	5	0	0	0	5	1	0	0	0	0	0	0	0	0	0	2	0	106	0	0	0	0	0	0	0	0	0	0	5	0	0	0	2	0	0	0	0	0	0	0	0	0	0
OTU2411	0	0	0	0	0	0	0	0	0	9	0	0	0	0	0	0	0	0	0	0	0	0	0	0	0	0	0	0	0	0	0	0	0	0	0	0	0	0	0	0	0	0	0	0	0	0	0	0	0
OTU2412	0	0	0	0	0	0	0	0	1	21	0	1	0	0	0	0	0	0	0	0	0	0	0	0	0	0	0	0	0	0	0	0	0	0	0	0	0	0	0	0	0	0	0	0	2	0	0	0	0
OTU2413	0	2	3	0	0	0	2	0	2	46	1	4	0	0	0	0	0	0	0	0	0	0	0	0	0	0	0	0	0	0	0	0	0	0	0	0	0	0	0	0	0	0	0	0	0	0	0	0	0
OTU2414	0	0	0	0	0	0	0	0	0	15	0	3	0	0	0	0	0	0	0	0	0	0	0	0	0	0	0	0	0	0	0	0	0	0	0	0	0	0	2	0	1	0	0	0	0	0	0	0	0
OTU2415	0	0	0	0	0	0	0	0	0	17	0	0	0	0	0	0	0	0	0	0	0	0	0	0	0	0	0	0	0	0	0	0	0	0	0	0	0	0	0	0	0	0	0	0	0	0	0	0	0
OTU2416	0	0	0	0	0	0	3	0	2	4	1	0	0	0	0	0	0	0	0	0	0	0	0	0	0	0	0	0	0	0	0	0	0	0	0	0	0	0	0	0	0	0	0	0	0	0	0	0	0
OTU2417	0	0	0	0	0	0	0	0	0	2	0	3	0	0	0	0	0	0	0	0	0	0	0	0	0	0	0	0	0	0	0	0	0	0	0	0	0	0	0	0	0	0	0	0	0	0	0	0	0
OTU2418	0	0	0	0	0	0	2	0	0	11	0	0	0	0	0	0	0	0	0	0	0	0	0	0	0	0	0	0	0	0	0	0	0	0	0	0	0	0	0	0	0	0	0	0	0	0	0	0	0
OTU2419	0	0	2	2	14	1	0	1	0	7	1	3	0	0	0	0	0	0	0	0	0	0	0	0	0	0	0	0	0	0	0	0	0	0	0	0	0	0	0	0	0	0	0	0	0	0	0	0	0
OTU242	0	0	0	0	0	0	0	0	0	0	0	0	0	0	0	74	76	77	76	616	108	3	0	0	0	0	0	0	0	0	0	0	0	0	0	0	0	0	0	0	0	0	0	0	0	0	0	0	0
OTU2420	0	0	0	0	0	0	1	2	3	0	4	0	0	0	0	0	0	0	0	0	0	0	0	0	0	0	0	0	0	0	0	0	0	0	0	0	0	0	0	0	0	0	0	0	0	0	0	0	0
OTU2421	0	0	0	0	0	0	0	0	0	8	4	0	0	0	0	0	0	0	0	0	0	0	0	0	0	0	0	0	0	0	0	0	0	0	0	0	0	0	0	0	0	0	0	0	0	0	0	0	0
OTU2422	0	0	0	6	0	0	0	0	0	0	0	0	0	0	0	0	0	0	0	0	0	0	0	0	0	0	0	0	0	0	0	0	0	0	0	0	0	0	0	0	0	0	0	0	0	0	0	0	5
OTU2423	4	1	4	2	10	3	2	0	0	1	0	0	0	0	0	0	0	0	0	0	0	0	0	0	0	0	0	0	0	0	0	0	0	0	0	0	0	0	0	0	0	0	0	0	0	0	0	0	0
OTU2424	0	0	0	43	0	0	0	0	0	0	0	0	0	0	0	0	0	0	0	0	0	0	0	0	0	0	0	0	0	0	0	0	0	0	0	0	0	0	0	0	0	0	0	0	0	0	0	0	7
OTU2425	0	5	0	5	0	0	0	0	0	11	0	2	0	0	0	0	0	0	0	0	0	1	0	0	0	0	0	0	0	0	0	0	0	0	0	0	0	0	0	0	0	0	0	0	0	0	0	0	0
OTU2426	0	0	0	25	0	0	0	0	0	0	0	0	0	0	0	0	0	0	0	0	1	0	0	1	0	0	0	0	0	0	2	0	0	0	0	0	0	0	0	0	0	0	0	0	0	0	0	0	0
OTU2427	0	0	1	2	0	2	0	1	1	3	3	2	0	0	0	0	0	0	0	0	0	0	0	0	0	0	0	0	0	0	0	0	0	0	0	0	0	0	0	0	0	0	0	0	0	0	0	0	0
OTU2428	0	0	0	2	0	0	1	0	3	0	0	0	0	0	0	0	0	0	0	0	0	0	0	0	0	0	0	0	0	0	0	0	0	0	0	0	0	0	0	0	0	0	0	0	0	0	0	0	0
OTU2429	0	6	0	10	2	5	0	0	0	0	0	0	0	0	0	0	0	0	0	0	0	0	0	0	0	0	0	0	0	0	0	0	0	0	0	0	0	0	0	0	0	0	0	0	0	0	0	0	1
OTU243	0	0	0	0	0	0	0	0	0	0	0	0	8	9	7	0	0	0	0	0	0	0	0	0	0	0	0	0	0	0	0	0	0	0	0	0	0	0	0	0	0	0	0	0	0	0	0	0	0
OTU2430	0	0	2	1	0	2	1	0	0	11	0	0	0	0	0	0	0	0	0	0	0	0	0	0	0	0	0	0	0	0	0	0	0	0	0	0	0	0	0	0	0	0	0	0	0	0	0	0	0
OTU2431	0	3	0	19	16	5	0	0	0	0	0	0	0	0	0	0	0	0	0	0	0	0	0	0	0	0	0	0	0	0	0	0	0	0	0	0	0	0	0	0	0	0	0	0	0	0	0	0	0
OTU2432	0	0	0	3	0	0	2	0	0	0	0	0	0	0	0	0	0	0	0	0	0	0	0	0	0	0	0	0	0	0	0	0	0	0	0	0	0	0	0	0	0	0	0	0	0	0	0	0	0
OTU2433	2	1	0	1	0	10	3	3	0	0	0	0	0	0	0	0	0	0	0	0	0	0	0	0	0	0	0	0	0	0	0	0	0	0	0	0	0	0	0	0	0	0	0	0	0	0	0	0	0
OTU2434	15	0	0	9	3	3	1	1	0	5	0	1	0	0	0	0	0	0	0	0	0	0	0	0	0	0	0	0	0	0	0	0	0	0	0	0	0	0	0	0	0	0	0	0	0	0	0	0	0
OTU2435	0	1	0	2	24	0	0	0	2	0	0	0	0	0	0	0	0	0	0	0	0	0	0	0	0	0	0	0	0	0	0	0	0	0	0	0	0	0	0	0	0	0	0	0	0	0	0	0	0
OTU2436	0	0	0	1	12	0	0	0	0	0	0	0	0	0	0	0	0	0	0	0	0	0	0	0	0	0	0	0	0	0	0	0	0	0	0	0	0	0	0	0	0	0	0	0	0	0	0	0	0
OTU2437	0	0	0	0	18	0	0	0	0	0	0	0	0	0	0	0	0	0	0	0	2	0	0	0	0	0	0	0	0	0	0	0	0	0	0	0	0	0	0	0	0	0	0	0	0	0	0	0	0
OTU2438	2	0	0	2	28	1	2	0	0	0	2	0	0	0	0	0	0	0	1	0	0	0	0	0	0	0	0	0	0	0	0	0	0	0	0	0	0	0	0	0	0	0	0	0	0	1	0	0	0
OTU2439	3	1	1	0	2	4	3	0	0	5	0	0	0	0	0	0	0	0	0	0	0	0	0	0	0	0	0	0	0	0	0	0	0	0	0	0	0	0	0	0	0	0	0	0	0	0	0	0	0
OTU244	0	0	0	0	0	0	0	0	0	0	0	0	159	130	333	0	0	0	0	0	0	0	0	0	0	0	0	0	0	0	0	0	0	0	0	0	0	0	0	0	0	0	0	0	0	0	0	0	0
OTU2440	1	0	0	0	0	15	1	1	2	0	0	0	0	0	0	0	0	0	0	0	0	0	0	0	0	0	0	0	0	0	0	0	0	0	0	0	0	0	0	0	0	0	0	0	1	0	0	0	0
OTU2441	0	0	0	0	5	1	1	0	1	0	1	0	0	0	0	0	0	0	0	0	0	0	0	0	0	0	0	0	0	0	0	0	0	0	0	0	0	0	0	0	0	0	0	0	0	0	0	0	0
OTU2442	2	4	0	0	0	1	1	1	6	2	0	2	0	0	0	0	0	0	0	0	0	0	0	0	0	0	0	0	0	0	0	0	0	0	0	0	0	0	0	0	0	0	0	0	0	0	0	0	0
OTU2443	0	0	3	0	0	0	13	0	0	0	0	0	0	0	0	0	0	0	0	0	0	0	0	0	0	0	0	0	0	0	0	0	0	0	0	0	0	0	0	0	0	0	0	0	0	0	0	0	0
OTU2444	0	0	0	0	0	0	0	5	0	0	0	0	0	0	0	0	0	0	0	0	0	0	0	0	0	0	0	0	0	0	0	0	0	0	0	0	0	0	0	0	0	0	0	0	0	0	0	0	0
OTU2445	0	3	0	0	0	0	2	5	0	0	0	0	0	0	0	0	0	0	0	1	0	1	5	0	0	0	0	0	0	0	0	0	0	0	0	0	0	1	0	0	0	0	1	0	0	0	0	1	0
OTU2446	0	0	0	0	0	0	2	0	10	0	0	0	0	0	0	0	0	0	0	0	0	0	0	0	0	0	0	0	0	0	0	0	0	0	0	0	0	0	0	0	0	0	0	0	0	0	0	0	0
OTU2447	1	1	1	6	3	1	1	3	9	15	3	7	0	0	0	0	0	0	0	0	0	0	0	0	0	0	0	0	0	0	0	0	0	0	0	0	0	0	0	0	0	0	0	0	0	0	0	0	0
OTU2448	0	0	0	0	0	0	4	0	5	0	0	0	0	0	0	0	0	0	0	0	0	0	0	0	0	0	0	0	0	0	0	0	0	0	0	0	0	0	0	0	0	0	0	0	0	0	0	0	0
OTU2449	0	0	0	0	0	0	9	0	13	0	0	0	0	0	0	0	0	0	0	0	0	0	0	0	0	0	0	0	0	0	0	0	0	0	0	0	0	0	0	0	0	0	0	0	0	0	0	0	0
OTU245	14	2	0	13	13	2	1	4	7	445	58	105	0	0	0	0	0	0	0	0	0	0	0	0	0	0	0	0	0	0	0	0	0	0	0	0	0	0	0	0	0	0	0	0	0	0	0	0	0
OTU2450	0	0	0	0	0	0	0	1	9	0	3	3	0	0	0	0	0	0	0	0	0	0	0	0	0	0	0	0	0	0	0	0	0	0	0	0	0	0	0	0	0	0	0	0	0	0	0	0	0
OTU2451	0	0	0	0	0	0	3	7	3	3	4	0	0	0	0	0	0	0	0	0	0	0	0	0	0	2	0	0	0	0	0	1	0	0	0	0	0	0	0	0	0	0	0	0	0	0	0	0	0
OTU2452	0	0	0	0	0	0	5	0	6	0	0	0	0	0	0	0	0	0	0	0	0	0	0	0	0	0	0	0	0	0	0	0	0	0	0	0	0	0	0	0	0	0	0	0	0	0	0	0	0
OTU2453	0	0	0	0	0	1	1	2	5	6	0	0	0	0	0	0	0	0	0	0	0	0	0	0	0	0	0	0	0	0	0	0	0	0	11	3	0	0	0	0	0	0	0	0	0	0	0	0	0
OTU2454	0	8	6	6	0	3	12	3	30	43	7	9	0	0	0	0	0	0	0	0	0	0	0	0	1	4	0	2	0	2	1	3	0	3	3	2	3	0	0	2	0	0	0	0	0	0	0	0	0
OTU2455	0	0	0	0	0	0	0	0	0	0	0	0	0	0	0	0	0	0	0	0	0	0	0	0	10	0	0	0	0	0	0	0	0	2	0	0	0	0	0	0	0	0	0	0	0	0	0	0	0
OTU2456	0	0	0	0	0	0	0	0	0	0	0	0	0	0	0	0	0	0	0	0	0	0	0	0	2	5	0	0	1	0	0	0	0	0	0	1	0	0	0	0	0	0	0	0	0	0	0	0	0
OTU2457	0	0	0	0	0	0	0	0	0	0	0	0	0	0	0	0	0	0	0	0	0	0	0	0	3	0	0	0	0	0	0	0	0	0	0	0	0	0	0	0	0	0	0	0	0	0	0	0	0
OTU2458	0	0	0	0	0	0	0	0	0	0	0	0	0	0	0	0	0	0	0	0	0	0	0	0	13	0	0	0	0	0	0	0	0	0	0	0	0	0	0	0	0	0	0	0	0	0	0	0	0
OTU2459	0	0	0	0	0	0	0	0	0	0	0	0	0	0	0	0	0	0	0	0	0	0	0	0	12	0	0	0	0	0	0	0	0	0	0	0	0	0	0	0	0	0	0	0	0	0	0	0	0
OTU246	0	0	0	0	0	0	0	0	0	0	1	0	0	0	0	0	0	0	0	0	0	0	0	0	0	0	0	0	0	0	0	0	0	0	0	0	193	522	0	16	3	35	132	48	2	3	0	6	0
OTU2460	0	0	0	0	8	0	3	1	0	0	0	0	0	0	0	0	0	0	0	0	0	0	6	0	5	6	0	0	0	2	0	0	0	1	0	0	5	0	6	6	0	0	3	0	0	0	0	0	0
OTU2462	0	0	0	0	0	0	0	0	0	0	0	0	0	0	0	0	0	0	0	0	0	0	0	0	4	0	3	3	0	0	2	0	2	5	0	0	0	0	0	0	0	0	0	0	0	0	0	0	0
OTU2463	0	0	0	0	0	0	0	0	0	0	0	0	0	0	0	0	0	0	0	0	0	0	0	0	4	0	5	0	0	0	0	0	0	0	0	0	0	0	0	0	0	0	0	0	0	0	0	0	0
OTU2465	2	1	1	0	0	0	1	0	7	1	0	0	0	0	0	0	0	0	0	0	0	0	0	0	13	7	4	3	3	7	5	11	9	4	2	4	0	0	0	0	0	1	0	0	0	0	0	0	0
OTU2466	0	0	0	0	0	0	0	0	0	0	0	0	0	0	2	0	0	0	0	0	0	0	0	0	3	7	3	3	0	0	0	0	1	0	0	0	0	0	0	0	0	0	0	0	0	0	0	0	0
OTU2467	0	0	0	0	0	0	0	0	0	0	0	0	0	0	0	0	0	0	0	0	0	0	0	0	0	10	5	0	0	0	0	0	0	3	0	0	0	0	0	0	0	0	0	0	0	0	0	0	0
OTU2468	0	0	0	0	0	0	0	0	0	0	0	0	0	0	0	0	0	0	0	0	0	0	0	0	4	7	0	1	6	11	0	0	0	0	0	0	0	0	0	0	0	0	0	0	0	0	0	0	0
OTU247	17	6	0	4	7	2	22	9	40	269	122	65	0	0	0	0	0	0	0	0	0	0	0	0	0	0	0	0	0	0	1	0	0	0	10	0	45	17	83	38	72	50	145	117	22	92	14	158	0
OTU2470	0	0	0	0	0	0	0	0	0	0	0	0	0	0	0	0	0	0	0	0	0	0	0	0	0	26	0	0	0	0	0	0	0	0	0	0	0	0	0	0	0	0	0	0	0	0	0	0	0
OTU2471	0	0	0	0	0	0	2	6	8	3	0	0	0	0	0	0	0	0	0	0	0	0	0	0	0	4	9	0	5	0	7	4	6	0	0	0	0	0	0	0	0	0	0	0	0	0	0	0	0
OTU2472	0	0	0	0	0	0	0	0	0	0	0	0	0	0	4	0	0	0	0	0	1	0	0	0	0	0	9	0	0	0	0	0	3	0	0	0	0	2	1	0	0	1	0	0	10	0	0	0	0
OTU2473	0	0	0	0	0	0	0	0	0	0	0	0	0	0	0	0	0	0	0	0	0	0	0	0	0	0	8	12	0	15	1	0	0	0	0	0	0	0	0	0	0	0	0	0	0	0	0	0	0
OTU2474	0	0	0	0	0	0	0	0	0	0	0	0	0	0	0	0	0	0	0	0	0	0	0	0	0	0	14	0	0	3	0	0	0	0	0	0	0	0	0	0	0	0	0	0	0	0	0	0	0
OTU2475	0	0	0	0	0	0	0	0	0	0	0	0	0	0	0	0	0	1	0	0	0	0	0	0	0	0	8	0	0	0	0	0	0	0	0	0	0	0	1	0	0	0	0	7	11	0	0	0	0
OTU2476	0	0	10	0	0	3	0	0	0	0	0	0	0	0	0	0	0	0	0	0	0	0	0	0	0	1	6	0	0	0	0	0	0	0	0	2	0	0	0	0	0	0	0	0	0	0	0	0	0
OTU2477	0	0	0	0	0	0	0	0	0	0	0	0	0	0	0	0	0	0	0	0	0	0	0	0	0	1	5	0	0	0	0	4	1	0	0	0	0	0	0	0	0	0	0	0	0	0	0	0	0
OTU2478	0	0	0	0	0	0	0	0	0	0	0	0	0	0	0	0	0	0	0	0	0	0	0	0	0	0	0	1	0	0	0	0	2	8	0	0	0	0	0	0	0	0	0	0	0	0	0	0	0
OTU2479	0	0	0	0	0	0	0	0	0	0	0	0	0	0	0	0	0	0	0	0	0	0	0	0	0	0	5	2	0	3	2	2	0	5	1	2	3	4	1	1	2	3	0	0	0	0	0	0	0
OTU248	0	0	0	0	0	0	0	0	0	0	0	0	0	0	0	0	0	0	0	0	0	0	0	0	13	3	20	2	5	5	47	12	23	8	16	32	0	1	4	0	0	0	1	2	0	0	1	0	0
OTU2480	0	0	0	0	0	0	0	0	0	0	0	0	0	0	0	0	0	0	0	0	0	0	0	0	1	2	1	1	1	2	0	0	1	2	2	0	0	0	0	0	0	0	1	0	0	0	0	1	0
OTU2481	0	0	0	0	0	1	1	0	2	0	0	0	0	0	0	0	0	0	0	0	0	0	0	0	3	6	4	0	6	3	5	2	0	2	4	1	1	0	0	0	0	0	0	0	0	0	0	0	0
OTU2482	0	0	0	0	0	0	0	2	0	0	0	0	0	0	0	0	0	0	0	0	0	0	0	0	30	41	20	235	18	3	3	30	0	177	0	6	0	0	0	0	0	0	0	0	0	0	0	0	0
OTU2483	0	0	0	0	0	0	0	0	0	0	0	0	0	0	0	0	0	0	0	0	0	0	0	0	0	0	0	0	0	0	0	0	0	0	4	1	0	0	0	0	0	0	0	0	0	0	0	0	0
OTU2484	0	0	0	0	0	0	0	0	0	7	0	0	0	0	0	0	0	0	0	0	0	0	0	0	0	0	0	0	0	2	0	0	0	0	8	1	0	0	0	0	0	0	0	0	0	0	0	0	6
OTU2485	0	0	0	0	0	0	0	0	0	0	0	0	0	0	0	0	0	0	0	0	0	0	0	0	1	0	0	0	3	0	0	2	0	0	6	6	0	0	0	0	0	0	0	0	0	3	0	3	0
OTU2486	0	0	0	0	0	0	0	0	0	0	0	0	0	0	0	0	0	0	0	0	0	0	0	0	0	0	0	0	0	0	0	0	0	0	4	0	0	0	0	0	0	0	0	0	0	0	0	0	0
OTU2487	0	0	0	0	0	0	0	0	0	0	0	0	0	0	0	0	0	0	0	0	0	0	0	0	0	0	0	0	0	0	0	0	0	0	3	3	0	0	0	0	0	0	0	0	0	0	0	0	0
OTU2488	0	0	0	0	0	0	0	0	0	0	0	0	0	0	0	0	0	0	0	0	0	0	0	0	0	0	0	0	0	0	0	0	1	0	2	13	0	0	0	0	0	0	0	0	0	0	0	0	0
OTU2489	0	0	0	0	0	0	0	0	0	0	0	0	0	0	0	0	0	0	0	0	0	0	0	0	0	0	0	0	0	0	0	0	0	0	0	3	0	0	0	0	0	0	0	5	0	8	0	5	0
OTU249	0	0	0	0	0	0	0	0	0	1	0	0	0	0	0	0	0	0	0	0	0	0	0	0	0	0	0	1	0	0	0	0	1	0	8	30	0	0	1	3	26	43	224	107	63	87	6	300	0
OTU2490	0	0	0	0	0	0	0	0	0	0	0	0	0	0	0	0	0	0	0	0	0	0	0	0	0	0	0	0	0	0	0	0	0	0	2	2	0	0	0	0	0	0	0	0	0	0	1	0	0
OTU2491	0	0	0	0	0	0	0	0	0	0	0	0	0	0	0	0	0	0	0	0	0	0	0	0	2	0	0	0	6	3	0	0	0	0	0	3	0	0	0	0	0	0	0	0	0	0	0	0	0
OTU2492	0	0	0	0	0	0	0	0	0	0	0	0	0	0	0	0	0	0	0	0	0	0	0	0	0	0	0	0	0	0	0	0	0	0	0	14	0	0	0	0	0	0	0	0	0	0	0	0	0
OTU2493	0	0	0	0	0	0	0	0	0	0	0	0	0	0	0	0	0	0	0	0	0	0	0	0	0	0	0	0	0	0	0	0	0	0	0	4	0	0	0	0	0	0	0	0	0	0	0	0	0
OTU2494	0	0	0	0	0	0	0	0	0	0	0	1	0	0	0	0	0	0	0	0	0	0	0	0	0	0	0	0	0	0	0	0	0	0	4	16	0	0	0	0	0	0	0	0	0	0	0	1	0
OTU2495	0	0	0	0	0	0	0	0	0	0	0	0	0	0	0	0	0	0	0	0	0	0	0	0	0	0	0	0	0	0	0	0	0	0	11	2	0	0	0	0	0	0	0	0	0	0	0	0	0
OTU2496	0	0	0	0	0	0	0	0	0	0	0	0	0	0	0	0	0	0	0	0	0	0	0	0	0	0	0	0	0	0	0	0	0	0	3	9	0	0	0	0	0	0	0	0	0	0	0	0	0
OTU2497	0	0	0	0	0	0	0	0	0	0	0	0	0	0	0	0	0	0	0	0	0	0	0	0	0	0	0	2	0	0	0	0	0	0	0	2	0	0	0	0	0	0	0	0	0	0	0	0	0
OTU2498	0	0	0	0	0	0	0	0	0	0	0	0	0	0	0	0	0	0	0	0	0	0	0	0	0	0	0	0	0	0	0	0	0	0	0	7	0	0	0	0	0	0	0	0	0	0	0	0	0
OTU2499	0	0	0	0	0	0	0	0	0	0	0	0	0	0	0	0	0	0	0	0	0	0	0	0	0	0	0	0	0	0	0	0	0	0	0	4	0	0	0	0	0	0	0	0	0	0	0	0	0
OTU25	68	45	796	27	0	17	85	0	148	219	83	86	0	0	1	0	0	1	0	0	0	0	0	0	1691	632	2318	453	903	870	712	678	630	1043	351	297	0	14	6	0	0	12	5	1	0	0	0	0	64
OTU250	0	0	0	0	0	0	0	0	0	0	0	0	69	69	78	0	0	0	0	0	0	0	0	0	0	0	0	0	0	0	0	0	0	0	0	0	0	0	0	0	0	0	0	0	0	0	0	0	0
OTU2500	0	0	0	0	0	0	0	0	0	0	0	0	0	0	0	0	0	0	0	0	0	0	0	0	0	0	0	0	0	0	0	0	0	0	1	2	0	0	6	0	0	0	0	0	0	0	0	0	0
OTU2501	0	0	0	0	0	0	1	0	0	0	0	0	0	0	0	0	0	0	0	0	0	0	0	0	1	0	0	0	4	0	1	0	0	1	0	3	0	0	0	0	0	0	0	0	0	0	0	0	0
OTU2502	0	0	0	0	0	0	0	0	0	0	0	0	0	0	0	0	0	0	0	0	0	0	0	0	0	0	0	4	3	0	0	0	0	0	0	0	0	0	0	0	0	0	0	0	0	0	0	0	0
OTU2503	0	0	0	0	0	0	0	0	0	0	0	0	0	0	0	0	0	0	0	0	0	0	0	0	4	2	2	4	2	2	0	0	0	0	2	0	0	0	0	0	0	0	0	0	0	0	0	0	0
OTU2504	0	0	0	0	0	0	0	0	0	0	0	0	0	0	0	0	0	0	0	0	0	0	0	0	0	4	0	11	2	18	0	1	16	5	0	0	0	0	0	0	0	0	0	0	0	0	0	0	0
OTU2505	0	0	0	0	0	0	0	0	0	0	0	0	0	0	0	0	0	0	0	0	0	0	0	0	0	0	1	2	3	1	2	0	0	0	1	6	6	0	0	0	3	2	0	0	0	0	0	0	0
OTU2506	0	0	0	0	0	0	0	0	0	0	0	0	0	0	0	0	0	0	0	0	0	0	0	0	0	0	0	15	0	23	0	0	0	0	0	2	0	0	0	2	0	0	0	0	0	0	0	0	7
OTU2507	0	0	0	0	0	0	0	0	0	0	0	0	0	0	0	0	0	0	0	0	0	0	0	0	2	0	0	3	6	0	0	0	0	0	4	0	0	0	0	0	0	0	0	0	0	0	0	0	7
OTU2508	0	0	0	0	0	0	0	0	0	0	0	0	0	0	0	0	0	0	0	0	0	0	0	0	0	0	2	0	5	0	0	0	0	0	0	0	0	0	0	0	0	0	0	0	0	0	0	0	0
OTU2509	0	0	0	0	0	0	0	0	0	0	0	0	0	0	0	0	0	0	0	0	0	0	0	0	0	0	0	0	9	0	0	0	0	0	0	0	0	0	0	0	0	0	0	0	0	0	0	0	0
OTU251	0	0	0	0	0	0	0	2	0	0	0	0	0	0	1	149	169	131	137	247	186	0	0	0	0	0	0	0	0	0	0	0	0	0	0	0	0	0	0	0	0	0	0	0	0	0	0	0	0
OTU2510	0	0	0	0	0	0	0	0	0	0	0	0	0	0	0	0	0	0	0	0	0	0	0	0	0	0	0	0	9	0	0	0	0	0	0	0	0	0	0	0	0	0	0	0	0	0	0	0	0
OTU2511	1	0	0	0	0	0	3	0	0	14	297	198	0	0	0	0	0	0	0	0	0	0	0	0	129	6	103	0	0	12	1	10	124	0	295	0	0	0	0	0	0	0	0	0	0	0	0	0	0
OTU2512	0	0	0	0	0	0	0	0	0	0	0	0	0	0	0	0	0	0	0	0	0	0	0	0	2	0	0	0	4	3	0	1	0	2	2	0	0	0	0	0	0	0	0	0	0	0	0	0	0
OTU2513	0	0	0	0	0	0	0	0	0	0	0	0	0	0	0	0	0	0	0	0	0	0	0	0	0	0	0	0	0	7	0	0	0	0	0	0	0	0	0	0	0	0	0	0	0	0	0	0	0
OTU2514	0	1	0	0	0	0	0	0	0	0	0	0	0	0	0	0	0	1	0	0	0	0	0	0	0	0	0	0	0	0	7	0	2	0	0	0	0	0	0	0	0	0	0	0	5	0	0	0	0
OTU2515	0	0	0	0	0	0	0	0	0	0	0	0	0	0	0	0	0	0	0	0	0	0	0	0	0	0	2	0	0	0	5	0	2	0	0	0	0	0	0	0	0	0	0	0	0	0	0	0	0
OTU2516	0	0	0	0	0	0	0	0	0	0	0	0	0	0	0	0	0	0	0	0	0	0	0	0	2	0	0	1	0	1	1	0	1	0	2	1	0	0	0	0	0	0	0	0	0	0	0	0	0
OTU2517	35	9	1	0	0	0	0	0	0	0	0	0	0	0	0	0	0	0	0	0	0	0	0	0	0	0	0	0	0	0	4	0	0	5	0	10	0	0	0	0	0	0	0	0	0	0	0	0	0
OTU2518	0	0	0	0	0	0	1	0	0	0	0	0	0	0	0	0	0	0	0	0	0	0	0	0	1	0	0	0	0	0	2	0	0	0	2	13	0	0	0	0	1	0	0	0	0	0	0	0	0
OTU2519	1	3	18	36	12	34	16	0	50	0	9	2	1	0	0	0	1	0	0	0	0	0	0	0	63	125	72	29	75	41	107	11	69	116	10	6	4	275	12	14	45	5	5	0	34	0	0	3	0
OTU252	0	0	0	0	0	0	0	0	0	0	0	0	0	0	0	0	0	0	0	0	1	0	0	0	9	2	53	1	1	11	26	5	5	30	0	3	0	0	0	0	0	0	0	1	0	0	0	1	0
OTU2520	0	0	0	0	0	0	0	0	0	0	0	0	0	0	0	0	0	0	0	0	0	0	0	0	0	0	0	0	0	0	2	3	0	0	1	3	0	0	0	0	0	0	0	0	0	0	0	0	0
OTU2521	0	0	0	0	0	0	0	0	0	0	0	0	0	0	0	0	0	0	0	0	0	0	0	0	3	0	0	2	2	0	4	5	0	0	0	0	0	0	0	0	0	0	0	0	0	0	0	0	0
OTU2522	0	0	0	0	0	0	0	0	0	0	0	0	0	0	0	0	0	0	0	0	0	0	0	0	0	0	0	1	0	0	0	0	7	0	0	0	0	0	0	0	0	0	0	0	2	1	0	0	0
OTU2523	0	0	0	0	0	0	0	0	0	0	0	0	0	0	0	0	0	0	0	0	0	0	0	0	0	0	10	0	0	0	0	0	23	0	0	0	0	0	1	0	1	0	0	0	0	0	0	0	0
OTU2524	0	0	0	0	0	0	0	0	0	0	0	0	0	0	0	0	0	0	0	0	0	0	0	0	0	0	0	0	0	0	0	0	6	0	0	0	0	0	0	0	0	0	0	0	0	0	0	0	0
OTU2525	0	0	0	0	0	0	0	0	0	0	0	0	0	0	0	0	0	0	0	0	0	0	0	0	0	9	0	2	3	0	0	0	1	0	0	0	0	0	0	0	0	0	0	0	0	0	0	0	0
OTU2526	0	0	0	0	0	0	0	0	0	0	0	0	0	0	0	0	0	0	0	0	0	0	0	0	2	4	2	1	5	1	2	1	2	2	0	1	1	4	0	0	0	0	0	8	2	6	3	1	0
OTU2527	0	0	0	0	0	0	0	0	0	0	0	0	0	0	0	0	0	0	0	0	0	0	0	0	0	0	0	5	0	0	0	1	6	0	0	0	0	0	0	0	0	0	0	0	1	0	0	0	0
OTU2528	0	0	0	0	0	0	0	0	0	0	0	0	0	0	0	0	0	0	0	0	0	0	0	0	0	0	0	0	0	0	0	0	0	0	0	0	12	1	0	1	0	0	0	1	2	0	0	0	0
OTU2529	0	0	0	0	0	0	0	0	0	0	0	0	0	0	0	0	0	0	0	0	0	0	0	0	0	0	0	0	0	0	0	0	0	0	0	0	14	0	0	0	0	0	0	0	0	0	0	0	0
OTU253	0	0	0	0	0	0	238	0	345	5	0	6	0	0	0	0	0	0	0	0	0	0	0	0	0	0	0	0	0	0	0	0	0	0	0	0	0	0	0	0	0	0	0	0	0	0	0	0	0
OTU2530	0	0	0	0	0	0	0	0	0	0	0	0	0	0	0	0	0	0	0	0	0	0	0	0	0	0	0	0	0	0	0	0	0	0	1	0	6	0	0	0	0	0	0	0	0	0	0	0	0
OTU2531	0	0	0	0	0	2	0	0	0	0	0	0	0	0	0	0	0	0	0	0	0	0	0	0	0	0	0	0	1	0	0	0	0	0	0	0	10	0	2	0	0	0	0	2	0	0	0	0	0
OTU2532	0	0	0	0	0	0	0	0	0	0	0	0	0	0	0	0	0	0	0	0	0	0	0	0	0	0	0	0	0	0	0	0	0	0	0	0	5	14	0	0	0	0	0	0	0	0	0	0	0
OTU2533	0	0	0	0	0	0	0	0	0	0	0	0	0	0	0	0	0	0	0	0	0	0	0	0	0	0	0	0	0	0	0	0	0	0	0	0	10	0	0	0	0	0	0	0	0	1	0	0	0
OTU2534	0	0	0	2	0	0	0	0	0	0	0	0	0	0	0	0	0	0	0	0	0	0	0	0	0	0	0	0	0	0	0	0	0	0	0	0	0	7	0	0	0	0	0	0	1	0	0	0	0
OTU2536	0	0	0	0	0	0	0	0	0	0	0	0	0	0	0	0	0	0	0	0	0	0	0	0	0	0	0	0	0	0	0	0	0	0	0	0	0	10	0	0	0	0	0	0	0	0	0	0	0
OTU2537	0	0	0	0	0	0	0	0	0	0	0	0	0	0	0	0	0	0	0	0	0	0	0	0	0	0	0	1	0	0	0	0	0	0	0	0	0	8	0	2	0	0	8	0	0	0	0	0	3
OTU2538	0	0	0	0	0	0	0	0	0	0	0	0	0	0	0	0	0	0	0	0	0	0	0	0	0	0	0	0	0	0	0	0	0	0	0	0	0	16	0	0	0	0	0	0	0	0	0	0	0
OTU2539	0	0	0	0	0	0	0	0	0	0	0	0	0	0	2	0	0	0	0	0	0	0	0	0	0	0	0	0	0	0	0	0	0	0	0	0	0	13	0	0	0	0	0	0	4	0	0	0	0
OTU254	5	7	1	23	13	2	45	45	62	16	8	13	0	0	0	0	0	0	0	0	0	2	1	2	18	18	36	9	25	34	22	10	11	11	4	7	0	1	6	0	6	22	0	0	1	0	0	2	155
OTU2540	0	0	0	0	0	0	0	0	0	0	0	0	0	0	0	0	0	0	0	0	0	0	0	0	0	0	0	0	0	0	0	0	0	0	0	0	1	5	2	0	0	0	0	0	0	0	0	0	0
OTU2541	0	0	0	0	0	0	0	0	0	0	0	0	0	0	0	0	0	0	0	0	0	0	0	0	0	0	0	0	0	0	0	0	0	0	0	0	0	1	7	0	0	0	0	0	0	0	0	0	0
OTU2542	0	0	2	1	0	0	0	0	0	0	0	0	0	0	0	0	0	0	0	0	0	0	0	0	0	0	0	0	0	0	0	0	0	0	0	0	0	0	5	0	0	0	0	0	0	0	0	0	0
OTU2543	0	0	0	0	0	0	0	0	0	0	0	0	0	0	0	0	0	0	0	0	0	0	0	0	0	0	0	0	0	0	0	0	0	0	0	0	0	5	21	6	3	2	1	9	1	1	0	2	0
OTU2544	0	0	0	0	0	0	0	0	0	0	0	0	0	0	0	0	0	0	0	0	0	0	0	0	0	0	0	0	0	0	0	0	0	0	0	0	0	0	13	0	0	0	0	0	0	0	0	0	0
OTU2546	0	0	0	0	0	0	0	0	0	0	0	0	0	0	0	0	0	0	0	0	0	0	0	0	0	0	0	0	0	0	0	0	0	0	0	0	6	0	14	10	1	0	0	6	5	0	0	0	0
OTU2547	0	2	0	0	5	1	0	0	0	0	0	0	0	0	0	0	0	1	0	1	0	0	0	0	0	0	0	0	0	0	0	0	0	0	0	0	0	0	6	0	0	0	0	0	0	0	0	0	0
OTU2548	0	0	0	0	0	0	0	0	0	0	0	0	0	0	0	0	0	0	0	0	0	0	0	0	0	0	0	0	0	0	0	0	0	0	0	0	1	0	8	0	0	0	0	0	0	0	0	0	0
OTU2549	0	1	0	8	0	0	0	0	0	0	0	0	0	0	1	0	0	0	0	0	0	0	0	0	0	2	0	0	0	0	0	0	1	0	0	0	0	2	12	1	0	0	0	0	7	0	0	0	0
OTU255	87	35	6	22	1	10	215	263	212	0	125	91	0	0	0	0	0	0	0	0	0	0	0	0	0	0	0	0	0	0	0	0	0	0	0	0	0	0	0	0	0	0	0	0	0	0	0	0	0
OTU2550	0	0	0	0	0	0	0	0	0	0	0	0	0	0	0	0	0	0	0	0	0	0	0	0	0	0	0	0	0	0	0	0	0	1	0	0	0	0	5	0	0	0	0	0	0	0	0	0	0
OTU2551	0	0	0	0	0	0	0	0	0	0	0	0	0	0	0	0	0	0	0	0	0	0	0	0	0	0	1	0	0	0	0	0	0	0	0	0	0	0	6	0	0	0	0	0	3	0	0	0	0
OTU2552	0	0	0	0	0	0	0	0	0	0	0	0	0	0	0	0	0	0	0	5	1	0	0	0	0	0	0	0	0	0	0	0	0	0	0	0	1	2	6	1	0	2	2	0	0	0	0	0	0
OTU2553	0	0	0	0	0	0	0	0	0	0	0	0	0	0	0	0	0	0	0	0	0	0	0	0	0	0	0	0	0	0	0	0	0	0	0	0	0	3	9	1	0	5	0	0	1	4	0	3	0
OTU2554	0	0	0	0	0	0	0	0	0	0	0	0	0	0	0	0	0	0	0	0	0	0	0	0	0	0	0	0	0	0	0	0	0	0	0	0	0	3	7	2	5	0	0	0	0	0	0	0	0
OTU2555	0	0	0	0	0	0	0	0	0	0	0	0	0	0	0	0	0	0	0	0	0	0	0	0	0	0	0	0	0	0	0	0	0	0	0	0	0	0	0	0	0	0	0	0	0	24	0	0	0
OTU2556	0	0	0	0	0	0	0	1	0	0	0	0	0	0	0	0	0	0	0	0	0	0	0	0	0	0	0	0	0	0	0	0	0	0	0	2	0	0	0	0	0	0	0	0	0	11	0	1	0
OTU2557	0	0	0	1	0	0	0	0	0	0	0	0	0	0	0	0	0	0	0	0	0	0	0	0	0	0	0	0	0	0	0	0	1	0	0	0	0	0	0	0	0	0	0	0	0	7	0	0	0
OTU2558	0	0	0	0	0	0	0	0	0	0	0	0	0	0	0	0	0	0	0	0	0	0	0	0	0	0	0	0	0	0	0	0	0	0	0	0	0	0	0	0	0	0	0	0	0	0	3	0	0
OTU2559	0	0	0	0	0	0	0	0	0	0	0	0	0	0	0	0	0	0	0	0	0	0	0	0	0	0	0	0	0	0	0	0	0	0	0	0	2	0	0	2	2	1	2	0	4	1	1	0	0
OTU256	0	0	0	0	0	0	0	0	0	0	0	0	0	0	0	0	0	0	0	0	0	0	0	0	0	0	0	0	0	0	0	0	0	0	0	3	0	3	0	0	0	0	0	0	5	0	0	0	0
OTU2560	0	0	0	0	0	0	0	0	0	0	0	0	0	0	0	0	0	0	0	0	0	0	0	0	0	0	0	0	0	0	0	0	2	0	0	2	0	0	1	0	1	1	0	1	0	0	5	0	0
OTU2561	0	0	0	0	0	0	0	0	0	0	0	0	0	0	0	0	0	0	0	0	0	0	0	0	0	0	0	0	0	0	0	0	0	0	0	0	0	0	0	0	0	0	0	3	0	3	3	2	0
OTU2562	0	0	0	0	0	0	0	0	0	0	0	0	0	0	0	0	0	0	0	0	0	0	0	0	0	0	0	0	0	0	0	0	0	0	0	0	0	0	0	0	0	0	0	0	0	0	0	9	0
OTU2563	0	0	0	0	0	0	0	0	0	0	0	0	0	0	0	0	0	0	0	0	0	0	0	0	0	0	0	0	0	0	0	0	0	0	0	0	0	0	1	0	0	0	1	0	0	5	0	13	0
OTU2564	0	0	0	0	0	0	0	0	0	0	0	0	0	0	0	0	0	0	0	0	0	0	0	0	0	0	0	0	0	0	0	0	0	0	0	0	0	0	0	0	0	0	0	0	0	3	0	13	0
OTU2565	0	0	0	0	0	0	0	0	0	0	0	0	0	0	0	0	0	0	0	0	0	0	0	0	0	0	0	0	0	0	0	0	0	0	0	0	0	0	0	0	0	0	0	0	0	4	3	7	0
OTU2566	0	0	0	0	0	0	0	0	0	0	0	0	0	0	0	0	0	0	0	0	0	0	0	0	0	0	0	0	0	0	0	0	0	0	0	0	3	0	2	0	4	1	10	0	0	2	0	3	0
OTU2567	0	0	0	0	0	0	0	0	0	0	0	0	0	0	0	0	0	0	0	0	0	0	0	0	0	0	0	0	0	0	0	0	0	0	0	0	0	0	0	0	0	1	1	0	1	0	0	8	0
OTU2568	0	0	0	0	0	0	0	0	0	0	0	0	0	0	0	0	0	0	0	0	0	0	0	0	0	0	0	0	0	0	0	0	0	0	0	0	0	0	0	0	0	0	0	8	0	0	0	3	0
OTU2569	1	0	0	0	0	0	0	0	0	0	0	0	0	0	0	0	0	0	0	0	0	0	0	0	0	0	2	0	0	0	1	0	0	0	0	0	3	0	1	2	1	0	0	0	5	0	0	2	0
OTU2570	0	0	0	0	0	0	0	0	0	0	0	0	0	0	0	0	0	0	0	0	0	0	0	0	0	0	0	0	0	0	0	0	0	0	0	0	0	0	0	0	0	0	0	5	0	0	0	6	0
OTU2571	0	0	0	0	0	0	0	0	0	0	0	0	0	0	0	0	0	0	0	0	0	0	0	0	0	0	0	0	0	0	0	0	0	0	0	0	0	0	0	0	2	1	0	1	0	6	1	2	0
OTU2572	0	0	0	0	0	0	0	0	0	0	0	0	0	0	0	0	0	0	0	0	0	0	0	0	0	0	0	0	0	0	0	0	0	0	0	0	2	0	0	0	0	2	0	0	0	2	1	10	0
OTU2573	0	0	0	0	0	0	0	0	0	0	0	0	0	0	0	0	0	0	0	0	0	0	0	0	0	0	0	0	0	0	0	0	0	0	0	0	13	13	13	0	1	13	5	5	1	2	1	4	0
OTU2574	0	0	0	0	0	0	0	0	0	0	0	0	0	0	0	0	0	0	0	0	0	0	0	0	0	0	0	0	0	0	0	0	0	0	0	0	0	0	1	0	0	0	0	2	0	5	1	19	0
OTU2575	0	0	0	0	0	0	0	0	0	0	0	0	0	0	0	0	0	0	0	0	0	0	0	0	0	0	0	0	0	0	0	0	0	0	0	0	0	0	0	0	2	3	5	1	1	0	1	7	0
OTU2576	0	0	0	0	0	0	0	0	0	0	0	0	0	0	0	0	0	0	0	0	0	0	0	0	0	0	0	0	0	0	0	0	0	0	0	0	0	0	0	0	0	0	0	0	0	3	0	2	0
OTU2577	0	0	0	0	0	0	0	0	0	0	0	0	0	0	0	0	0	0	0	0	0	0	0	0	0	0	0	0	0	0	0	0	0	0	0	0	0	0	0	0	2	4	0	1	0	0	0	3	0
OTU2578	0	0	0	0	0	0	0	0	0	0	0	0	0	0	0	0	0	0	0	0	0	0	0	0	0	0	0	0	0	0	0	0	0	0	0	0	0	0	3	2	0	0	0	1	2	11	0	6	0
OTU2579	0	0	0	0	0	0	0	0	0	0	0	0	0	0	0	0	0	0	0	0	0	0	0	0	0	0	0	0	0	0	0	0	0	0	0	0	0	0	0	10	0	5	0	0	0	0	0	0	0
OTU258	0	0	0	0	0	0	0	0	0	0	0	0	48	63	16	0	0	0	0	0	0	1	4	1	0	0	0	1	0	0	0	0	0	0	0	0	0	0	0	1	0	0	0	0	0	0	0	0	0
OTU2580	0	0	0	0	0	0	0	0	0	0	0	0	0	0	0	0	0	0	0	0	0	0	0	0	0	0	0	1	0	0	0	0	0	0	0	0	0	0	0	2	1	1	1	0	1	1	2	2	0
OTU2581	0	0	0	0	0	0	1	0	0	0	1	0	0	0	0	0	0	0	0	0	0	0	0	0	0	0	0	0	0	0	0	0	0	0	0	0	0	0	0	0	5	0	0	9	0	2	0	0	0
OTU2582	0	0	0	0	0	0	0	0	0	0	0	0	0	0	0	0	0	3	0	0	0	0	0	0	0	0	0	0	0	0	0	0	0	0	0	0	0	0	0	0	1	0	0	0	25	0	0	0	0
OTU2583	0	0	0	1	0	0	1	0	0	0	0	0	0	0	0	0	0	0	0	0	0	0	0	0	0	0	0	0	1	0	0	1	0	0	0	0	0	0	0	1	2	1	1	0	3	2	0	0	0
OTU2584	0	0	0	0	0	0	0	0	0	0	0	0	0	0	0	0	0	0	0	0	0	0	0	0	0	0	0	0	0	0	0	0	0	0	0	0	0	0	0	3	1	1	2	8	0	0	0	0	0
OTU2585	0	0	0	0	0	0	0	0	0	0	0	0	0	0	1	0	0	0	0	0	0	0	0	0	0	0	2	0	0	0	0	0	0	0	0	0	0	0	0	0	1	0	0	0	16	0	0	0	0
OTU2586	0	0	0	0	0	0	0	0	0	0	0	0	0	0	0	0	0	0	0	0	0	0	0	0	0	0	0	0	0	0	0	0	0	0	0	0	0	0	0	0	0	7	0	0	0	0	0	0	0
OTU2587	0	0	0	0	0	0	0	0	0	0	0	0	0	0	0	0	0	0	0	0	0	0	0	0	0	0	0	0	0	0	0	0	0	0	0	0	0	2	0	0	3	1	0	0	2	0	0	1	0
OTU2588	0	0	0	0	0	0	0	0	0	0	0	0	0	0	0	0	0	0	0	0	0	0	0	0	0	0	0	0	0	2	2	2	0	0	0	0	0	0	0	0	0	3	0	0	0	0	0	0	0
OTU2589	0	0	0	0	0	0	0	0	0	0	0	0	0	0	0	0	0	0	0	0	0	0	0	0	0	0	0	0	0	0	0	0	0	0	0	0	0	0	0	0	2	15	0	0	0	0	0	0	0
OTU259	0	0	0	0	0	0	0	0	0	0	0	0	131	84	316	0	0	0	0	0	0	0	0	0	0	0	0	0	0	0	0	0	0	0	0	0	0	0	0	0	0	0	0	0	0	0	0	0	0
OTU2591	0	0	0	0	0	0	0	0	0	0	0	0	0	0	0	0	0	0	0	0	0	0	0	0	0	0	0	0	0	0	0	0	0	0	0	0	0	0	0	0	0	3	2	0	0	0	0	0	0
OTU2592	0	0	0	0	0	0	0	0	0	0	0	0	0	0	0	0	0	0	0	0	0	0	0	0	0	0	0	0	0	0	0	0	0	0	0	0	0	0	0	0	1	7	2	0	0	0	0	1	0
OTU2593	0	0	0	0	0	0	0	0	0	0	0	0	0	0	0	0	0	0	0	0	0	0	0	0	0	0	0	0	0	0	0	0	0	0	0	0	4	0	0	0	7	5	2	0	0	0	0	0	0
OTU2594	0	0	0	0	0	0	0	0	0	0	0	0	0	0	0	0	0	0	0	0	0	0	0	0	0	0	0	0	0	0	0	0	0	0	0	0	0	0	0	0	0	12	0	0	0	0	0	0	0
OTU2595	0	0	0	0	0	0	0	0	0	0	0	0	0	0	0	0	0	0	0	0	0	0	0	0	0	0	0	0	0	0	0	0	0	0	0	0	0	0	0	1	0	9	0	1	0	0	0	3	0
OTU2596	0	0	0	0	0	0	0	0	0	0	0	0	0	0	0	0	0	0	0	0	0	0	0	0	0	0	0	0	0	0	0	0	0	0	0	0	0	0	0	0	0	3	0	6	0	0	0	1	0
OTU2597	0	0	0	0	0	0	0	0	0	0	0	0	0	0	0	0	0	0	0	0	0	0	0	0	0	0	0	0	0	0	0	0	0	0	0	0	0	0	0	0	0	0	3	0	10	0	0	0	0
OTU2598	0	0	0	0	0	0	0	0	0	0	0	0	0	0	0	0	0	0	0	0	0	0	0	0	0	0	0	0	0	0	0	0	0	0	0	0	0	0	0	0	0	0	12	0	0	0	0	0	0
OTU2599	0	0	0	0	0	0	0	0	0	0	0	0	0	0	0	0	0	0	0	0	0	0	0	0	0	0	0	0	0	0	0	0	0	0	0	0	0	0	0	0	0	0	21	0	0	0	0	0	0
OTU26	0	0	0	0	0	0	0	0	0	0	0	0	0	0	0	0	0	0	0	0	0	0	0	0	0	0	0	0	0	2	0	0	0	0	0	0	0	0	0	0	0	0	0	0	0	1	0	0	1
OTU260	5	3	0	0	0	0	7	1	8	0	0	0	10	25	5	0	0	0	19	2	8	0	1	0	0	0	0	0	0	0	0	0	0	0	0	0	0	0	0	0	0	0	0	0	0	0	0	0	5
OTU2600	0	0	0	0	0	0	0	0	0	0	0	0	0	0	0	0	0	0	0	0	0	0	0	0	0	0	0	0	0	0	2	0	0	0	0	0	0	0	0	0	4	1	3	7	1	0	0	6	0
OTU2601	0	0	0	0	0	0	0	0	0	0	0	0	0	0	0	0	0	0	0	0	0	0	0	0	0	0	0	0	0	0	0	0	0	0	0	0	0	2	1	0	1	1	3	9	0	1	0	0	0
OTU2602	0	0	0	0	0	0	0	0	0	0	0	0	0	0	0	0	0	0	0	0	0	0	0	0	0	0	0	0	0	0	0	0	0	0	0	0	0	0	0	0	0	0	0	15	0	0	0	0	0
OTU2603	0	0	0	0	0	0	0	0	0	0	0	0	0	0	0	0	0	0	0	0	0	0	0	0	0	0	0	0	0	0	0	0	0	0	0	0	0	3	0	2	0	1	0	6	2	0	0	0	0
OTU2604	0	0	0	0	0	0	0	0	0	0	0	0	0	0	0	0	0	0	0	0	0	0	0	0	0	0	0	0	0	0	0	0	0	0	0	0	4	0	3	0	1	1	7	5	6	1	4	2	0
OTU2605	0	0	0	0	0	0	0	0	0	0	0	0	0	0	0	0	0	0	0	0	0	0	0	0	0	0	0	0	0	0	0	0	0	0	0	0	0	0	0	0	0	0	0	5	3	1	0	0	0
OTU2606	0	0	0	0	0	7	0	0	0	10	0	0	0	0	0	0	0	0	0	0	0	0	0	0	0	0	0	0	0	0	0	0	0	0	0	0	0	0	0	0	0	0	0	0	13	0	0	0	0
OTU2607	0	0	0	0	0	0	0	0	0	0	0	0	0	0	0	0	0	0	0	0	0	0	0	0	0	0	1	0	0	0	0	0	0	0	0	0	0	0	0	0	0	0	0	0	12	0	0	0	0
OTU2608	0	0	0	0	0	0	0	0	0	0	0	0	0	0	0	0	0	0	0	0	0	0	0	0	0	0	2	0	0	0	0	0	0	0	0	0	0	0	0	0	0	0	0	0	9	0	0	0	0
OTU2609	0	0	0	0	0	0	0	0	0	0	0	0	0	0	0	0	0	1	0	0	0	0	0	0	0	0	0	0	0	0	0	0	0	0	0	0	0	0	0	0	0	0	0	0	8	0	0	0	0
OTU261	0	0	0	0	0	0	0	0	0	0	0	0	8	13	18	0	0	1	0	0	0	12	5	16	0	0	1	0	0	0	0	0	1	0	0	1	0	0	3	0	0	0	0	0	65	0	0	0	0
OTU2610	0	0	0	0	0	0	0	0	0	0	0	0	0	0	0	0	0	0	0	0	0	0	0	0	0	0	0	0	0	0	0	0	0	0	0	0	0	0	0	0	0	0	0	0	7	0	0	0	0
OTU2611	0	0	0	0	0	0	0	0	0	0	0	0	0	0	0	0	0	0	0	0	0	0	0	0	0	0	0	0	0	0	0	0	0	0	0	0	0	0	0	0	1	0	0	0	14	0	0	0	0
OTU2612	0	0	0	0	0	0	0	0	0	0	0	0	0	0	0	0	0	0	0	0	0	0	0	0	0	0	0	0	0	0	0	0	0	0	0	0	0	0	0	0	0	0	0	0	28	0	0	0	0
OTU2613	0	0	0	0	0	0	0	0	0	0	0	0	0	0	0	0	0	3	0	0	0	0	0	0	0	0	5	0	0	0	0	0	0	0	0	0	0	0	0	0	0	0	0	0	27	0	0	0	0
OTU2614	0	0	0	0	0	0	0	0	0	0	0	0	0	0	0	0	0	0	0	0	0	0	0	0	0	0	0	0	0	0	0	0	0	0	0	0	0	0	0	0	0	0	0	0	17	0	0	0	0
OTU2615	0	0	0	0	0	0	0	0	0	0	0	0	0	0	0	0	0	0	0	0	0	0	0	0	0	0	0	0	0	0	0	0	0	0	0	0	0	0	0	0	0	0	0	0	14	0	0	0	0
OTU2616	0	0	4	0	0	0	0	1	0	0	0	0	0	0	0	0	0	0	0	0	0	0	0	0	0	0	0	0	0	0	0	0	0	0	0	0	0	0	0	0	0	0	0	0	19	0	0	0	0
OTU2617	0	0	3	0	0	0	0	0	0	0	0	0	0	0	0	0	0	0	0	0	0	0	0	0	5	0	0	0	0	0	0	0	0	0	0	0	0	0	0	0	0	0	0	0	8	0	0	0	0
OTU2618	0	0	0	0	0	0	0	0	0	0	0	0	0	0	0	0	0	2	0	0	0	0	0	0	0	0	1	0	0	0	0	0	0	0	0	0	0	0	1	0	0	0	0	0	16	0	0	0	0
OTU2619	0	0	0	0	0	0	0	0	0	0	0	0	0	0	0	0	0	0	0	0	0	0	0	0	0	0	0	0	0	0	0	0	0	0	0	0	0	0	0	0	0	0	0	0	16	0	0	0	0
OTU262	0	0	0	0	0	0	0	0	0	0	0	0	177	145	273	1	1	0	0	3	10	0	1	0	0	0	0	0	0	0	0	0	0	0	0	0	0	0	0	0	0	0	0	0	0	0	0	0	0
OTU2620	0	0	0	0	0	0	0	0	0	0	0	0	0	0	0	0	0	0	0	0	0	0	0	0	0	0	0	0	0	0	0	0	0	0	0	0	0	0	0	0	0	0	0	0	22	0	0	0	0
OTU2621	0	0	0	0	0	0	0	0	0	0	0	0	0	0	0	0	0	1	0	0	0	0	0	0	0	0	0	0	0	0	0	0	0	0	0	0	0	0	2	0	0	0	0	0	16	0	0	0	0
OTU2622	0	0	0	0	0	0	0	0	0	0	0	0	0	0	0	0	0	0	0	0	0	0	0	0	0	0	0	0	0	0	0	0	0	0	0	0	0	0	0	0	0	0	0	0	19	0	0	0	0
OTU2623	0	0	0	0	0	0	0	0	0	0	0	0	0	0	0	0	0	0	0	0	0	0	0	0	0	0	0	0	0	0	0	0	2	0	0	0	0	0	0	0	0	0	0	0	8	0	0	0	0
OTU2624	0	0	0	0	0	0	0	0	0	0	0	0	0	0	0	0	0	0	0	0	0	0	0	0	0	0	0	0	0	0	0	0	1	0	0	0	0	0	0	0	0	0	0	0	11	0	0	0	0
OTU2625	0	0	0	0	0	0	0	0	0	0	0	0	0	0	0	0	0	0	0	0	0	0	0	0	0	0	1	0	0	0	0	0	0	1	0	0	0	0	1	0	0	0	0	0	47	0	0	0	0
OTU2626	0	0	0	0	0	0	0	0	0	0	0	0	0	0	0	0	0	0	0	0	0	0	0	0	0	0	0	0	0	0	0	0	0	0	0	0	0	0	4	0	0	0	0	0	10	0	0	0	0
OTU2627	0	0	0	0	0	0	0	0	0	0	0	0	0	2	0	0	0	0	0	0	1	0	0	0	0	0	0	0	0	0	0	0	0	0	0	0	0	0	1	0	0	0	0	0	15	0	0	0	0
OTU2628	0	0	0	0	0	0	0	0	0	0	0	0	0	0	0	0	0	0	0	0	0	0	0	0	0	0	0	0	0	0	0	0	0	0	0	0	0	0	0	0	0	0	0	0	0	0	0	0	7
OTU2630	0	0	0	0	0	0	0	0	0	0	0	0	0	0	0	0	0	0	0	0	0	0	0	0	0	0	0	0	0	0	0	0	0	0	0	0	0	0	0	0	0	0	0	0	1	0	0	0	9
OTU2631	0	0	0	0	0	0	0	0	0	0	0	0	0	0	0	0	0	0	0	0	0	0	0	0	0	0	0	0	0	0	0	0	0	0	0	0	0	0	0	0	0	0	0	0	0	0	0	0	5
OTU2632	0	0	0	0	0	0	0	0	0	0	0	0	0	0	0	0	0	0	0	0	0	0	0	0	0	0	0	0	0	0	0	0	0	0	0	0	0	0	0	0	0	0	0	0	0	0	0	0	6
OTU2633	0	0	0	0	0	0	0	0	0	0	0	1	0	0	0	0	0	0	0	0	0	0	0	0	0	0	0	0	0	0	0	0	0	0	0	0	0	4	4	0	0	0	0	0	0	0	0	0	0
OTU2634	0	0	0	0	0	0	0	0	0	0	0	0	0	0	0	0	0	0	0	0	0	0	0	0	0	0	0	0	0	0	0	0	0	0	0	0	0	0	0	0	0	0	0	0	0	0	0	0	0
OTU2636	0	0	0	0	0	0	0	0	0	0	0	0	0	0	0	0	0	0	0	0	0	0	0	0	4	2	0	2	0	0	0	2	0	0	0	2	0	0	0	0	0	0	0	0	0	0	0	0	0
OTU2637	0	0	0	0	0	0	0	0	0	0	0	0	0	0	0	0	0	0	0	0	0	0	0	0	0	0	0	0	0	0	0	0	0	0	0	0	0	0	0	0	0	0	0	0	0	0	0	0	0
OTU2639	0	3	1	1	0	0	1	0	3	3	1	4	0	0	0	0	0	0	0	0	0	0	1	0	0	0	0	0	0	0	0	0	0	0	0	0	0	0	0	0	0	0	0	0	0	0	0	0	0
OTU264	0	0	1	45	12	18	129	38	162	53	78	67	0	0	0	0	0	0	0	0	0	0	0	0	0	0	0	0	0	0	0	0	0	0	0	0	0	0	0	0	0	0	0	0	0	0	0	0	0
OTU2640	0	0	0	0	0	0	0	0	0	0	0	0	0	0	0	0	0	2	0	0	0	0	0	0	0	0	0	0	0	0	0	0	2	0	0	0	0	0	0	0	0	0	0	0	6	0	0	0	0
OTU2641	0	0	0	0	0	0	0	0	0	0	0	0	0	0	0	0	0	0	0	0	0	0	0	0	0	0	0	0	0	0	0	0	0	0	0	0	0	0	0	0	0	0	0	0	0	0	0	0	0
OTU2642	0	0	0	0	0	0	0	0	0	0	0	0	0	0	0	0	0	0	0	0	0	0	0	0	0	0	0	0	0	0	0	0	0	0	0	0	0	0	0	0	0	0	0	0	0	0	0	0	0
OTU2643	0	0	0	0	0	0	0	0	0	0	0	0	0	0	0	0	0	0	0	0	0	0	0	0	1	0	0	0	0	0	0	0	0	1	0	0	0	1	0	0	0	0	0	0	0	0	0	0	0
OTU2645	0	0	0	0	0	0	0	0	0	0	0	0	0	0	0	0	0	0	0	0	0	0	0	0	0	0	0	0	0	0	0	0	0	0	0	0	0	0	0	0	0	0	0	0	0	0	0	0	0
OTU2646	9	1	0	0	6	0	0	0	0	0	0	0	0	0	0	0	0	0	0	0	0	0	0	0	0	0	0	0	0	0	0	0	0	0	0	0	0	0	0	0	0	0	0	0	0	0	0	0	1
OTU2647	0	0	0	0	0	0	0	0	0	0	0	0	0	0	0	0	0	0	0	0	0	0	0	0	0	0	0	0	0	0	1	1	0	0	0	2	1	0	1	1	0	0	1	0	0	0	2	0	0
OTU2648	0	0	0	0	0	0	0	0	0	0	0	0	0	0	0	0	0	0	0	0	0	0	0	0	0	0	0	0	0	0	0	0	0	0	0	0	0	0	0	0	0	0	0	0	0	0	0	0	3
OTU2649	0	0	0	0	0	0	0	0	0	0	0	0	0	0	0	0	0	0	0	0	0	0	0	0	0	0	0	0	0	0	0	0	0	0	0	0	0	0	0	0	0	0	0	0	0	1	0	0	4
OTU265	0	0	0	0	0	0	0	0	0	0	0	0	0	0	0	0	0	0	0	0	0	0	0	0	0	0	0	0	0	0	0	0	0	0	0	0	0	1	9	0	0	3	0	0	13	0	0	0	0
OTU2650	0	0	0	0	0	0	0	0	0	0	0	0	0	0	0	0	0	0	0	0	0	0	0	0	0	0	0	0	0	0	0	0	0	0	0	0	0	0	0	0	0	0	0	0	0	0	0	0	3
OTU2651	0	0	0	0	0	0	0	0	0	0	0	0	0	0	0	0	0	0	0	0	0	0	0	0	0	0	0	0	0	0	0	0	0	0	0	0	0	0	0	0	0	0	0	0	0	0	0	0	0
OTU2652	0	0	0	0	0	0	0	0	0	0	0	0	0	0	0	0	0	0	0	0	0	0	0	0	0	0	0	0	0	0	0	0	0	0	0	0	0	0	0	0	0	0	0	0	0	0	0	0	0
OTU2653	0	0	0	0	0	0	0	0	0	0	0	0	0	0	0	0	0	0	0	0	0	0	0	0	0	0	0	0	0	0	0	0	0	0	0	0	0	0	0	0	0	0	0	0	0	0	0	0	0
OTU2654	0	0	0	0	0	0	0	0	0	0	0	0	0	0	0	0	0	0	0	0	0	0	0	0	0	0	0	0	0	0	0	0	0	0	0	0	0	0	0	0	0	0	0	0	0	0	0	0	0
OTU2656	0	0	0	0	0	0	0	0	0	0	0	0	0	3	8	1	0	0	0	1	1	4	3	5	0	0	0	0	0	0	0	0	0	0	0	0	0	0	0	0	0	0	0	0	0	0	0	0	0
OTU2657	0	0	0	0	0	0	0	0	0	0	0	0	0	0	0	0	0	0	0	0	0	0	0	0	0	0	0	0	0	0	0	0	0	0	0	0	0	0	0	0	0	0	0	0	0	0	0	0	1
OTU2658	0	0	0	0	0	0	0	0	0	0	0	0	0	0	0	0	0	0	0	0	0	0	0	0	0	0	0	0	0	0	0	0	0	0	0	0	0	0	0	0	0	0	0	0	0	0	0	0	0
OTU2659	0	0	0	0	0	0	0	0	0	0	0	0	0	0	0	0	0	0	0	0	0	0	0	0	0	0	0	0	0	0	0	0	0	0	0	0	0	0	0	0	0	0	0	0	0	0	0	0	0
OTU266	0	0	0	0	0	0	0	0	0	0	0	0	0	0	0	0	0	0	0	0	0	0	0	0	0	0	0	0	0	0	0	1	0	0	0	0	0	0	0	0	0	0	0	0	0	0	1	0	0
OTU2660	1	0	0	0	0	0	1	0	0	0	0	0	0	0	0	0	0	0	0	0	0	0	0	0	0	0	0	0	0	0	0	0	0	0	0	0	0	0	0	0	0	0	0	0	0	0	0	0	5
OTU2661	4	0	0	0	0	0	0	0	0	0	0	0	0	0	0	0	0	0	0	0	0	0	0	0	0	0	0	0	0	0	0	0	0	0	0	0	0	0	0	0	0	0	0	0	0	0	0	0	0
OTU2662	0	0	0	0	0	1	0	0	0	1	0	0	0	0	0	0	0	0	0	0	0	0	0	0	0	0	0	0	0	0	0	0	0	0	0	0	0	0	0	0	0	0	0	0	0	0	0	0	0
OTU2663	0	0	0	0	0	0	0	0	0	0	0	0	0	0	0	0	0	0	0	0	0	0	0	0	0	0	0	0	0	0	0	0	0	0	0	0	0	0	0	0	0	0	0	0	0	0	0	0	1
OTU2664	0	0	0	0	0	0	0	0	0	0	0	0	0	0	0	0	0	0	0	0	0	0	0	0	0	0	0	0	0	0	0	0	0	0	0	0	0	0	0	0	0	0	0	0	0	0	0	0	0
OTU2665	0	0	0	0	0	0	0	0	0	0	0	0	0	0	0	0	0	0	0	0	0	0	0	0	0	0	0	0	0	0	0	0	0	0	0	0	0	0	0	0	0	0	0	0	0	0	0	0	0
OTU2666	0	0	0	0	0	0	0	0	0	0	0	0	0	0	0	0	0	0	0	0	0	0	0	0	0	0	0	0	0	0	0	0	0	0	0	0	0	0	0	0	0	0	0	0	0	0	0	2	0
OTU2667	0	0	0	0	0	0	0	0	0	0	0	0	0	0	0	0	0	0	0	0	0	0	0	0	0	0	0	0	0	0	0	0	0	0	0	0	0	0	0	0	0	0	0	0	0	0	0	0	0
OTU2668	0	0	0	0	0	0	0	0	0	4	0	0	0	0	0	1	0	1	3	0	0	1	0	0	0	0	0	0	0	0	0	0	0	0	0	0	0	0	0	0	0	0	0	0	0	0	0	0	0
OTU2669	0	0	0	0	0	0	0	0	0	0	0	0	0	0	0	0	0	0	0	0	0	0	0	0	0	0	0	0	0	0	0	0	0	0	0	0	0	0	0	0	0	0	0	0	0	0	0	0	0
OTU267	145	442	27	68	38	10	14	17	6	3	20	29	1	0	0	0	0	0	0	0	0	3	0	0	0	0	0	0	0	0	0	0	0	0	0	0	0	0	0	0	0	0	0	0	0	0	0	0	46
OTU2670	0	0	0	0	0	0	0	0	0	0	0	0	0	0	0	0	0	0	0	0	0	0	0	0	0	0	0	0	0	0	0	0	0	0	0	0	0	0	0	0	0	0	0	0	0	0	0	0	0
OTU2671	0	0	0	0	0	0	0	0	0	0	0	0	0	0	0	0	0	0	0	0	0	0	0	0	0	0	0	0	0	0	0	0	0	0	0	0	0	0	0	0	0	0	0	0	0	0	0	0	0
OTU2674	0	0	0	0	0	0	0	0	0	0	0	0	0	0	0	0	0	0	0	0	0	0	0	0	0	0	0	0	0	0	0	0	0	0	0	0	0	0	0	0	0	0	0	0	0	0	0	0	0
OTU2675	0	0	0	0	0	0	0	0	0	0	0	0	0	0	0	0	0	0	0	0	0	0	0	0	0	0	0	0	0	0	0	0	0	0	0	0	0	0	0	0	0	0	0	0	0	0	0	0	0
OTU2676	0	0	0	0	0	0	0	0	0	0	0	0	0	1	7	0	4	5	2	0	1	0	0	0	0	0	0	0	0	0	0	0	0	0	0	0	0	0	0	0	0	0	0	0	0	0	0	0	0
OTU2677	0	0	0	0	0	0	0	0	0	0	0	0	0	0	0	0	0	0	0	0	0	0	0	0	0	0	0	0	0	0	0	0	0	0	0	0	0	0	0	0	0	0	0	0	0	0	0	0	0
OTU2679	0	0	0	0	0	0	1	0	2	0	0	0	0	0	0	0	0	0	0	0	0	0	0	0	0	0	0	0	0	0	0	0	0	0	0	0	0	0	0	0	0	0	0	0	0	0	0	0	0
OTU268	0	0	0	0	0	0	2	0	0	1	0	0	0	0	0	0	0	57	0	0	0	0	0	0	0	538	45	0	1	2	4	0	0	15	0	0	0	0	0	0	2	0	0	0	0	0	0	0	0
OTU2680	0	0	0	0	0	0	0	0	0	0	0	0	0	0	2	0	1	1	0	0	2	0	0	0	0	0	0	0	0	0	0	0	0	0	0	0	0	0	0	0	0	0	0	0	0	0	0	0	0
OTU2681	0	0	0	0	0	0	0	0	0	0	0	0	0	0	0	0	0	0	0	0	0	0	0	0	0	0	0	0	0	0	0	0	2	0	0	0	0	0	0	0	0	0	1	0	0	0	0	0	0
OTU2682	0	0	0	0	0	0	0	0	0	0	0	0	0	0	0	0	0	0	0	0	0	0	0	0	0	0	0	0	0	0	0	0	0	0	0	0	0	0	0	0	0	0	0	0	0	0	0	0	0
OTU2683	0	0	0	0	0	0	0	0	0	0	0	0	0	0	0	0	0	0	0	0	0	0	0	0	0	0	0	0	0	0	0	0	0	0	0	0	0	0	0	0	0	0	0	0	0	0	0	0	0
OTU2684	1	0	0	0	0	0	0	0	0	0	0	0	0	0	0	0	0	0	0	0	0	0	1	0	0	0	0	0	0	0	0	0	0	0	0	0	3	0	0	0	0	0	0	0	0	0	0	0	0
OTU2685	0	0	0	0	0	0	0	0	0	0	0	0	0	0	0	0	0	0	0	0	0	0	0	0	0	0	0	0	0	0	0	0	0	0	0	0	0	0	0	0	0	0	0	0	0	0	0	0	0
OTU2686	0	0	0	0	0	0	0	0	0	0	0	0	0	0	0	0	0	0	0	0	0	0	0	0	0	0	0	0	0	0	0	0	0	0	0	0	0	0	0	0	0	0	0	0	0	0	0	0	0
OTU2687	0	0	0	0	4	0	0	0	0	0	0	0	0	0	0	0	0	0	0	0	0	0	0	0	0	0	0	0	0	0	0	0	0	0	0	0	0	0	0	0	0	0	0	0	0	0	0	0	0
OTU2688	0	0	0	0	0	0	0	0	0	0	0	0	0	0	0	0	0	0	0	0	0	0	0	0	0	0	0	0	0	0	0	0	0	0	0	0	0	0	0	0	0	0	0	0	0	0	0	0	0
OTU2689	0	0	0	0	0	0	0	0	0	0	0	0	0	0	0	0	0	0	0	0	0	0	0	0	0	0	0	0	0	0	0	0	0	0	0	0	0	0	0	0	0	0	0	0	0	0	0	0	0
OTU2690	0	0	0	0	0	0	0	0	0	0	0	0	0	0	0	0	0	0	0	0	0	0	2	4	0	0	0	0	0	0	0	0	0	0	0	0	0	0	0	0	0	0	0	0	0	0	0	0	8
OTU2691	0	0	0	0	0	0	0	0	0	0	0	0	0	0	5	0	0	0	0	0	0	0	0	0	0	0	1	0	0	0	0	0	0	0	0	0	0	0	0	0	0	0	0	0	0	0	0	0	0
OTU2692	0	1	1	0	3	0	0	2	4	2	0	0	0	0	0	0	0	0	0	0	0	0	0	0	0	0	0	0	0	0	0	0	0	0	0	0	0	0	0	0	0	0	0	0	0	0	0	0	0
OTU2693	0	0	0	0	0	0	0	0	0	0	0	0	0	0	0	0	0	2	0	0	0	0	0	0	0	0	4	0	0	0	0	0	0	0	0	0	0	2	7	0	0	0	0	0	7	0	0	0	0
OTU2694	0	0	0	0	0	0	0	0	0	0	0	0	0	0	1	0	0	2	0	0	0	0	0	0	0	0	0	2	0	0	0	0	0	0	0	0	0	0	0	0	0	0	0	0	0	0	0	0	0
OTU2695	0	0	0	0	0	0	0	0	0	0	0	0	0	0	0	0	0	0	0	0	0	1	0	0	0	0	0	0	0	0	0	0	0	0	0	0	0	0	0	0	0	0	0	0	5	0	0	0	0
OTU2696	0	0	0	0	0	0	0	0	0	0	0	0	2	0	6	0	0	1	0	0	0	0	0	0	0	0	0	0	0	0	0	0	4	0	0	0	0	0	1	0	0	0	0	0	14	0	0	0	0
OTU2697	0	0	0	0	0	0	0	0	0	0	0	0	0	0	0	0	0	0	0	0	0	0	0	0	0	0	0	0	0	0	0	0	0	0	0	0	0	0	0	0	0	0	0	0	0	0	0	0	0
OTU2698	0	0	0	0	0	0	0	0	0	0	0	0	0	0	0	0	0	0	0	0	0	0	0	0	0	0	0	0	0	0	0	0	0	0	0	0	0	0	0	0	0	0	0	0	0	0	0	0	0
OTU2699	0	0	0	0	0	0	0	0	0	0	0	0	0	0	0	0	0	0	0	0	0	0	0	0	0	0	0	0	0	0	0	0	0	0	0	0	0	0	0	0	0	0	0	0	0	0	0	0	0
OTU27	42	57	74	288	12	15	136	110	143	94	263	99	0	1	0	0	0	0	0	0	0	0	0	0	0	0	0	0	0	0	0	0	0	1	0	0	0	0	0	0	0	0	0	0	0	0	0	0	0
OTU270	0	4	16	6	1142	0	0	0	0	0	1	0	0	0	0	0	0	0	0	0	0	0	0	0	0	0	0	0	0	0	0	0	0	0	0	0	0	0	0	0	0	0	0	0	0	0	0	0	0
OTU2700	0	0	0	1	0	0	1	0	0	0	0	0	0	0	0	0	0	0	0	0	0	0	0	0	0	0	0	0	0	0	0	0	0	0	0	0	0	0	0	0	0	0	0	0	0	0	0	0	0
OTU2701	5	5	1	2	0	3	1	3	6	0	0	2	0	0	1	1	1	1	1	0	1	0	0	0	0	2	0	0	3	3	0	1	0	0	0	0	0	0	0	0	0	0	0	0	0	0	0	0	0
OTU2702	0	0	0	0	0	0	0	0	0	0	0	0	0	0	0	0	0	0	0	0	0	0	0	0	0	0	0	0	0	0	0	0	0	0	0	0	0	0	0	0	0	0	0	0	0	0	0	0	0
OTU2703	1	0	0	0	0	0	0	0	0	0	0	0	0	0	0	0	0	0	0	0	0	0	0	0	0	0	0	0	0	0	0	0	0	0	0	0	0	0	0	0	0	0	0	0	0	0	0	0	8
OTU2704	0	0	0	0	0	0	0	0	0	0	0	0	0	0	0	0	0	0	0	0	0	0	0	0	0	0	0	0	0	0	0	0	0	0	0	0	0	0	0	0	0	2	2	0	1	0	0	0	0
OTU2706	0	0	0	0	0	0	0	0	0	0	0	0	0	0	0	0	0	0	0	0	0	0	0	0	0	0	0	0	0	0	0	0	0	0	0	0	0	0	0	0	0	0	0	0	0	0	0	0	0
OTU2708	0	0	0	0	0	0	0	0	0	0	0	0	0	0	0	0	0	0	0	0	0	0	0	0	0	0	0	0	0	0	0	0	0	0	0	0	0	0	0	0	0	0	0	0	0	0	0	0	0
OTU271	0	4	155	16	2	1	3	0	13	7	1	0	0	0	1	0	0	36	1	1	0	0	0	0	15	40	82	134	20	14	346	1	93	33	0	110	0	2	17	0	0	4	1	3	81	0	1	0	0
OTU2710	8	4	0	6	0	3	0	1	2	0	1	1	0	0	0	0	0	0	0	0	0	0	0	0	0	0	0	0	0	0	0	0	0	0	0	0	0	0	0	0	0	2	0	0	0	0	0	0	0
OTU2712	0	0	0	0	0	0	0	0	0	0	0	0	0	0	0	0	0	0	0	0	0	0	0	0	0	0	0	0	0	0	0	0	0	0	0	0	0	0	0	0	0	0	0	0	0	0	0	0	0
OTU2713	3	2	3	1	0	0	0	0	1	0	1	2	0	0	0	0	0	0	0	0	0	0	0	0	2	0	0	0	0	0	0	0	1	0	0	0	0	0	0	0	0	0	0	0	0	0	0	0	1
OTU2714	0	0	0	0	0	0	0	0	0	0	0	0	0	0	0	0	0	0	0	0	0	0	0	0	0	0	0	0	0	0	0	0	0	0	0	0	0	0	0	0	0	0	0	0	0	0	0	0	0
OTU2715	0	0	0	0	0	0	0	0	0	0	0	0	0	0	0	0	0	0	0	0	0	0	0	0	0	0	0	0	0	0	0	0	0	0	0	0	0	0	0	0	0	0	0	0	0	0	0	0	0
OTU2716	0	0	0	0	0	0	0	0	0	0	0	0	0	0	0	0	0	0	0	0	0	0	0	0	0	0	0	0	0	0	0	0	0	0	0	0	0	0	0	0	0	0	0	0	0	0	0	0	0
OTU2717	0	0	0	0	0	0	0	0	0	0	0	0	0	0	0	0	0	0	0	0	0	0	0	0	0	0	0	0	0	0	0	0	0	0	0	0	0	0	0	0	0	0	0	0	0	0	0	0	0
OTU2718	3	0	1	1	0	0	2	4	0	0	0	0	0	0	0	0	0	0	0	0	0	0	0	0	2	6	4	2	1	5	2	0	1	4	1	2	0	0	0	0	0	0	0	0	0	0	0	0	0
OTU2719	0	0	0	0	0	0	0	0	0	0	0	0	0	0	0	0	0	0	0	0	0	0	0	0	0	0	0	0	0	0	0	0	0	0	0	0	0	0	0	0	0	0	0	0	0	0	0	0	0
OTU272	0	0	0	0	0	0	0	0	0	0	0	0	0	0	0	0	0	1	0	0	0	3	0	1	0	0	0	0	0	0	0	0	0	0	0	0	0	0	6	0	0	0	0	0	20	0	0	0	0
OTU2720	0	0	0	0	0	0	0	0	0	0	0	0	0	0	1	0	0	0	0	0	0	0	0	0	0	0	1	0	0	0	3	0	0	0	0	0	0	0	0	0	0	0	0	0	0	0	0	0	0
OTU2721	0	0	0	0	0	0	1	0	0	5	0	0	0	0	0	0	0	0	0	0	0	0	0	0	0	0	0	0	0	0	0	0	0	0	0	0	0	0	0	0	0	0	0	0	0	0	0	0	0
OTU2722	0	1	4	2	0	1	0	3	0	0	0	0	0	0	0	0	0	0	0	0	0	0	0	0	0	0	0	0	0	0	0	0	0	0	0	0	0	0	1	0	0	0	0	0	0	0	0	0	0
OTU2723	0	0	0	0	0	0	0	0	0	0	0	0	0	0	0	0	0	0	0	0	0	0	0	0	0	0	0	0	0	0	0	0	0	0	0	0	0	0	0	0	0	0	0	0	0	0	0	0	1
OTU2725	0	0	0	0	0	0	0	0	0	0	0	0	0	0	0	0	0	0	0	0	0	0	0	0	0	0	0	0	0	0	0	0	0	0	0	0	0	0	0	0	0	0	0	0	0	0	0	0	0
OTU2726	0	0	0	0	0	0	0	0	0	0	0	0	0	0	0	0	0	0	0	0	0	0	0	0	0	0	0	0	0	0	0	0	0	0	0	0	0	0	0	0	0	0	0	0	0	0	0	0	0
OTU2729	0	0	0	0	0	0	0	0	0	0	0	0	0	0	0	0	0	0	0	0	0	1	0	0	0	0	0	0	0	0	0	0	0	0	0	0	0	0	0	0	0	0	0	0	0	0	0	0	0
OTU273	15	3	2	126	8	4	22	1	22	14	13	18	6	2	6	14	5	9	19	0	51	45	35	69	9	0	10	13	29	8	7	8	8	13	12	17	0	1	0	0	0	0	0	0	2	4	0	5	34
OTU2730	0	0	0	0	0	0	0	0	0	0	0	0	1	0	0	0	0	0	0	0	0	0	0	0	0	0	0	0	0	0	0	0	0	0	0	0	0	0	0	0	0	0	0	0	0	0	0	0	0
OTU2733	0	0	0	0	0	0	0	0	0	0	0	0	0	0	0	0	0	0	0	0	0	4	6	0	0	0	0	0	0	0	0	0	0	0	0	0	0	0	0	0	0	0	0	0	0	0	0	0	0
OTU2734	0	0	0	0	0	0	1	0	0	0	0	0	0	0	0	0	0	0	0	0	0	0	0	0	0	0	0	0	0	0	0	0	0	0	0	0	0	0	0	0	0	0	0	0	0	0	0	0	0
OTU274	0	0	0	0	6	0	0	0	0	0	0	0	0	0	0	0	0	0	0	0	0	0	0	0	0	0	1	1	1	0	0	13	1	0	7	1	191	0	0	0	0	0	2	0	3	1	0	5	0
OTU2741	0	0	0	0	0	0	0	0	0	0	0	0	1	0	0	0	0	0	0	0	3	0	0	0	0	0	0	0	0	0	0	0	0	0	0	0	0	0	0	0	0	0	0	0	0	0	0	0	0
OTU2742	0	0	0	0	0	0	0	0	0	0	0	0	0	0	0	0	0	0	0	0	0	0	0	0	0	0	0	0	0	0	4	0	0	0	0	0	0	0	0	0	0	0	0	0	0	0	0	0	1
OTU2743	0	0	0	0	0	0	0	0	0	0	0	0	0	0	0	0	0	0	0	0	0	0	0	0	0	0	0	0	0	0	0	0	0	0	2	0	0	1	0	0	0	0	4	3	1	0	0	0	0
OTU2746	0	0	0	0	0	0	0	0	0	0	0	0	0	0	0	0	0	0	0	0	0	0	0	0	0	0	0	0	0	0	0	0	0	0	0	0	0	0	0	0	0	0	0	0	1	0	0	0	0
OTU2747	0	0	0	0	0	0	0	0	0	0	0	0	0	0	0	0	0	0	0	0	0	0	0	0	2	3	0	0	0	0	0	2	0	0	0	0	0	0	0	0	0	0	0	0	0	0	0	0	0
OTU2748	0	0	0	0	0	0	0	0	0	0	0	0	2	0	12	0	0	0	0	0	0	0	0	0	0	0	0	0	0	0	0	0	0	0	0	0	0	0	0	0	0	0	0	0	0	0	0	0	0
OTU2749	0	0	1	0	0	0	0	0	0	0	0	0	0	0	0	0	0	0	0	0	0	0	0	0	0	0	0	0	0	0	0	0	0	0	0	0	0	0	0	0	0	0	0	0	0	0	0	0	0
OTU275	0	0	0	0	0	0	0	0	0	0	0	0	0	0	0	8	2	0	293	420	450	5	7	4	0	0	0	0	0	0	0	0	0	0	0	0	0	0	0	0	0	0	0	0	0	0	0	0	0
OTU2750	0	0	0	0	0	0	1	0	0	0	0	0	0	0	0	0	0	0	0	0	0	0	0	0	0	0	0	0	0	0	0	0	0	0	0	0	0	0	0	0	0	0	0	0	0	0	0	0	0
OTU2752	0	0	0	0	0	0	0	0	0	0	0	0	0	0	0	0	0	0	0	0	0	0	0	0	0	0	0	0	0	0	0	0	0	0	0	0	0	0	2	0	0	0	0	0	0	0	0	0	0
OTU2754	0	0	0	0	0	0	1	0	0	0	0	0	0	0	0	0	0	0	0	0	0	1	0	0	0	0	0	0	0	0	0	0	0	0	0	0	0	0	0	0	0	0	0	0	0	0	0	0	0
OTU276	0	1	0	0	0	0	0	0	0	0	0	0	13	6	23	0	0	1	0	4	0	144	113	82	0	0	0	0	0	0	0	0	0	0	0	0	0	0	0	0	0	0	0	0	0	0	0	0	2
OTU2763	0	0	0	0	0	0	0	0	0	0	0	0	0	0	0	0	0	0	0	0	0	0	0	0	0	0	0	0	0	0	0	0	0	0	0	3	0	0	0	0	0	0	0	0	0	0	0	0	0
OTU2766	0	0	0	0	16	0	0	1	0	0	0	0	0	0	0	0	0	0	0	0	0	0	0	0	0	0	0	0	0	0	0	0	0	0	0	0	0	0	0	0	0	0	0	0	0	0	0	0	0
OTU2767	0	0	3	4	0	0	0	0	0	0	0	0	0	0	0	0	0	0	0	0	0	0	0	0	0	0	0	0	0	0	0	0	0	2	0	0	0	0	0	0	0	0	0	0	0	0	0	0	0
OTU277	0	0	0	0	0	0	0	0	0	0	0	0	8	5	16	0	0	1	1	4	6	0	0	0	0	0	0	0	0	0	0	0	0	0	0	0	0	0	0	0	0	0	0	0	0	0	0	0	0
OTU2775	2	0	3	0	1	1	0	0	0	0	0	0	0	0	0	0	0	0	0	0	0	0	0	0	0	0	0	0	0	0	0	0	0	0	0	0	0	0	0	0	0	0	0	0	0	0	0	0	0
OTU2776	0	0	0	0	0	0	0	0	0	0	0	0	0	0	0	0	0	0	0	0	0	0	0	0	0	0	0	0	0	0	0	1	0	0	0	0	0	0	0	0	0	0	0	0	0	0	0	0	0
OTU2777	23	0	0	0	0	0	0	0	0	0	0	0	0	0	0	0	0	0	0	0	0	0	0	0	0	0	0	0	0	0	0	0	0	0	0	0	0	0	0	0	0	0	0	0	0	0	0	0	0
OTU2779	0	0	0	0	0	0	0	0	0	0	0	0	0	0	0	0	0	0	0	0	0	0	0	0	0	0	0	0	0	0	0	0	0	0	0	0	0	0	0	0	0	0	1	0	0	0	0	0	0
OTU278	6	0	0	0	0	0	0	0	0	8	0	0	0	0	0	0	0	0	0	0	0	0	0	0	1	0	0	0	0	3	0	0	0	0	0	0	0	0	0	0	0	0	0	0	0	0	0	0	0
OTU2782	0	0	0	0	0	0	0	0	0	0	0	0	0	0	0	0	0	0	0	0	0	0	0	0	0	0	0	0	0	0	0	0	0	0	0	0	0	0	0	0	0	0	0	0	2	0	0	0	0
OTU2783	2	2	4	9	0	2	0	0	0	0	0	0	0	0	0	0	0	0	0	0	0	0	0	0	0	0	0	0	0	0	0	0	0	0	0	0	0	0	0	0	0	0	0	0	0	0	0	0	1
OTU2789	0	0	0	0	0	0	0	0	0	0	0	0	0	0	0	0	0	0	1	0	0	0	0	0	0	0	0	0	0	0	0	0	0	0	0	0	0	0	0	0	0	0	0	0	0	0	0	0	0
OTU279	0	0	0	0	0	0	0	0	0	0	0	1	48	36	66	2	1	4	66	316	115	0	0	0	0	0	0	0	0	0	0	0	0	0	0	0	0	1	0	0	0	0	0	1	0	0	0	0	0
OTU2795	0	0	0	1	0	0	0	0	0	0	0	0	0	0	0	0	0	0	0	0	0	0	0	0	0	9	1	4	16	79	1	0	11	0	0	0	0	2	0	0	0	0	0	0	9	0	0	0	0
OTU28	0	0	0	0	0	0	0	4	0	0	0	0	2	2	3	114	126	78	1251	2505	2124	29	31	21	0	0	0	0	0	0	0	0	0	0	0	0	0	0	0	0	0	0	0	0	0	0	0	0	0
OTU280	0	0	0	0	0	0	0	0	0	0	0	0	107	76	291	0	4	1	0	0	0	0	0	0	0	0	0	0	0	0	0	0	0	0	0	0	0	0	0	0	0	0	0	0	0	0	0	0	0
OTU2800	0	0	0	0	0	0	0	0	0	0	0	0	0	0	1	0	0	0	0	0	0	0	0	0	0	0	0	0	0	0	0	0	0	0	0	0	0	0	0	0	0	0	0	0	0	0	0	0	0
OTU2802	0	0	0	0	0	0	0	0	0	0	1	0	0	0	0	0	0	0	0	0	0	0	3	0	0	0	0	0	0	0	0	0	0	0	0	0	0	0	0	0	0	0	0	0	0	0	0	0	0
OTU2803	1	5	9	43	3	9	1	5	0	0	0	0	0	0	0	0	0	0	0	0	0	0	0	0	0	0	0	0	0	0	0	0	0	0	0	0	0	0	0	0	0	0	0	0	0	0	0	0	2
OTU2805	0	0	0	0	0	0	0	0	0	0	0	0	0	0	0	0	0	0	0	0	0	1	0	0	0	0	0	0	0	0	1	0	0	0	0	0	0	0	0	0	0	0	0	0	0	0	0	0	0
OTU2806	0	0	0	0	0	0	0	0	0	0	0	0	0	0	0	0	0	0	0	0	0	0	0	1	0	0	0	0	0	0	0	0	0	0	0	0	0	0	0	0	0	0	0	0	0	0	0	0	0
[truncated: 1,893 more rows]
[truncated: 12 more columns]

## Sheet: Protist 
The unrarefied operational taxonomic unit table of protist used in this study includes taxonomic information
[truncated: 46 more rows]
[truncated: 12 more columns]

[truncated: 1 more sheets: Nematodes]
