# Supplementary material for: Resource-dependent biodiversity and potential multi-trophic interactions determine belowground functional trait stability
Source: Microbiome. 2023 May 1;11:95. doi: 10.1186/s40168-023-01539-5 (PMC10150482; doi:10.1186/s40168-023-01539-5)
Supplement: Supplementary file 4 — Additional file 3. [file 40168_2023_1539_MOESM3_ESM.xlsx]

## Sheet: Bacteria
The unrarefied operational taxonomic unit table of bacteria in microcosmic experiment 1 includes taxonomic information
OTU_ID	1	2	3	4	5	6	7	8	9	10	11	12	13	14	15	16	17	18	19	20	21	22	23	24	taxonomy
Total read numbers	48498	56236	66878	45998	41432	59209	52133	48944	35836	63541	38281	42520	42873	51860	39537	65104	44107	42108	43689	43137	55970	60775	55602	61340
OTU1	1822	2464	3822	2457	3013	11103	974	1809	1579	3111	3252	1914	603	341	234	3523	82	75	213	878	225	239	260	386	k__Bacteria; p__Proteobacteria; c__Gammaproteobacteria; o__Betaproteobacteriales; f__Burkholderiaceae; g__Massilia; Ambiguous_taxa
OTU2	3143	4288	3614	5437	4559	15316	2472	3368	2878	4296	3952	382	1631	2574	1274	2927	152	127	1307	1076	1830	1815	1746	949	k__Bacteria; p__Actinobacteria; c__Actinobacteria; o__Micrococcales; f__Micrococcaceae; g__Pseudarthrobacter; Ambiguous_taxa
OTU3	0	1	6	9	10	8	2	1	0	2	2	1	0	0	6	0	3	2	0	0	1	1	2	0	k__Bacteria; p__Proteobacteria; c__Gammaproteobacteria; o__PLTA13; f__uncultured_bacterium; g__uncultured_bacterium; s__uncultured_bacterium
OTU4	2431	3487	3078	1520	2401	2222	2689	2804	1422	3215	1597	353	2490	1636	1186	3254	488	415	1708	2632	3157	2387	1608	775	k__Bacteria; p__Proteobacteria; c__Gammaproteobacteria; o__Pseudomonadales; f__Pseudomonadaceae; g__Pseudomonas; s__Pseudomonas_plecoglossicida
OTU5	149	1206	1025	186	820	116	0	9	4	7	13	1	157	47	24	36	0	6	5	2	8	14	6	2	k__Bacteria; p__Patescibacteria; c__Saccharimonadia; o__Saccharimonadales; f__Saccharimonadaceae; g__uncultured_bacterium; s__uncultured_bacterium
OTU6	786	8	14	42	50	11	28	7	9	21	6	59	3	4	2	3	4	35	15	3	5	11	1	8	k__Bacteria; p__Proteobacteria; c__Gammaproteobacteria; o__Betaproteobacteriales; f__Burkholderiaceae; g__Aquabacterium; Ambiguous_taxa
OTU7	24	20	10	142	24	14	11	66	3	3	2	27	4	2	7	6	6	204	1	1	3	6	0	5	k__Bacteria; p__Actinobacteria; c__Actinobacteria; o__Actinomycetales; f__Actinomycetaceae; g__Actinomyces; s__uncultured_bacterium
OTU8	651	1068	975	583	269	380	534	1225	744	1466	478	422	2909	5065	1880	7454	1236	1489	1455	2510	2247	1555	1475	1049	k__Bacteria; p__Proteobacteria; c__Gammaproteobacteria; o__Enterobacteriales; f__Enterobacteriaceae; g__Klebsiella; Ambiguous_taxa
OTU9	743	105	71	206	37	150	40	91	24	123	64	18	91	62	18	29	3	21	84	10	126	131	281	89	k__Bacteria; p__Proteobacteria; c__Gammaproteobacteria; o__Pseudomonadales; f__Pseudomonadaceae; g__Pseudomonas
OTU10	231	390	264	438	260	328	137	155	192	396	254	88	359	273	114	775	140	11	175	167	213	224	191	132	k__Bacteria; p__Proteobacteria; c__Gammaproteobacteria; o__Betaproteobacteriales; f__Burkholderiaceae; g__Cupriavidus; Ambiguous_taxa
OTU11	149	127	118	123	156	157	55	43	28	59	24	6	70	98	40	46	42	22	51	25	45	32	31	12	k__Bacteria; p__Proteobacteria; c__Alphaproteobacteria; o__Sphingomonadales; f__Sphingomonadaceae; g__Sphingomonas
OTU12	225	161	108	119	160	121	136	101	110	164	93	5	71	108	38	50	24	10	69	55	76	99	54	10	k__Bacteria; p__Proteobacteria; c__Alphaproteobacteria; o__Sphingomonadales; f__Sphingomonadaceae; g__Sphingomonas
OTU13	56	57	53	77	43	101	43	33	26	37	22	17	42	29	23	48	7	1	18	5	21	40	45	23	k__Bacteria; p__Proteobacteria; c__Alphaproteobacteria; o__Rhizobiales; f__Beijerinckiaceae; g__Microvirga
OTU14	435	1470	772	861	1204	1002	669	273	164	614	332	165	1377	3934	1075	255	26	12	522	389	958	1766	684	149	k__Bacteria; p__Proteobacteria; c__Gammaproteobacteria; o__Betaproteobacteriales; f__Burkholderiaceae; g__Massilia; Ambiguous_taxa
OTU15	16	27	15	17	24	21	21	14	10	15	9	1	11	25	4	5	11	0	6	4	13	13	14	2	k__Bacteria; p__Acidobacteria; c__Blastocatellia_(Subgroup_4); o__Blastocatellales; f__Blastocatellaceae
OTU16	210	123	50	80	135	218	85	85	99	142	90	53	81	136	45	94	24	19	46	70	82	81	81	39	k__Bacteria; p__Proteobacteria; c__Gammaproteobacteria; o__Xanthomonadales; f__Xanthomonadaceae; g__Lysobacter
OTU17	40	78	54	26	25	49	79	102	45	41	48	2	31	51	17	159	33	0	176	130	156	200	130	142	k__Bacteria; p__Patescibacteria; c__Saccharimonadia; o__Saccharimonadales; f__uncultured_cyanobacterium; g__uncultured_cyanobacterium; s__uncultured_cyanobacterium
OTU18	22	54	54	43	52	42	48	57	17	48	25	16	17	14	4	8	3	1	21	9	36	19	37	9	k__Bacteria; p__Acidobacteria; c__Subgroup_6; o__uncultured_bacterium; f__uncultured_bacterium; g__uncultured_bacterium; s__uncultured_bacterium
OTU19	39	54	63	55	70	43	20	18	34	48	14	34	24	30	27	10	9	21	11	6	25	22	21	2	k__Bacteria; p__Proteobacteria; c__Gammaproteobacteria; o__Xanthomonadales; f__Xanthomonadaceae; g__Thermomonas; s__uncultured_bacterium
OTU20	343	336	600	1066	215	243	9	28	40	102	44	21	206	105	36	44	92	3	98	2	16	38	45	519	k__Bacteria; p__Bacteroidetes; c__Bacteroidia; o__Chitinophagales; f__Chitinophagaceae; g__Sediminibacterium; Ambiguous_taxa
OTU21	29	8	6	2	3	6	1	5	1	7	1	14	2	2	2	0	0	1	1	0	0	0	1	1	k__Bacteria; p__Proteobacteria; c__Deltaproteobacteria; o__Bdellovibrionales; f__Bdellovibrionaceae; g__OM27_clade; s__uncultured_bacterium
OTU22	98	145	45	49	52	84	27	127	24	16	11	8	88	173	19	6	17	5	4	2	52	23	13	6	k__Bacteria; p__Bacteroidetes; c__Bacteroidia; o__Flavobacteriales; f__Flavobacteriaceae; g__Flavobacterium; s__Flavobacterium_sp._SL184
OTU23	25	47	67	45	74	55	20	27	27	52	29	29	15	8	16	20	69	33	13	4	5	12	5	5	k__Bacteria; p__Proteobacteria; c__Gammaproteobacteria; o__Betaproteobacteriales; f__Burkholderiaceae
OTU24	9	6	15	21	8	26	5	3	9	14	9	11	8	21	5	14	6	0	13	8	17	19	17	12	k__Bacteria; p__Proteobacteria; c__Alphaproteobacteria; o__Rhizobiales; f__Rhizobiaceae
OTU25	4	11	11	5	10	10	16	11	4	6	4	0	10	11	5	5	20	0	6	2	11	10	13	3	k__Bacteria; p__Planctomycetes; c__Phycisphaerae; o__Tepidisphaerales; f__WD2101_soil_group; g__uncultured_bacterium; s__uncultured_bacterium
OTU26	214	220	214	293	149	255	222	240	260	411	285	151	140	133	70	225	139	56	409	180	355	157	179	158	k__Bacteria; p__Proteobacteria; c__Gammaproteobacteria; o__Betaproteobacteriales; f__Burkholderiaceae; g__Variovorax
OTU27	51	280	129	61	205	215	70	163	104	162	131	25	11	18	11	48	20	0	31	22	40	36	26	164	k__Bacteria; p__Patescibacteria; c__Saccharimonadia; o__Saccharimonadales; f__Saccharimonadaceae; g__uncultured_bacterium; s__uncultured_bacterium
OTU28	443	151	2406	22	2897	1041	5624	6317	1787	1777	2126	15233	743	81	38	86	11	113	3401	3688	3235	1623	998	4870	k__Bacteria; p__Proteobacteria; c__Gammaproteobacteria; o__Aeromonadales; f__Aeromonadaceae; g__Aeromonas; Ambiguous_taxa
OTU29	45	55	28	12	32	30	160	35	34	27	114	16	216	452	58	318	111	4	305	268	127	666	507	348	k__Bacteria; p__Proteobacteria; c__Deltaproteobacteria; o__Bdellovibrionales; f__Bdellovibrionaceae; g__Bdellovibrio; Ambiguous_taxa
OTU30	6	21	21	12	5	8	8	17	12	13	10	7	0	2	13	7	5	52	8	0	4	2	4	7	k__Bacteria; p__Proteobacteria; c__Deltaproteobacteria
OTU31	31	18	34	22	43	25	35	31	11	25	23	22	7	3	1	4	0	1	17	13	18	14	13	9	k__Bacteria; p__Acidobacteria; c__Subgroup_6
OTU32	21	47	25	31	23	26	19	32	19	12	7	1	14	9	15	8	4	2	73	1	36	13	11	15	k__Bacteria; p__Proteobacteria; c__Alphaproteobacteria; o__Sphingomonadales; f__Sphingomonadaceae; g__Altererythrobacter; Ambiguous_taxa
OTU33	123	166	157	239	162	211	127	113	99	111	114	172	195	166	51	197	55	2	165	95	171	179	203	123	k__Bacteria; p__Proteobacteria; c__Alphaproteobacteria; o__Rhizobiales; f__Beijerinckiaceae; g__Microvirga; Ambiguous_taxa
OTU34	378	363	390	488	200	816	291	289	238	399	254	123	355	463	144	402	44	8	158	62	167	205	171	210	k__Bacteria; p__Proteobacteria; c__Alphaproteobacteria; o__Rhizobiales; f__Rhizobiaceae; g__Ensifer; s__Ensifer_adhaerens
OTU35	3	0	0	0	0	0	0	0	0	0	0	0	0	0	0	0	0	0	0	0	0	0	0	0	k__Bacteria; p__Planctomycetes; c__Planctomycetacia; o__Isosphaerales; f__Isosphaeraceae; g__uncultured; s__uncultured_Singulisphaera_sp.
OTU36	37	20	22	16	23	13	26	19	4	17	12	10	43	33	12	22	6	4	39	24	41	25	36	5	k__Bacteria; p__Bacteroidetes; c__Bacteroidia; o__Chitinophagales; f__Chitinophagaceae; g__Flavisolibacter; s__uncultured_bacterium
OTU37	323	489	440	352	497	559	1498	1329	688	2060	1146	384	104	164	38	164	74	13	442	330	655	623	685	248	k__Archaea; p__Thaumarchaeota; c__Nitrososphaeria; o__Nitrososphaerales; f__Nitrososphaeraceae; g__uncultured_crenarchaeote; s__uncultured_crenarchaeote
OTU38	0	0	0	2	0	0	0	0	0	0	0	0	0	0	0	0	1	3	0	0	0	0	0	0	k__Bacteria; p__Proteobacteria; c__Gammaproteobacteria; o__Pasteurellales; f__Pasteurellaceae; g__Aggregatibacter; Ambiguous_taxa
OTU39	0	0	0	0	0	0	0	0	0	0	0	0	0	0	0	0	0	0	0	0	0	0	0	1	k__Bacteria; p__Patescibacteria; c__Saccharimonadia; o__Saccharimonadales; f__uncultured_cyanobacterium; g__uncultured_cyanobacterium; s__uncultured_cyanobacterium
OTU40	29	109	213	224	159	295	17	7	11	20	13	25	17	14	2	40	187	5	4	0	1	12	1	5	k__Bacteria; p__Proteobacteria; c__Gammaproteobacteria; o__Betaproteobacteriales; f__Burkholderiaceae; g__Inhella
OTU41	52	41	69	24	35	38	33	38	24	58	22	12	24	24	9	6	4	128	17	12	34	25	20	3	k__Bacteria; p__Bacteroidetes; c__Bacteroidia; o__Chitinophagales; f__Chitinophagaceae
OTU42	5	6	6	3	4	11	1	6	1	5	2	16	3	2	0	0	2	4	2	0	0	2	0	0	k__Bacteria; p__Bacteroidetes; c__Bacteroidia; o__Cytophagales; f__Microscillaceae; g__uncultured; s__uncultured_soil_bacterium
OTU43	0	1	0	0	0	0	0	0	0	0	0	6	1	2	0	2	7	0	1	0	3	0	0	0	k__Bacteria; p__Planctomycetes; c__Planctomycetacia; o__Gemmatales; f__Gemmataceae; g__Fimbriiglobus; s__uncultured_bacterium
OTU44	164	192	186	201	281	172	95	98	63	98	68	36	80	113	61	81	48	115	39	40	43	52	38	19	k__Bacteria; p__Proteobacteria; c__Alphaproteobacteria; o__Sphingomonadales; f__Sphingomonadaceae; g__Sphingomonas; s__uncultured_Sphingomonadaceae_bacterium
OTU45	45	70	44	37	101	63	25	31	29	27	19	4	20	29	26	23	32	22	12	4	17	17	15	3	k__Bacteria; p__Proteobacteria; c__Alphaproteobacteria; o__Sphingomonadales; f__Sphingomonadaceae; g__Sphingomonas; s__uncultured_bacterium
OTU46	17	4	10	384	39	17	7	971	61	7	11	4	0	1	8	7	0	119	1	0	0	8	1	4	k__Bacteria; p__Firmicutes; c__Bacilli; o__Lactobacillales; f__Streptococcaceae; g__Streptococcus
OTU47	1	23	21	4	9	9	19	18	10	26	9	3	0	3	12	16	6	45	0	3	7	1	3	2	k__Bacteria; p__Proteobacteria; c__Gammaproteobacteria; o__CCD24; f__uncultured_bacterium; g__uncultured_bacterium; s__uncultured_bacterium
OTU48	0	60	46	25	10	39	25	43	13	39	28	1	39	105	23	3	68	0	51	15	49	8	0	5	k__Bacteria; p__Bacteroidetes; c__Bacteroidia; o__Cytophagales; f__Spirosomaceae; g__Emticicia; Ambiguous_taxa
OTU49	338	44	3	24	6	4	3	5	0	15	5	0	9	4	2	1	0	3	1	0	2	2	3	1	k__Bacteria; p__Bacteroidetes; c__Bacteroidia; o__Sphingobacteriales; f__Sphingobacteriaceae; g__Pedobacter
OTU50	107	61	92	52	56	57	48	43	51	45	35	3	74	60	36	28	62	62	45	31	71	58	53	9	k__Bacteria; p__Bacteroidetes; c__Bacteroidia; o__Chitinophagales; f__Chitinophagaceae; g__Terrimonas; s__uncultured_bacterium
OTU51	0	0	0	2	0	0	0	1	0	0	1	0	0	0	0	0	0	4	0	0	0	0	1	0	k__Bacteria; p__Acidobacteria; c__Subgroup_22; o__uncultured_bacterium; f__uncultured_bacterium; g__uncultured_bacterium; s__uncultured_bacterium
OTU52	10	7	19	18	10	14	13	20	7	16	10	76	10	6	9	6	23	18	14	6	5	10	10	3	k__Bacteria; p__Proteobacteria; c__Alphaproteobacteria; o__Reyranellales; f__Reyranellaceae; g__Reyranella; s__uncultured_bacterium
OTU53	5	12	18	11	16	14	23	13	8	18	11	12	11	6	1	2	6	0	6	5	9	17	9	5	k__Bacteria; p__Acidobacteria; c__Subgroup_6; o__uncultured_Acidobacteria_bacterium; f__uncultured_Acidobacteria_bacterium; g__uncultured_Acidobacteria_bacterium; s__uncultured_Acidobacteria_bacterium
OTU54	13	25	20	16	16	16	18	17	7	22	12	8	2	10	3	4	2	1	4	3	23	16	18	3	k__Bacteria; p__Acidobacteria; c__Subgroup_6; Ambiguous_taxa; Ambiguous_taxa; Ambiguous_taxa; Ambiguous_taxa
OTU55	22	48	61	40	45	24	25	15	8	22	15	0	26	25	2	13	18	10	5	6	16	17	19	2	k__Bacteria; p__Acidobacteria; c__Blastocatellia_(Subgroup_4); o__Pyrinomonadales; f__Pyrinomonadaceae; g__RB41
OTU56	10	12	11	58	21	59	56	15	2	5	12	58	2762	2554	871	2316	437	3909	1684	2485	887	3697	2464	4080	k__Bacteria; p__Proteobacteria; c__Gammaproteobacteria; o__Pseudomonadales; f__Moraxellaceae; g__Acinetobacter; s__Acinetobacter_calcoaceticus
OTU57	8	3	13	5	10	14	7	16	6	18	4	6	1	1	7	3	3	18	0	0	0	0	1	1	k__Bacteria; p__Proteobacteria; c__Gammaproteobacteria; o__Betaproteobacteriales; f__Nitrosomonadaceae; g__MND1; Ambiguous_taxa
OTU58	250	105	96	140	64	693	120	105	180	177	131	33	39	25	21	87	9	5	18	13	30	54	66	8	k__Bacteria; p__Actinobacteria; c__Actinobacteria; o__Micrococcales; f__Micrococcaceae; g__Paenarthrobacter; Ambiguous_taxa
OTU59	14	27	23	20	30	61	59	30	32	52	43	165	8	12	1	10	5	0	23	9	22	37	33	17	k__Archaea; p__Thaumarchaeota; c__Nitrososphaeria; o__Nitrososphaerales; f__Nitrososphaeraceae; Ambiguous_taxa; Ambiguous_taxa
OTU60	1	4	5	1	0	2	2	3	0	2	1	0	0	0	0	1	3	1	0	0	0	0	0	0	k__Bacteria; p__Gemmatimonadetes; c__Gemmatimonadetes; o__Gemmatimonadales; f__Gemmatimonadaceae; g__Gemmatimonas; s__uncultured_bacterium
OTU61	327	16	33	109	35	22	40	14	7	25	10	17	9	21	12	239	35	24	90	32	36	5	13	33	k__Bacteria; p__Proteobacteria; c__Gammaproteobacteria; o__Betaproteobacteriales; f__Burkholderiaceae
OTU62	2	14	8	3	8	6	1	10	8	14	4	2	2	1	0	0	1	23	1	0	4	3	4	0	k__Bacteria; p__Proteobacteria; c__Deltaproteobacteria; o__NB1-j; Ambiguous_taxa; Ambiguous_taxa; Ambiguous_taxa
OTU63	0	0	0	0	1	3	6	0	1	0	1	0	0	1	0	0	0	0	0	0	0	0	0	0	k__Bacteria; p__Chloroflexi; c__Anaerolineae; o__SBR1031; f__uncultured_bacterium; g__uncultured_bacterium; s__uncultured_bacterium
OTU64	10	16	14	8	14	10	7	7	0	4	5	1	0	1	0	1	3	0	1	1	3	2	3	0	k__Bacteria; p__Acidobacteria; c__Blastocatellia_(Subgroup_4); o__11-24; Ambiguous_taxa; Ambiguous_taxa; Ambiguous_taxa
OTU65	45	1	12	391	109	24	5	2258	186	22	7	41	1	5	11	120	10	483	1	2	0	11	2	12	k__Bacteria; p__Proteobacteria; c__Gammaproteobacteria; o__Betaproteobacteriales; f__Neisseriaceae; g__Neisseria; s__uncultured_bacterium
OTU66	132	140	470	156	49	77	23	43	33	36	20	17	62	42	33	167	133	13	70	27	85	75	47	46	k__Bacteria; p__Bacteroidetes; c__Bacteroidia; o__Chitinophagales; f__Chitinophagaceae; g__Lacibacter; Ambiguous_taxa
OTU67	4	1	0	0	0	0	2	4	1	12	7	0	0	0	0	0	1	0	0	0	2	2	1	0	k__Bacteria; p__Verrucomicrobia; c__Verrucomicrobiae; o__Chthoniobacterales; f__Chthoniobacteraceae; g__Candidatus_Udaeobacter
OTU68	128	153	149	130	203	187	172	103	92	161	100	20	88	94	45	64	50	33	78	81	99	99	67	33	k__Bacteria; p__Proteobacteria; c__Alphaproteobacteria; o__Sphingomonadales; f__Sphingomonadaceae; g__Sphingomonas; s__uncultured_Sphingomonadaceae_bacterium
OTU69	101	188	187	592	346	270	132	185	136	244	186	729	71	90	67	90	295	302	94	114	85	142	100	130	k__Bacteria; p__Proteobacteria; c__Gammaproteobacteria; o__Betaproteobacteriales; f__Burkholderiaceae; g__Pelomonas; Ambiguous_taxa
OTU70	15	4	19	7	17	15	7	2	5	7	3	0	8	4	1	1	0	2	4	1	2	5	6	1	k__Bacteria; p__Bacteroidetes; c__Bacteroidia; o__Chitinophagales; f__Chitinophagaceae; g__uncultured; s__uncultured_bacterium
OTU71	2	9	13	17	13	17	14	16	7	21	7	3	1	10	13	9	4	8	8	7	20	18	21	9	k__Bacteria; p__Actinobacteria; c__Actinobacteria; o__Propionibacteriales; f__Nocardioidaceae; g__Nocardioides; s__Nocardioides_sp.
OTU72	0	0	14	0	10	6	4	2	1	6	0	37	7	9	0	14	5	0	5	7	21	5	0	38	k__Bacteria; p__Proteobacteria; c__Deltaproteobacteria; o__Myxococcales; f__Blfdi19
OTU73	121	244	130	314	140	181	160	140	52	424	122	13	371	350	164	87	18	8	358	80	505	554	485	313	k__Bacteria; p__Proteobacteria; c__Alphaproteobacteria; o__Rhizobiales; f__Rhizobiaceae; g__Allorhizobium-Neorhizobium-Pararhizobium-Rhizobium
OTU74	12	15	21	4	5	11	20	17	10	8	19	4	37	29	8	23	62	0	109	16	42	46	37	104	k__Bacteria; p__Armatimonadetes; c__Fimbriimonadia; o__Fimbriimonadales; f__Fimbriimonadaceae; g__uncultured_bacterium; s__uncultured_bacterium
OTU75	41	48	60	44	41	39	52	47	29	49	21	21	41	35	50	37	57	30	23	17	34	71	71	45	k__Bacteria; p__Proteobacteria; c__Alphaproteobacteria; o__Sphingomonadales; f__Sphingomonadaceae; g__Sphingomonas; Ambiguous_taxa
OTU76	16	63	147	51	25	19	295	114	73	91	52	64	13	10	130	45	55	225	1	6	5	2	2	5	k__Bacteria; p__Bacteroidetes; c__Bacteroidia; o__Bacteroidales; f__Bacteroidaceae; g__Bacteroides; s__Bacteroides_ovatus_V975
OTU77	0	1	0	0	0	2	0	2	0	0	0	0	0	0	0	0	0	0	0	0	0	0	0	0	k__Bacteria; p__Proteobacteria; c__Deltaproteobacteria; o__Myxococcales; f__Sandaracinaceae; g__uncultured; s__uncultured_bacterium
OTU78	0	0	2	2	0	0	3	0	0	0	0	0	0	1	0	0	0	0	0	0	0	0	0	0	k__Bacteria; p__Planctomycetes; c__Planctomycetacia; o__Gemmatales; f__Gemmataceae; g__uncultured; s__uncultured_bacterium
OTU79	0	0	1	1	4	0	2	1	1	3	0	0	0	0	2	0	3	1	0	0	1	0	0	0	k__Bacteria; p__Acidobacteria; c__Acidobacteriia; o__Solibacterales; f__Solibacteraceae_(Subgroup_3); g__Bryobacter; s__uncultured_Acidobacteria_bacterium
OTU80	0	3	0	0	0	0	0	7	0	2	0	3	1	1	4	0	1	2	0	0	0	0	0	0	k__Bacteria; p__Bacteroidetes; c__Bacteroidia; o__Bacteroidales; f__Muribaculaceae; g__uncultured_bacterium; s__uncultured_bacterium
OTU81	1	5	5	3	0	0	4	1	1	0	0	1	0	0	1	0	0	4	0	1	1	0	1	1	k__Bacteria; p__Actinobacteria; c__Actinobacteria; o__Streptosporangiales; f__Thermomonosporaceae; g__Actinomadura
OTU82	51	2	6	3	9	3	11	5	0	3	1	6	10	5	1	5	1	2	0	2	3	1	1	0	k__Bacteria; p__Proteobacteria; c__Alphaproteobacteria; o__Caulobacterales; f__Caulobacteraceae; g__Phenylobacterium; Ambiguous_taxa
OTU83	122	28	23	182	40	95	68	35	11	34	18	6	97	142	99	68	35	6	183	199	223	233	471	64	k__Bacteria; p__Proteobacteria; c__Deltaproteobacteria; o__Bdellovibrionales; f__Bacteriovoracaceae; g__Peredibacter; s__metagenome
OTU84	54	58	77	80	51	93	55	33	48	44	41	64	116	94	48	105	22	4	61	47	99	111	129	80	k__Bacteria; p__Proteobacteria; c__Alphaproteobacteria; o__Rhizobiales; f__Beijerinckiaceae; g__Microvirga; Ambiguous_taxa
OTU85	104	66	43	65	10	188	42	40	58	95	67	58	373	377	168	269	118	6	292	163	327	585	441	514	k__Bacteria; p__Proteobacteria; c__Alphaproteobacteria; o__Rhizobiales; f__Beijerinckiaceae; g__Bosea; Ambiguous_taxa
OTU86	19	25	35	3	2	15	1	0	2	1	0	1	2	9	1	9	9	0	4	0	0	2	1	3	k__Bacteria; p__Proteobacteria; c__Gammaproteobacteria; o__Betaproteobacteriales; f__Nitrosomonadaceae; g__Ellin6067
OTU87	10	15	17	10	29	26	27	22	10	34	13	14	3	6	0	2	5	2	8	7	13	6	4	9	k__Bacteria; p__Acidobacteria; c__Subgroup_6
OTU88	10	23	23	9	24	5	0	0	1	11	2	10	0	0	0	0	4	0	0	0	0	0	0	0	k__Bacteria; p__Proteobacteria; c__Gammaproteobacteria; o__Pseudomonadales; f__Moraxellaceae; g__Cavicella; s__uncultured_bacterium
OTU89	34	46	86	41	48	65	84	61	26	107	39	22	15	16	4	7	8	3	14	3	26	25	25	9	k__Bacteria; p__Acidobacteria; c__Subgroup_6
OTU90	11	3	9	1	5	5	7	3	2	4	1	1	4	2	2	1	1	9	3	0	2	1	4	1	k__Bacteria; p__Bacteroidetes; c__Bacteroidia; o__Chitinophagales; f__Chitinophagaceae; g__uncultured
OTU91	0	0	1	2	3	3	1	3	4	4	6	3	0	0	0	0	0	0	1	2	7	3	1	1	k__Bacteria; p__Acidobacteria; c__Subgroup_6; Ambiguous_taxa; Ambiguous_taxa; Ambiguous_taxa; Ambiguous_taxa
OTU92	11	11	16	17	15	31	34	34	9	13	10	31	5	10	2	4	2	6	15	3	16	15	19	8	k__Archaea; p__Thaumarchaeota; c__Nitrososphaeria; o__Nitrososphaerales; f__Nitrososphaeraceae; g__Candidatus_Nitrososphaera; s__uncultured_archaeon
OTU93	72	218	36	23	11	71	34	29	8	39	13	4	236	95	166	51	84	1	100	27	319	136	718	93	k__Bacteria; p__Bacteroidetes; c__Bacteroidia; o__Flavobacteriales; f__Flavobacteriaceae; g__Flavobacterium; Ambiguous_taxa
OTU94	96	51	23	3	7	16	12	11	5	30	27	2	28	110	23	50	59	5	5	10	21	9	11	8	k__Bacteria; p__Proteobacteria; c__Gammaproteobacteria; o__Pseudomonadales; f__Pseudomonadaceae; g__Pseudomonas; s__Pseudomonas_citronellolis
OTU95	3	48	59	0	4	0	0	3	29	42	23	0	1	0	9	26	5	1	0	7	7	0	0	0	k__Bacteria; p__Firmicutes; c__Clostridia; o__Clostridiales; f__Lachnospiraceae; g__Lachnoclostridium; Ambiguous_taxa
OTU96	5	29	62	47	31	42	14	21	3	19	13	6	2	1	1	1	0	1	3	1	2	0	1	2	k__Bacteria; p__Cyanobacteria; c__Sericytochromatia; o__metagenome; f__metagenome; g__metagenome; s__metagenome
OTU97	19	11	21	1	9	8	26	11	5	7	3	1	10	9	9	1	1	22	7	6	24	18	16	4	k__Bacteria; p__Bacteroidetes; c__Bacteroidia; o__Chitinophagales; f__Saprospiraceae; g__uncultured
OTU98	61	358	103	65	209	126	21	64	52	26	42	9	33	36	10	23	2	8	60	26	86	53	57	128	k__Bacteria; p__Patescibacteria; c__Saccharimonadia; o__Saccharimonadales; f__Saccharimonadaceae; g__uncultured_bacterium; s__uncultured_bacterium
OTU99	13	7	5	203	10	1	1	198	14	3	2	8	0	1	1	7	4	85	0	0	0	5	0	0	k__Bacteria; p__Proteobacteria; c__Gammaproteobacteria; o__Pasteurellales; f__Pasteurellaceae; g__Aggregatibacter; s__uncultured_bacterium
OTU100	55	155	210	286	6	88	62	109	21	188	206	12	480	6	49	62	28	4	81	35	55	119	46	83	k__Bacteria; p__Proteobacteria; c__Deltaproteobacteria; o__Bdellovibrionales; f__Bdellovibrionaceae; g__Bdellovibrio; s__metagenome
OTU101	9	36	31	8	43	43	32	35	26	48	16	11	1	1	2	4	25	5	6	0	5	0	1	1	k__Bacteria; p__Proteobacteria; c__Gammaproteobacteria; o__Betaproteobacteriales; f__Burkholderiaceae; g__uncultured
OTU102	3	1	3	0	5	3	3	1	1	2	0	5	3	1	0	0	3	0	1	0	1	0	3	0	k__Bacteria; p__Planctomycetes; c__Planctomycetacia; o__Pirellulales; f__Pirellulaceae; g__Pirellula
OTU103	6	22	34	17	39	64	45	23	5	29	6	36	10	81	5	5	16	2	21	7	23	34	12	11	k__Bacteria; p__Proteobacteria; c__Deltaproteobacteria; o__Myxococcales; f__Archangiaceae; Ambiguous_taxa; Ambiguous_taxa
OTU104	9	6	13	44	25	16	13	8	3	11	6	128	7	11	2	5	1	45	2	2	7	5	5	9	k__Bacteria; p__Proteobacteria; c__Alphaproteobacteria; o__Rhizobiales; f__Rhizobiaceae; g__Chelativorans; s__uncultured_Mesorhizobium_sp.
OTU105	1	1	4	4	2	2	1	4	3	3	4	0	0	1	3	3	1	4	1	0	8	2	1	1	k__Bacteria; p__Actinobacteria; c__Thermoleophilia; o__Solirubrobacterales; Ambiguous_taxa; Ambiguous_taxa; Ambiguous_taxa
OTU106	19	30	12	19	21	36	30	20	13	24	15	19	7	5	10	5	6	8	7	2	11	9	8	5	k__Bacteria; p__Proteobacteria; c__Gammaproteobacteria; o__Betaproteobacteriales; f__Nitrosomonadaceae; g__mle1-7; Ambiguous_taxa
OTU107	0	4	9	4	5	4	1	1	3	8	2	0	0	0	1	4	0	0	2	0	2	0	3	0	k__Bacteria; p__Actinobacteria; c__Thermoleophilia; o__Solirubrobacterales; f__67-14; g__uncultured_actinobacterium; s__uncultured_actinobacterium
OTU108	0	1	3	1	0	4	2	0	0	1	1	0	32	46	24	48	63	2	22	15	14	29	22	27	k__Bacteria; p__Proteobacteria; c__Alphaproteobacteria; o__Rhizobiales; f__Xanthobacteraceae; g__Ancylobacter; Ambiguous_taxa
OTU109	2	0	3	1	0	1	0	0	3	5	0	1	1	0	0	0	0	0	0	1	0	1	0	0	k__Bacteria; p__Gemmatimonadetes; c__Gemmatimonadetes; o__Gemmatimonadales; f__Gemmatimonadaceae; g__uncultured; s__uncultured_bacterium
OTU110	34	24	40	40	40	37	18	18	6	17	11	9	11	16	12	10	141	3	5	5	5	15	5	4	k__Bacteria; p__Proteobacteria; c__Alphaproteobacteria; o__Caulobacterales; f__Caulobacteraceae; g__Phenylobacterium; Ambiguous_taxa
OTU111	7	9	8	8	8	8	3	5	5	4	1	3	3	3	13	3	4	9	5	1	4	0	2	0	k__Bacteria; p__Bacteroidetes; c__Bacteroidia; o__Chitinophagales; f__Chitinophagaceae; g__Flavitalea; Ambiguous_taxa
OTU112	20	3	13	188	18	10	3	287	18	3	3	11	0	0	6	12	3	58	0	0	0	6	0	3	k__Bacteria; p__Actinobacteria; c__Actinobacteria; o__Micrococcales; f__Micrococcaceae; g__Rothia; s__uncultured_bacterium
OTU113	2	3	5	5	9	7	26	22	9	30	10	1	2	3	0	2	0	0	9	2	5	5	6	6	k__Bacteria; p__Chloroflexi; c__KD4-96; Ambiguous_taxa; Ambiguous_taxa; Ambiguous_taxa; Ambiguous_taxa
OTU114	131	25	7	11	41	18	20	19	3	20	3	0	19	5	24	3	1	4	2	1	16	3	12	2	k__Bacteria; p__Bacteroidetes; c__Bacteroidia; o__Cytophagales; f__Hymenobacteraceae; g__Pontibacter
OTU115	4	11	14	8	3	16	19	13	14	21	13	65	14	15	20	20	22	7	20	17	26	28	24	11	k__Bacteria; p__Proteobacteria; c__Alphaproteobacteria; o__Rhizobiales; f__Xanthobacteraceae; g__uncultured
OTU116	0	2	5	7	4	8	4	3	2	1	0	0	0	1	0	4	0	0	0	1	1	1	3	0	k__Bacteria; p__Chloroflexi; c__Dehalococcoidia; o__S085; f__uncultured_bacterium; g__uncultured_bacterium; s__uncultured_bacterium
OTU117	7	22	17	15	10	16	14	30	12	14	6	16	2	4	3	3	3	5	6	2	10	3	12	3	k__Bacteria; p__Proteobacteria; c__Gammaproteobacteria; o__Xanthomonadales; f__Xanthomonadaceae; g__Arenimonas; Ambiguous_taxa
OTU118	17	6	13	7	7	12	15	5	9	22	14	26	7	7	6	7	2	146	10	7	12	14	11	4	k__Bacteria; p__Bacteroidetes; c__Bacteroidia; o__Cytophagales; f__Microscillaceae; g__Chryseolinea; s__uncultured_bacterium
OTU119	3	3	2	0	1	1	4	0	0	2	0	0	230	149	20	171	25	2	5	51	88	69	12	27	k__Bacteria; p__Proteobacteria; c__Gammaproteobacteria; o__Betaproteobacteriales; f__Burkholderiaceae; g__Duganella
OTU120	5	1	0	1	1	6	1	3	2	2	0	3	1	0	0	0	0	0	0	0	0	1	4	0	k__Bacteria; p__Verrucomicrobia; c__Verrucomicrobiae; o__Chthoniobacterales; f__Chthoniobacteraceae; g__Candidatus_Udaeobacter
OTU121	15	1	5	3	4	1	6	4	3	1	5	0	22	15	3	10	9	0	68	10	32	25	6	13	k__Bacteria; p__Bacteroidetes; c__Bacteroidia; o__Chitinophagales; f__Chitinophagaceae; g__Ferruginibacter; Ambiguous_taxa
OTU122	147	218	539	200	449	19	639	202	351	288	18	90	85	30	757	151	432	448	2	12	37	18	17	13	k__Bacteria; p__Proteobacteria; c__Gammaproteobacteria; o__Enterobacteriales; f__Enterobacteriaceae; g__Escherichia-Shigella
OTU123	15	3	6	358	27	7	2	319	19	5	0	12	1	3	2	20	2	93	0	1	0	3	0	4	k__Bacteria; p__Fusobacteria; c__Fusobacteriia; o__Fusobacteriales; f__Fusobacteriaceae; g__Fusobacterium; s__uncultured_bacterium
OTU124	0	1	7	3	2	1	1	0	0	3	0	0	0	0	1	0	2	15	1	0	0	0	1	1	k__Bacteria; p__Acidobacteria; c__Subgroup_5; o__uncultured_Acidobacteria_bacterium; f__uncultured_Acidobacteria_bacterium; g__uncultured_Acidobacteria_bacterium; s__uncultured_Acidobacteria_bacterium
OTU125	9	6	5	117	1	9	4	43	1	2	1	5	1	1	1	1	1	34	0	0	0	1	0	1	k__Bacteria; p__Firmicutes; c__Bacilli; o__Bacillales; f__Family_XI; g__Gemella; s__uncultured_bacterium
OTU126	12	23	22	22	16	33	19	20	18	17	12	6	2	2	21	5	10	52	2	3	5	1	4	1	k__Bacteria; p__Proteobacteria; c__Gammaproteobacteria; o__Betaproteobacteriales; f__Nitrosomonadaceae; g__MND1; Ambiguous_taxa
OTU127	3	2	0	0	0	0	3	0	0	0	0	3	54	16	7	27	206	0	1	0	7	0	3	0	k__Bacteria; p__Proteobacteria; c__Deltaproteobacteria; o__Bdellovibrionales; f__Bdellovibrionaceae; g__Bdellovibrio; Ambiguous_taxa
OTU128	164	104	60	133	114	154	92	68	82	167	70	32	62	74	48	70	7	11	21	23	86	81	86	9	k__Bacteria; p__Proteobacteria; c__Gammaproteobacteria; o__Xanthomonadales; f__Xanthomonadaceae; g__Lysobacter; Ambiguous_taxa
OTU129	49	31	20	21	23	34	32	13	12	4	13	15	159	200	67	227	37	3	78	125	81	82	31	37	k__Bacteria; p__Proteobacteria; c__Gammaproteobacteria; o__Betaproteobacteriales; f__Burkholderiaceae; g__Cupriavidus; Ambiguous_taxa
OTU130	11	0	2	0	1	1	1	5	1	6	5	13	0	0	0	0	0	0	1	0	1	1	0	0	k__Bacteria; p__Proteobacteria; c__Gammaproteobacteria; o__Salinisphaerales; f__Solimonadaceae; g__Panacagrimonas; s__uncultured_bacterium
OTU131	0	0	1	0	0	0	0	0	1	0	0	0	0	0	1	0	0	0	0	1	0	0	0	0	k__Bacteria; p__Firmicutes; c__Clostridia; o__Clostridiales; f__Ruminococcaceae; g__Ruminococcaceae_UCG-013; s__uncultured_bacterium
OTU132	23	105	149	26	10	4	3	30	65	123	3	23	9	6	196	53	39	116	1	5	11	4	2	4	k__Bacteria; p__Proteobacteria; c__Gammaproteobacteria; o__Betaproteobacteriales; f__Rhodocyclaceae; g__Azoarcus; Ambiguous_taxa
OTU133	3	3	0	1	4	1	0	0	1	0	0	0	6	3	0	0	5	0	8	0	0	2	2	13	k__Bacteria; p__Bacteroidetes; c__Bacteroidia; o__Sphingobacteriales; f__NS11-12_marine_group; Ambiguous_taxa; Ambiguous_taxa
OTU134	0	0	0	3	0	0	0	0	0	0	0	1	0	0	0	0	0	0	0	0	0	0	0	0	k__Bacteria; p__Proteobacteria; c__Deltaproteobacteria; o__Myxococcales; f__Archangiaceae; g__Anaeromyxobacter; s__uncultured_bacterium
OTU135	0	0	0	0	0	27	0	0	0	0	0	0	31	0	0	0	0	0	0	0	0	0	0	0	k__Bacteria; p__Proteobacteria; c__Gammaproteobacteria
OTU136	6	1	8	5	5	4	3	6	4	4	5	1	1	1	0	1	45	1	2	0	1	2	2	0	k__Bacteria; p__Verrucomicrobia; c__Verrucomicrobiae; o__Pedosphaerales; f__Pedosphaeraceae; Ambiguous_taxa; Ambiguous_taxa
OTU137	127	238	749	131	1180	593	1	1	0	0	0	14	19	30	1	36	13	14	0	0	0	0	1	0	k__Bacteria; p__Proteobacteria; c__Gammaproteobacteria; o__Betaproteobacteriales; f__Chitinimonadaceae; g__Chitinimonas; Ambiguous_taxa
OTU138	22	27	18	5	19	15	15	10	16	13	15	1	34	23	6	13	16	1	10	9	18	25	14	12	k__Bacteria; p__Acidobacteria; c__Blastocatellia_(Subgroup_4); o__Blastocatellales; f__Blastocatellaceae; Ambiguous_taxa; Ambiguous_taxa
OTU139	1	5	2	0	0	1	1	0	2	0	0	0	7	0	0	0	0	0	10	0	4	2	3	1	k__Bacteria; p__Bacteroidetes; c__Bacteroidia; o__Flavobacteriales; f__Flavobacteriaceae; g__Flavobacterium; Ambiguous_taxa
OTU140	0	1	0	1	1	1	2	2	0	1	1	0	0	1	0	1	0	0	1	0	1	2	0	1	k__Bacteria; p__Planctomycetes; c__Planctomycetacia; o__Gemmatales; f__Gemmataceae; g__uncultured; s__uncultured_bacterium
OTU141	11	10	5	8	6	6	3	0	1	4	3	3	0	3	11	0	0	3	0	1	1	3	4	0	k__Bacteria; p__Proteobacteria; c__Gammaproteobacteria; o__Xanthomonadales; f__Rhodanobacteraceae; g__uncultured; s__uncultured_Xanthomonadaceae_bacterium
OTU142	5	13	8	12	7	10	10	7	0	4	0	7	3	0	0	0	1	2	0	1	5	3	1	4	k__Bacteria; p__Acidobacteria; c__Subgroup_6; o__uncultured_bacterium; f__uncultured_bacterium; g__uncultured_bacterium; s__uncultured_bacterium
OTU143	16	26	20	5	13	17	48	37	27	68	29	12	13	17	1	6	7	0	16	1	16	25	12	6	k__Bacteria; p__Acidobacteria; c__Subgroup_6
OTU144	12	21	6	16	26	11	8	7	5	12	4	7	4	7	2	5	8	0	1	0	0	3	2	0	k__Bacteria; p__Acidobacteria; c__Blastocatellia_(Subgroup_4); o__Pyrinomonadales; f__Pyrinomonadaceae; g__RB41; Ambiguous_taxa
OTU145	19	6	1	184	4	4	0	37	2	2	1	8	1	0	5	1	0	38	0	1	0	1	0	1	k__Bacteria; p__Bacteroidetes; c__Bacteroidia; o__Flavobacteriales; f__Flavobacteriaceae; g__Capnocytophaga; s__uncultured_bacterium
OTU146	1	3	5	12	9	8	5	1	1	4	3	27	1	1	0	0	1	18	1	1	0	2	0	0	k__Bacteria; p__Proteobacteria; c__Gammaproteobacteria; o__Xanthomonadales; f__Xanthomonadaceae; g__uncultured; Ambiguous_taxa
OTU147	48	20	10	3	9	4	21	10	20	282	51	11	598	646	570	215	2487	32	876	315	517	6613	5278	147	k__Bacteria; p__Proteobacteria; c__Gammaproteobacteria; o__Betaproteobacteriales; f__Burkholderiaceae; g__Herbaspirillum; Ambiguous_taxa
OTU148	1	0	2	5	0	1	0	0	0	0	0	0	4	0	0	1	0	0	0	0	0	0	0	0	k__Bacteria; p__Bacteroidetes; c__Bacteroidia; o__Chitinophagales; f__Chitinophagaceae; g__uncultured
OTU149	1	1	1	1	2	1	1	1	0	0	0	0	0	0	0	1	1	2	1	0	0	1	0	0	k__Bacteria; p__Planctomycetes; c__Planctomycetacia; o__Pirellulales; f__Pirellulaceae; g__Pirellula; Ambiguous_taxa
OTU150	284	61	75	44	103	367	20	14	7	14	55	76	179	40	46	56	4	4	27	15	25	15	57	19	k__Bacteria; p__Bacteroidetes; c__Bacteroidia; o__Flavobacteriales; f__Flavobacteriaceae; g__Flavobacterium; s__Flavobacterium_columnare
OTU151	0	2	0	0	0	6	1	1	0	0	0	8	0	0	0	0	0	0	2	0	0	0	0	0	k__Bacteria; p__Planctomycetes; c__Planctomycetacia; o__Gemmatales; f__Gemmataceae; g__uncultured; s__uncultured_bacterium
OTU152	0	0	0	0	0	0	0	0	0	0	0	0	1	0	0	14	0	0	0	0	0	0	0	0	k__Bacteria; p__Proteobacteria
OTU153	3	16	3	4	10	16	7	5	0	9	6	9	2	1	7	0	3	3	0	3	2	1	2	0	k__Bacteria; p__Proteobacteria; c__Gammaproteobacteria; o__Betaproteobacteriales; f__SC-I-84; g__uncultured_bacterium; s__uncultured_bacterium
OTU154	0	0	0	0	0	0	0	0	1	0	0	0	0	0	0	0	0	0	0	0	0	0	0	0	k__Bacteria; p__Proteobacteria; c__Gammaproteobacteria; o__Diplorickettsiales; f__Diplorickettsiaceae; g__Aquicella
OTU155	8	13	14	30	23	25	12	9	15	18	7	14	9	7	15	7	7	23	5	16	10	13	10	13	k__Bacteria; p__Actinobacteria; c__Actinobacteria; o__Streptomycetales; f__Streptomycetaceae; g__Streptomyces; Ambiguous_taxa
OTU156	0	2	1	1	0	0	0	0	1	4	0	0	1	0	0	1	0	5	0	0	0	1	0	0	k__Bacteria; p__Firmicutes; c__Clostridia; o__Clostridiales; f__Ruminococcaceae
OTU157	111	101	198	186	277	304	158	105	22	92	56	11	9	27	1	119	15	5	31	64	113	28	13	117	k__Bacteria; p__Proteobacteria; c__Gammaproteobacteria; o__Betaproteobacteriales; f__Burkholderiaceae; g__Duganella; s__uncultured_bacterium
OTU158	84	68	57	59	71	74	74	60	40	62	31	7	69	74	24	40	49	0	31	44	85	90	53	17	k__Bacteria; p__Acidobacteria; c__Blastocatellia_(Subgroup_4); o__Blastocatellales; f__Blastocatellaceae; g__JGI_0001001-H03; s__uncultured_Acidobacteria_bacterium
OTU159	1276	579	858	624	371	187	407	409	84	478	124	114	54	29	27	7	10	20	27	7	44	164	144	67	k__Bacteria; p__Proteobacteria; c__Gammaproteobacteria; o__Pseudomonadales; f__Pseudomonadaceae; g__Pseudomonas
OTU160	11	11	14	15	15	10	2	6	4	4	1	1	4	0	2	5	3	4	1	0	1	0	1	0	k__Bacteria; p__Bacteroidetes; c__Bacteroidia; o__Cytophagales; f__Microscillaceae; g__uncultured
OTU161	16	6	20	9	12	31	8	14	9	22	7	115	11	13	2	7	2	25	10	4	17	23	17	9	k__Bacteria; p__Verrucomicrobia; c__Verrucomicrobiae; o__Chthoniobacterales; f__Xiphinematobacteraceae; g__Candidatus_Xiphinematobacter; s__uncultured_bacterium
OTU162	3	4	2	0	1	0	6	7	0	4	1	16	1	3	0	5	0	1	16	9	2	7	0	0	k__Bacteria; p__Proteobacteria; c__Deltaproteobacteria; o__Myxococcales; f__Polyangiaceae; g__Polyangium; Ambiguous_taxa
OTU163	0	1	0	0	1	1	2	2	1	2	1	1	0	1	0	0	1	0	2	0	2	3	2	2	k__Bacteria; p__Acidobacteria; c__Subgroup_6; o__uncultured_Acidobacteria_bacterium; f__uncultured_Acidobacteria_bacterium; g__uncultured_Acidobacteria_bacterium; s__uncultured_Acidobacteria_bacterium
OTU164	8	2	9	15	6	1	0	30	6	6	0	6	8	1	53	6	6	49	0	0	4	1	0	1	k__Bacteria; p__Firmicutes; c__Clostridia; o__Clostridiales; f__Lachnospiraceae; g__Lachnospiraceae_NK4A136_group; s__uncultured_bacterium
OTU165	0	2	0	0	1	1	2	0	1	1	2	2	25	44	6	13	56	0	12	5	5	20	17	7	k__Bacteria; p__Armatimonadetes; c__Fimbriimonadia; o__Fimbriimonadales; f__Fimbriimonadaceae; g__metagenome; s__metagenome
OTU166	1	3	0	4	0	2	1	6	2	5	0	5	0	1	21	2	5	7	0	0	0	0	0	0	k__Bacteria; p__Actinobacteria; c__Actinobacteria; o__Corynebacteriales; f__Corynebacteriaceae; g__Corynebacterium_1; s__uncultured_Corynebacterium_sp.
OTU167	1	1	3	1	2	0	0	1	0	0	0	0	0	0	0	0	0	0	0	0	0	0	0	0	k__Bacteria; p__Planctomycetes; c__Phycisphaerae; o__Phycisphaerales; f__Phycisphaeraceae; g__AKYG587; s__uncultured_bacterium
OTU168	0	2	1	0	0	5	1	1	0	0	0	8	0	2	0	2	2	0	0	0	3	0	0	0	k__Bacteria; p__Planctomycetes; c__Planctomycetacia; o__Gemmatales; f__Gemmataceae; g__Gemmata
OTU169	13	12	22	21	5	3	0	20	18	19	0	24	6	3	71	10	23	48	0	1	4	2	4	0	k__Bacteria; p__Proteobacteria; c__Gammaproteobacteria; o__Betaproteobacteriales; f__Rhodocyclaceae; g__Sulfuritalea; s__uncultured_Rhodocyclaceae_bacterium
OTU170	8449	204	318	220	49	20	37	115	13	207	70	168	3	3	0	0	0	6	2	1	6	2	0	0	k__Bacteria; p__Proteobacteria; c__Gammaproteobacteria; o__Betaproteobacteriales; f__Burkholderiaceae; g__Limnobacter; s__uncultured_beta_proteobacterium
OTU171	0	0	3	0	0	4	1	2	0	1	0	6	0	0	0	0	1	0	0	1	0	1	0	0	k__Bacteria; p__Proteobacteria; c__Alphaproteobacteria; o__uncultured; f__uncultured_Rhodospirillales_bacterium; g__uncultured_Rhodospirillales_bacterium; s__uncultured_Rhodospirillales_bacterium
OTU172	11	13	26	42	18	53	21	19	22	40	18	23	4	10	7	10	3	0	20	8	20	24	20	13	k__Bacteria; p__Chloroflexi; c__KD4-96; Ambiguous_taxa; Ambiguous_taxa; Ambiguous_taxa; Ambiguous_taxa
OTU173	2	6	6	2	8	11	8	4	4	6	5	4	1	2	0	2	0	1	2	1	4	3	4	1	k__Bacteria; p__Rokubacteria; c__NC10; o__Rokubacteriales; Ambiguous_taxa; Ambiguous_taxa; Ambiguous_taxa
OTU174	28	15	22	7	2	6	11	4	7	21	7	3	92	399	38	557	117	1	221	563	317	534	397	280	k__Bacteria; p__Proteobacteria; c__Alphaproteobacteria; o__Sphingomonadales; f__Sphingomonadaceae; g__Novosphingobium; Ambiguous_taxa
OTU175	1	2	1	6	1	5	3	8	4	7	1	14	4	2	0	9	43	6	5	3	3	1	2	3	k__Bacteria; p__Proteobacteria; c__Alphaproteobacteria; o__Reyranellales; f__Reyranellaceae; g__Reyranella; s__uncultured_bacterium
OTU176	3	97	150	12	11	0	2	40	64	104	133	11	4	1	22	39	7	15	0	11	8	0	0	0	k__Bacteria; p__Firmicutes; c__Clostridia; o__Clostridiales; f__Lachnospiraceae; g__Roseburia; s__uncultured_organism
OTU177	8	1	3	23	6	1	0	334	18	2	0	14	0	0	0	2	1	15	1	0	0	3	0	1	k__Bacteria; p__Proteobacteria; c__Gammaproteobacteria; o__Betaproteobacteriales; f__Neisseriaceae; g__Neisseria
OTU178	0	2	0	0	0	0	0	7	0	0	0	0	13	0	0	0	0	0	0	0	0	0	0	0	k__Bacteria; p__Proteobacteria; c__Gammaproteobacteria; o__Methylococcales
OTU179	0	0	1	0	0	0	0	0	0	0	0	0	3	0	0	1	2	0	0	0	0	0	0	0	k__Bacteria; p__Chloroflexi
OTU180	1	0	1	0	1	2	2	1	0	1	0	4	1	0	1	2	1	0	3	2	0	4	3	0	k__Bacteria; p__Chloroflexi; c__TK10; o__uncultured_Chloroflexi_bacterium; f__uncultured_Chloroflexi_bacterium; g__uncultured_Chloroflexi_bacterium; s__uncultured_Chloroflexi_bacterium
OTU181	84	26	35	58	58	11	28	24	15	23	8	223	4	14	10	9	5	71	12	7	6	14	1	12	k__Bacteria; p__Firmicutes; c__Bacilli; o__Bacillales; f__Bacillaceae; g__Bacillus; s__Bacillus_drentensis
OTU182	6	29	39	16	8	38	36	48	29	29	36	20	112	138	62	67	34	4	158	169	224	281	176	243	k__Bacteria; p__Proteobacteria; c__Alphaproteobacteria; o__Rhizobiales; f__Rhizobiaceae; g__Allorhizobium-Neorhizobium-Pararhizobium-Rhizobium
OTU183	11	31	53	42	31	72	77	46	21	57	29	61	17	11	33	12	32	50	17	6	19	26	33	14	k__Bacteria; p__Proteobacteria; c__Alphaproteobacteria; o__Dongiales; f__Dongiaceae; g__Dongia; s__uncultured_bacterium
OTU184	7	6	14	17	6	16	9	9	6	17	6	5	1	4	1	5	5	11	8	4	8	7	7	4	k__Bacteria; p__Actinobacteria; c__Thermoleophilia; o__Gaiellales; f__Gaiellaceae; g__Gaiella
OTU185	10	13	7	9	36	2	6	14	8	16	1	12	162	54	41	172	170	85	56	45	71	156	74	55	k__Bacteria; p__Proteobacteria; c__Gammaproteobacteria; o__Betaproteobacteriales; f__Burkholderiaceae; g__Ralstonia; Ambiguous_taxa
OTU186	0	2	1	0	0	3	4	0	0	3	1	2	0	2	0	0	0	0	0	0	0	1	1	0	k__Bacteria; p__Acidobacteria; c__Subgroup_6; o__uncultured_bacterium; f__uncultured_bacterium; g__uncultured_bacterium; s__uncultured_bacterium
OTU187	2	0	3	2	2	4	4	2	3	6	2	0	2	2	0	0	0	0	2	0	3	1	3	0	k__Bacteria; p__Acidobacteria; c__Blastocatellia_(Subgroup_4); o__DS-100; f__uncultured_bacterium; g__uncultured_bacterium; s__uncultured_bacterium
OTU188	9	4	11	56	11	2	7	26	11	3	4	18	1	1	11	4	6	56	0	1	1	4	0	7	k__Bacteria; p__Actinobacteria; c__Actinobacteria; o__Corynebacteriales; f__Corynebacteriaceae; g__Corynebacterium; s__uncultured_bacterium
OTU189	2	2	1	2	4	4	11	1	0	3	3	10	2	1	1	1	1	2	2	0	9	6	5	3	k__Bacteria; p__Chloroflexi; c__Anaerolineae; o__Ardenticatenales; f__uncultured; g__uncultured_bacterium; s__uncultured_bacterium
OTU190	40	67	77	53	62	6	7	63	55	51	12	22	18	9	95	22	103	108	1	6	5	6	2	3	k__Bacteria; p__Bacteroidetes; c__Bacteroidia; o__Bacteroidales; f__Muribaculaceae; g__uncultured_bacterium; s__uncultured_bacterium
OTU191	17	11	8	4	0	9	2	11	7	18	9	1	4	4	2	2	6	0	55	1	5	16	16	38	k__Bacteria; p__Bacteroidetes; c__Bacteroidia; o__Chitinophagales; f__Chitinophagaceae; g__Dinghuibacter; Ambiguous_taxa
OTU192	0	14	34	6	0	0	0	2	10	15	0	0	0	0	6	8	1	8	0	2	2	0	0	2	k__Bacteria; p__Bacteroidetes; c__Bacteroidia; o__Bacteroidales; f__Prevotellaceae; g__Prevotella_9; s__uncultured_bacterium
OTU193	9	12	30	32	16	26	19	23	14	34	12	20	7	8	9	4	11	36	2	1	4	6	5	0	k__Bacteria; p__Proteobacteria; c__Gammaproteobacteria; o__Betaproteobacteriales; f__Nitrosomonadaceae; g__Ellin6067
OTU194	1	1	0	0	1	0	0	0	0	1	1	1	0	0	1	3	2	0	0	1	0	0	0	0	k__Bacteria; p__Proteobacteria; c__Alphaproteobacteria; o__Rhizobiales; f__Xanthobacteraceae; g__Pseudolabrys; Ambiguous_taxa
OTU195	1	2	3	3	2	0	0	3	8	4	2	2	1	0	5	4	0	6	0	0	0	0	0	0	k__Bacteria; p__Firmicutes; c__Clostridia; o__Clostridiales; f__Ruminococcaceae; g__Ruminococcus_1; Ambiguous_taxa
OTU196	14	2	8	9	9	13	18	23	13	15	20	8	16	25	14	19	3	2	12	7	29	31	28	21	k__Bacteria; p__Actinobacteria; c__Actinobacteria; o__Propionibacteriales; f__Nocardioidaceae; g__Nocardioides
OTU197	4	5	8	5	4	9	4	5	1	5	8	2	0	0	7	1	14	75	3	0	1	1	0	3	k__Bacteria; p__Bacteroidetes; c__Bacteroidia; o__Cytophagales; f__Microscillaceae; g__uncultured
OTU198	4	11	11	10	19	3	3	2	3	20	11	0	0	1	1	1	4	2	1	1	0	1	0	0	k__Bacteria; p__Proteobacteria; c__Gammaproteobacteria; o__Betaproteobacteriales; f__Burkholderiaceae
OTU199	1	6	12	19	6	4	5	11	15	10	7	11	3	7	25	1	2	13	0	2	1	7	0	2	k__Bacteria; p__Actinobacteria; c__Actinobacteria; o__Pseudonocardiales; f__Pseudonocardiaceae; g__Lechevalieria; Ambiguous_taxa
OTU200	2	2	0	1	1	1	0	0	0	0	0	0	1	4	1	1	2	0	1	0	0	0	0	0	k__Bacteria; p__Chloroflexi; c__Chloroflexia; o__Chloroflexales; f__Chloroflexaceae; g__FFCH7168; s__uncultured_bacterium
OTU201	0	2	1	1	0	0	1	0	0	0	3	0	1	0	0	0	0	0	0	0	0	0	0	0	k__Bacteria; p__Chloroflexi; c__Chloroflexia; o__Chloroflexales; f__Roseiflexaceae; g__uncultured; s__uncultured_bacterium
OTU202	1	0	1	2	1	0	0	0	0	0	0	0	0	0	1	1	0	0	0	0	0	0	0	1	k__Bacteria; p__Verrucomicrobia; c__Verrucomicrobiae; o__Pedosphaerales; f__Pedosphaeraceae
OTU203	0	1	0	1	0	1	2	1	0	0	0	1	0	0	0	0	1	0	0	1	1	0	0	0	k__Bacteria; p__Proteobacteria; c__Deltaproteobacteria; o__Myxococcales; f__bacteriap25; g__uncultured_Syntrophobacterales_bacterium; s__uncultured_Syntrophobacterales_bacterium
OTU204	13	23	23	21	16	22	26	17	22	32	15	8	8	16	19	5	9	25	14	3	12	13	12	6	k__Bacteria; p__Proteobacteria; c__Alphaproteobacteria; o__Azospirillales; f__uncultured; g__uncultured_bacterium; s__uncultured_bacterium
OTU205	1	2	6	0	1	0	0	2	0	0	0	0	0	0	0	0	0	0	0	0	0	0	0	0	k__Bacteria; p__Armatimonadetes; c__uncultured; o__uncultured_bacterium; f__uncultured_bacterium; g__uncultured_bacterium; s__uncultured_bacterium
OTU206	2	1	2	0	1	5	0	0	0	1	0	9	0	1	0	0	5	1	0	0	0	0	2	1	k__Bacteria; p__Proteobacteria; c__Deltaproteobacteria; o__Myxococcales; f__Phaselicystidaceae; g__Phaselicystis; s__uncultured_Polyangiaceae_bacterium
OTU207	31	20	67	23	45	16	44	12	10	19	18	86	2248	5322	1623	1636	243	2127	1107	1225	1591	1882	1357	1765	k__Bacteria; p__Proteobacteria; c__Gammaproteobacteria; o__Pseudomonadales; f__Moraxellaceae; g__Acinetobacter; s__Acinetobacter_johnsonii
OTU208	12	16	28	29	27	32	31	56	20	47	34	8	7	4	26	9	20	120	8	3	13	9	3	4	k__Bacteria; p__Nitrospirae; c__Nitrospira; o__Nitrospirales; f__Nitrospiraceae; g__Nitrospira; s__uncultured_Nitrospira_sp.
OTU209	2	6	10	3	8	4	4	5	3	1	5	6	0	0	0	0	0	1	0	0	1	0	0	0	k__Bacteria; p__Proteobacteria; c__Deltaproteobacteria; o__Myxococcales; f__mle1-27
OTU210	10	1	5	5	1	5	4	8	0	4	1	15	11	4	6	17	38	3	14	2	16	10	5	19	k__Bacteria; p__Proteobacteria; c__Alphaproteobacteria; o__Reyranellales; f__Reyranellaceae; g__Reyranella; Ambiguous_taxa
OTU211	17	1	1	343	7	7	4	48	6	1	1	0	0	0	4	0	1	30	1	0	2	3	1	2	k__Bacteria; p__Bacteroidetes; c__Bacteroidia; o__Flavobacteriales; f__Flavobacteriaceae; g__Capnocytophaga; s__unidentified
OTU212	1	4	12	0	1	2	4	2	3	0	2	0	0	1	0	0	1	3	3	0	2	0	3	1	k__Bacteria; p__Proteobacteria; c__Alphaproteobacteria; o__Rhizobiales; f__Xanthobacteraceae; g__uncultured
OTU213	5	7	18	6	16	3	1	2	1	2	1	0	3	1	2	1	3	0	0	0	2	1	3	1	k__Bacteria; p__Armatimonadetes; c__Fimbriimonadia; o__Fimbriimonadales; f__Fimbriimonadaceae; g__uncultured_bacterium; s__uncultured_bacterium
OTU214	2	0	5	6	4	5	5	8	6	7	5	5	11	3	2	4	0	2	7	3	5	7	13	2	k__Bacteria; p__Actinobacteria; c__Actinobacteria; o__Propionibacteriales; f__Nocardioidaceae; g__Nocardioides
OTU215	0	8	3	1	1	7	3	4	5	3	1	25	1	1	0	0	0	0	3	4	3	1	2	0	k__Bacteria; p__Planctomycetes; c__Planctomycetacia; o__Gemmatales; f__Gemmataceae; g__Fimbriiglobus; s__uncultured_bacterium
OTU216	10	2	2	52	8	8	3	49	3	3	2	7	0	0	3	0	3	25	0	0	0	2	0	0	k__Bacteria; p__Epsilonbacteraeota; c__Campylobacteria; o__Campylobacterales; f__Campylobacteraceae; g__Campylobacter; s__Campylobacter_showae_CC57C
OTU217	3	3	3	0	4	8	3	4	4	11	7	8	3	1	2	4	1	2	14	7	1	2	4	11	k__Bacteria; p__Actinobacteria; c__Actinobacteria; o__Micrococcales; f__Cellulomonadaceae; g__Cellulomonas; Ambiguous_taxa
OTU218	1	9	14	4	11	7	2	4	4	5	7	0	0	2	0	1	0	0	0	3	2	0	0	0	k__Bacteria; p__Chloroflexi; c__Ktedonobacteria; o__C0119
OTU219	8	10	7	0	5	9	5	8	2	0	4	0	10	14	1	5	11	1	12	1	4	12	6	4	k__Bacteria; p__Acidobacteria; c__Blastocatellia_(Subgroup_4); o__Blastocatellales; f__Blastocatellaceae; g__Blastocatella; Ambiguous_taxa
OTU220	4	3	4	0	1	4	2	3	11	14	6	2	13	14	2	5	3	1	13	9	6	9	6	8	k__Bacteria; p__Proteobacteria; c__Gammaproteobacteria; o__Betaproteobacteriales; f__Burkholderiaceae
OTU221	0	0	3	0	0	0	0	0	0	0	0	0	1	0	0	0	0	0	0	0	0	0	0	0	k__Bacteria; p__Proteobacteria; c__Alphaproteobacteria; o__Rhodobacterales; f__Rhodobacteraceae; g__Rubellimicrobium
OTU222	25	45	40	77	126	25	10	13	11	12	8	74	0	1	1	2	1	6	0	0	3	0	1	0	k__Bacteria; p__Firmicutes; c__Bacilli; o__Bacillales; f__Bacillaceae; g__Bacillus; s__Bacillus_acidiceler
OTU223	1	8	23	4	21	19	25	12	10	22	14	6	3	1	3	2	2	0	4	4	2	8	10	7	k__Bacteria; p__Acidobacteria; c__Subgroup_6
OTU224	0	0	1	0	2	0	2	0	0	0	0	5	0	0	0	0	0	0	0	1	0	1	1	2	k__Bacteria; p__Actinobacteria; c__Acidimicrobiia; o__Microtrichales; f__Ilumatobacteraceae; g__uncultured; s__uncultured_bacterium
OTU225	2	1	3	0	0	0	1	1	3	1	1	6	0	2	0	0	3	0	2	0	1	2	2	1	k__Bacteria; p__Planctomycetes; c__Planctomycetacia; o__Pirellulales; f__Pirellulaceae; g__Pirellula; s__uncultured_bacterium
OTU226	0	0	0	0	0	0	0	0	0	0	0	0	0	0	0	0	0	0	0	0	0	1	0	1	k__Bacteria; p__Planctomycetes; c__Planctomycetacia; o__Pirellulales; f__Pirellulaceae; g__Pir4_lineage
OTU227	0	1	0	0	0	0	0	0	0	0	0	0	0	0	0	2	0	0	0	2	1	0	1	0	k__Bacteria; p__Proteobacteria; c__Gammaproteobacteria; o__Betaproteobacteriales; f__Burkholderiaceae
OTU228	12	12	9	5	19	87	23	6	27	36	41	9	10	28	7	36	12	3	3	30	23	26	30	3	k__Bacteria; p__Proteobacteria; c__Gammaproteobacteria; o__Xanthomonadales; f__Xanthomonadaceae; g__Lysobacter; Ambiguous_taxa
OTU229	9	2	8	2	1	6	4	4	1	1	2	0	7	2	1	13	10	0	2	1	5	4	1	0	k__Bacteria; p__Bacteroidetes; c__Bacteroidia; o__Chitinophagales; f__Chitinophagaceae; g__Dinghuibacter; s__uncultured_bacterium
OTU230	9	7	20	9	20	10	6	1	1	0	0	0	9	5	2	3	3	0	3	1	1	0	7	0	k__Bacteria; p__Acidobacteria; c__Blastocatellia_(Subgroup_4); o__Pyrinomonadales; f__Pyrinomonadaceae; g__RB41; Ambiguous_taxa
OTU231	20	34	17	54	2	16	34	46	6	70	66	13	305	523	99	245	224	7	235	322	469	509	286	180	k__Bacteria; p__Proteobacteria; c__Alphaproteobacteria; o__Caulobacterales; f__Caulobacteraceae; g__Caulobacter; s__uncultured_bacterium
OTU232	18	28	32	20	18	28	18	21	14	32	26	29	13	8	3	3	1	3	7	4	10	23	20	5	k__Bacteria; p__Acidobacteria; c__Subgroup_6; o__uncultured_bacterium; f__uncultured_bacterium; g__uncultured_bacterium; s__uncultured_bacterium
OTU233	0	2	3	8	29	0	1	0	3	3	0	2	1	0	1	2	1	14	0	0	0	1	0	2	k__Bacteria; p__Proteobacteria; c__Alphaproteobacteria; o__Elsterales; f__uncultured; g__uncultured_forest_soil_bacterium; s__uncultured_forest_soil_bacterium
OTU234	0	0	2	2	0	2	1	0	1	2	1	1	2	1	3	0	2	5	0	1	1	1	1	0	k__Bacteria; p__Actinobacteria; c__Thermoleophilia; o__Gaiellales; f__uncultured; g__uncultured_bacterium; s__uncultured_bacterium
OTU235	189	15	2	7	9	16	24	20	7	28	8	13	7	4	7	4	1	41	14	3	11	8	32	18	k__Bacteria; p__Bacteroidetes; c__Bacteroidia; o__Cytophagales; f__Hymenobacteraceae; g__Adhaeribacter; Ambiguous_taxa
OTU236	1	49	51	13	1	0	3	0	37	28	0	11	7	2	90	25	10	7	0	3	3	0	0	1	k__Bacteria; p__Bacteroidetes; c__Bacteroidia; o__Bacteroidales; f__Prevotellaceae; g__Prevotella_9; s__uncultured_bacterium
OTU237	28	15	24	10	11	14	8	12	5	9	8	4	6	12	0	5	234	0	10	0	3	6	7	0	k__Bacteria; p__Verrucomicrobia; c__Verrucomicrobiae; o__Chthoniobacterales; f__Chthoniobacteraceae; g__Chthoniobacter; Ambiguous_taxa
OTU238	17	13	14	2	14	16	18	16	3	14	3	4	8	4	16	2	12	6	10	4	6	4	2	9	k__Bacteria; p__Proteobacteria; c__Gammaproteobacteria; o__Xanthomonadales; f__Xanthomonadaceae; g__Arenimonas; s__uncultured_bacterium
OTU239	117	32	33	232	71	414	102	40	147	270	123	19	86	43	19	46	6	4	29	32	44	84	139	21	k__Bacteria; p__Proteobacteria; c__Gammaproteobacteria; o__Betaproteobacteriales; f__Burkholderiaceae; g__Variovorax; s__Variovorax_paradoxus
OTU240	13	0	1	0	0	0	0	2	0	0	0	0	2	13	0	0	0	5	0	0	0	0	0	0	k__Bacteria; p__Bacteroidetes; c__Bacteroidia; o__Flavobacteriales; f__Flavobacteriaceae; g__Flavobacterium; Ambiguous_taxa
OTU241	1	12	8	10	5	6	15	6	12	16	6	13	18	3	6	2	2	6	5	6	7	11	10	5	k__Bacteria; p__Proteobacteria; c__Alphaproteobacteria; o__Rhizobiales; f__Rhizobiaceae; g__Ensifer; s__Ensifer_meliloti
OTU242	1	8	4	3	3	5	2	5	7	3	2	0	2	8	2	1	3	13	0	0	2	1	1	0	k__Bacteria; p__Proteobacteria; c__Gammaproteobacteria; o__Steroidobacterales; f__Steroidobacteraceae; g__Steroidobacter
OTU243	1	5	6	4	1	9	6	4	7	10	6	26	2	0	0	2	0	0	0	2	1	1	2	0	k__Bacteria; p__Planctomycetes; c__Planctomycetacia; o__Gemmatales; f__Gemmataceae; g__uncultured; s__uncultured_soil_bacterium
OTU244	4	3	9	4	3	1	2	2	4	3	0	0	0	1	0	2	0	0	0	1	5	1	0	0	k__Bacteria; p__GAL15; c__uncultured_bacterium; o__uncultured_bacterium; f__uncultured_bacterium; g__uncultured_bacterium; s__uncultured_bacterium
OTU245	1	34	41	2	0	0	26	0	18	39	1	0	4	0	7	17	0	1	0	4	12	0	1	0	k__Bacteria; p__Bacteroidetes; c__Bacteroidia; o__Bacteroidales; f__Prevotellaceae; g__Prevotella_9; s__uncultured_bacterium
OTU246	19	4	5	0	0	7	1	2	2	0	1	0	5	2	0	16	6	1	0	1	2	3	1	0	k__Bacteria; p__Bacteroidetes; c__Bacteroidia; o__Chitinophagales; f__Chitinophagaceae; g__Niabella
OTU247	4	6	2	5	1	0	0	0	2	8	1	0	0	0	4	0	11	13	0	0	0	1	1	0	k__Bacteria; p__Bacteroidetes; c__Bacteroidia; o__Bacteroidales; f__Muribaculaceae; Ambiguous_taxa; Ambiguous_taxa
OTU248	6	47	67	14	11	3	0	18	40	76	3	12	2	3	55	20	60	75	0	4	2	1	0	3	k__Bacteria; p__Bacteroidetes; c__Bacteroidia; o__Bacteroidales; f__Muribaculaceae; g__uncultured_bacterium; s__uncultured_bacterium
OTU249	0	4	4	1	10	3	1	0	0	0	0	0	2	0	0	0	0	0	0	0	2	0	0	0	k__Bacteria; p__Acidobacteria; c__Blastocatellia_(Subgroup_4); o__11-24; f__uncultured_Acidobacteria_bacterium; g__uncultured_Acidobacteria_bacterium; s__uncultured_Acidobacteria_bacterium
OTU250	15	19	11	15	21	7	11	11	4	4	1	2	3	9	6	6	6	6	7	3	6	9	2	0	k__Bacteria; p__Proteobacteria; c__Alphaproteobacteria; o__Sphingomonadales; f__Sphingomonadaceae; g__Sphingomonas; s__uncultured_Sphingomonadaceae_bacterium
OTU251	142	103	87	87	124	71	66	58	66	101	51	6	55	67	14	14	11	3	68	20	38	70	51	19	k__Bacteria; p__Proteobacteria; c__Alphaproteobacteria; o__Sphingomonadales; f__Sphingomonadaceae; g__Sphingomonas; s__uncultured_Sphingomonadaceae_bacterium
OTU252	20	24	51	28	22	51	38	41	26	51	25	21	8	15	12	9	4	17	14	12	22	24	30	16	k__Bacteria; p__Actinobacteria; c__Thermoleophilia; o__Solirubrobacterales; f__Solirubrobacteraceae; g__Solirubrobacter; Ambiguous_taxa
OTU253	47	92	6	0	6	0	63	52	8	35	30	16	13	2	85	9	48	16	46	140	120	44	67	56	k__Bacteria; p__Bacteroidetes; c__Bacteroidia; o__Flavobacteriales; f__Flavobacteriaceae; g__Flavobacterium
OTU254	2	11	22	32	6	15	13	12	10	26	2	8	4	1	4	13	1	30	1	5	6	2	4	3	k__Bacteria; p__Actinobacteria; c__Thermoleophilia; o__Gaiellales; f__Gaiellaceae; g__Gaiella; Ambiguous_taxa
OTU255	33	3	30	646	21	16	0	227	23	3	3	18	1	1	3	6	5	111	0	1	3	8	2	2	k__Bacteria; p__Bacteroidetes; c__Bacteroidia; o__Bacteroidales; f__Prevotellaceae; g__Prevotella; s__uncultured_Prevotella_sp.
OTU256	0	0	1	0	0	0	2	0	0	0	0	0	0	0	0	0	4	0	0	0	0	0	0	0	k__Bacteria; p__Planctomycetes; c__Planctomycetacia; o__Gemmatales; f__Gemmataceae; g__Gemmata; s__uncultured_soil_bacterium
OTU257	0	12	21	3	6	0	22	86	11	11	0	2	0	0	12	8	4	12	0	0	0	0	0	1	k__Bacteria; p__Fusobacteria; c__Fusobacteriia; o__Fusobacteriales; f__Fusobacteriaceae; g__Fusobacterium; Ambiguous_taxa
OTU258	3	6	3	10	11	26	7	4	15	6	2	0	9	14	7	22	8	2	12	9	10	15	20	14	k__Bacteria; p__Actinobacteria; c__Actinobacteria; o__Propionibacteriales; f__Nocardioidaceae; g__Nocardioides; Ambiguous_taxa
OTU259	4	7	8	6	7	4	20	14	4	24	10	2	3	5	1	0	1	0	4	3	10	8	7	2	k__Bacteria; p__Planctomycetes; c__Phycisphaerae; o__Tepidisphaerales; f__WD2101_soil_group; Ambiguous_taxa; Ambiguous_taxa
OTU260	1	0	0	0	1	2	0	0	3	2	0	0	2	2	1	1	0	0	1	7	1	3	1	0	k__Bacteria; p__Proteobacteria; c__Alphaproteobacteria; o__Sphingomonadales; f__Sphingomonadaceae; g__Sphingomonas
OTU261	7	15	11	25	8	20	17	11	9	13	6	43	4	6	6	5	4	7	9	3	18	16	9	6	k__Bacteria; p__Chloroflexi; c__Chloroflexia; o__Thermomicrobiales; f__JG30-KF-CM45; g__uncultured_Chloroflexi_bacterium; s__uncultured_Chloroflexi_bacterium
OTU262	5	2	3	3	1	4	5	1	0	6	3	1	2	0	3	0	2	5	0	2	0	2	1	0	k__Bacteria; p__Bacteroidetes; c__Bacteroidia; o__Chitinophagales; f__Chitinophagaceae; g__Niastella; Ambiguous_taxa
OTU263	6	10	10	11	11	15	8	6	4	1	3	11	8	3	8	8	3	4	7	4	7	5	10	6	k__Bacteria; p__Proteobacteria; c__Alphaproteobacteria; o__Rhizobiales; f__Beijerinckiaceae; g__Microvirga
OTU264	49	23	52	39	40	66	25	11	9	27	13	15	14	5	7	13	31	1	5	4	8	14	4	4	k__Bacteria; p__Proteobacteria; c__Alphaproteobacteria; o__Caulobacterales; f__Caulobacteraceae; g__Phenylobacterium; s__uncultured_bacterium
OTU265	2	1	2	0	4	1	0	3	2	2	2	0	0	0	0	0	0	0	0	0	1	1	0	0	k__Bacteria; p__Verrucomicrobia; c__Verrucomicrobiae; o__Pedosphaerales; f__Pedosphaeraceae; g__uncultured_bacterium; s__uncultured_bacterium
OTU266	0	0	2	0	0	1	2	0	0	0	0	5	0	0	0	2	0	0	0	0	0	0	0	0	k__Bacteria; p__Deinococcus-Thermus; c__Deinococci; o__Deinococcales; f__Deinococcaceae; g__Deinococcus; Ambiguous_taxa
OTU267	2	7	10	8	3	21	5	5	7	11	0	11	3	3	3	8	0	5	1	2	4	6	6	1	k__Bacteria; p__Actinobacteria; c__Thermoleophilia; o__Solirubrobacterales; f__67-14
OTU268	2	13	6	6	12	13	8	6	2	9	3	4	2	1	2	2	4	11	0	2	1	3	6	3	k__Bacteria; p__Proteobacteria; c__Gammaproteobacteria; o__Betaproteobacteriales; f__Nitrosomonadaceae; g__mle1-7; s__uncultured_bacterium
OTU269	2	7	5	1	3	1	5	3	2	2	0	1	2	0	0	0	0	0	0	1	2	0	2	0	k__Bacteria; p__Chloroflexi; c__OLB14; Ambiguous_taxa; Ambiguous_taxa; Ambiguous_taxa; Ambiguous_taxa
OTU270	2	4	3	1	4	8	2	0	1	0	0	0	1	0	1	0	0	0	1	0	2	0	0	0	k__Bacteria; p__Proteobacteria; c__Alphaproteobacteria; o__Sphingomonadales; f__Sphingomonadaceae; g__Novosphingobium; s__uncultured_Sphingobium_sp.
OTU271	39	21	12	9	46	30	10	11	9	13	5	0	8	10	3	8	4	0	5	3	13	14	7	4	k__Bacteria; p__Acidobacteria; c__Blastocatellia_(Subgroup_4); o__Blastocatellales; f__Blastocatellaceae
OTU272	3	11	1	4	7	1	4	2	0	0	0	0	7	2	0	0	0	0	2	1	1	1	1	1	k__Bacteria; p__Planctomycetes; c__Phycisphaerae; o__Tepidisphaerales; f__WD2101_soil_group; g__uncultured_bacterium; s__uncultured_bacterium
OTU273	0	0	3	2	8	1	254	3	3	2	0	11	0	0	1	0	0	5	0	1	0	1	0	0	k__Bacteria; p__Firmicutes; c__Negativicutes; o__Selenomonadales; f__Veillonellaceae; g__Megamonas; s__uncultured_bacterium
OTU274	1	9	7	11	6	7	7	5	2	8	7	17	1	2	1	5	3	0	0	1	1	5	9	1	k__Bacteria; p__Rokubacteria; c__NC10; o__Rokubacteriales; f__uncultured_bacterium; g__uncultured_bacterium; s__uncultured_bacterium
OTU275	1	9	9	6	7	8	2	2	1	1	2	3	6	2	0	5	6	0	2	1	5	7	5	1	k__Bacteria; p__Chloroflexi; c__Chloroflexia; o__Chloroflexales; f__Roseiflexaceae; g__uncultured; s__uncultured_soil_bacterium
OTU276	14	23	12	57	3	45	28	25	42	71	41	55	0	1	4	3	1	0	8	1	7	15	10	9	k__Bacteria; p__Actinobacteria; c__Actinobacteria; o__Micrococcales; f__Microbacteriaceae; g__Agromyces; Ambiguous_taxa
OTU277	0	2	3	0	1	1	0	0	1	5	1	0	0	3	0	0	3	0	0	0	0	0	0	0	k__Bacteria; p__Acidobacteria; c__Acidobacteriia; o__Solibacterales; f__Solibacteraceae_(Subgroup_3); g__Bryobacter; Ambiguous_taxa
OTU278	7	6	7	5	1	12	2	4	0	4	7	4	2	0	0	1	0	0	0	0	4	1	3	1	k__Bacteria; p__Acidobacteria; c__Subgroup_25; o__uncultured_Acidobacteria_bacterium; f__uncultured_Acidobacteria_bacterium; g__uncultured_Acidobacteria_bacterium; s__uncultured_Acidobacteria_bacterium
OTU279	0	0	0	1	0	0	0	0	0	0	0	2	0	0	0	0	0	0	0	0	0	0	0	0	k__Bacteria; p__Chloroflexi; c__Anaerolineae; o__RBG-13-54-9; f__uncultured_bacterium_UASB_TL14; g__uncultured_bacterium_UASB_TL14; s__uncultured_bacterium_UASB_TL14
OTU280	0	0	0	0	0	3	1	1	0	0	0	0	0	0	0	0	0	0	0	0	0	0	0	0	k__Bacteria; p__Planctomycetes; c__Planctomycetacia; o__Isosphaerales; f__Isosphaeraceae; g__uncultured; s__uncultured_Singulisphaera_sp.
OTU281	0	3	1	1	1	0	2	1	0	3	0	2	1	1	0	0	0	0	0	0	0	3	1	0	k__Bacteria; p__Gemmatimonadetes; c__S0134_terrestrial_group; o__uncultured_bacterium; f__uncultured_bacterium; g__uncultured_bacterium; s__uncultured_bacterium
OTU282	5	9	16	8	5	14	7	3	9	15	10	39	1	3	19	4	7	12	5	2	8	6	4	4	k__Bacteria; p__Proteobacteria; c__Alphaproteobacteria; o__Rhizobiales; f__Xanthobacteraceae; g__uncultured
OTU283	11	9	13	7	10	8	1	1	1	0	0	0	1	2	0	0	0	0	1	0	2	0	0	1	k__Bacteria; p__Proteobacteria; c__Alphaproteobacteria; o__Rhodobacterales; f__Rhodobacteraceae; g__Rubellimicrobium; s__uncultured_bacterium
OTU284	7	9	8	2	4	19	11	9	3	7	4	0	4	9	2	8	8	2	7	4	9	6	8	1	k__Bacteria; p__Proteobacteria; c__Alphaproteobacteria; o__Sphingomonadales; f__Sphingomonadaceae; g__Sphingomonas; Ambiguous_taxa
OTU285	39	9	5	10	18	25	8	12	2	1	0	0	102	31	20	55	4	0	17	7	17	40	7	3	k__Bacteria; p__Proteobacteria; c__Gammaproteobacteria; o__Xanthomonadales; f__Xanthomonadaceae; g__Pseudoxanthomonas; s__uncultured_bacterium
OTU286	56	16	11	1	39	8	17	13	1	10	4	1	4	11	17	4	0	12	0	4	12	2	8	1	k__Bacteria; p__Bacteroidetes; c__Bacteroidia; o__Cytophagales; f__Hymenobacteraceae; g__Pontibacter; s__uncultured_soil_bacterium
OTU287	0	0	2	0	0	2	0	0	0	0	0	1	1	0	2	0	1	1	0	0	1	0	0	0	k__Bacteria; p__Bacteroidetes; c__Bacteroidia; o__Cytophagales; f__Microscillaceae; g__uncultured; s__uncultured_soil_bacterium
OTU288	4	4	12	0	7	18	10	7	5	5	3	6	5	8	0	2	0	0	2	2	8	6	6	0	k__Bacteria; p__Acidobacteria; c__Subgroup_17; o__uncultured_bacterium; f__uncultured_bacterium; g__uncultured_bacterium; s__uncultured_bacterium
OTU289	0	3	2	1	0	1	1	0	0	3	2	0	0	1	0	0	0	0	1	1	0	0	0	0	k__Bacteria; p__Bacteroidetes; c__Bacteroidia; o__Chitinophagales; f__Chitinophagaceae; g__Chitinophaga; Ambiguous_taxa
OTU290	53	85	100	211	56	178	80	82	98	159	89	198	26	26	20	35	3	8	42	13	44	66	63	53	k__Bacteria; p__Actinobacteria; c__Actinobacteria; o__Micrococcales; f__Microbacteriaceae; g__Agromyces; Ambiguous_taxa
OTU291	1	18	20	8	4	10	10	12	16	26	3	7	1	2	4	7	8	6	3	3	9	12	6	4	k__Bacteria; p__Actinobacteria; c__Thermoleophilia; o__Gaiellales; f__uncultured; g__uncultured_bacterium; s__uncultured_bacterium
OTU292	5	7	12	8	6	6	4	1	0	2	1	0	3	1	1	1	2	0	2	1	3	2	1	0	k__Bacteria; p__Bacteroidetes; c__Bacteroidia; o__Chitinophagales; f__Chitinophagaceae; g__Dinghuibacter; s__uncultured_bacterium
OTU293	0	0	0	0	3	1	1	0	0	1	2	1	0	0	0	0	0	0	0	0	0	1	0	0	k__Bacteria; p__Proteobacteria; c__Alphaproteobacteria; o__Acetobacterales; f__Acetobacteraceae; g__Roseomonas; s__metagenome
OTU294	13	17	51	16	28	12	17	14	11	39	17	4	9	5	2	2	7	3	10	5	11	12	14	0	k__Bacteria; p__Acidobacteria; c__Blastocatellia_(Subgroup_4); o__Pyrinomonadales; f__Pyrinomonadaceae; g__RB41; Ambiguous_taxa
OTU295	0	0	0	0	9	2	0	0	0	0	0	2	0	0	0	2	0	0	0	0	0	0	0	0	k__Bacteria; p__Proteobacteria; c__Alphaproteobacteria; o__Rickettsiales; f__Mitochondria; g__Polypodium_aureum; s__Polypodium_aureum
OTU296	29	4	6	6	7	6	7	4	0	9	0	2	4	2	0	3	1	0	0	0	0	2	9	0	k__Bacteria; p__Verrucomicrobia; c__Verrucomicrobiae; o__Chthoniobacterales; f__Chthoniobacteraceae; g__Candidatus_Udaeobacter
OTU297	65	37	31	7	12	68	6	9	28	32	25	6	9	8	3	112	6	0	5	20	10	10	4	30	k__Bacteria; p__Proteobacteria; c__Gammaproteobacteria; o__Betaproteobacteriales; f__Burkholderiaceae
OTU298	11	47	50	105	42	88	65	71	68	119	58	278	8	15	4	13	3	5	16	22	20	47	53	17	k__Bacteria; p__Actinobacteria; c__Actinobacteria; o__Micrococcales; f__Microbacteriaceae; g__Agromyces; Ambiguous_taxa
OTU299	19	25	30	17	38	37	10	4	3	4	3	12	12	9	3	8	2	0	5	2	5	2	2	1	k__Bacteria; p__Acidobacteria; c__Blastocatellia_(Subgroup_4); o__Pyrinomonadales; f__Pyrinomonadaceae; g__RB41; s__uncultured_Acidobacteria_bacterium
OTU300	0	0	0	2	1	3	2	0	1	0	0	0	0	1	0	0	1	5	0	0	1	0	0	0	k__Bacteria; p__Bacteroidetes; c__Bacteroidia; o__Sphingobacteriales; f__AKYH767; g__uncultured_bacterium; s__uncultured_bacterium
OTU301	55	75	88	171	70	231	47	50	34	97	54	35	289	292	187	206	66	13	220	88	236	882	630	603	k__Bacteria; p__Proteobacteria; c__Alphaproteobacteria; o__Rhizobiales; f__Rhizobiaceae; g__Shinella
OTU302	5	3	4	1	1	1	3	0	0	2	0	0	3	0	0	0	1	0	1	1	1	1	2	3	k__Bacteria; p__Planctomycetes; c__Phycisphaerae; o__Tepidisphaerales; f__WD2101_soil_group
OTU303	1	0	1	0	0	1	0	1	0	0	1	0	0	0	0	0	0	2	0	0	0	0	0	1	k__Bacteria; p__Firmicutes; c__Clostridia; o__Clostridiales; f__Lachnospiraceae; g__uncultured; Ambiguous_taxa
OTU304	13	12	23	20	13	25	35	12	10	42	22	6	7	3	2	4	5	0	10	3	14	9	16	6	k__Bacteria; p__Acidobacteria; c__Subgroup_6; o__uncultured_Holophaga_sp.; f__uncultured_Holophaga_sp.; g__uncultured_Holophaga_sp.; s__uncultured_Holophaga_sp.
OTU305	21	4	0	1	1	4	1	0	0	0	0	0	0	2	0	0	0	0	0	0	0	0	0	0	k__Bacteria; p__Bacteroidetes; c__Bacteroidia; o__Chitinophagales; f__Chitinophagaceae; g__Flavisolibacter; s__uncultured_Bacteroidetes_bacterium
OTU306	0	0	0	0	1	0	0	0	0	0	0	3	0	4	0	0	2	0	2	0	0	1	6	0	k__Bacteria; p__Actinobacteria; c__Actinobacteria; o__Streptosporangiales; f__Thermomonosporaceae; g__Actinocorallia; Ambiguous_taxa
OTU307	0	2	1	15	2	0	0	0	0	0	0	0	1	0	0	0	0	0	0	0	0	0	0	2	k__Bacteria; p__Patescibacteria; c__Saccharimonadia; o__Saccharimonadales
OTU308	25	47	107	21	85	46	21	10	9	19	20	7	56	73	51	48	7	3	22	225	39	77	44	112	k__Bacteria; p__Proteobacteria; c__Gammaproteobacteria; o__Betaproteobacteriales; f__Burkholderiaceae; g__Massilia; Ambiguous_taxa
OTU309	6	11	7	10	7	3	6	4	5	8	6	7	0	0	4	0	4	10	0	0	3	2	4	0	k__Bacteria; p__Proteobacteria; c__Gammaproteobacteria; o__Betaproteobacteriales; f__Burkholderiaceae
OTU310	5	13	18	11	15	16	24	16	10	19	9	5	8	6	2	1	0	3	9	2	11	12	6	4	k__Bacteria; p__Acidobacteria; c__Subgroup_6; o__uncultured_Acidobacteria_bacterium; f__uncultured_Acidobacteria_bacterium; g__uncultured_Acidobacteria_bacterium; s__uncultured_Acidobacteria_bacterium
OTU311	0	4	3	3	9	3	0	0	0	0	0	0	1	1	1	1	2	0	0	0	0	0	0	0	k__Bacteria; p__Acidobacteria; c__Blastocatellia_(Subgroup_4); o__Blastocatellales; f__Blastocatellaceae; g__JGI_0001001-H03; s__uncultured_bacterium
OTU312	5	9	20	1	0	2	15	2	2	4	2	0	9	2	0	1	4	5	0	10	17	2	0	4	k__Bacteria; p__Bacteroidetes; c__Bacteroidia; o__Bacteroidales; f__Prevotellaceae; g__Prevotella_1; s__uncultured_bacterium
OTU313	3	1	0	1	4	5	2	8	1	4	1	0	4	1	1	1	8	0	1	5	5	4	2	0	k__Bacteria; p__Acidobacteria; c__Blastocatellia_(Subgroup_4); o__Blastocatellales; f__Blastocatellaceae; g__Blastocatella; Ambiguous_taxa
OTU314	55	47	158	5	6	5	0	5	1	5	15	4	2	0	0	0	2	0	1	0	5	1	3	0	k__Bacteria; p__Patescibacteria; c__Saccharimonadia; o__Saccharimonadales
OTU315	3	6	7	4	6	6	10	7	5	9	3	1	0	0	0	3	1	0	1	0	6	2	1	1	k__Bacteria; p__Gemmatimonadetes; c__Gemmatimonadetes; o__Gemmatimonadales; f__Gemmatimonadaceae; g__Gemmatimonas; s__uncultured_soil_bacterium
OTU316	17	8	22	17	17	30	55	23	19	53	25	39	2	4	1	1	4	2	7	2	19	13	17	3	k__Bacteria; p__Acidobacteria; c__Subgroup_6; o__uncultured_Holophagae_bacterium; f__uncultured_Holophagae_bacterium; g__uncultured_Holophagae_bacterium; s__uncultured_Holophagae_bacterium
OTU317	1	0	0	1	0	1	1	0	0	1	0	2	0	0	0	0	1	3	1	0	0	0	2	0	k__Bacteria; p__Actinobacteria; c__Acidimicrobiia; o__Microtrichales; f__Ilumatobacteraceae; g__CL500-29_marine_group; Ambiguous_taxa
OTU318	3	3	6	3	8	5	4	3	3	3	7	0	1	2	1	0	0	0	2	0	1	1	1	0	k__Bacteria; p__Latescibacteria; c__uncultured_soil_bacterium; o__uncultured_soil_bacterium; f__uncultured_soil_bacterium; g__uncultured_soil_bacterium; s__uncultured_soil_bacterium
OTU319	12	6	5	8	5	3	4	10	2	7	0	0	6	4	12	1	5	1	2	3	8	1	2	1	k__Bacteria; p__Bacteroidetes; c__Bacteroidia; o__Sphingobacteriales; f__AKYH767; g__uncultured_bacterium; s__uncultured_bacterium
OTU320	11	13	24	13	25	6	5	0	3	2	1	0	3	4	2	4	4	4	0	0	2	0	0	0	k__Bacteria; p__Bacteroidetes; c__Bacteroidia; o__Chitinophagales; f__Chitinophagaceae; g__Terrimonas; Ambiguous_taxa
OTU321	13	9	5	3	2	9	4	4	2	8	7	0	13	8	7	2	10	0	17	2	10	16	52	3	k__Bacteria; p__Proteobacteria; c__Alphaproteobacteria; o__Caulobacterales; f__Caulobacteraceae; g__Caulobacter; Ambiguous_taxa
OTU322	0	2	0	0	0	0	1	1	0	0	0	0	2	0	0	0	1	0	2	1	2	2	1	0	k__Bacteria; p__Bacteroidetes; c__Bacteroidia; o__Chitinophagales; f__Chitinophagaceae; g__uncultured; s__metagenome
OTU323	3	4	3	4	4	3	3	1	4	7	3	3	0	3	0	1	1	6	5	1	2	3	8	4	k__Bacteria; p__Actinobacteria; c__Acidimicrobiia; o__Microtrichales; f__Ilumatobacteraceae; g__uncultured; Ambiguous_taxa
OTU324	1	2	8	0	3	2	3	1	0	4	3	7	0	1	0	1	1	2	0	2	1	0	0	0	k__Bacteria; p__Entotheonellaeota; c__Entotheonellia; o__Entotheonellales; f__Entotheonellaceae; g__uncultured_bacterium; s__uncultured_bacterium
OTU325	0	2	4	2	3	0	0	1	1	0	0	1	0	0	2	0	1	0	0	0	0	0	0	0	k__Bacteria; p__Bacteroidetes; c__Ignavibacteria; o__OPB56; f__uncultured_bacterium_0319-6E22; g__uncultured_bacterium_0319-6E22; s__uncultured_bacterium_0319-6E22
OTU326	8	56	71	25	14	2	102	108	35	79	126	61	2	0	22	33	15	51	1	2	5	2	1	1	k__Bacteria; p__Bacteroidetes; c__Bacteroidia; o__Bacteroidales; f__Bacteroidaceae; g__Bacteroides
OTU327	1	0	1	2	1	1	3	0	2	0	2	11	2	2	0	1	4	0	7	1	1	3	3	1	k__Bacteria; p__Planctomycetes; c__Planctomycetacia; o__Planctomycetales; f__Rubinisphaeraceae; g__SH-PL14; s__uncultured_bacterium
OTU328	0	0	3	1	0	2	0	0	0	0	0	3	0	0	0	0	0	0	0	0	0	0	0	0	k__Bacteria; p__Chloroflexi; c__Chloroflexia
OTU329	0	0	0	0	0	0	0	0	0	0	0	1	0	0	0	0	0	0	0	0	0	0	0	0	k__Bacteria; p__Planctomycetes; c__Planctomycetacia; o__Gemmatales; f__Gemmataceae; g__uncultured
OTU330	7	9	4	2	6	11	28	6	12	13	11	46	3	5	1	3	5	0	10	3	12	19	16	5	k__Bacteria; p__Planctomycetes; c__Planctomycetacia; o__Pirellulales; f__Pirellulaceae; g__Pir4_lineage; s__uncultured_Planctomycetaceae_bacterium
OTU331	1	1	15	6	4	3	5	4	4	2	3	4	0	2	18	1	0	34	1	0	4	1	4	0	k__Bacteria; p__Gemmatimonadetes; c__S0134_terrestrial_group; o__uncultured_bacterium; f__uncultured_bacterium; g__uncultured_bacterium; s__uncultured_bacterium
OTU332	0	3	1	0	3	1	0	1	0	4	0	0	2	1	2	0	1	0	0	0	2	0	0	0	k__Bacteria; p__Gemmatimonadetes; c__Longimicrobia; o__Longimicrobiales; f__Longimicrobiaceae
OTU333	3	8	10	6	12	8	2	6	0	10	1	0	0	0	0	2	0	0	0	4	0	0	0	0	k__Bacteria
OTU334	0	1	0	1	0	0	0	0	0	0	0	0	0	0	0	0	0	12	0	0	0	0	0	0	k__Bacteria; p__Proteobacteria; c__Gammaproteobacteria; o__Pseudomonadales; f__Moraxellaceae; g__Permianibacter; s__uncultured_bacterium
OTU335	2	5	4	4	5	3	0	6	5	9	1	16	1	2	10	6	6	75	0	0	0	1	2	0	k__Bacteria; p__Proteobacteria; c__Gammaproteobacteria; o__Betaproteobacteriales; f__TRA3-20; Ambiguous_taxa; Ambiguous_taxa
OTU336	5	0	2	15	1	1	0	37	2	1	0	4	0	0	0	1	0	11	0	0	0	1	0	0	k__Bacteria; p__Spirochaetes; c__Spirochaetia; o__Spirochaetales; f__Spirochaetaceae; g__Treponema_2; s__Treponema_sp._oral_taxon_230
OTU337	1	1	1	3	0	4	0	1	0	1	0	0	0	0	0	0	0	2	0	0	0	2	1	0	k__Bacteria; p__Proteobacteria; c__Deltaproteobacteria; o__Myxococcales; f__Haliangiaceae; g__Haliangium; Ambiguous_taxa
OTU338	63	87	106	49	19	12	3	82	66	348	4	23	29	6	232	62	1025	213	1	5	7	12	1	3	k__Bacteria; p__Bacteroidetes; c__Bacteroidia; o__Bacteroidales; f__Muribaculaceae; g__uncultured_Bacteroidales_bacterium; s__uncultured_Bacteroidales_bacterium
OTU339	0	0	0	1	0	0	0	1	0	0	0	0	0	0	0	0	2	0	0	0	0	0	0	0	k__Bacteria; p__Proteobacteria; c__Deltaproteobacteria; o__Myxococcales; f__MSB-4B10
OTU340	2	4	4	7	7	8	5	7	5	2	2	15	6	0	2	1	6	8	4	1	3	3	1	2	k__Bacteria; p__Proteobacteria; c__Alphaproteobacteria; o__Rhizobiales; f__Hyphomicrobiaceae
OTU341	0	4	1	1	4	9	0	0	0	2	0	0	1	0	4	0	2	0	0	0	0	0	0	0	k__Bacteria; p__Proteobacteria; c__Gammaproteobacteria; o__Betaproteobacteriales; f__Nitrosomonadaceae; g__Ellin6067; Ambiguous_taxa
OTU342	3	10	6	15	11	9	20	8	5	12	9	6	5	1	3	5	5	2	1	3	4	3	1	2	k__Bacteria; p__Actinobacteria; c__Rubrobacteria; o__Rubrobacterales; f__Rubrobacteriaceae; g__Rubrobacter; s__uncultured_bacterium
OTU343	10	20	27	74	75	49	23	17	3	13	8	236	9	5	2	6	1	87	11	4	4	8	6	7	k__Bacteria; p__Proteobacteria; c__Alphaproteobacteria; o__Rhizobiales; f__Devosiaceae; g__Pelagibacterium; Ambiguous_taxa
OTU344	0	7	0	0	1	11	0	3	0	0	6	6	3	3	0	2	0	1	5	7	0	2	0	2	k__Bacteria; p__Bacteroidetes; c__Bacteroidia; o__Sphingobacteriales; f__env.OPS_17; g__uncultured_bacterium; s__uncultured_bacterium
OTU345	1	2	1	1	1	5	1	0	1	1	0	1	0	1	0	0	0	0	0	0	2	2	1	1	k__Bacteria; p__Chloroflexi; c__Chloroflexia; o__Chloroflexales; f__Chloroflexaceae; g__FFCH7168; s__uncultured_bacterium
OTU346	0	0	0	0	0	0	0	1	0	0	0	2	0	0	0	0	0	3	0	1	0	0	0	0	k__Bacteria; p__Gemmatimonadetes; c__Gemmatimonadetes; o__Gemmatimonadales; f__Gemmatimonadaceae; g__Gemmatimonas
OTU347	4	1	5	13	13	0	3	3	7	19	7	22	1	1	17	3	7	14	1	1	4	1	7	0	k__Bacteria; p__Proteobacteria; c__Gammaproteobacteria; o__Betaproteobacteriales; f__SC-I-84; g__uncultured_beta_proteobacterium; s__uncultured_beta_proteobacterium
OTU348	3	1	0	1	3	2	4	5	2	3	3	0	0	0	0	0	0	0	1	1	2	0	2	0	k__Bacteria; p__Proteobacteria; c__Gammaproteobacteria; o__Cellvibrionales; f__Halieaceae; g__Halioglobus
OTU349	24	26	18	13	27	23	12	9	3	3	5	1	9	13	6	2	10	0	2	2	8	8	5	0	k__Bacteria; p__Acidobacteria; c__Blastocatellia_(Subgroup_4); o__Blastocatellales; f__Blastocatellaceae; g__Stenotrophobacter; s__uncultured_bacterium
OTU350	1	3	3	10	7	6	8	10	3	5	2	3	0	2	1	0	2	1	0	2	9	4	7	1	k__Bacteria; p__Actinobacteria; c__MB-A2-108; Ambiguous_taxa; Ambiguous_taxa; Ambiguous_taxa; Ambiguous_taxa
OTU351	1	5	3	0	1	1	6	2	0	2	1	3	0	0	0	0	2	0	2	0	0	2	2	0	k__Bacteria; p__Latescibacteria; Ambiguous_taxa; Ambiguous_taxa; Ambiguous_taxa; Ambiguous_taxa; Ambiguous_taxa
OTU352	807	46	6	22	27	90	23	10	8	11	4	8	69	39	50	83	2	0	29	20	95	43	64	4	k__Bacteria; p__Bacteroidetes; c__Bacteroidia; o__Flavobacteriales; f__Flavobacteriaceae; g__Flavobacterium
OTU353	3	4	4	4	2	5	0	0	0	0	0	0	0	1	0	0	0	0	0	0	0	0	0	0	k__Bacteria; p__Acidobacteria; c__Holophagae; o__Subgroup_7; Ambiguous_taxa; Ambiguous_taxa; Ambiguous_taxa
OTU354	15	23	28	52	14	55	41	33	26	37	15	12	23	36	47	27	9	4	49	25	55	56	55	51	k__Bacteria; p__Actinobacteria; c__Actinobacteria; o__Micrococcales; f__Intrasporangiaceae
OTU355	6	4	8	2	1	5	0	2	4	8	2	1	3	11	2	2	2	0	3	2	2	5	5	3	k__Bacteria; p__Proteobacteria; c__Alphaproteobacteria; o__Sphingomonadales; f__Sphingomonadaceae; g__Sphingomonas
OTU356	1	2	4	3	2	4	0	2	0	4	1	0	3	0	6	0	7	2	0	7	3	0	1	0	k__Bacteria; p__Proteobacteria; c__Alphaproteobacteria; o__Caulobacterales; f__Hyphomonadaceae; g__Hirschia; s__uncultured_bacterium
OTU357	0	0	0	0	0	0	0	0	0	0	0	3	0	0	0	0	0	1	0	0	0	0	0	0	k__Bacteria; p__FCPU426
OTU358	0	1	0	0	0	0	0	0	0	0	1	1	0	0	0	0	0	0	0	0	0	0	0	0	k__Bacteria; p__Gemmatimonadetes; c__Gemmatimonadetes; o__Gemmatimonadales; f__Gemmatimonadaceae; g__Gemmatimonas
OTU359	0	1	3	4	5	2	1	0	1	1	0	0	0	0	0	0	1	0	0	0	0	0	0	0	k__Bacteria; p__Gemmatimonadetes; c__Gemmatimonadetes; o__Gemmatimonadales; f__Gemmatimonadaceae; g__Gemmatirosa; s__uncultured_bacterium
OTU360	2	8	11	3	3	37	18	14	2	9	2	4	231	430	53	111	34	1	476	503	506	66	85	733	k__Bacteria; p__Proteobacteria; c__Alphaproteobacteria; o__Rhizobiales; f__Rhizobiaceae; g__Allorhizobium-Neorhizobium-Pararhizobium-Rhizobium; s__Agrobacterium_radiobacter
OTU361	0	1	1	3	3	0	1	4	0	1	0	3	0	0	0	1	1	0	2	0	0	2	2	0	k__Bacteria; p__Planctomycetes; c__Planctomycetacia; o__Gemmatales; f__Gemmataceae; g__uncultured; s__uncultured_bacterium
OTU362	1	2	5	1	5	5	6	1	3	8	3	2	0	1	0	0	0	0	0	0	0	0	1	2	k__Bacteria; p__Chloroflexi; c__Anaerolineae; o__Anaerolineales; f__Anaerolineaceae; g__uncultured
OTU363	0	0	0	0	0	2	0	0	0	0	0	0	5	5	1	2	1	0	2	0	1	1	1	1	k__Bacteria; p__Proteobacteria; c__Alphaproteobacteria; o__Rhizobiales; f__Pleomorphomonadaceae; g__Chthonobacter; Ambiguous_taxa
OTU364	0	0	0	0	0	0	0	0	0	0	0	0	0	1	0	0	0	0	0	0	0	0	0	0	k__Bacteria; p__Planctomycetes; c__Phycisphaerae; o__Tepidisphaerales; f__WD2101_soil_group; g__uncultured_bacterium; s__uncultured_bacterium
OTU365	2	3	5	1	2	7	5	5	3	6	4	0	1	2	2	0	0	0	2	1	4	2	0	0	k__Bacteria; p__Actinobacteria; c__Actinobacteria; o__Propionibacteriales; f__Nocardioidaceae; g__Nocardioides; s__uncultured_bacterium
OTU366	2	2	3	2	0	2	1	0	0	2	0	0	0	0	1	0	0	0	0	0	1	1	0	1	k__Bacteria; p__Gemmatimonadetes; c__Gemmatimonadetes; o__Gemmatimonadales; f__Gemmatimonadaceae; g__Gemmatimonas
OTU367	0	0	0	0	0	5	2	1	0	2	0	0	0	0	1	2	0	0	1	0	0	0	0	0	k__Bacteria; p__Planctomycetes; c__Phycisphaerae; o__Tepidisphaerales; f__WD2101_soil_group; g__uncultured_bacterium; s__uncultured_bacterium
OTU368	0	2	0	1	0	1	0	0	2	2	2	0	0	0	0	0	2	0	0	0	0	1	1	0	k__Bacteria; p__Proteobacteria; c__Gammaproteobacteria; o__Betaproteobacteriales; f__Burkholderiaceae; g__uncultured; s__uncultured_beta_proteobacterium
OTU369	5	1	5	1	3	2	4	6	1	8	4	0	1	0	0	0	0	3	1	0	1	0	0	0	k__Bacteria; p__Proteobacteria; c__Gammaproteobacteria; o__Steroidobacterales; f__Steroidobacteraceae; g__uncultured
OTU370	63	28	26	20	48	33	9	7	5	17	6	4	30	18	19	31	3	0	12	7	29	17	11	9	k__Bacteria; p__Bacteroidetes; c__Bacteroidia; o__Chitinophagales; f__Chitinophagaceae; g__Flaviaesturariibacter; s__uncultured_bacterium
OTU371	1	11	7	7	17	10	14	9	3	17	3	1	3	1	5	2	16	44	1	0	5	2	5	0	k__Bacteria; p__Proteobacteria; c__Gammaproteobacteria; o__Betaproteobacteriales; f__TRA3-20; Ambiguous_taxa; Ambiguous_taxa
OTU372	5	13	29	37	9	8	2	41	19	38	4	15	5	0	44	6	93	141	2	6	1	1	5	7	k__Bacteria; p__Bacteroidetes; c__Bacteroidia; o__Bacteroidales; f__Muribaculaceae; g__uncultured_Bacteroidales_bacterium; s__uncultured_Bacteroidales_bacterium
OTU373	1	3	0	1	0	4	8	11	1	8	8	0	0	3	0	1	2	0	0	0	2	1	1	0	k__Bacteria; p__Planctomycetes; c__Phycisphaerae; o__Tepidisphaerales; f__WD2101_soil_group; g__uncultured_bacterium; s__uncultured_bacterium
OTU374	10	23	16	5	24	12	7	2	0	8	6	0	4	11	1	2	9	0	1	1	4	3	4	0	k__Bacteria; p__Acidobacteria; c__Blastocatellia_(Subgroup_4); o__Blastocatellales; f__Blastocatellaceae; g__JGI_0001001-H03; s__uncultured_bacterium
OTU375	0	2	0	1	1	0	0	1	0	0	0	0	8	5	0	0	8	0	0	0	0	1	2	0	k__Bacteria; p__Chloroflexi; c__Chloroflexia; o__Chloroflexales; f__Chloroflexaceae; g__FFCH7168; s__uncultured_bacterium
OTU376	646	1078	87	464	683	314	218	74	32	147	116	11	854	279	908	124	5	6	48	25	103	153	234	6	k__Bacteria; p__Proteobacteria; c__Gammaproteobacteria; o__Betaproteobacteriales; f__Burkholderiaceae; g__Massilia
OTU377	1	2	2	1	1	1	0	0	0	1	0	0	0	1	0	0	0	4	1	0	0	0	0	0	k__Bacteria; p__Bacteroidetes; c__Bacteroidia; o__Chitinophagales; f__Chitinophagaceae; g__Flavisolibacter; Ambiguous_taxa
OTU378	0	0	3	0	1	0	1	3	1	0	0	0	0	0	0	0	0	0	0	0	3	0	0	1	k__Bacteria; p__Planctomycetes; c__Planctomycetacia; o__Gemmatales; f__Gemmataceae; g__uncultured; s__uncultured_bacterium
OTU379	1	0	0	1	0	0	1	2	0	1	0	0	0	0	0	0	2	0	0	0	0	0	0	0	k__Bacteria; p__Armatimonadetes; c__uncultured; o__metagenome; f__metagenome; g__metagenome; s__metagenome
OTU380	2	8	9	16	10	8	7	2	2	5	5	5	0	1	0	3	4	0	2	0	2	0	0	1	k__Bacteria; p__Proteobacteria; c__Alphaproteobacteria; o__uncultured; f__uncultured_Stella_sp.; g__uncultured_Stella_sp.; s__uncultured_Stella_sp.
OTU381	0	2	1	2	3	4	1	3	1	0	0	1	0	0	0	0	1	1	0	0	0	0	0	0	k__Bacteria; p__Verrucomicrobia; c__Verrucomicrobiae; o__Pedosphaerales; f__Pedosphaeraceae; g__uncultured_subdivision_3_bacterium; s__uncultured_subdivision_3_bacterium
OTU382	35	51	36	55	52	58	68	43	32	67	30	139	27	28	23	34	48	24	45	28	37	34	41	23	k__Bacteria; p__Proteobacteria; c__Alphaproteobacteria; o__Rhizobiales; f__Xanthobacteraceae; g__Bradyrhizobium
OTU383	39	34	79	66	70	25	18	62	46	78	12	17	41	39	194	57	39	164	13	34	21	35	26	42	k__Bacteria; p__Proteobacteria; c__Gammaproteobacteria; o__Xanthomonadales; f__Xanthomonadaceae; g__Stenotrophomonas; Ambiguous_taxa
OTU384	13	6	7	12	1	1	2	5	13	37	0	4	8	1	41	7	143	37	0	1	2	0	1	1	k__Bacteria; p__Bacteroidetes; c__Bacteroidia; o__Bacteroidales; f__Muribaculaceae; g__uncultured_bacterium; s__uncultured_bacterium
OTU385	3	0	4	3	11	0	1	6	5	11	1	8	3	55	17	3	9	9	0	0	1	1	0	1	k__Bacteria; p__Proteobacteria; c__Gammaproteobacteria; o__Enterobacteriales; f__Enterobacteriaceae; g__Yersinia; Ambiguous_taxa
OTU386	0	1	0	0	1	0	0	0	0	0	0	0	0	0	0	1	1	2	1	1	1	2	4	0	k__Bacteria; p__Bacteroidetes; c__Bacteroidia; o__Sphingobacteriales; f__AKYH767; Ambiguous_taxa; Ambiguous_taxa
OTU387	0	1	0	0	2	1	1	0	0	0	1	0	1	5	0	0	1	0	3	0	3	1	3	0	k__Bacteria; p__Bacteroidetes; c__Bacteroidia; o__Chitinophagales; f__Chitinophagaceae; g__Ferruginibacter; s__uncultured_bacterium
OTU388	0	0	0	0	0	0	0	0	0	0	0	0	0	0	0	0	3	0	0	0	0	0	0	0	k__Bacteria; p__Patescibacteria; c__Parcubacteria; o__Candidatus_Nomurabacteria
OTU389	0	0	0	0	0	1	0	1	0	0	0	0	0	0	0	0	0	0	0	0	1	0	0	0	k__Bacteria; p__Planctomycetes; c__Planctomycetacia; o__Gemmatales; f__Gemmataceae; g__uncultured; s__uncultured_bacterium
OTU390	0	0	0	0	0	1	0	0	0	0	0	0	0	0	0	0	0	0	0	0	0	0	0	0	k__Bacteria; p__Bacteroidetes; c__Bacteroidia; o__Bacteroidales; f__Prevotellaceae; g__uncultured; s__uncultured_organism
OTU391	5	15	40	15	11	23	10	16	17	28	13	2	7	8	4	8	3	22	9	3	4	9	10	5	k__Bacteria; p__Actinobacteria; c__Thermoleophilia; o__Gaiellales; f__uncultured; g__uncultured_microorganism; s__uncultured_microorganism
OTU392	5	7	20	6	12	16	9	2	6	9	8	2	3	5	3	2	3	0	2	1	5	7	4	1	k__Bacteria; p__Verrucomicrobia; c__Verrucomicrobiae; o__Chthoniobacterales; f__Chthoniobacteraceae; g__Candidatus_Udaeobacter; s__uncultured_Verrucomicrobia_bacterium
OTU393	0	9	6	12	5	0	8	1	4	18	4	3	2	1	4	0	2	44	2	0	1	5	3	0	k__Bacteria; p__Gemmatimonadetes; c__Gemmatimonadetes; o__Gemmatimonadales; f__Gemmatimonadaceae; g__uncultured; s__uncultured_Gemmatimonadetes_bacterium
OTU394	1	0	0	1	0	0	3	1	0	3	0	5	4	4	0	0	0	1	0	0	2	1	2	1	k__Bacteria; p__Chloroflexi; c__Anaerolineae; o__SBR1031; f__A4b; g__uncultured_bacterium; s__uncultured_bacterium
OTU395	0	0	1	1	0	1	1	0	1	0	0	0	0	0	4	1	1	0	0	0	1	2	0	1	k__Bacteria; p__Actinobacteria; c__Acidimicrobiia; o__Microtrichales; f__Iamiaceae; g__Iamia; s__uncultured_Iamiaceae_bacterium
OTU396	1	2	1	0	1	2	1	0	0	3	2	1	6	6	0	0	0	2	1	0	1	2	1	0	k__Bacteria; p__Acidobacteria; c__Subgroup_6; o__Unknown_Order; f__Unknown_Family; g__Vicinamibacter; Ambiguous_taxa
OTU397	7	3	8	4	3	9	0	1	2	1	0	0	5	2	9	1	1	0	0	0	2	1	2	2	k__Bacteria; p__Proteobacteria; c__Alphaproteobacteria; o__Rhodobacterales; f__Rhodobacteraceae; g__Rubellimicrobium; Ambiguous_taxa
OTU398	0	4	3	0	1	2	0	0	0	2	0	1	0	1	0	1	0	0	0	0	0	0	0	0	k__Bacteria; p__Firmicutes; c__Clostridia; o__Clostridiales; f__Ruminococcaceae; g__[Eubacterium]_coprostanoligenes_group; s__uncultured_organism
OTU399	4	1	7	2	7	4	8	4	0	4	4	3	4	2	3	1	1	14	5	3	10	6	2	0	k__Bacteria; p__Bacteroidetes; c__Ignavibacteria; o__OPB56; f__uncultured_bacterium; g__uncultured_bacterium; s__uncultured_bacterium
OTU400	35	23	43	22	45	38	10	10	11	17	19	1	12	34	7	15	1	1	6	6	2	15	9	3	k__Bacteria; p__Proteobacteria; c__Alphaproteobacteria; o__Sphingomonadales; f__Sphingomonadaceae; g__Sphingomonas; s__uncultured_Sphingomonadaceae_bacterium
OTU401	0	2	1	0	0	1	0	0	1	0	0	1	1	1	0	0	0	6	0	0	1	1	0	0	k__Bacteria; p__Proteobacteria; c__Deltaproteobacteria; o__Myxococcales; f__Haliangiaceae; g__Haliangium
OTU402	12	30	25	21	40	20	41	23	11	25	9	34	7	25	3	0	4	0	20	7	13	17	12	4	k__Bacteria; p__Acidobacteria; c__Subgroup_6
OTU403	3	1	0	0	0	1	1	0	0	0	0	0	0	0	2	0	1	1	0	0	0	0	0	2	k__Bacteria; p__Acidobacteria; c__Acidobacteriia; o__Solibacterales; f__Solibacteraceae_(Subgroup_3); g__Bryobacter; s__uncultured_bacterium
OTU404	10	7	10	7	2	0	0	4	4	14	0	4	4	1	33	12	18	14	0	0	0	0	0	2	k__Bacteria; p__Proteobacteria; c__Alphaproteobacteria; o__Rhodobacterales; f__Rhodobacteraceae; g__Sagittula; s__uncultured_marine_bacterium
OTU405	7	17	9	3	11	4	17	15	9	30	22	0	4	3	4	1	2	15	7	2	13	6	6	5	k__Bacteria; p__Proteobacteria; c__Gammaproteobacteria; o__Steroidobacterales; f__Steroidobacteraceae; g__uncultured; s__uncultured_gamma_proteobacterium
OTU406	0	0	0	0	0	0	0	0	0	1	0	0	0	0	2	0	0	0	0	0	0	0	0	2	k__Bacteria; p__Gemmatimonadetes; c__Gemmatimonadetes; o__Gemmatimonadales; f__Gemmatimonadaceae; g__uncultured; s__uncultured_bacterium
OTU407	14	12	7	12	17	23	5	3	3	0	5	0	4	5	3	9	3	0	0	0	3	1	3	0	k__Bacteria; p__Proteobacteria; c__Alphaproteobacteria; o__Sphingomonadales; f__Sphingomonadaceae; g__Sphingomonas
OTU408	8	6	24	12	11	25	5	4	10	7	6	11	3	3	3	1	2	12	0	2	4	2	3	3	k__Bacteria; p__Proteobacteria; c__Alphaproteobacteria; o__Rhizobiales; f__Rhizobiales_Incertae_Sedis; g__Nordella; s__uncultured_bacterium
OTU409	0	0	0	0	0	0	0	0	0	0	0	0	0	0	0	0	0	0	0	0	0	1	1	0	k__Bacteria; p__Proteobacteria; c__Alphaproteobacteria; o__Rhizobiales; f__Rhizobiaceae
OTU410	30	110	111	23	12	4	2	42	45	148	2	10	4	5	53	40	146	71	0	3	12	1	4	1	k__Bacteria; p__Bacteroidetes; c__Bacteroidia; o__Bacteroidales; f__Muribaculaceae; g__uncultured_bacterium; s__uncultured_bacterium
OTU411	7	7	10	7	8	12	6	6	7	10	2	0	11	9	8	0	7	12	2	3	13	5	11	0	k__Bacteria; p__Proteobacteria; c__Alphaproteobacteria; o__Sphingomonadales; f__Sphingomonadaceae; g__Altererythrobacter; Ambiguous_taxa
OTU412	14	31	43	23	24	7	55	28	25	37	144	20	3	5	34	9	26	63	0	0	6	3	0	3	k__Bacteria; p__Bacteroidetes; c__Bacteroidia; o__Bacteroidales; f__Tannerellaceae; g__Parabacteroides; s__bacterium_NLAE-zl-P241
OTU413	3	5	4	5	3	5	16	8	8	11	7	28	2	1	3	1	1	3	7	2	4	2	7	6	k__Bacteria; p__Proteobacteria; c__Alphaproteobacteria; o__Rhizobiales; f__Xanthobacteraceae
OTU414	1	1	0	4	0	0	0	1	0	1	0	0	0	0	1	0	3	0	0	0	0	0	0	0	k__Bacteria; p__Proteobacteria; c__Alphaproteobacteria; o__Rickettsiales; f__Mitochondria
OTU415	0	0	0	0	0	0	0	0	1	0	0	0	0	0	0	0	0	0	0	0	0	0	0	0	k__Bacteria; p__Patescibacteria; c__Saccharimonadia; o__Saccharimonadales; f__uncultured_bacterium; g__uncultured_bacterium; s__uncultured_bacterium
OTU416	3	3	2	3	3	3	1	2	1	5	4	4	0	0	0	0	14	0	4	0	2	0	1	2	k__Bacteria; p__Planctomycetes; c__Planctomycetacia; o__Gemmatales; f__Gemmataceae; g__Gemmata
OTU417	16	13	16	19	16	7	3	7	0	4	3	2	3	4	1	0	65	0	6	1	3	2	4	2	k__Bacteria; p__Verrucomicrobia; c__Verrucomicrobiae; o__Opitutales; f__Opitutaceae; g__Opitutus; s__metagenome
OTU418	0	3	1	0	1	5	2	1	0	0	1	12	1	1	0	0	0	0	0	0	1	0	1	0	k__Bacteria; p__Acidobacteria; c__Subgroup_17; o__uncultured_bacterium; f__uncultured_bacterium; g__uncultured_bacterium; s__uncultured_bacterium
OTU419	0	0	0	0	0	0	0	0	0	0	0	0	0	0	0	1	0	2	0	0	0	0	0	0	k__Bacteria; p__Proteobacteria; c__Gammaproteobacteria; o__Betaproteobacteriales; f__Nitrosomonadaceae; g__Ellin6067; s__metagenome
OTU420	0	1	0	0	0	2	3	2	0	1	1	0	1	0	0	0	0	1	2	1	0	1	5	1	k__Bacteria; p__Bacteroidetes; c__Bacteroidia; o__Sphingobacteriales; f__AKYH767; g__uncultured_bacterium; s__uncultured_bacterium
OTU421	2	7	9	0	1	0	0	4	3	3	0	0	0	0	6	2	7	5	0	0	0	0	0	0	k__Bacteria; p__Firmicutes; c__Clostridia; o__Clostridiales; f__Lachnospiraceae; g__Lachnospiraceae_UCG-006; s__uncultured_bacterium
OTU422	1	0	8	0	3	0	4	1	0	4	1	4	0	0	2	2	2	5	0	0	0	2	0	0	k__Bacteria; p__Proteobacteria; c__Deltaproteobacteria; o__Myxococcales; f__BIrii41; g__uncultured_bacterium; s__uncultured_bacterium
OTU423	1	0	0	0	0	0	0	1	0	0	0	0	3	1	2	0	1	0	0	0	3	1	2	0	k__Bacteria; p__Bacteroidetes; c__Bacteroidia; o__Chitinophagales; f__Chitinophagaceae; g__Terrimonas
OTU424	0	2	2	18	8	1	2	18	7	11	18	2	8	6	0	3	7	0	6	7	17	23	16	10	k__Bacteria; p__Cyanobacteria; c__Melainabacteria; o__Vampirovibrionales; f__uncultured_bacterium; g__uncultured_bacterium; s__uncultured_bacterium
OTU425	4	6	6	3	9	3	23	8	5	13	7	2	2	5	6	1	2	0	5	0	7	6	7	2	k__Bacteria; p__Bacteroidetes; c__Bacteroidia; o__Sphingobacteriales; f__AKYH767; Ambiguous_taxa; Ambiguous_taxa
OTU426	3	4	3	2	2	4	3	7	4	5	0	0	0	2	0	1	1	0	0	3	3	1	0	0	k__Bacteria; p__Verrucomicrobia; c__Verrucomicrobiae; o__Chthoniobacterales; f__Chthoniobacteraceae; g__Candidatus_Udaeobacter; s__uncultured_Spartobacteria_bacterium
OTU427	0	1	1	0	0	0	0	0	0	3	0	1	0	0	0	1	0	0	0	0	0	0	0	0	k__Bacteria; p__Firmicutes; c__Erysipelotrichia; o__Erysipelotrichales; f__Erysipelotrichaceae; g__Dubosiella; s__Dubosiella_newyorkensis
OTU428	2	3	10	0	3	5	13	11	7	17	8	8	1	5	1	1	1	0	2	1	10	5	8	3	k__Bacteria; p__Acidobacteria; c__Subgroup_6
OTU429	0	5	5	1	0	4	1	1	2	4	5	12	1	1	0	0	0	1	2	1	1	1	3	4	k__Bacteria; p__Rokubacteria; c__NC10; o__Rokubacteriales; f__uncultured_bacterium; g__uncultured_bacterium; s__uncultured_bacterium
OTU430	15	8	3	6	5	3	5	3	4	4	3	0	1	3	2	7	2	1	9	1	6	6	7	9	k__Bacteria; p__Bacteroidetes; c__Bacteroidia; o__Chitinophagales; f__Chitinophagaceae; g__uncultured; Ambiguous_taxa
OTU431	4	0	2	9	3	0	0	2	0	0	0	4	0	0	1	0	1	11	0	0	0	0	0	1	k__Bacteria; p__Acidobacteria; c__Acidobacteriia; o__Acidobacteriales; f__uncultured; g__uncultured_bacterium; s__uncultured_bacterium
OTU432	0	1	0	0	0	0	0	0	0	0	0	0	6	18	1	5	26	0	5	4	2	8	1	4	k__Bacteria; p__Proteobacteria; c__Alphaproteobacteria; o__Rhizobiales; f__Methylopilaceae; Ambiguous_taxa; Ambiguous_taxa
OTU433	1	0	0	5	1	2	2	1	1	1	0	5	8	28	16	5	59	1	0	12	3	0	12	0	k__Bacteria; p__Proteobacteria; c__Alphaproteobacteria; o__Caulobacterales; f__Caulobacteraceae; g__Asticcacaulis; Ambiguous_taxa
OTU434	20	106	213	89	26	5	538	298	130	110	19	138	26	10	320	76	71	116	3	3	22	5	1	9	k__Bacteria; p__Firmicutes; c__Clostridia; o__Clostridiales; f__Lachnospiraceae; g__Agathobacter
OTU435	19	7	13	18	26	17	12	9	6	10	2	4	2	2	2	3	2	62	3	1	3	1	5	0	k__Bacteria; p__Proteobacteria; c__Alphaproteobacteria; o__Sphingomonadales; f__Sphingomonadaceae
OTU436	2	2	3	1	8	12	7	6	5	13	5	14	8	2	0	9	1	0	8	1	8	6	15	7	k__Bacteria; p__Planctomycetes; c__Planctomycetacia; o__Gemmatales; f__Gemmataceae; g__uncultured; s__uncultured_bacterium
OTU437	0	0	0	0	0	2	3	0	0	1	0	0	0	0	0	0	0	0	0	0	0	0	0	0	k__Bacteria; p__Proteobacteria; c__Deltaproteobacteria; o__Myxococcales; f__Sandaracinaceae; g__Sandaracinus; s__uncultured_bacterium
OTU438	0	6	12	3	0	0	0	2	3	13	1	0	0	0	5	2	5	1	0	0	1	0	0	0	k__Bacteria; p__Proteobacteria; c__Gammaproteobacteria; o__Betaproteobacteriales; f__Burkholderiaceae; g__Parasutterella; s__uncultured_bacterium
OTU439	0	3	2	0	0	1	54	4	6	2	0	9	1	0	12	3	0	3	0	0	0	0	0	0	k__Bacteria; p__Actinobacteria; c__Coriobacteriia; o__Coriobacteriales; f__Eggerthellaceae; g__Adlercreutzia; s__uncultured_bacterium
OTU440	8	8	4	6	13	3	5	4	5	3	0	0	3	2	1	0	15	2	0	0	1	0	1	0	k__Bacteria; p__Bacteroidetes; c__Bacteroidia; o__Cytophagales; f__Microscillaceae; g__uncultured; s__uncultured_soil_bacterium
OTU441	1	2	3	0	0	1	0	5	3	3	1	0	1	0	9	0	2	14	1	0	1	0	0	0	k__Bacteria; p__Actinobacteria; c__Acidimicrobiia; o__Actinomarinales; f__uncultured
OTU442	0	1	1	5	2	7	1	3	0	1	2	6	1	2	0	1	0	1	1	1	2	4	5	1	k__Bacteria; p__Rokubacteria; c__NC10; o__Rokubacteriales; f__uncultured_bacterium; g__uncultured_bacterium; s__uncultured_bacterium
OTU443	0	0	0	0	0	0	0	0	0	0	0	0	0	0	0	0	0	1	0	0	0	0	0	0	k__Bacteria; p__Firmicutes; c__Clostridia; o__Clostridiales; f__Clostridiales_vadinBB60_group; g__uncultured_bacterium; s__uncultured_bacterium
OTU444	51	36	39	25	33	34	27	20	17	34	13	1	3	0	3	3	70	0	14	5	7	4	5	1	k__Bacteria; p__Verrucomicrobia; c__Verrucomicrobiae; o__Chthoniobacterales; f__Chthoniobacteraceae; g__Chthoniobacter
OTU445	6	4	14	19	9	16	7	7	5	11	2	18	12	20	6	9	13	3	23	11	10	33	24	19	k__Bacteria; p__Proteobacteria; c__Alphaproteobacteria; o__Rhizobiales; f__Rhizobiaceae; g__Mesorhizobium; Ambiguous_taxa
OTU446	1	1	8	1	5	1	1	0	0	4	0	0	0	1	0	0	0	0	0	0	0	0	1	0	k__Bacteria; p__Armatimonadetes; c__Chthonomonadetes; o__Chthonomonadales; f__uncultured_bacterium; g__uncultured_bacterium; s__uncultured_bacterium
OTU447	2	1	12	1	10	3	4	1	1	1	1	3	1	1	0	0	0	0	0	0	1	0	0	0	k__Bacteria; p__Proteobacteria; c__Deltaproteobacteria; o__Bdellovibrionales; f__Bdellovibrionaceae; g__Bdellovibrio; s__uncultured_bacterium
OTU448	9	6	3	2	1	2	12	4	4	16	7	5	5	2	1	1	0	0	13	2	14	8	11	3	k__Bacteria; p__Acidobacteria; c__Subgroup_6
OTU449	4	0	7	5	3	0	0	1	0	0	1	0	2	0	1	0	2	4	0	0	0	0	0	1	k__Bacteria; p__Acidobacteria; c__Acidobacteriia; o__Acidobacteriales; f__uncultured
OTU450	1	0	0	1	0	0	0	0	0	0	0	0	0	0	0	0	2	0	0	0	0	0	0	0	k__Bacteria; p__Acidobacteria; c__Acidobacteriia; o__Subgroup_2; f__uncultured_forest_soil_bacterium; g__uncultured_forest_soil_bacterium; s__uncultured_forest_soil_bacterium
OTU451	2	1	0	1	0	0	9	0	1	4	3	1	0	5	3	0	0	0	0	0	1	12	3	0	k__Bacteria; p__Proteobacteria; c__Deltaproteobacteria; o__Myxococcales; f__Polyangiaceae; g__uncultured; Ambiguous_taxa
OTU452	0	0	0	2	0	0	1	1	1	1	0	0	0	1	0	0	0	0	0	3	0	2	1	0	k__Bacteria; p__Chloroflexi; c__Ktedonobacteria; o__C0119; Ambiguous_taxa; Ambiguous_taxa; Ambiguous_taxa
OTU453	3	5	4	4	7	4	4	1	2	4	3	0	2	4	1	0	1	5	0	0	1	2	1	2	k__Bacteria; p__Proteobacteria; c__Gammaproteobacteria; o__Betaproteobacteriales; f__A21b; g__uncultured_bacterium; s__uncultured_bacterium
OTU454	2	1	2	0	0	0	0	0	0	1	0	1	0	0	0	0	0	1	2	0	0	0	0	0	k__Bacteria; p__Acidobacteria; c__Thermoanaerobaculia; o__Thermoanaerobaculales; f__Thermoanaerobaculaceae; g__Subgroup_10; s__uncultured_Holophaga_sp.
OTU455	1	0	1	8	2	4	1	5	5	3	0	3	1	1	4	3	2	13	1	0	1	0	2	1	k__Bacteria; p__Proteobacteria; c__Alphaproteobacteria; o__Rhizobiales; f__KF-JG30-B3; g__uncultured_bacterium; s__uncultured_bacterium
OTU456	10	11	8	3	10	6	10	14	2	13	13	5	12	8	4	2	3	0	13	2	13	10	10	1	k__Bacteria; p__Planctomycetes; c__Phycisphaerae; o__Tepidisphaerales; f__WD2101_soil_group; Ambiguous_taxa; Ambiguous_taxa
OTU457	0	0	0	0	0	1	1	1	1	2	0	0	2	1	0	2	0	0	4	3	6	7	4	5	k__Bacteria; p__Patescibacteria; c__Saccharimonadia; o__Saccharimonadales
OTU458	1	3	1	9	0	0	1	2	3	1	3	0	2	2	0	0	0	0	0	4	1	2	2	1	k__Bacteria; p__Armatimonadetes; c__Fimbriimonadia; o__Fimbriimonadales; f__Fimbriimonadaceae; g__uncultured_bacterium; s__uncultured_bacterium
OTU459	5	7	12	11	19	13	7	2	4	3	5	1	5	5	4	6	3	14	0	1	5	1	5	0	k__Bacteria; p__Proteobacteria; c__Alphaproteobacteria; o__Caulobacterales; f__Hyphomonadaceae; g__SWB02; Ambiguous_taxa
OTU460	1	0	0	0	1	0	0	6	1	0	0	0	0	0	0	0	4	0	0	0	0	0	0	0	k__Bacteria; p__Proteobacteria; c__Alphaproteobacteria; o__Acetobacterales; f__Acetobacteraceae; g__Roseomonas; s__bacterium_EM0302
OTU461	6	1	5	8	6	5	0	0	2	3	0	2	7	5	8	1	0	1	19	0	3	3	2	25	k__Bacteria; p__Proteobacteria; c__Alphaproteobacteria; o__Rhizobiales; f__Rhizobiales_Incertae_Sedis; g__Phreatobacter; Ambiguous_taxa
OTU462	13	30	37	27	29	51	59	44	33	52	30	16	8	20	26	8	15	48	10	5	22	19	30	6	k__Bacteria; p__Proteobacteria; c__Gammaproteobacteria; o__Steroidobacterales; f__Steroidobacteraceae; g__Steroidobacter; s__uncultured_Steroidobacter_sp.
OTU463	0	0	0	0	1	0	0	0	1	2	0	5	0	0	0	0	0	0	0	0	0	0	0	0	k__Bacteria; p__Latescibacteria
OTU464	1	1	1	0	1	2	0	1	0	0	0	2	1	0	0	0	0	0	0	1	1	0	0	1	k__Bacteria; p__Acidobacteria; c__Subgroup_17
OTU465	36	15	2	12	7	12	4	1	5	7	2	2	20	37	8	10	52	0	124	20	22	43	37	23	k__Bacteria; p__Verrucomicrobia; c__Verrucomicrobiae; o__Verrucomicrobiales; f__Rubritaleaceae; g__Luteolibacter; Ambiguous_taxa
OTU466	1	1	5	7	4	6	0	0	1	1	0	0	0	5	2	3	0	1	1	0	0	0	3	1	k__Bacteria; p__Cyanobacteria; c__Sericytochromatia; o__metagenome; f__metagenome; g__metagenome; s__metagenome
OTU467	22	1	2	268	12	7	2	129	9	3	0	6	0	2	5	4	1	103	0	0	1	6	0	1	k__Bacteria; p__Proteobacteria; c__Gammaproteobacteria; o__Betaproteobacteriales; f__Neisseriaceae; g__Eikenella; s__uncultured_bacterium
OTU468	1	0	1	2	2	1	0	0	0	0	0	0	0	0	0	1	1	0	0	0	0	0	0	0	k__Bacteria; p__Proteobacteria; c__Gammaproteobacteria; o__Betaproteobacteriales; f__Nitrosomonadaceae; g__oc32; Ambiguous_taxa
OTU469	0	7	7	5	7	10	6	5	1	6	1	12	1	2	0	3	1	0	1	0	0	0	0	1	k__Bacteria; p__Rokubacteria; c__NC10; o__Rokubacteriales; f__uncultured_bacterium; g__uncultured_bacterium; s__uncultured_bacterium
OTU470	0	0	0	0	0	1	0	0	0	1	2	5	0	0	0	0	0	0	0	0	0	0	0	0	k__Bacteria; p__Planctomycetes; c__Planctomycetacia; o__Isosphaerales; f__Isosphaeraceae; g__uncultured; s__uncultured_bacterium
OTU471	18	18	48	21	4	1	7	19	32	38	0	243	6	4	92	24	20	57	0	1	3	2	3	1	k__Bacteria; p__Firmicutes; c__Bacilli; o__Lactobacillales; f__Lactobacillaceae; g__Lactobacillus; s__Lactobacillus_crispatus
OTU472	0	0	0	0	0	1	1	3	0	1	0	1	0	0	0	0	0	2	0	0	0	0	0	0	k__Bacteria; p__Proteobacteria; c__Deltaproteobacteria; o__Myxococcales; f__Sandaracinaceae; g__Sandaracinus; s__metagenome
OTU473	1	1	0	0	0	2	0	0	0	1	1	2	1	2	1	0	1	5	1	1	0	0	0	0	k__Bacteria; p__Bacteroidetes; c__Bacteroidia; o__Chitinophagales; f__Chitinophagaceae; g__Niastella; s__uncultured_bacterium
OTU474	1	4	3	3	4	8	8	1	5	4	5	13	0	1	0	1	2	0	5	3	5	2	11	3	k__Bacteria; p__Planctomycetes; c__Planctomycetacia; o__Pirellulales; f__Pirellulaceae; g__Pir4_lineage; Ambiguous_taxa
OTU475	0	4	0	0	5	1	2	0	0	0	1	9	0	0	0	0	0	0	0	0	0	0	0	0	k__Bacteria; p__Planctomycetes; c__Planctomycetacia; o__Isosphaerales; f__Isosphaeraceae; g__uncultured; s__Singulisphaera_sp._WX121
OTU476	10	11	8	6	18	16	11	15	5	14	10	3	3	2	1	2	1	1	4	1	2	8	7	2	k__Bacteria; p__Acidobacteria; c__Subgroup_6
OTU477	17	1	9	15	2	0	2	49	6	9	0	2	5	2	39	8	30	30	0	0	3	1	0	2	k__Bacteria; p__Actinobacteria; c__Actinobacteria; o__Corynebacteriales; f__Corynebacteriaceae; g__Corynebacterium_1
OTU478	0	1	2	1	0	1	3	0	0	0	0	1	0	0	0	0	0	1	0	1	0	1	1	1	k__Bacteria; p__Proteobacteria; c__Alphaproteobacteria; o__Sphingomonadales; f__Sphingomonadaceae; g__Erythrobacter; Ambiguous_taxa
OTU479	1	4	0	1	0	1	0	0	0	0	1	0	0	0	0	0	0	0	0	0	0	0	0	1	k__Bacteria; p__Bacteroidetes; c__Bacteroidia; o__Bacteroidetes_VC2.1_Bac22
OTU480	0	2	0	2	0	0	0	3	0	0	0	0	0	0	0	0	0	2	0	0	0	0	0	0	k__Bacteria; p__Proteobacteria; c__Deltaproteobacteria; o__Desulfovibrionales; f__Desulfovibrionaceae; g__uncultured; s__uncultured_bacterium
OTU481	4	6	11	13	6	9	2	1	3	3	3	0	0	0	1	1	0	32	0	0	0	0	0	0	k__Bacteria; p__Proteobacteria; c__Gammaproteobacteria; o__Salinisphaerales; f__Solimonadaceae; g__Polycyclovorans; s__uncultured_bacterium
OTU482	2	1	2	1	1	2	2	1	0	0	2	0	0	3	0	0	0	0	0	0	0	1	1	0	k__Bacteria; p__Acidobacteria; c__Subgroup_25; o__uncultured_bacterium; f__uncultured_bacterium; g__uncultured_bacterium; s__uncultured_bacterium
OTU483	1	6	5	2	10	1	5	2	6	4	2	1	2	1	1	1	1	0	2	0	1	2	1	0	k__Bacteria; p__Acidobacteria; c__Blastocatellia_(Subgroup_4); o__11-24; Ambiguous_taxa; Ambiguous_taxa; Ambiguous_taxa
OTU484	2	3	4	4	0	3	2	0	0	0	0	0	1	1	0	0	1	0	0	0	0	2	0	0	k__Bacteria; p__Verrucomicrobia; c__Verrucomicrobiae; o__Chthoniobacterales; f__Chthoniobacteraceae; g__Chthoniobacter; s__uncultured_bacterium
OTU485	25	8	14	8	6	14	4	3	2	10	5	0	1	3	0	20	6	15	3	4	2	2	9	0	k__Bacteria; p__Bacteroidetes; c__Bacteroidia; o__Chitinophagales; f__Chitinophagaceae; g__Flavihumibacter; s__uncultured_bacterium
OTU486	1	12	9	5	11	16	7	2	1	6	3	3	5	9	0	2	1	0	1	0	4	0	4	1	k__Bacteria; p__Acidobacteria; c__Blastocatellia_(Subgroup_4); o__Blastocatellales; f__Blastocatellaceae; g__JGI_0001001-H03; s__uncultured_bacterium
OTU487	5	0	0	3	0	0	0	20	0	2	0	0	0	1	1	0	1	4	0	0	0	0	0	0	k__Bacteria; p__Bacteroidetes; c__Bacteroidia; o__Bacteroidales; f__Tannerellaceae; g__Tannerella
OTU488	5	13	25	18	10	15	14	19	10	29	2	4	4	3	17	7	4	15	3	4	9	0	10	6	k__Bacteria; p__Gemmatimonadetes; c__Gemmatimonadetes; o__Gemmatimonadales; f__Gemmatimonadaceae; g__uncultured; s__uncultured_Gemmatimonadales_bacterium
OTU489	0	4	6	4	8	3	13	9	8	17	9	1	1	4	1	1	1	0	3	1	2	8	11	0	k__Bacteria; p__Proteobacteria; c__Alphaproteobacteria; o__Sphingomonadales; f__Sphingomonadaceae; g__Ellin6055
OTU490	17	38	101	53	23	9	10	40	89	57	3	89	31	11	247	36	85	136	2	4	15	7	3	5	k__Bacteria; p__Firmicutes; c__Bacilli; o__Lactobacillales; f__Lactobacillaceae; g__Lactobacillus; s__Lactobacillus_gasseri
OTU491	0	2	2	3	6	2	0	0	0	0	0	0	3	0	0	0	0	0	0	0	0	0	0	0	k__Bacteria; p__Chloroflexi; c__Chloroflexia; o__Chloroflexales; f__Chloroflexaceae; g__FFCH7168; s__uncultured_bacterium
OTU492	14	7	10	37	99	1	2	20	2	14	6	2	0	4	9	10	2	147	2	2	1	1	2	1	k__Bacteria; p__Acidobacteria; c__Acidobacteriia; o__Subgroup_2; Ambiguous_taxa; Ambiguous_taxa; Ambiguous_taxa
OTU493	7	0	0	19	5	1	0	11	3	3	0	4	0	0	1	1	0	15	1	0	0	1	0	0	k__Bacteria; p__Actinobacteria; c__Actinobacteria; o__Corynebacteriales; f__Corynebacteriaceae; g__Corynebacterium; s__uncultured_bacterium
OTU494	1	8	8	1	5	0	1	3	2	7	0	9	3	0	10	3	4	10	0	0	1	0	0	0	k__Bacteria; p__Bacteroidetes; c__Bacteroidia; o__Bacteroidales; f__Prevotellaceae; g__Prevotellaceae_Ga6A1_group; s__uncultured_bacterium
OTU495	0	2	0	0	3	0	3	8	2	5	2	0	0	0	0	1	0	0	0	1	0	0	0	0	k__Bacteria; p__Proteobacteria; c__Alphaproteobacteria; o__Reyranellales; f__Reyranellaceae; g__uncultured; s__uncultured_bacterium
OTU496	0	0	1	0	1	1	0	0	0	3	1	1	0	0	0	0	0	0	0	1	0	0	0	0	k__Bacteria; p__Actinobacteria; c__Thermoleophilia; o__Gaiellales; f__uncultured; g__uncultured_bacterium; s__uncultured_bacterium
OTU497	1	3	2	2	5	5	8	1	8	8	3	3	1	2	1	2	0	0	1	1	2	6	3	1	k__Bacteria; p__Acidobacteria; c__Blastocatellia_(Subgroup_4); o__Blastocatellales; f__Blastocatellaceae; g__Stenotrophobacter; Ambiguous_taxa
OTU498	2	2	1	1	2	0	0	1	0	0	0	0	1	0	1	0	0	0	1	0	0	0	0	0	k__Bacteria; p__Verrucomicrobia; c__Verrucomicrobiae; o__Verrucomicrobiales; f__Verrucomicrobiaceae; g__Roseimicrobium; Ambiguous_taxa
OTU499	1	5	7	5	9	9	26	33	20	40	28	6	6	3	0	5	1	1	5	2	16	8	15	4	k__Bacteria; p__Acidobacteria; c__Blastocatellia_(Subgroup_4); o__Blastocatellales; f__Blastocatellaceae; g__uncultured; s__uncultured_Acidobacteria_bacterium
OTU500	30	12	27	9	5	0	2	9	4	2	5	8	1	0	6	7	38	21	18	8	113	13	37	8	k__Bacteria; p__Proteobacteria; c__Gammaproteobacteria; o__Cellvibrionales; f__Cellvibrionaceae; g__Cellvibrio; s__uncultured_bacterium
OTU501	2	2	3	10	0	4	1	9	0	1	1	514	0	0	0	1	0	10	2	1	0	0	0	0	k__Bacteria; p__Firmicutes; c__Negativicutes; o__Selenomonadales; f__Veillonellaceae; g__Megasphaera; s__uncultured_bacterium
OTU502	3	1	1	4	0	2	2	1	4	0	0	0	1	3	2	2	0	0	1	0	0	2	1	4	k__Bacteria; p__Actinobacteria; c__Actinobacteria; o__Micrococcales; f__Promicromonosporaceae; g__Cellulosimicrobium; Ambiguous_taxa
OTU503	0	0	0	5	0	0	0	1	0	0	0	0	0	0	0	0	0	0	0	0	0	0	0	0	k__Bacteria; p__Proteobacteria; c__Gammaproteobacteria; o__Betaproteobacteriales; f__Rhodocyclaceae; g__Propionivibrio; Ambiguous_taxa
OTU504	0	1	1	3	0	0	0	0	0	0	2	0	0	0	0	0	0	0	0	0	0	0	0	0	k__Bacteria; p__Proteobacteria; c__Alphaproteobacteria; o__Rhizobiales; f__Beijerinckiaceae
OTU505	0	0	1	1	0	0	0	0	1	0	1	1	1	3	0	0	0	9	0	0	0	0	0	0	k__Bacteria; p__Proteobacteria; c__Alphaproteobacteria; o__Rhizobiales; f__Rhodomicrobiaceae; g__Rhodomicrobium; s__uncultured_bacterium
OTU506	7	9	9	5	4	6	24	7	12	30	12	97	2	2	6	3	1	59	4	2	13	10	7	5	k__Bacteria; p__Bacteroidetes; c__Bacteroidia; o__Cytophagales; f__Microscillaceae; g__uncultured; Ambiguous_taxa
OTU507	10	13	21	12	16	30	13	16	13	27	9	6	5	3	16	4	7	36	2	1	6	10	16	4	k__Bacteria; p__Proteobacteria; c__Gammaproteobacteria; o__PLTA13; f__uncultured_proteobacterium; g__uncultured_proteobacterium; s__uncultured_proteobacterium
OTU508	4	2	8	1	1	2	0	2	0	3	0	0	2	3	0	0	1	0	0	0	1	0	0	0	k__Bacteria; p__Bacteroidetes; c__Bacteroidia; o__Chitinophagales; f__Chitinophagaceae
OTU509	11	11	2	7	13	7	17	9	10	12	10	10	3	3	1	1	0	2	10	0	6	4	3	7	k__Bacteria; p__Proteobacteria; c__Alphaproteobacteria; o__Azospirillales; f__Azospirillaceae; g__Skermanella
OTU510	0	0	2	0	2	0	1	1	4	4	0	0	0	0	2	0	2	1	0	0	0	0	0	0	k__Bacteria; p__Firmicutes; c__Erysipelotrichia; o__Erysipelotrichales; f__Erysipelotrichaceae; g__Dubosiella; s__uncultured_bacterium
OTU511	8	12	21	6	5	6	12	4	3	2	1	1	8	5	2	5	192	0	3	2	3	4	6	1	k__Bacteria; p__Proteobacteria; c__Alphaproteobacteria; o__Caulobacterales; f__Hyphomonadaceae; g__Hirschia; s__uncultured_bacterium
OTU512	2	0	0	1	0	0	0	0	0	0	0	0	0	0	0	0	0	0	0	0	0	0	0	0	k__Bacteria; p__Chloroflexi; c__Anaerolineae; o__RBG-13-54-9; f__uncultured_bacterium; g__uncultured_bacterium; s__uncultured_bacterium
OTU513	0	0	2	10	0	4	0	24	1	1	0	3	0	1	0	1	1	7	0	0	0	0	0	0	k__Bacteria; p__Spirochaetes; c__Spirochaetia; o__Spirochaetales; f__Spirochaetaceae; g__Treponema_2; s__Treponema_denticola_II:11:33520
OTU514	0	0	0	3	1	1	2	1	0	1	1	1	1	0	0	1	0	0	1	2	1	0	1	0	k__Bacteria; p__Chloroflexi; c__Anaerolineae; o__RBG-13-54-9; f__uncultured_bacterium; g__uncultured_bacterium; s__uncultured_bacterium
OTU515	51	5	8	3	17	24	9	7	5	12	4	5	11	29	6	8	2	3	6	3	14	17	9	1	k__Bacteria; p__Bacteroidetes; c__Bacteroidia; o__Chitinophagales; f__Chitinophagaceae; g__Flavisolibacter; Ambiguous_taxa
OTU516	0	0	0	0	1	0	0	1	0	0	0	0	0	0	0	1	0	1	0	0	0	0	0	0	k__Bacteria; p__Proteobacteria; c__Gammaproteobacteria; o__Oceanospirillales; f__Pseudohongiellaceae; g__Pseudohongiella; s__uncultured_marine_bacterium
OTU517	4	11	22	5	4	25	11	16	14	22	12	43	25	20	14	30	52	8	14	23	27	39	22	20	k__Bacteria; p__Actinobacteria; c__Actinobacteria; o__Corynebacteriales; f__Mycobacteriaceae; g__Mycobacterium; Ambiguous_taxa
OTU518	60	6	6	4	6	5	9	5	5	5	3	1	4	2	14	5	2	0	12	7	6	4	5	0	k__Bacteria; p__Proteobacteria; c__Alphaproteobacteria; o__Sphingomonadales; f__Sphingomonadaceae; g__Sphingopyxis; Ambiguous_taxa
OTU519	0	1	0	0	2	0	1	0	1	0	0	0	0	0	0	0	0	0	0	0	0	0	0	0	k__Bacteria; p__Actinobacteria; c__MB-A2-108; Ambiguous_taxa; Ambiguous_taxa; Ambiguous_taxa; Ambiguous_taxa
OTU520	1	67	90	4	3	2	0	45	29	74	1	0	0	1	12	23	0	6	0	4	5	0	0	1	k__Bacteria; p__Firmicutes; c__Erysipelotrichia; o__Erysipelotrichales; f__Erysipelotrichaceae; g__Erysipelotrichaceae_UCG-003; s__uncultured_bacterium
OTU521	26	31	31	30	17	41	35	16	19	30	19	36	207	152	88	115	135	5	168	111	190	259	203	339	k__Bacteria; p__Proteobacteria; c__Alphaproteobacteria; o__Rhizobiales; f__Devosiaceae; g__Devosia; s__metagenome
OTU522	6	9	15	11	18	14	8	8	9	20	9	0	6	7	5	1	2	1	4	0	11	13	11	0	k__Bacteria; p__Proteobacteria; c__Alphaproteobacteria; o__Sphingomonadales; f__Sphingomonadaceae; g__Ellin6055; s__uncultured_bacterium
OTU523	0	2	0	0	1	0	0	0	0	2	0	0	0	0	0	0	0	0	1	1	1	0	2	0	k__Bacteria; p__Planctomycetes; c__Phycisphaerae; o__Tepidisphaerales; f__WD2101_soil_group; g__uncultured_soil_bacterium; s__uncultured_soil_bacterium
OTU524	0	0	0	2	1	1	1	0	0	2	0	3	0	0	0	1	0	4	0	0	1	0	2	0	k__Bacteria; p__Bacteroidetes; c__Bacteroidia; o__Chitinophagales; f__Chitinophagaceae; g__Niastella; Ambiguous_taxa
OTU525	0	0	1	0	2	0	0	0	0	0	0	0	7	13	0	0	3	0	0	0	0	0	0	2	k__Bacteria; p__Chloroflexi; c__Chloroflexia; o__Chloroflexales; f__Roseiflexaceae; g__uncultured; s__uncultured_bacterium
OTU526	4	2	3	4	1	2	0	0	0	2	0	0	3	4	1	1	4	0	0	0	2	1	1	0	k__Bacteria; p__Bacteroidetes; c__Bacteroidia; o__Flavobacteriales; f__NS9_marine_group; g__uncultured_bacterium; s__uncultured_bacterium
OTU527	2	4	14	2	0	0	1	1	2	2	0	2	3	1	8	0	1	2	0	0	0	0	0	0	k__Bacteria; p__Acidobacteria; c__Holophagae; o__Subgroup_7; Ambiguous_taxa; Ambiguous_taxa; Ambiguous_taxa
OTU528	0	1	3	0	2	0	1	0	1	0	0	0	1	0	0	0	0	0	0	0	2	0	0	0	k__Bacteria; p__Proteobacteria; c__Deltaproteobacteria; o__Oligoflexales; f__0319-6G20; g__uncultured_bacterium; s__uncultured_bacterium
OTU529	0	0	4	5	2	5	1	3	1	2	5	5	0	0	0	1	0	1	1	0	0	1	1	1	k__Bacteria; p__Planctomycetes; c__Planctomycetacia; o__Gemmatales; f__Gemmataceae; g__uncultured; s__uncultured_bacterium
OTU530	0	7	3	0	0	0	0	0	5	4	0	0	1	0	1	7	2	0	0	0	0	0	0	0	k__Bacteria; p__Proteobacteria; c__Gammaproteobacteria; o__Steroidobacterales; f__Steroidobacteraceae; g__uncultured; s__metagenome
OTU531	0	0	7	1	0	1	0	0	0	0	1	0	1	0	0	0	0	0	0	0	0	0	0	0	k__Bacteria; p__Bacteroidetes; c__Bacteroidia; o__Sphingobacteriales
OTU532	41	33	32	31	3	5	173	286	260	290	569	31	268	237	180	54	8	7	1680	1487	1590	2998	1836	1456	k__Bacteria; p__Bacteroidetes; c__Bacteroidia; o__Sphingobacteriales; f__Sphingobacteriaceae; g__Pedobacter; Ambiguous_taxa
OTU533	1	0	0	1	0	0	0	1	0	0	0	0	0	0	0	1	0	1	0	0	0	0	0	0	k__Bacteria; p__Firmicutes; c__Clostridia; o__Clostridiales; f__Peptostreptococcaceae; g__Peptoanaerobacter; Ambiguous_taxa
OTU534	1	3	4	0	0	16	2	0	7	8	3	3	0	6	2	4	4	0	159	84	41	26	18	38	k__Bacteria; p__Proteobacteria; c__Alphaproteobacteria; o__Holosporales; f__Holosporaceae; g__uncultured; s__uncultured_bacterium
OTU535	2	2	5	5	0	5	3	7	2	13	2	11	1	0	1	2	0	0	0	0	4	0	4	0	k__Bacteria; p__Planctomycetes; c__Planctomycetacia; o__Pirellulales; f__Pirellulaceae; g__Pirellula; s__uncultured_soil_bacterium
OTU536	3	0	2	4	1	2	6	6	4	11	1	1	0	0	5	0	0	6	2	4	2	1	6	1	k__Bacteria; p__Gemmatimonadetes; c__Gemmatimonadetes; o__Gemmatimonadales; f__Gemmatimonadaceae; g__uncultured; s__uncultured_bacterium
OTU537	0	1	0	0	0	0	1	0	0	0	0	0	1	0	0	0	0	0	0	0	0	0	0	0	k__Bacteria; p__Acidobacteria; c__Blastocatellia_(Subgroup_4); o__DS-100
OTU538	0	3	9	4	6	5	6	4	6	7	5	17	2	5	6	4	8	6	6	5	11	4	3	2	k__Bacteria; p__Proteobacteria; c__Alphaproteobacteria; o__Rhizobiales; f__Xanthobacteraceae; g__uncultured; Ambiguous_taxa
OTU539	0	0	1	0	1	1	1	0	0	2	1	1	0	0	0	0	10	0	0	3	0	0	0	1	k__Bacteria; p__Planctomycetes; c__Planctomycetacia; o__Gemmatales; f__Gemmataceae; g__Gemmata; s__uncultured_bacterium
OTU540	1	0	0	3	1	0	1	1	0	1	0	0	0	0	0	0	0	1	0	0	0	0	0	0	k__Bacteria; p__Bacteroidetes; c__Bacteroidia; o__Bacteroidales; f__Prevotellaceae; g__Prevotella_1; Ambiguous_taxa
OTU541	0	1	0	1	0	0	0	0	0	0	0	0	0	0	0	0	0	0	0	0	0	0	0	0	k__Bacteria; p__Chloroflexi; c__Chloroflexia; o__Chloroflexales; f__Roseiflexaceae; g__uncultured; s__uncultured_bacterium
OTU542	0	1	0	0	1	2	1	0	0	2	0	4	0	0	0	1	1	0	0	0	0	2	0	0	k__Bacteria; p__Planctomycetes; c__Planctomycetacia; o__Gemmatales; f__Gemmataceae; g__Gemmata
OTU543	178	51	227	59	78	113	151	125	32	74	53	91	216	354	64	90	53	111	380	141	265	221	162	240	k__Bacteria; p__Proteobacteria; c__Gammaproteobacteria; o__Betaproteobacteriales; f__Burkholderiaceae
OTU544	2	3	3	0	1	5	0	1	0	0	1	0	1	0	2	0	0	0	0	0	0	0	0	0	k__Bacteria; p__Patescibacteria; c__Saccharimonadia; o__Saccharimonadales; f__unidentified; g__unidentified; s__unidentified
OTU545	1	1	3	3	1	1	0	1	0	0	2	0	0	0	0	0	0	0	0	0	0	0	0	0	k__Bacteria; p__Verrucomicrobia; c__Verrucomicrobiae; o__Verrucomicrobiales; f__Verrucomicrobiaceae; g__Prosthecobacter; s__uncultured_bacterium
OTU546	0	6	2	2	9	0	1	3	1	1	1	0	0	0	0	0	1	0	0	1	1	1	0	0	k__Bacteria; p__Planctomycetes; c__Phycisphaerae; o__Tepidisphaerales; f__WD2101_soil_group; g__uncultured_bacterium; s__uncultured_bacterium
OTU547	26	19	8	16	13	46	19	14	11	32	10	4	7	16	4	9	4	3	9	11	17	17	19	2	k__Bacteria; p__Proteobacteria; c__Gammaproteobacteria; o__Xanthomonadales; f__Xanthomonadaceae; g__Lysobacter; Ambiguous_taxa
OTU548	1	1	2	3	1	9	2	1	3	0	2	10	4	1	2	3	5	13	1	4	4	4	4	0	k__Bacteria; p__Proteobacteria; c__Alphaproteobacteria; o__Rhizobiales; f__Rhizobiales_Incertae_Sedis; g__Nordella; s__uncultured_bacterium
OTU549	0	1	0	2	2	0	0	0	0	0	0	1	0	0	0	0	0	0	0	2	0	0	0	0	k__Bacteria; p__Cyanobacteria; c__Sericytochromatia
OTU550	2	1	3	3	1	4	5	3	1	2	3	2	2	3	0	0	28	0	2	1	3	3	4	2	k__Bacteria; p__Planctomycetes; c__Planctomycetacia; o__Gemmatales; f__Gemmataceae; g__Fimbriiglobus; Ambiguous_taxa
OTU551	1	5	9	2	8	3	4	4	6	3	6	14	3	6	0	1	3	0	2	4	2	2	2	3	k__Bacteria; p__Chloroflexi; c__Chloroflexia; o__Chloroflexales; f__Roseiflexaceae; g__uncultured; s__uncultured_bacterium
OTU552	0	0	0	1	0	0	1	3	0	0	0	0	0	0	0	0	0	12	0	0	0	0	0	0	k__Bacteria; p__Proteobacteria; c__Gammaproteobacteria; o__Betaproteobacteriales; f__Neisseriaceae; g__Kingella; s__uncultured_bacterium
OTU553	103	3	20	11	1	17	9	3	7	7	3	0	22	47	8	25	4	0	43	36	85	63	18	4	k__Bacteria; p__Proteobacteria; c__Alphaproteobacteria; o__Caulobacterales; f__Caulobacteraceae; g__Phenylobacterium; Ambiguous_taxa
OTU554	12	2	14	1	5	8	12	3	1	14	4	3	1	7	1	1	1	0	10	0	4	4	3	6	k__Bacteria; p__Acidobacteria; c__Subgroup_6; o__Unknown_Order; f__Unknown_Family; g__Luteitalea; s__uncultured_bacterium
OTU555	1	6	7	12	5	10	1	1	1	4	2	0	0	1	2	0	7	15	0	0	3	0	3	0	k__Bacteria; p__Proteobacteria; c__Deltaproteobacteria; o__NB1-j
OTU556	0	0	0	3	0	1	0	0	0	0	1	0	125	142	1	220	32	0	4	3	0	102	109	19	k__Bacteria; p__Bacteroidetes; c__Bacteroidia; o__Sphingobacteriales; f__Sphingobacteriaceae; g__Mucilaginibacter; s__uncultured_bacterium
OTU557	2	0	3	0	0	1	0	6	1	6	0	4	4	0	0	2	24	0	0	2	1	4	0	2	k__Bacteria; p__Proteobacteria; c__Deltaproteobacteria; o__Myxococcales; f__P3OB-42; g__metagenome; s__metagenome
OTU558	10	6	4	5	9	6	4	0	0	0	1	0	11	26	3	1	55	0	0	0	1	1	0	0	k__Bacteria; p__Proteobacteria; c__Alphaproteobacteria
OTU559	7	0	6	2	4	1	25	17	6	29	20	4	4	6	2	3	4	0	7	10	22	19	26	7	k__Bacteria; p__Acidobacteria; c__Blastocatellia_(Subgroup_4); o__Blastocatellales; f__Blastocatellaceae; Ambiguous_taxa; Ambiguous_taxa
OTU560	16	12	9	1	9	9	11	5	5	7	2	3	15	8	4	1	23	0	12	3	7	12	5	2	k__Bacteria; p__Planctomycetes; c__Planctomycetacia; o__Planctomycetales; f__Rubinisphaeraceae; g__SH-PL14; s__uncultured_bacterium
OTU561	0	0	0	0	3	0	0	0	0	3	1	1	0	0	0	0	0	30	0	0	0	0	0	0	k__Bacteria; p__Bacteroidetes; c__Bacteroidia; o__Cytophagales; f__Microscillaceae; g__uncultured; Ambiguous_taxa
OTU562	2	3	7	4	7	7	9	11	2	8	3	3	1	0	0	1	1	0	1	1	2	0	3	0	k__Bacteria; p__Chloroflexi; c__Ktedonobacteria; o__C0119; f__uncultured_soil_bacterium; g__uncultured_soil_bacterium; s__uncultured_soil_bacterium
OTU563	5	8	10	3	3	10	0	5	9	4	0	0	0	0	16	5	1	12	0	1	0	0	0	0	k__Bacteria; p__Bacteroidetes; c__Bacteroidia; o__Bacteroidales; f__Marinilabiliaceae; g__Carboxylicivirga; s__uncultured_bacterium
OTU564	1	1	3	1	0	2	2	2	1	2	1	0	1	0	0	0	0	0	0	0	0	1	1	0	k__Bacteria; p__Acidobacteria; c__Subgroup_17; o__uncultured_Acidobacteria_bacterium; f__uncultured_Acidobacteria_bacterium; g__uncultured_Acidobacteria_bacterium; s__uncultured_Acidobacteria_bacterium
OTU565	0	0	0	0	2	1	1	2	1	0	0	0	0	0	0	0	0	0	0	0	0	0	1	0	k__Bacteria; p__Proteobacteria; c__Alphaproteobacteria; o__Sphingomonadales; f__Sphingomonadaceae; g__Sphingomonas
OTU566	0	1	0	0	0	0	0	3	0	2	2	7	0	0	1	1	0	6	0	0	0	0	1	0	k__Bacteria; p__Proteobacteria; c__Deltaproteobacteria; o__Myxococcales; f__Haliangiaceae; g__Haliangium
OTU567	0	1	0	0	3	0	0	0	0	0	0	0	0	0	0	0	1	0	0	0	0	0	0	0	k__Bacteria; p__Armatimonadetes; c__Armatimonadia; o__Armatimonadales; f__uncultured_bacterium; g__uncultured_bacterium; s__uncultured_bacterium
OTU568	11	4	9	3	4	3	10	2	0	0	4	2	3	3	0	0	0	0	1	0	0	0	1	0	k__Bacteria; p__Bacteroidetes; c__Bacteroidia; o__Flavobacteriales; f__Crocinitomicaceae; g__Fluviicola; s__uncultured_bacterium
OTU569	9	14	6	6	2	6	3	7	5	13	7	5	2	1	2	5	1	0	6	1	5	3	2	2	k__Bacteria; p__Proteobacteria; c__Gammaproteobacteria; o__Betaproteobacteriales; f__SC-I-84; g__uncultured_bacterium; s__uncultured_bacterium
OTU570	2	8	2	2	3	10	9	3	7	3	0	16	9	0	0	7	3	2	1	2	7	9	3	1	k__Bacteria; p__Chloroflexi; c__Anaerolineae; o__SBR1031; f__uncultured_bacterium; g__uncultured_bacterium; s__uncultured_bacterium
OTU571	2	1	0	2	0	0	0	0	0	1	0	1	1	0	0	0	101	0	6	0	5	3	0	0	k__Bacteria; p__Bacteroidetes; c__Bacteroidia; o__Chitinophagales; f__37-13; g__uncultured_bacterium; s__uncultured_bacterium
OTU572	2	2	12	0	6	3	5	3	3	9	5	3	2	0	1	0	0	12	0	0	3	3	4	0	k__Bacteria; p__Verrucomicrobia; c__Verrucomicrobiae; o__Pedosphaerales; f__Pedosphaeraceae; g__uncultured_soil_bacterium; s__uncultured_soil_bacterium
OTU573	1	2	0	1	1	1	0	0	1	0	1	3	0	1	0	1	0	0	0	0	0	0	0	1	k__Bacteria; p__Planctomycetes; c__Planctomycetacia; o__Gemmatales; f__Gemmataceae
OTU574	2	1	0	1	1	3	4	1	2	1	2	0	0	0	0	0	1	3	0	0	0	2	1	0	k__Bacteria; p__Actinobacteria; c__Acidimicrobiia; o__Microtrichales; f__Iamiaceae; g__Iamia
OTU575	0	0	0	0	0	0	0	0	0	1	0	0	0	0	0	0	0	0	0	0	0	0	0	0	k__Bacteria; p__Proteobacteria; c__Alphaproteobacteria; o__Elsterales; f__uncultured; g__uncultured_bacterium; s__uncultured_bacterium
OTU576	1	5	9	17	8	3	3	7	1	5	1	34	5	1	22	2	5	8	0	1	2	0	1	0	k__Bacteria; p__Proteobacteria; c__Alphaproteobacteria; o__Caulobacterales; f__Caulobacteraceae; Ambiguous_taxa; Ambiguous_taxa
OTU577	2	2	2	2	2	0	0	1	2	1	3	0	0	0	0	0	2	1	1	0	0	3	3	0	k__Bacteria; p__Chloroflexi; c__Anaerolineae; o__SBR1031; f__A4b; Ambiguous_taxa; Ambiguous_taxa
OTU578	0	1	2	4	3	0	1	1	0	0	1	0	0	0	0	0	0	0	0	0	0	0	0	1	k__Bacteria; p__Verrucomicrobia; c__Verrucomicrobiae; o__Verrucomicrobiales; f__Verrucomicrobiaceae
OTU579	11	351	511	62	50	1	87	22	243	318	7	119	24	11	317	151	50	49	2	20	41	5	4	9	k__Bacteria; p__Firmicutes; c__Clostridia; o__Clostridiales; f__Ruminococcaceae; g__Faecalibacterium; s__uncultured_bacterium
OTU580	98	229	9	43	202	64	44	19	4	25	13	4	272	178	354	113	4	3	29	38	60	62	46	28	k__Bacteria; p__Proteobacteria; c__Gammaproteobacteria; o__Betaproteobacteriales; f__Burkholderiaceae; g__Massilia
OTU581	0	2	2	0	1	2	0	0	0	0	0	0	0	0	0	0	0	0	0	0	0	0	0	0	k__Bacteria; p__Chloroflexi; c__Chloroflexia; o__Chloroflexales; f__Roseiflexaceae; g__uncultured; s__uncultured_bacterium
OTU582	0	1	6	0	3	10	2	0	4	4	0	11	0	0	0	1	2	0	0	1	0	0	0	0	k__Bacteria; p__Proteobacteria; c__Alphaproteobacteria; o__Reyranellales; f__Reyranellaceae; g__uncultured; Ambiguous_taxa
OTU583	11	15	10	22	29	6	26	6	10	9	2	389	15	12	11	5	15	22	7	1	1	7	29	1	k__Bacteria; p__Proteobacteria; c__Gammaproteobacteria; o__Betaproteobacteriales; f__Burkholderiaceae; g__Burkholderia-Caballeronia-Paraburkholderia
OTU584	8	11	11	76	4	0	1	11	2	31	10	2	7	16	3	2	7	3	14	1	11	13	26	7	k__Bacteria; p__Proteobacteria; c__Alphaproteobacteria; o__Sneathiellales; f__Sneathiellaceae; g__Ferrovibrio; Ambiguous_taxa
OTU585	8	23	80	37	4	0	16	17	52	18	1	9	11	5	272	25	46	32	0	0	10	3	0	4	k__Bacteria; p__Bacteroidetes; c__Bacteroidia; o__Bacteroidales; f__Prevotellaceae; g__Prevotella_9; s__uncultured_bacterium
OTU586	1	1	2	1	2	0	1	0	0	0	1	1	0	0	0	0	0	0	2	0	0	0	0	1	k__Bacteria; p__Proteobacteria; c__Alphaproteobacteria; o__Acetobacterales; f__Acetobacteraceae; g__Roseomonas; s__metagenome
OTU587	0	0	0	0	0	1	1	0	0	0	0	0	0	0	0	0	0	1	0	0	0	0	0	0	k__Bacteria; p__Bacteroidetes; c__Bacteroidia; o__Chitinophagales; f__37-13; g__uncultured_bacterium; s__uncultured_bacterium
OTU588	8	11	7	22	5	5	1	11	13	6	5	9	7	1	25	6	15	290	3	4	0	2	0	1	k__Bacteria; p__Bacteroidetes; c__Bacteroidia; o__Bacteroidales; f__Muribaculaceae; g__uncultured_bacterium; s__uncultured_bacterium
OTU589	0	0	1	0	0	0	0	1	0	0	0	0	24	25	13	3	0	0	23	8	42	21	34	58	k__Bacteria; p__Proteobacteria; c__Alphaproteobacteria; o__Rhizobiales; f__Rhizobiaceae
OTU590	18	128	144	60	66	14	13	24	72	115	12	35	13	2	102	39	38	761	3	10	22	0	1	4	k__Bacteria; p__Epsilonbacteraeota; c__Campylobacteria; o__Campylobacterales; f__Helicobacteraceae; g__Helicobacter
OTU591	28	2	30	29	9	6	2	45	19	31	0	50	18	7	121	20	78	26	0	0	3	3	0	5	k__Bacteria; p__Actinobacteria; c__Actinobacteria; o__Corynebacteriales; f__Corynebacteriaceae; g__Corynebacterium_1; Ambiguous_taxa
OTU592	1	0	2	0	0	3	4	0	1	0	0	5	1	1	0	0	0	0	0	0	1	0	0	0	k__Bacteria; p__Planctomycetes; c__Phycisphaerae; o__Tepidisphaerales; f__WD2101_soil_group
OTU593	5	9	3	5	3	8	12	5	2	11	2	3	0	4	0	1	1	1	2	4	3	3	8	0	k__Bacteria; p__Proteobacteria; c__Deltaproteobacteria; o__Myxococcales; f__bacteriap25; g__uncultured_bacterium; s__uncultured_bacterium
OTU594	0	0	1	0	0	0	0	1	1	0	1	0	0	1	6	0	3	0	0	0	1	0	0	0	k__Bacteria; p__Bacteroidetes; c__Bacteroidia; o__Bacteroidales; f__Rikenellaceae; g__Rikenellaceae_RC9_gut_group; s__uncultured_bacterium
OTU595	1	4	0	3	2	0	2	0	0	1	0	3	0	0	1	0	0	1	1	0	1	0	2	1	k__Bacteria; p__Acidobacteria; c__Acidobacteriia; o__Solibacterales; f__Solibacteraceae_(Subgroup_3); g__Bryobacter; Ambiguous_taxa
OTU596	5	5	15	7	5	5	7	20	3	7	1	7	6	0	19	5	7	21	0	0	0	0	0	1	k__Bacteria; p__Firmicutes; c__Bacilli; o__Lactobacillales; f__Streptococcaceae; g__Lactococcus; s__Lactococcus_lactis
OTU597	2	2	4	4	2	8	9	5	5	4	4	12	2	2	1	2	4	0	3	1	2	1	9	1	k__Bacteria; p__Chloroflexi; c__TK10; o__metagenome; f__metagenome; g__metagenome; s__metagenome
OTU598	2	2	6	8	4	18	13	12	9	11	4	2	2	4	1	7	2	0	4	6	4	9	8	0	k__Bacteria; p__Actinobacteria; c__Thermoleophilia; o__Gaiellales; f__uncultured; g__uncultured_bacterium; s__uncultured_bacterium
OTU599	10	10	10	14	60	2	1	1	11	12	1	4	2	1	28	6	8	24	0	0	3	1	0	0	k__Bacteria; p__Proteobacteria; c__Gammaproteobacteria; o__Tenderiales; f__Tenderiaceae; g__Candidatus_Tenderia; Ambiguous_taxa
OTU600	4	10	12	23	5	5	5	5	9	5	1	32	4	0	0	3	3	225	6	0	1	2	2	4	k__Bacteria; p__Bacteroidetes; c__Bacteroidia; o__Bacteroidales; f__Marinifilaceae; g__Odoribacter; s__uncultured_bacterium
OTU601	0	2	1	3	0	1	1	0	0	2	0	0	2	6	2	1	1	0	3	2	4	5	2	8	k__Bacteria; p__Proteobacteria; c__Alphaproteobacteria; o__Sphingomonadales; f__Sphingomonadaceae; g__uncultured
OTU602	110	37	7	30	13	63	44	7	14	55	44	5	2	6	8	32	2	0	11	10	5	5	10	14	k__Bacteria; p__Bacteroidetes; c__Bacteroidia; o__Sphingobacteriales; f__Sphingobacteriaceae; g__Solitalea; s__Solitalea_koreensis
OTU603	2	1	0	1	0	0	1	0	0	0	1	4	0	1	0	0	0	0	0	0	0	0	0	0	k__Bacteria; p__Armatimonadetes; c__Fimbriimonadia; o__Fimbriimonadales; f__Fimbriimonadaceae
OTU604	1	0	1	1	0	1	0	1	0	2	2	2	2	1	1	0	4	0	0	0	0	1	0	1	k__Bacteria; p__Proteobacteria; c__Alphaproteobacteria; o__Caulobacterales; f__Caulobacteraceae; g__Phenylobacterium
OTU605	8	9	8	18	12	9	4	4	5	18	6	2	5	6	1	1	2	4	2	1	5	2	9	1	k__Bacteria; p__Proteobacteria; c__Gammaproteobacteria; o__Xanthomonadales; f__Rhodanobacteraceae; g__uncultured; s__uncultured_bacterium
OTU606	1	1	0	6	1	0	0	0	1	0	0	0	0	0	0	0	0	0	0	0	0	0	1	1	k__Bacteria; p__Planctomycetes; c__Phycisphaerae; o__Phycisphaerales; f__Phycisphaeraceae; g__AKYG587; s__uncultured_bacterium
OTU607	20	17	21	21	13	11	3	8	18	14	2	10	6	2	12	7	10	269	0	5	2	0	0	5	k__Bacteria; p__Deferribacteres; c__Deferribacteres; o__Deferribacterales; f__Deferribacteraceae; g__Mucispirillum; Ambiguous_taxa
OTU608	32	16	23	657	64	33	3	916	59	20	6	60	0	5	6	102	7	422	0	1	2	6	2	10	k__Bacteria; p__Proteobacteria; c__Gammaproteobacteria; o__Pasteurellales; f__Pasteurellaceae; g__Haemophilus; s__uncultured_bacterium
OTU609	0	1	1	0	1	1	0	0	0	3	3	2	0	0	0	1	0	0	0	0	1	0	5	2	k__Bacteria; p__Latescibacteria; c__uncultured_proteobacterium; o__uncultured_proteobacterium; f__uncultured_proteobacterium; g__uncultured_proteobacterium; s__uncultured_proteobacterium
OTU610	1	0	2	1	1	3	3	0	0	1	2	15	0	1	0	2	10	0	3	0	2	4	0	2	k__Bacteria; p__Planctomycetes; c__Planctomycetacia; o__Gemmatales; f__Gemmataceae; g__Gemmata; s__Gemmata_sp._Fl1-1
OTU611	4	1	4	5	5	4	7	3	1	4	2	0	0	4	0	0	4	0	3	0	6	3	8	0	k__Bacteria; p__Planctomycetes; c__Phycisphaerae; o__Tepidisphaerales; f__WD2101_soil_group; g__uncultured_bacterium; s__uncultured_bacterium
OTU612	0	0	6	1	0	1	3	2	2	1	2	10	3	2	8	2	7	1	2	0	1	1	0	0	k__Bacteria; p__Bacteroidetes; c__Bacteroidia; o__Cytophagales; f__Microscillaceae; g__Ohtaekwangia; s__uncultured_bacterium
OTU613	0	2	0	3	0	10	0	0	0	2	0	5	5	4	0	0	3	2	0	0	0	1	2	0	k__Bacteria; p__Chloroflexi; c__Anaerolineae; o__SBR1031; f__A4b; g__uncultured_bacterium; s__uncultured_bacterium
OTU614	22	2	4	317	4	12	2	176	8	5	0	12	0	1	5	19	5	87	0	0	2	4	0	3	k__Bacteria; p__Bacteroidetes; c__Bacteroidia; o__Bacteroidales; f__Porphyromonadaceae; g__Porphyromonas; s__uncultured_bacterium
OTU615	3	9	33	32	48	4	2	2	13	25	10	63	0	0	13	16	58	72	0	2	4	11	15	1	k__Bacteria; p__Firmicutes; c__Bacilli; o__Lactobacillales; f__Lactobacillaceae; g__Lactobacillus; s__Lactobacillus_iners_AB-1
OTU616	4	3	1	31	6	0	1	21	1	0	1	7	0	0	2	2	0	41	0	0	0	1	0	1	k__Bacteria; p__Proteobacteria; c__Gammaproteobacteria; o__Cardiobacteriales; f__Cardiobacteriaceae; g__Cardiobacterium; s__uncultured_bacterium
OTU617	9	4	7	1	3	3	0	2	1	2	2	8	3	0	1	1	50	4	2	0	8	3	2	3	k__Bacteria; p__Proteobacteria; c__Alphaproteobacteria; o__Rhodospirillales; f__Rhodospirillaceae; g__uncultured; s__uncultured_bacterium
OTU618	8	5	8	1	10	3	0	3	9	8	4	14	1	0	5	1	4	10	2	1	3	2	3	1	k__Bacteria; p__Actinobacteria; c__Actinobacteria; o__Micrococcales; f__Micrococcaceae; g__Sinomonas; Ambiguous_taxa
OTU619	0	1	1	1	0	3	0	0	0	0	0	0	0	0	0	2	5	0	0	0	0	0	0	0	k__Bacteria; p__Bacteroidetes; c__Bacteroidia; o__Chitinophagales; f__Chitinophagaceae; g__Terrimonas
OTU620	2	0	6	0	0	1	2	1	0	0	0	10	2	0	7	1	4	8	0	0	1	0	0	0	k__Bacteria; p__Proteobacteria; c__Alphaproteobacteria; o__Elsterales; f__uncultured; g__uncultured_bacterium; s__uncultured_bacterium
OTU621	3	10	15	5	2	0	0	9	8	9	0	0	2	4	24	8	31	17	0	0	3	1	0	0	k__Bacteria; p__Proteobacteria; c__Alphaproteobacteria; o__Rhodobacterales; f__Rhodobacteraceae; g__HIMB11; s__uncultured_Rhodobacteraceae_bacterium
OTU622	1	0	1	1	1	1	4	2	3	4	0	2	2	2	0	0	3	3	2	0	0	2	3	0	k__Bacteria; p__Proteobacteria; c__Gammaproteobacteria; o__Cellvibrionales; f__Halieaceae; g__OM60(NOR5)_clade; s__uncultured_bacterium
OTU623	0	0	0	0	0	0	0	0	0	0	0	0	0	0	0	1	0	0	0	0	0	0	0	0	k__Bacteria; p__Firmicutes; c__Clostridia; o__Clostridiales; f__Lachnospiraceae
OTU624	1	1	4	0	1	4	6	2	2	1	0	3	0	1	4	0	3	1	1	0	1	0	1	0	k__Bacteria; p__Gemmatimonadetes; c__Longimicrobia; o__Longimicrobiales; f__Longimicrobiaceae; g__uncultured_bacterium; s__uncultured_bacterium
OTU625	1	0	1	0	0	0	0	0	0	0	0	0	1	0	0	0	3	0	0	0	0	0	1	13	k__Bacteria; p__Proteobacteria; c__Deltaproteobacteria; o__Oligoflexales; f__Oligoflexaceae; g__Silvanigrella; s__metagenome
OTU626	23	12	9	72	2	5	26	20	15	5	2	1	97	58	34	0	2	1	48	27	41	63	50	18	k__Bacteria; p__Bacteroidetes; c__Bacteroidia; o__Flavobacteriales; f__Flavobacteriaceae; g__Flavobacterium; s__uncultured_bacterium
OTU627	0	0	0	1	0	0	0	0	0	0	0	0	0	0	0	0	0	0	1	0	0	0	0	0	k__Bacteria; p__BRC1; c__uncultured_soil_bacterium; o__uncultured_soil_bacterium; f__uncultured_soil_bacterium; g__uncultured_soil_bacterium; s__uncultured_soil_bacterium
OTU628	8	7	8	5	4	8	8	1	2	5	3	14	0	2	0	1	2	1	3	1	1	1	1	0	k__Bacteria; p__Proteobacteria; c__Gammaproteobacteria; o__Betaproteobacteriales; f__B1-7BS
OTU629	0	2	0	0	0	0	0	1	0	0	0	0	1	0	0	1	0	0	1	0	0	0	2	0	k__Bacteria; p__Acidobacteria; c__Blastocatellia_(Subgroup_4); o__Blastocatellales; f__Blastocatellaceae; g__JGI_0001001-H03; s__uncultured_Acidobacteria_bacterium
OTU630	1	2	6	0	4	4	4	3	13	11	4	8	0	0	0	3	1	0	1	0	4	4	4	1	k__Bacteria; p__Planctomycetes; c__Planctomycetacia; o__Pirellulales; f__Pirellulaceae; g__Pirellula; s__uncultured_bacterium
OTU631	0	4	2	3	3	8	7	12	3	5	2	2	4	2	4	1	0	1	3	3	8	6	2	2	k__Bacteria; p__Actinobacteria; c__Thermoleophilia; o__Gaiellales; f__Gaiellaceae; g__Gaiella; Ambiguous_taxa
OTU632	0	2	0	1	0	1	11	1	0	3	4	0	0	0	0	0	0	0	0	2	1	1	17	0	k__Bacteria; p__Actinobacteria; c__Actinobacteria; o__Micromonosporales; f__Micromonosporaceae; g__uncultured; s__metagenome
OTU633	5	9	5	2	8	2	7	10	5	9	3	20	11	5	6	5	1	9	7	3	7	6	4	4	k__Bacteria; p__Bacteroidetes; c__Bacteroidia; o__Chitinophagales; f__Chitinophagaceae; g__Flavisolibacter; Ambiguous_taxa
OTU634	2	1	0	2	1	1	3	2	5	3	3	3	0	0	1	1	0	0	3	0	1	1	1	3	k__Bacteria; p__Chloroflexi; c__Anaerolineae; o__Caldilineales; f__Caldilineaceae; g__uncultured; s__uncultured_bacterium
OTU635	0	1067	1234	6	6	11	0	43	581	990	2	1	0	0	98	373	0	4	0	69	85	0	1	3	k__Bacteria; p__Firmicutes; c__Clostridia; o__Clostridiales; f__Lachnospiraceae; g__[Ruminococcus]_torques_group; Ambiguous_taxa
OTU636	0	0	0	1	4	0	0	0	0	1	0	11	0	0	1	0	1	0	0	0	0	0	0	3	k__Bacteria; p__Firmicutes; c__Clostridia; o__Clostridiales; f__Ruminococcaceae; g__Ruminococcus_2
OTU637	4	3	3	0	2	4	14	2	0	4	0	0	5	2	2	0	0	0	1	0	2	3	2	0	k__Bacteria; p__Bacteroidetes; c__Bacteroidia; o__Chitinophagales; f__uncultured; g__metagenome; s__metagenome
OTU638	0	1	0	1	0	0	1	0	0	0	0	0	0	1	0	0	0	2	0	0	3	0	1	1	k__Bacteria; p__Acidobacteria; c__Subgroup_22; o__uncultured_bacterium; f__uncultured_bacterium; g__uncultured_bacterium; s__uncultured_bacterium
OTU639	0	1	2	0	1	10	0	0	0	0	0	0	0	1	0	0	3	3	0	0	0	0	0	0	k__Bacteria; p__Acidobacteria; c__Acidobacteriia; o__Acidobacteriales; f__uncultured; Ambiguous_taxa; Ambiguous_taxa
OTU640	68	135	83	216	78	110	12	22	18	33	21	16	54	78	6	60	21	5	17	7	27	17	18	7	k__Bacteria; p__Proteobacteria; c__Gammaproteobacteria; o__Betaproteobacteriales; f__Burkholderiaceae; g__Cupriavidus; Ambiguous_taxa
OTU641	0	4	3	2	0	2	0	1	0	0	0	0	1	0	0	0	0	0	0	0	2	0	0	0	k__Bacteria; p__Latescibacteria; Ambiguous_taxa; Ambiguous_taxa; Ambiguous_taxa; Ambiguous_taxa; Ambiguous_taxa
OTU642	2	3	2	5	2	4	4	1	0	0	1	0	1	1	0	0	1	0	0	0	1	0	1	0	k__Bacteria; p__Proteobacteria; c__Gammaproteobacteria; o__Betaproteobacteriales; f__SC-I-84; g__uncultured_bacterium; s__uncultured_bacterium
OTU643	1	102	40	5	44	27	16	22	9	35	19	25	0	0	1	1	93	0	0	0	0	0	1	0	k__Bacteria; p__Proteobacteria; c__Gammaproteobacteria; o__Pseudomonadales; f__Moraxellaceae; g__Cavicella; s__uncultured_bacterium
OTU644	0	6	8	1	5	10	0	0	2	0	0	2	1	0	3	0	0	1	1	0	0	2	0	1	k__Bacteria; p__Gemmatimonadetes; c__Gemmatimonadetes; o__Gemmatimonadales; f__Gemmatimonadaceae; g__Gemmatirosa; s__uncultured_bacterium
OTU645	8	4	6	5	1	1	7	4	4	6	0	8	2	0	4	1	3	17	4	0	2	4	9	0	k__Bacteria; p__Proteobacteria; c__Deltaproteobacteria; Ambiguous_taxa; Ambiguous_taxa; Ambiguous_taxa; Ambiguous_taxa
OTU646	1	9	18	2	2	1	0	13	7	13	0	1	1	0	2	5	3	24	0	1	1	1	2	0	k__Bacteria; p__Firmicutes; c__Clostridia; o__Clostridiales; f__Lachnospiraceae; g__ASF356; s__uncultured_bacterium
OTU647	73	27	23	15	38	19	13	19	5	17	5	8	19	10	20	12	3	5	5	7	24	12	18	3	k__Bacteria; p__Bacteroidetes; c__Bacteroidia; o__Chitinophagales; f__Chitinophagaceae; g__Flavisolibacter; s__uncultured_bacterium
OTU648	0	0	0	0	0	0	0	0	0	0	0	0	0	0	0	0	2	0	0	0	0	0	0	0	k__Bacteria; p__Proteobacteria
OTU649	0	12	19	3	1	0	52	2	12	19	1	11	0	0	10	4	1	0	0	0	0	0	0	3	k__Bacteria; p__Bacteroidetes; c__Bacteroidia; o__Bacteroidales; f__Prevotellaceae; g__Paraprevotella; s__gut_metagenome
OTU650	0	0	1	1	2	10	0	0	0	0	0	0	1	0	2	0	0	3	0	0	0	0	0	0	k__Bacteria; p__Fusobacteria; c__Fusobacteriia; o__Fusobacteriales; f__Leptotrichiaceae; g__Leptotrichia; s__unidentified
OTU651	12	71	80	12	4	0	0	5	47	66	2	0	9	5	113	25	22	46	0	4	7	0	7	1	k__Bacteria; p__Proteobacteria; c__Gammaproteobacteria; o__Betaproteobacteriales; f__Rhodocyclaceae; g__Azospira
OTU652	4	27	23	15	30	11	3	7	8	14	2	1	5	1	10	2	1	3	2	0	1	0	2	0	k__Bacteria; p__Gemmatimonadetes; c__Gemmatimonadetes; o__Gemmatimonadales; f__Gemmatimonadaceae; g__uncultured; s__uncultured_Gemmatimonas_sp.
OTU653	15	17	45	24	18	11	4	24	13	32	1	27	8	6	53	11	27	280	0	7	4	3	1	1	k__Bacteria; p__Bacteroidetes; c__Bacteroidia; o__Bacteroidales; f__Muribaculaceae; g__uncultured_bacterium; s__uncultured_bacterium
OTU654	2	10	6	6	0	3	2	5	1	6	4	5	1	1	0	1	4	2	1	2	4	2	4	1	k__Bacteria; p__Actinobacteria; c__Actinobacteria; o__Micromonosporales; f__Micromonosporaceae; g__uncultured; s__uncultured_bacterium
OTU655	3	2	5	8	5	0	2	14	5	9	0	4	2	2	16	2	23	37	0	1	0	0	1	0	k__Bacteria; p__Bacteroidetes; c__Bacteroidia; o__Bacteroidales; f__Muribaculaceae; g__uncultured_bacterium; s__uncultured_bacterium
OTU656	0	0	0	0	0	0	0	1	0	3	0	3	0	0	0	0	0	0	0	0	0	1	0	0	k__Bacteria; p__Planctomycetes; c__Planctomycetacia; o__Gemmatales; f__Gemmataceae; g__uncultured
OTU657	2	14	11	7	6	1	15	4	6	18	0	190	0	0	14	2	4	11	0	1	3	0	0	2	k__Bacteria; p__Firmicutes; c__Clostridia; o__Clostridiales; f__Ruminococcaceae; g__Subdoligranulum; s__uncultured_bacterium
OTU658	6	30	33	48	20	2	4	53	17	59	6	21	6	5	91	16	180	102	6	4	2	3	2	7	k__Bacteria; p__Bacteroidetes; c__Bacteroidia; o__Bacteroidales; f__Muribaculaceae; g__uncultured_bacterium; s__uncultured_bacterium
OTU659	3	3	4	7	13	17	9	1	2	6	5	8	3	1	0	0	2	0	0	1	2	1	2	0	k__Bacteria; p__Acidobacteria; c__Subgroup_6
OTU660	6	6	13	9	5	3	4	2	0	1	0	0	4	2	3	0	3	0	0	1	0	0	0	0	k__Bacteria; p__Bacteroidetes; c__Bacteroidia; o__Chitinophagales; f__Chitinophagaceae; g__uncultured
OTU661	13	15	21	14	10	2	7	19	14	13	0	6	5	1	30	3	14	48	0	0	3	2	0	2	k__Bacteria; p__Bacteroidetes; c__Bacteroidia; o__Bacteroidales; f__Muribaculaceae; g__uncultured_bacterium; s__uncultured_bacterium
OTU662	13	7	6	32	45	0	5	7	7	9	4	22	0	1	12	12	1	66	0	0	0	0	2	1	k__Bacteria; p__Acidobacteria; c__Acidobacteriia; o__Acidobacteriales; f__uncultured; g__uncultured_bacterium; s__uncultured_bacterium
OTU663	12	17	11	18	24	7	17	15	4	34	7	5	4	5	7	5	6	4	6	1	15	14	10	3	k__Bacteria; p__Gemmatimonadetes; c__Gemmatimonadetes; o__Gemmatimonadales; f__Gemmatimonadaceae; g__uncultured; s__uncultured_Gemmatimonadetes_bacterium
OTU664	0	0	2	2	2	6	1	0	1	1	1	0	0	0	0	1	1	14	0	0	0	0	0	0	k__Bacteria; p__Proteobacteria; c__Gammaproteobacteria; o__Betaproteobacteriales; f__Nitrosomonadaceae; g__MND1; Ambiguous_taxa
OTU665	1	3	6	1	5	6	1	2	0	2	1	0	0	0	0	0	0	4	0	0	0	0	0	0	k__Bacteria; p__Verrucomicrobia; c__Verrucomicrobiae; o__Pedosphaerales; f__Pedosphaeraceae
OTU666	0	0	3	1	1	0	2	0	1	0	1	0	0	0	0	1	0	2	0	0	2	1	0	0	k__Bacteria; p__Gemmatimonadetes; c__Gemmatimonadetes; o__Gemmatimonadales; f__Gemmatimonadaceae; g__Gemmatirosa
OTU667	1	0	1	0	0	1	0	0	0	0	0	1	0	0	0	0	0	0	1	1	0	0	0	0	k__Bacteria; p__Verrucomicrobia; c__Verrucomicrobiae; o__Chthoniobacterales; f__Chthoniobacteraceae; g__Chthoniobacter; s__uncultured_Verrucomicrobia_bacterium
OTU668	0	1	0	0	0	0	0	0	0	1	0	0	0	0	0	0	1	0	0	0	0	0	0	0	k__Bacteria; p__Firmicutes; c__Clostridia; o__Clostridiales; f__Ruminococcaceae; g__Oscillibacter; s__uncultured_bacterium
OTU669	0	1	1	2	5	7	4	2	3	2	5	20	2	0	0	1	0	1	0	4	5	2	9	2	k__Bacteria; p__Proteobacteria; c__Alphaproteobacteria; o__Rhizobiales; f__Beijerinckiaceae; g__Microvirga; s__uncultured_Beijerinckiaceae_bacterium
OTU670	6	0	7	3	1	9	0	7	6	28	17	3	50	11	1	8	53	0	239	7	26	408	65	740	k__Bacteria; p__Proteobacteria; c__Deltaproteobacteria; o__Bdellovibrionales; f__Bdellovibrionaceae; g__Bdellovibrio; Ambiguous_taxa
OTU671	34	330	460	159	88	18	753	219	217	356	573	147	14	8	156	134	72	176	0	22	29	7	4	3	k__Bacteria; p__Bacteroidetes; c__Bacteroidia; o__Bacteroidales; f__Bacteroidaceae; g__Bacteroides
OTU672	0	3	0	0	0	3	0	0	0	0	0	0	1	2	0	1	3	0	2	0	0	0	0	0	k__Bacteria; p__Chloroflexi; c__Chloroflexia; o__Chloroflexales; f__Chloroflexaceae; g__FFCH7168; s__uncultured_bacterium
OTU673	5	18	19	35	12	7	1	27	26	38	2	22	11	0	45	3	60	102	2	0	1	2	3	2	k__Bacteria; p__Bacteroidetes; c__Bacteroidia; o__Bacteroidales; f__Rikenellaceae; g__Alistipes; s__uncultured_bacterium
OTU674	0	0	0	0	2	0	0	1	0	0	0	0	0	0	4	0	0	3	0	0	0	0	0	0	k__Bacteria; p__Firmicutes; c__Clostridia; o__Clostridiales; f__Ruminococcaceae; g__Ruminococcaceae_UCG-010; Ambiguous_taxa
OTU675	0	7	9	9	0	1	0	4	1	3	0	0	0	0	11	3	1	2	0	1	2	0	0	0	k__Bacteria; p__Gemmatimonadetes; c__Gemmatimonadetes; o__Gemmatimonadales; f__Gemmatimonadaceae; g__uncultured
OTU676	0	1	2	0	3	5	2	0	1	0	3	11	0	0	0	1	0	1	0	0	0	1	0	1	k__Bacteria; p__Planctomycetes; c__Planctomycetacia; o__Gemmatales; f__Gemmataceae; g__uncultured; s__uncultured_bacterium
OTU677	26	44	49	27	36	77	103	80	79	135	50	353	11	19	5	18	12	12	31	29	41	65	53	26	k__Archaea; p__Thaumarchaeota; c__Nitrososphaeria; o__Nitrososphaerales; f__Nitrososphaeraceae
OTU678	1	5	11	8	4	0	2	11	5	18	1	4	2	0	7	2	28	21	0	0	2	0	0	1	k__Bacteria; p__Firmicutes; c__Clostridia; o__Clostridiales; f__Lachnospiraceae
OTU679	5	2	7	8	2	12	0	3	4	4	0	11	1	0	7	1	11	3	0	0	2	0	0	1	k__Bacteria; p__Spirochaetes; c__Spirochaetia; o__Spirochaetales; f__Spirochaetaceae; g__Sediminispirochaeta; s__uncultured_bacterium
OTU680	0	1	1	1	0	2	2	1	3	0	0	0	0	1	0	0	1	0	3	2	0	2	5	2	k__Bacteria; p__Actinobacteria; c__Acidimicrobiia; o__Microtrichales; f__Microtrichaceae; g__uncultured; s__uncultured_bacterium
OTU681	1	1	0	0	2	7	7	5	2	7	3	1	0	1	0	1	0	0	4	1	4	7	3	1	k__Bacteria; p__Acidobacteria; c__Subgroup_6; o__uncultured_Acidobacteriales_bacterium; f__uncultured_Acidobacteriales_bacterium; g__uncultured_Acidobacteriales_bacterium; s__uncultured_Acidobacteriales_bacterium
OTU682	4	0	3	2	3	5	3	1	1	2	1	4	7	0	1	4	16	4	0	0	0	4	0	2	k__Bacteria; p__Proteobacteria; c__Alphaproteobacteria; o__Caulobacterales; f__Hyphomonadaceae; g__SWB02; Ambiguous_taxa
OTU683	0	3	0	0	4	4	0	0	1	0	0	2	0	1	0	1	0	0	0	0	0	0	0	0	k__Bacteria; p__Armatimonadetes; c__Chthonomonadetes; o__Chthonomonadales; f__Chthonomonadaceae; g__Chthonomonas; s__uncultured_bacterium
OTU684	1	0	6	1	0	4	2	1	1	5	0	0	0	0	0	1	1	0	4	1	1	1	0	0	k__Bacteria; p__Chloroflexi; c__KD4-96; o__uncultured_bacterium; f__uncultured_bacterium; g__uncultured_bacterium; s__uncultured_bacterium
OTU685	12	0	0	0	0	0	0	1	0	0	0	0	7	11	6	12	17	0	0	0	0	0	0	2	k__Bacteria; p__Bacteroidetes; c__Bacteroidia; o__Sphingobacteriales; f__env.OPS_17; g__uncultured_Bacteroidetes_bacterium; s__uncultured_Bacteroidetes_bacterium
OTU686	0	1	0	0	0	0	0	0	0	0	0	0	0	0	0	0	0	0	0	0	0	0	0	0	k__Bacteria; p__Proteobacteria; c__Gammaproteobacteria; o__Coxiellales; f__Coxiellaceae; g__Coxiella; s__uncultured_Coxiellaceae_bacterium
OTU687	3	10	14	5	10	9	8	4	3	12	6	9	2	2	1	1	2	5	0	0	1	1	0	2	k__Bacteria; p__Gemmatimonadetes; c__S0134_terrestrial_group; Ambiguous_taxa; Ambiguous_taxa; Ambiguous_taxa; Ambiguous_taxa
OTU688	0	2	1	2	1	0	0	2	0	0	0	0	0	0	0	0	0	0	0	0	0	0	0	0	k__Bacteria; p__Verrucomicrobia; c__Verrucomicrobiae; o__Opitutales; f__Opitutaceae; g__Lacunisphaera; Ambiguous_taxa
OTU689	6	3	11	8	5	6	3	3	1	0	2	0	0	1	1	1	0	0	0	0	0	1	0	0	k__Bacteria; p__Armatimonadetes; c__Chthonomonadetes; o__Chthonomonadales; f__uncultured_bacterium; g__uncultured_bacterium; s__uncultured_bacterium
OTU690	0	0	0	0	0	0	0	0	0	0	0	5	0	0	0	0	0	0	0	0	0	0	0	0	k__Bacteria; p__Chloroflexi; c__Ktedonobacteria; o__B12-WMSP1; f__uncultured_bacterium; g__uncultured_bacterium; s__uncultured_bacterium
OTU691	11	55	80	13	0	0	0	7	41	77	0	4	0	1	21	25	17	104	0	5	3	1	0	1	k__Bacteria; p__Firmicutes; c__Clostridia; o__Clostridiales; f__Lachnospiraceae; g__Lachnospiraceae_NK4A136_group; s__uncultured_Clostridiales_bacterium
OTU692	1	0	1	7	6	1	0	0	0	3	1	3	3	1	0	0	20	0	4	0	3	3	2	2	k__Bacteria; p__Verrucomicrobia; c__Verrucomicrobiae; o__Opitutales; f__Opitutaceae; g__Lacunisphaera; Ambiguous_taxa
OTU693	0	1	1	0	1	1	0	1	0	0	1	0	3	0	0	0	1	0	3	0	2	1	1	0	k__Bacteria; p__Patescibacteria; c__Saccharimonadia; o__Saccharimonadales; f__uncultured_bacterium; g__uncultured_bacterium; s__uncultured_bacterium
OTU694	0	7	13	1	1	1	589	7	4	12	0	26	0	0	3	4	1	0	1	1	2	0	0	0	k__Bacteria; p__Firmicutes; c__Negativicutes; o__Selenomonadales; f__Veillonellaceae; g__Dialister; s__uncultured_bacterium
OTU695	6	13	26	15	6	9	12	16	12	24	9	0	0	2	22	6	12	19	4	2	8	8	7	0	k__Bacteria; p__Gemmatimonadetes; c__AKAU4049; o__uncultured_bacterium; f__uncultured_bacterium; g__uncultured_bacterium; s__uncultured_bacterium
OTU696	4	9	20	15	7	29	47	39	45	58	42	164	5	7	4	5	2	3	26	17	20	34	19	6	k__Archaea; p__Thaumarchaeota; c__Nitrososphaeria; o__Nitrososphaerales; f__Nitrososphaeraceae; g__Candidatus_Nitrocosmicus; Ambiguous_taxa
OTU697	1	0	1	0	0	1	0	0	0	0	0	0	0	0	0	0	0	0	0	0	0	1	0	0	k__Bacteria; p__Acidobacteria; c__Subgroup_6
OTU698	2	3	6	2	2	6	3	2	2	5	3	1	1	2	5	2	1	0	0	0	2	3	2	1	k__Bacteria; p__Acidobacteria; c__Subgroup_6
OTU699	0	2	2	8	0	6	14	0	1	2	1	11	0	0	0	1	0	5	0	0	1	0	1	1	k__Bacteria; p__Actinobacteria; c__Actinobacteria; o__Bifidobacteriales; f__Bifidobacteriaceae; g__Bifidobacterium; Ambiguous_taxa
OTU700	1	2	4	31	4	3	0	9	1	0	0	5	0	0	1	1	0	15	0	0	0	1	0	0	k__Bacteria; p__Actinobacteria; c__Actinobacteria; o__Actinomycetales; f__Actinomycetaceae; g__Actinomyces; Ambiguous_taxa
OTU701	16	16	11	5	5	2	10	9	4	20	7	1	10	5	4	1	2	67	11	1	14	5	13	5	k__Bacteria; p__Bacteroidetes; c__Bacteroidia; o__Chitinophagales; f__Saprospiraceae; g__uncultured; s__uncultured_bacterium
OTU702	1	0	1	10	0	1	0	16	1	0	0	0	0	0	0	0	0	3	0	0	0	0	0	0	k__Bacteria; p__Spirochaetes; c__Spirochaetia; o__Spirochaetales; f__Spirochaetaceae; g__Treponema_2
OTU703	0	0	1	0	0	0	0	0	0	0	0	0	0	0	0	0	0	0	0	0	0	0	0	0	k__Bacteria; p__Patescibacteria; c__Saccharimonadia; o__Saccharimonadales
OTU704	14	17	17	15	10	15	24	13	8	22	11	0	4	13	3	3	6	0	11	6	16	15	14	10	k__Bacteria; p__Acidobacteria; c__Subgroup_6; o__uncultured_Acidobacteriaceae_bacterium; f__uncultured_Acidobacteriaceae_bacterium; g__uncultured_Acidobacteriaceae_bacterium; s__uncultured_Acidobacteriaceae_bacterium
OTU705	2	2	6	4	1	4	6	4	2	15	3	7	0	4	1	1	4	0	1	1	0	0	5	1	k__Bacteria; p__Chloroflexi; c__TK10
OTU706	0	0	0	0	0	0	0	0	0	0	0	0	3	0	0	0	0	1	0	0	0	0	0	0	k__Bacteria; p__Bacteroidetes; c__Bacteroidia; o__Sphingobacteriales; f__NS11-12_marine_group; g__uncultured_bacterium; s__uncultured_bacterium
OTU707	0	2	4	1	1	4	4	0	2	4	2	5	1	1	0	0	3	0	0	0	0	1	1	0	k__Bacteria; p__Proteobacteria; c__Alphaproteobacteria; o__uncultured; f__uncultured_Stella_sp.; g__uncultured_Stella_sp.; s__uncultured_Stella_sp.
OTU708	60	3	15	16	11	12	5	7	9	11	2	8	7	1	5	4	3	3	3	2	7	6	6	4	k__Bacteria; p__Actinobacteria; c__Actinobacteria; o__Propionibacteriales; f__Nocardioidaceae; g__Marmoricola; Ambiguous_taxa
OTU709	0	4	2	0	7	1	0	0	0	0	0	0	0	3	0	1	1	0	0	0	0	1	0	0	k__Bacteria; p__Chloroflexi; c__Chloroflexia; o__Chloroflexales; f__Roseiflexaceae; g__uncultured; s__uncultured_bacterium
OTU710	0	1	3	0	3	4	0	0	0	0	0	0	0	0	0	2	21	0	0	0	0	1	0	0	k__Bacteria; p__Proteobacteria; c__Alphaproteobacteria; o__Acetobacterales; f__Acetobacteraceae; g__uncultured; Ambiguous_taxa
OTU711	1	0	1	0	1	0	0	0	0	1	1	1	0	0	0	0	0	0	0	2	2	0	1	1	k__Bacteria; p__Planctomycetes; c__Planctomycetacia; o__Pirellulales; f__Pirellulaceae; g__uncultured; s__uncultured_bacterium
OTU712	63	0	0	0	1	1	8	1	0	2	0	1	1	1	2	1035	642	1	230	268	729	0	2	29	k__Bacteria; p__Proteobacteria; c__Deltaproteobacteria; o__Bdellovibrionales; f__Bdellovibrionaceae; g__Bdellovibrio; Ambiguous_taxa
OTU713	0	2	3	0	1	2	9	1	1	12	5	5	0	1	0	0	0	0	1	2	0	3	0	0	k__Bacteria; p__Planctomycetes; c__Planctomycetacia; o__Gemmatales; f__Gemmataceae; g__uncultured
OTU714	0	1	0	0	0	0	0	0	0	0	0	0	0	1	0	0	0	0	0	0	0	0	1	2	k__Bacteria; p__Acidobacteria; c__Blastocatellia_(Subgroup_4); o__Blastocatellales; f__Blastocatellaceae; g__JGI_0001001-H03; Ambiguous_taxa
OTU715	1	5	2	0	2	3	5	1	1	3	1	4	1	0	0	0	1	3	1	0	0	3	0	1	k__Bacteria; p__Acidobacteria; c__Subgroup_6; o__uncultured_Acidobacterium_sp.; f__uncultured_Acidobacterium_sp.; g__uncultured_Acidobacterium_sp.; s__uncultured_Acidobacterium_sp.
OTU716	0	6	2	0	4	0	0	0	0	0	0	0	1	0	0	0	0	0	0	0	0	0	0	0	k__Bacteria; p__Patescibacteria; c__Saccharimonadia; o__Saccharimonadales; f__Saccharimonadaceae; g__uncultured_bacterium; s__uncultured_bacterium
OTU717	5	6	14	3	1	0	0	4	3	10	0	3	0	0	28	4	10	12	0	0	4	0	0	2	k__Bacteria; p__Proteobacteria; c__Alphaproteobacteria; o__SAR11_clade; f__Clade_II; Ambiguous_taxa; Ambiguous_taxa
OTU718	9	11	11	8	12	20	10	9	5	11	13	2	10	7	3	8	10	0	5	4	7	16	6	5	k__Bacteria; p__Acidobacteria; c__Blastocatellia_(Subgroup_4); o__Blastocatellales; f__Blastocatellaceae; g__uncultured; s__uncultured_Acidobacteria_bacterium
OTU719	0	1	1	0	1	4	5	1	4	2	0	0	0	3	0	1	0	0	1	0	3	2	1	3	k__Bacteria; p__Chloroflexi; c__Dehalococcoidia; o__S085; f__metagenome; g__metagenome; s__metagenome
OTU720	9	0	0	2	2	1	4	5	0	2	1	1	0	1	6	0	1	5	1	1	1	2	0	0	k__Bacteria; p__Verrucomicrobia; c__Verrucomicrobiae; o__Pedosphaerales; f__Pedosphaeraceae
OTU721	0	1	1	11	2	2	1	3	1	0	0	1	0	1	1	0	0	7	0	0	0	3	0	0	k__Bacteria; p__Bacteroidetes; c__Bacteroidia; o__Bacteroidales; f__Paludibacteraceae; g__F0058; s__uncultured_bacterium
OTU722	0	2	4	2	0	0	0	3	2	0	0	1	0	1	0	1	0	0	0	0	0	2	0	1	k__Bacteria; p__Actinobacteria; c__Thermoleophilia; o__Solirubrobacterales; f__67-14
OTU723	0	0	1	0	0	0	0	0	0	0	0	0	1	0	0	0	0	0	0	0	1	2	0	0	k__Bacteria; p__Planctomycetes; c__Phycisphaerae; o__Tepidisphaerales; f__WD2101_soil_group; g__uncultured_planctomycete; s__uncultured_planctomycete
OTU724	0	0	0	0	0	0	0	0	0	0	0	0	0	0	2	1	1	0	0	0	0	0	0	0	k__Bacteria; p__Proteobacteria; c__Deltaproteobacteria; o__Myxococcales; f__Haliangiaceae; g__Haliangium
OTU725	0	6	5	0	2	0	1	2	4	12	1	0	1	0	8	2	1	1	0	0	2	0	0	0	k__Bacteria; p__Bacteroidetes; c__Bacteroidia; o__Bacteroidales; f__Muribaculaceae; Ambiguous_taxa; Ambiguous_taxa
OTU726	5	3	11	9	5	1	0	7	6	4	4	5	3	3	15	1	6	10	0	1	6	1	7	0	k__Bacteria; p__Gemmatimonadetes; c__Gemmatimonadetes; o__Gemmatimonadales; f__Gemmatimonadaceae; g__uncultured; s__uncultured_proteobacterium
OTU727	2	5	9	3	8	3	7	5	1	8	1	3	12	4	6	1	0	3	5	2	11	1	11	3	k__Bacteria; p__Bacteroidetes; c__Bacteroidia; o__Sphingobacteriales; f__AKYH767; g__uncultured_bacterium; s__uncultured_bacterium
OTU728	0	3	0	0	1	0	0	0	0	0	0	1	0	0	0	0	1	0	0	1	0	0	0	0	k__Bacteria; p__Actinobacteria; c__Acidimicrobiia; o__Microtrichales; f__uncultured; g__uncultured_bacterium; s__uncultured_bacterium
OTU729	4	24	32	13	21	23	33	19	17	18	18	16	3	6	22	2	14	41	5	8	22	16	17	1	k__Bacteria; p__Proteobacteria; c__Gammaproteobacteria; o__Gammaproteobacteria_Incertae_Sedis; f__Unknown_Family; g__Acidibacter; s__uncultured_bacterium
OTU730	2	2	3	1	2	4	1	5	3	3	0	1	7	1	4	0	1	0	0	0	3	5	1	0	k__Bacteria; p__Proteobacteria; c__Gammaproteobacteria; o__Xanthomonadales; f__Rhodanobacteraceae; g__uncultured; Ambiguous_taxa
OTU731	0	1	2	4	2	4	2	1	3	10	2	1	0	2	0	1	0	0	2	0	4	2	3	0	k__Bacteria; p__Chloroflexi; c__Chloroflexia; o__Thermomicrobiales; f__AKYG1722; g__uncultured_alpha_proteobacterium; s__uncultured_alpha_proteobacterium
OTU732	4	4	3	2	7	9	6	3	4	2	3	26	0	2	1	3	3	0	1	0	4	2	3	0	k__Bacteria; p__Entotheonellaeota; c__Entotheonellia; o__Entotheonellales; f__Entotheonellaceae; g__uncultured_bacterium; s__uncultured_bacterium
OTU733	3	8	4	14	5	7	2	2	2	6	3	1	3	1	1	0	3	2	1	0	1	2	1	2	k__Bacteria; p__Bacteroidetes; c__Bacteroidia; o__Chitinophagales; f__Chitinophagaceae; g__uncultured; Ambiguous_taxa
OTU734	1	1	5	0	0	2	0	1	1	3	2	2	0	0	0	1	0	0	2	1	0	0	2	0	k__Bacteria; p__Planctomycetes; c__Planctomycetacia; o__uncultured; f__uncultured_bacterium; g__uncultured_bacterium; s__uncultured_bacterium
OTU735	0	0	0	2	0	0	0	1	0	1	0	0	0	0	0	1	0	0	0	0	0	0	0	0	k__Bacteria; p__Proteobacteria; c__Deltaproteobacteria
OTU736	1	1	1	0	2	0	1	2	0	3	0	0	0	0	0	1	0	0	1	0	0	0	1	0	k__Bacteria; p__Actinobacteria; c__0319-7L14; o__uncultured_bacterium; f__uncultured_bacterium; g__uncultured_bacterium; s__uncultured_bacterium
OTU737	0	2	6	0	3	5	0	0	0	0	0	0	0	1	0	0	0	0	0	0	0	0	0	0	k__Bacteria; p__Proteobacteria; c__Alphaproteobacteria; o__Acetobacterales; f__Acetobacteraceae; g__Roseomonas; s__uncultured_bacterium
OTU738	0	0	2	0	2	0	1	0	0	0	0	2	0	0	0	0	0	0	0	0	0	0	0	0	k__Bacteria; p__Planctomycetes; c__Planctomycetacia; o__Gemmatales; f__Gemmataceae; g__uncultured
OTU739	1	0	2	1	6	3	1	1	2	3	2	1	0	1	0	1	3	5	2	1	0	3	1	0	k__Bacteria; p__Bacteroidetes; c__Bacteroidia; o__Chitinophagales; f__Chitinophagaceae; g__Parafilimonas; s__uncultured_bacterium
OTU740	13	6	5	0	1	2	0	0	0	0	0	1	6	3	0	0	0	1	0	0	0	0	0	0	k__Bacteria; p__Bacteroidetes; c__Bacteroidia; o__Bacteroidetes_VC2.1_Bac22; f__metagenome; g__metagenome; s__metagenome
OTU741	4	3	0	0	5	1	8	2	3	8	5	0	1	2	1	1	2	0	2	4	3	4	3	0	k__Bacteria; p__Planctomycetes; c__Phycisphaerae; o__Tepidisphaerales; f__WD2101_soil_group; Ambiguous_taxa; Ambiguous_taxa
OTU742	0	0	3	0	2	0	0	0	0	0	0	0	0	0	0	0	0	0	0	0	0	0	0	0	k__Bacteria; p__Armatimonadetes; c__uncultured; o__metagenome; f__metagenome; g__metagenome; s__metagenome
OTU743	10	3	1	1	5	2	5	0	2	3	0	3	1	4	0	5	5	0	8	3	0	6	2	5	k__Bacteria; p__Verrucomicrobia; c__Verrucomicrobiae; o__Chthoniobacterales; f__Chthoniobacteraceae; g__Chthoniobacter; s__uncultured_bacterium
OTU744	5	1	4	8	2	3	3	2	0	6	1	0	5	3	1	1	0	0	4	3	14	5	5	3	k__Bacteria; p__Planctomycetes; c__Phycisphaerae; o__Tepidisphaerales; f__WD2101_soil_group; g__uncultured_bacterium; s__uncultured_bacterium
OTU745	10	14	4	1	18	7	2	7	2	12	2	0	6	7	2	2	1	0	1	4	7	0	5	0	k__Bacteria; p__Planctomycetes; c__Phycisphaerae; o__Tepidisphaerales; f__WD2101_soil_group; g__uncultured_bacterium; s__uncultured_bacterium
OTU746	2	5	5	5	6	7	1	1	0	1	0	0	0	0	0	0	1	1	0	0	0	1	0	0	k__Bacteria; p__Gemmatimonadetes; c__Gemmatimonadetes; o__Gemmatimonadales; f__Gemmatimonadaceae; g__Gemmatirosa; s__uncultured_bacterium
OTU747	1	5	5	0	8	4	0	1	0	0	0	0	0	0	0	1	0	3	0	0	0	0	0	0	k__Bacteria; p__Bacteroidetes; c__Ignavibacteria; o__SJA-28; f__uncultured_bacterium; g__uncultured_bacterium; s__uncultured_bacterium
OTU748	0	1	10	3	3	0	0	1	2	2	0	0	0	1	6	0	0	2	0	0	0	0	0	1	k__Bacteria; p__Actinobacteria; c__Acidimicrobiia; o__IMCC26256; f__uncultured_bacterium; g__uncultured_bacterium; s__uncultured_bacterium
OTU749	4	7	6	11	15	9	8	3	1	5	9	30	3	3	1	1	1	8	3	3	8	7	4	3	k__Bacteria; p__Proteobacteria; c__Alphaproteobacteria; o__Rhizobiales; f__Hyphomicrobiaceae; g__Pedomicrobium; Ambiguous_taxa
OTU750	5	9	6	6	38	8	0	2	2	0	0	0	10	2	5	0	0	1	0	0	0	0	0	0	k__Bacteria; p__Proteobacteria; c__Gammaproteobacteria; o__Xanthomonadales; f__Xanthomonadaceae; g__Lysobacter
OTU751	2	8	17	6	3	16	3	0	2	9	1	2	0	1	10	4	1	11	2	2	3	3	2	0	k__Bacteria; p__Actinobacteria
OTU752	1	0	2	1	2	1	3	0	0	0	0	0	0	0	0	0	0	0	0	0	0	0	1	0	k__Bacteria; p__Armatimonadetes; c__uncultured; o__uncultured_bacterium; f__uncultured_bacterium; g__uncultured_bacterium; s__uncultured_bacterium
OTU753	76	33	91	45	17	8	4	45	40	266	2	22	20	7	197	52	923	204	1	6	8	6	0	2	k__Bacteria; p__Bacteroidetes; c__Bacteroidia; o__Bacteroidales; f__Muribaculaceae; g__uncultured_bacterium; s__uncultured_bacterium
OTU754	8	11	33	18	12	19	18	20	19	25	15	8	6	2	31	11	5	27	2	3	7	3	7	3	k__Bacteria; p__Proteobacteria; c__Gammaproteobacteria; o__Betaproteobacteriales; f__Nitrosomonadaceae; g__MND1; s__uncultured_bacterium
OTU755	4	8	3	6	8	4	11	2	5	4	7	0	4	7	0	2	2	0	4	4	11	10	9	0	k__Bacteria; p__Planctomycetes; c__Phycisphaerae; o__Tepidisphaerales; f__WD2101_soil_group; g__uncultured_bacterium; s__uncultured_bacterium
OTU756	0	1	1	0	0	1	0	1	0	0	0	0	0	0	0	0	0	0	0	0	0	0	0	0	k__Bacteria; p__Actinobacteria; c__Actinobacteria; o__Micromonosporales; f__Micromonosporaceae
OTU757	0	0	0	0	0	0	0	0	0	0	0	0	2	1	0	0	0	0	0	0	2	0	1	1	k__Bacteria; p__Proteobacteria; c__Alphaproteobacteria; o__Rhizobiales; f__Hyphomicrobiaceae; g__Hyphomicrobium; s__uncultured_bacterium
OTU758	0	1	3	0	4	4	2	1	0	1	0	8	0	0	0	0	1	2	0	0	0	2	0	0	k__Bacteria; p__Proteobacteria; c__Alphaproteobacteria; o__Reyranellales; f__Reyranellaceae; g__Reyranella; s__uncultured_bacterium
OTU759	0	1	0	0	0	1	0	0	1	0	0	2	0	1	0	0	0	0	0	0	1	0	1	0	k__Bacteria; p__Proteobacteria; c__Gammaproteobacteria; o__Xanthomonadales; f__Rhodanobacteraceae; g__uncultured; s__uncultured_bacterium
OTU760	0	0	0	0	2	0	1	1	0	4	1	20	2	1	0	0	1	0	0	0	0	0	0	0	k__Bacteria; p__Acidobacteria; c__Blastocatellia_(Subgroup_4); o__11-24; f__uncultured_bacterium; g__uncultured_bacterium; s__uncultured_bacterium
OTU761	2	0	10	0	2	1	2	1	0	1	0	1	266	132	41	549	90	0	45	17	8	59	23	83	k__Bacteria; p__Proteobacteria; c__Alphaproteobacteria; o__Sphingomonadales; f__Sphingomonadaceae; g__Sphingobium; Ambiguous_taxa
OTU762	0	0	2	0	0	0	0	0	0	0	0	0	0	0	0	0	0	0	0	0	0	0	0	0	k__Bacteria; p__Chloroflexi; c__Chloroflexia; o__Kallotenuales; f__AKIW781; g__uncultured_bacterium; s__uncultured_bacterium
OTU763	1	3	10	1	2	9	6	0	3	3	1	5	1	0	0	7	1	2	0	1	3	1	1	1	k__Bacteria; p__Proteobacteria; c__Alphaproteobacteria; o__Rhizobiales; f__uncultured; g__uncultured_bacterium; s__uncultured_bacterium
OTU764	5	7	4	5	5	13	13	9	3	6	1	4	18	20	5	25	25	0	33	15	24	33	14	33	k__Bacteria; p__Proteobacteria; c__Alphaproteobacteria; o__Rhizobiales; f__Beijerinckiaceae; g__alphaI_cluster; s__uncultured_bacterium
OTU765	0	1	1	0	3	2	0	0	0	0	0	0	1	1	0	0	1	0	0	0	0	0	0	0	k__Bacteria; p__Proteobacteria; c__Alphaproteobacteria; o__Caulobacterales; f__Hyphomonadaceae; g__SWB02; s__uncultured_bacterium
OTU766	5	1	6	1	3	3	2	3	8	10	10	21	1	3	0	2	2	0	2	1	4	0	7	1	k__Bacteria; p__Planctomycetes; c__Planctomycetacia; o__Gemmatales; f__Gemmataceae; g__Gemmata; Ambiguous_taxa
OTU767	0	0	0	0	0	1	1	1	0	0	0	0	1	0	0	0	18	0	2	1	1	0	0	0	k__Bacteria; p__Planctomycetes; c__Planctomycetacia; o__Planctomycetales; f__uncultured; g__uncultured_bacterium; s__uncultured_bacterium
OTU768	0	0	0	5	2	0	0	6	3	0	0	0	0	0	0	0	1	1	0	0	0	0	0	0	k__Bacteria; p__Spirochaetes; c__Spirochaetia; o__Spirochaetales; f__Spirochaetaceae; g__Treponema_2; Ambiguous_taxa
OTU769	0	1	1	0	4	0	3	1	0	1	0	0	0	1	0	2	0	0	0	2	0	0	0	0	k__Bacteria; p__Armatimonadetes; c__Fimbriimonadia; o__Fimbriimonadales; f__Fimbriimonadaceae; g__uncultured_bacterium; s__uncultured_bacterium
OTU770	1	3	2	5	2	10	8	2	1	4	2	8	2	0	0	1	0	0	3	1	3	2	5	0	k__Bacteria; p__Planctomycetes; c__Planctomycetacia; o__Pirellulales; f__Pirellulaceae; g__uncultured; s__uncultured_bacterium
OTU771	3	4	9	5	2	10	6	5	6	3	3	3	0	0	0	1	1	0	1	1	3	1	3	0	k__Bacteria; p__Acidobacteria; c__Blastocatellia_(Subgroup_4); o__11-24; f__uncultured_bacterium; g__uncultured_bacterium; s__uncultured_bacterium
OTU772	324	2	6	15	5	101	5	5	6	13	4	0	0	0	0	23	1	13	5	0	2	2	4	4	k__Bacteria; p__Bacteroidetes; c__Bacteroidia; o__Sphingobacteriales; f__Sphingobacteriaceae; g__Solitalea; Ambiguous_taxa
OTU773	0	0	0	1	0	1	0	0	0	0	0	0	0	0	0	0	0	0	0	0	0	0	0	0	k__Bacteria; p__Armatimonadetes; c__Fimbriimonadia; o__Fimbriimonadales; f__uncultured_bacterium; g__uncultured_bacterium; s__uncultured_bacterium
OTU774	3	3	4	3	5	0	0	1	4	1	0	5	0	0	0	1	0	1	1	0	0	0	0	0	k__Bacteria; p__Actinobacteria; c__Thermoleophilia; o__Gaiellales; f__Gaiellaceae; g__Gaiella; s__uncultured_bacterium
OTU775	0	1	1	2	1	6	2	3	1	2	0	6	4	2	0	0	1	0	2	1	3	4	3	2	k__Bacteria; p__Planctomycetes; c__Planctomycetacia; o__Isosphaerales; f__Isosphaeraceae; g__uncultured; Ambiguous_taxa
OTU776	0	1	0	0	1	1	1	0	0	1	0	0	0	0	0	1	1	0	0	0	0	0	0	0	k__Bacteria; p__Verrucomicrobia; c__Verrucomicrobiae; o__Chthoniobacterales; f__Chthoniobacteraceae; g__Chthoniobacter
OTU777	27	183	178	64	167	10	8	64	114	134	5	43	29	8	218	59	71	371	4	7	18	7	4	6	k__Bacteria; p__Proteobacteria; c__Deltaproteobacteria; o__Desulfovibrionales; f__Desulfovibrionaceae; g__uncultured; s__uncultured_bacterium
OTU778	0	1	3	0	0	0	0	0	3	2	0	0	0	0	1	0	2	1	0	0	1	0	0	0	k__Bacteria; p__Gemmatimonadetes; c__S0134_terrestrial_group; o__uncultured_bacterium; f__uncultured_bacterium; g__uncultured_bacterium; s__uncultured_bacterium
OTU779	0	4	0	0	3	3	2	0	0	2	0	1	2	0	0	0	0	0	0	0	0	1	0	0	k__Bacteria; p__Armatimonadetes; c__Armatimonadia; o__Armatimonadales; f__metagenome; g__metagenome; s__metagenome
OTU780	4	105	148	2	9	0	1	10	47	98	0	23	3	2	24	46	9	19	0	10	10	0	0	0	k__Bacteria; p__Proteobacteria; c__Alphaproteobacteria; o__Rhizobiales; f__Rhizobiaceae; g__Bartonella; Ambiguous_taxa
OTU781	0	2	0	0	2	0	0	0	2	0	0	0	0	0	0	1	0	0	0	0	0	0	0	0	k__Bacteria; p__Firmicutes; c__Clostridia; o__Clostridiales; f__Ruminococcaceae; g__Ruminococcaceae_UCG-014; s__uncultured_bacterium
OTU782	33	24	32	31	22	24	58	41	32	65	36	26	12	8	8	10	8	4	24	6	23	24	29	9	k__Bacteria; p__Proteobacteria; c__Gammaproteobacteria; o__Betaproteobacteriales; f__SC-I-84; g__uncultured_bacterium; s__uncultured_bacterium
OTU783	2	2	2	19	4	33	2	16	1	4	0	10	0	0	2	4	1	15	0	0	0	3	0	0	k__Bacteria; p__Bacteroidetes; c__Bacteroidia; o__Bacteroidales; f__Prevotellaceae; g__Prevotella_2
OTU784	2	3	1	1	7	1	0	1	2	2	0	7	0	1	0	0	0	3	1	0	0	1	0	0	k__Bacteria; p__Firmicutes; c__Bacilli; o__Bacillales; f__Bacillaceae; g__Fictibacillus
OTU785	1	4	2	0	2	2	1	0	1	0	2	1	4	6	0	2	12	0	1	1	1	6	3	0	k__Bacteria; p__Acidobacteria; c__Blastocatellia_(Subgroup_4); o__Blastocatellales; f__Blastocatellaceae; g__Blastocatella; Ambiguous_taxa
OTU786	1	2	1	2	1	2	2	1	0	3	1	2	1	0	0	1	0	0	0	0	0	0	1	0	k__Bacteria; p__Acidobacteria; c__Subgroup_9; o__uncultured_Acidobacteria_bacterium; f__uncultured_Acidobacteria_bacterium; g__uncultured_Acidobacteria_bacterium; s__uncultured_Acidobacteria_bacterium
OTU787	0	0	1	0	0	1	0	0	1	0	0	0	0	0	0	0	0	0	0	1	0	0	0	0	k__Bacteria; p__Bacteroidetes; c__Bacteroidia; o__Chitinophagales; f__Chitinophagaceae; g__Chitinophaga; s__uncultured_bacterium
OTU788	0	0	0	0	0	1	0	0	0	0	1	0	1	1	0	0	22	0	0	0	0	0	0	0	k__Bacteria; p__Verrucomicrobia; c__Verrucomicrobiae; o__Chthoniobacterales; f__Chthoniobacteraceae; g__Chthoniobacter; s__metagenome
OTU789	69	36	53	29	11	7	7	21	32	42	2	52	8	2	45	23	60	54	15	3	19	14	12	75	k__Bacteria; p__Proteobacteria; c__Gammaproteobacteria; o__Betaproteobacteriales; f__Burkholderiaceae; g__Hydrogenophaga; Ambiguous_taxa
OTU790	1	0	4	8	2	3	0	2	5	0	1	0	1	0	0	1	6	2	0	0	0	1	0	0	k__Bacteria; p__Gemmatimonadetes; c__Gemmatimonadetes; o__Gemmatimonadales; f__Gemmatimonadaceae; g__uncultured
OTU791	2	6	3	16	24	4	7	3	1	3	1	63	2	3	0	0	0	15	2	4	1	4	5	2	k__Bacteria; p__Proteobacteria; c__Alphaproteobacteria; o__Caulobacterales; f__Hyphomonadaceae; g__Oceanicaulis; s__uncultured_organism
OTU792	1	0	1	0	1	0	1	2	0	2	2	0	0	0	0	0	0	0	1	0	2	1	1	0	k__Bacteria; p__Planctomycetes; c__Phycisphaerae; o__Phycisphaerales; f__Phycisphaeraceae; g__SM1A02; s__metagenome
OTU793	0	3	11	16	2	7	4	1	7	28	0	14	0	1	3	1	1	21	0	0	3	0	0	1	k__Bacteria; p__Firmicutes; c__Bacilli; o__Bacillales; f__Staphylococcaceae; g__Staphylococcus; Ambiguous_taxa
OTU794	4	1	2	0	2	3	2	2	1	3	0	6	0	2	2	1	17	0	2	0	1	1	2	2	k__Bacteria; p__Armatimonadetes; c__Armatimonadia; o__Armatimonadales; f__uncultured_Armatimonadetes_bacterium; g__uncultured_Armatimonadetes_bacterium; s__uncultured_Armatimonadetes_bacterium
OTU795	0	0	2	1	3	2	1	1	0	0	0	0	0	1	0	0	1	1	0	0	0	0	0	0	k__Bacteria; p__Planctomycetes; c__Planctomycetacia; o__Gemmatales; f__Gemmataceae; g__uncultured; s__uncultured_bacterium
OTU796	4	1	0	1	0	2	3	1	0	2	0	1	0	0	0	0	0	0	0	0	0	1	0	0	k__Bacteria; p__Verrucomicrobia; c__Verrucomicrobiae; o__Verrucomicrobiales; f__Verrucomicrobiaceae; g__Roseimicrobium; s__metagenome
OTU797	1	6	8	0	0	4	4	7	3	13	1	6	0	0	2	0	5	2	0	0	0	2	0	0	k__Bacteria; p__Proteobacteria; c__Alphaproteobacteria; o__uncultured
OTU798	783	596	78	124	606	349	492	99	32	240	180	29	2507	1411	2239	1091	34	31	316	519	753	458	623	327	k__Bacteria; p__Proteobacteria; c__Gammaproteobacteria; o__Betaproteobacteriales; f__Burkholderiaceae; g__Massilia
OTU799	0	2	1	0	0	0	0	0	0	1	0	0	0	3	0	0	0	1	0	0	0	0	1	0	k__Bacteria; p__Actinobacteria; c__Actinobacteria; o__Micromonosporales; f__Micromonosporaceae; g__Virgisporangium; s__uncultured_bacterium
OTU800	0	0	1	0	0	0	0	0	0	0	0	0	0	0	0	0	0	0	0	0	0	0	0	0	k__Bacteria; p__Chloroflexi; c__Ktedonobacteria; o__C0119; Ambiguous_taxa; Ambiguous_taxa; Ambiguous_taxa
OTU801	65	51	4	15	63	43	52	5	8	36	21	5	254	183	261	127	5	6	26	82	79	83	90	39	k__Bacteria; p__Proteobacteria; c__Gammaproteobacteria; o__Betaproteobacteriales; f__Burkholderiaceae; g__Massilia
OTU802	1	13	10	7	4	8	1	4	11	7	2	4	17	0	3	1	0	337	1	4	1	0	0	0	k__Bacteria; p__Epsilonbacteraeota; c__Campylobacteria; o__Campylobacterales; f__Helicobacteraceae; g__Helicobacter; s__uncultured_Helicobacter_sp.
OTU803	10	8	10	3	3	4	5	2	7	3	4	6	4	3	1	0	1	0	2	1	5	3	3	6	k__Bacteria; p__Acidobacteria; c__Subgroup_6; Ambiguous_taxa; Ambiguous_taxa; Ambiguous_taxa; Ambiguous_taxa
OTU804	0	1	1	0	0	2	0	0	1	0	0	0	0	0	0	0	0	0	0	0	0	0	0	0	k__Bacteria; p__Planctomycetes; c__Planctomycetacia; o__Planctomycetales; f__uncultured; g__uncultured_bacterium; s__uncultured_bacterium
OTU805	0	0	0	0	1	1	1	0	0	2	0	6	0	0	0	0	1	5	0	0	0	0	2	0	k__Bacteria; p__Proteobacteria; c__Alphaproteobacteria; o__Rhizobiales; Ambiguous_taxa; Ambiguous_taxa; Ambiguous_taxa
OTU806	26	30	62	38	21	7	0	42	37	277	4	7	15	12	123	45	670	165	0	2	5	1	0	3	k__Bacteria; p__Bacteroidetes; c__Bacteroidia; o__Bacteroidales; f__Muribaculaceae; g__uncultured_bacterium; s__uncultured_bacterium
OTU807	0	0	1	1	0	0	2	1	1	2	1	0	0	0	0	0	0	0	0	0	1	0	1	1	k__Bacteria; p__Actinobacteria; c__Acidimicrobiia; o__Microtrichales; f__Ilumatobacteraceae; g__uncultured; Ambiguous_taxa
OTU808	0	2	5	1	1	2	2	1	3	3	3	6	0	0	7	0	0	1	0	1	0	1	0	1	k__Bacteria; p__Proteobacteria; c__Deltaproteobacteria; Ambiguous_taxa; f__uncultured_bacterium; g__uncultured_bacterium; s__uncultured_bacterium
OTU809	0	4	0	0	1	0	1	1	0	0	0	0	0	0	0	0	0	0	0	0	0	0	0	0	k__Bacteria; p__Actinobacteria; c__Acidimicrobiia; o__Microtrichales; f__uncultured; g__uncultured_bacterium; s__uncultured_bacterium
OTU810	3	12	7	8	4	5	6	3	7	5	4	33	1	4	0	1	2	0	2	2	4	7	3	2	k__Bacteria; p__Proteobacteria; c__Alphaproteobacteria; o__uncultured; f__bacterium_enrichment_culture_clone_Anammox_49; g__bacterium_enrichment_culture_clone_Anammox_49; s__bacterium_enrichment_culture_clone_Anammox_49
OTU811	1	15	13	6	2	1	2	11	7	17	3	7	0	0	8	9	6	39	2	0	3	0	1	3	k__Bacteria; p__Firmicutes; c__Clostridia; o__Clostridiales; f__Ruminococcaceae; g__Ruminiclostridium; s__uncultured_bacterium
OTU812	3	3	1	3	5	6	2	3	1	4	0	4	2	2	0	2	2	0	0	0	3	4	8	1	k__Bacteria; p__Acidobacteria; c__Subgroup_6; o__Unknown_Order; f__Unknown_Family; g__Vicinamibacter; Ambiguous_taxa
OTU813	0	2	2	2	1	0	5	2	1	3	1	12	3	2	0	0	1	0	1	0	3	2	4	0	k__Bacteria; p__Proteobacteria; c__Alphaproteobacteria; o__Rhizobiales; f__Xanthobacteraceae; g__uncultured
OTU814	1	2	4	1	2	0	0	0	0	0	0	0	0	0	0	1	1	0	0	0	0	1	0	0	k__Bacteria; p__Chloroflexi; c__Chloroflexia; o__Chloroflexales; f__Roseiflexaceae; g__uncultured; s__uncultured_bacterium
OTU815	8	7	8	3	4	1	9	8	2	9	9	2	1	1	1	0	0	1	2	1	4	3	5	1	k__Bacteria; p__Acidobacteria; c__Subgroup_6
OTU816	0	1	0	2	0	0	1	0	0	3	0	0	0	0	0	0	0	0	0	0	0	1	0	0	k__Bacteria; p__Planctomycetes; c__OM190; o__uncultured_bacterium; f__uncultured_bacterium; g__uncultured_bacterium; s__uncultured_bacterium
OTU817	7	8	14	32	10	5	4	70	9	17	7	13	9	2	24	2	31	131	2	3	4	0	2	4	k__Bacteria; p__Bacteroidetes; c__Bacteroidia; o__Bacteroidales; f__Prevotellaceae; g__Prevotellaceae_UCG-001; s__uncultured_Bacteroidales_bacterium
OTU818	0	0	0	0	0	0	0	0	0	0	0	0	0	0	0	1	0	0	0	0	0	0	0	0	k__Bacteria; p__Armatimonadetes; c__uncultured; o__uncultured_bacterium; f__uncultured_bacterium; g__uncultured_bacterium; s__uncultured_bacterium
OTU819	2	11	13	1	3	3	0	9	4	4	0	1	1	6	9	0	3	7	0	0	1	1	0	2	k__Bacteria; p__Firmicutes; c__Clostridia; o__Clostridiales; f__Ruminococcaceae
OTU820	0	1	3	2	0	2	1	0	0	1	1	7	1	1	0	0	6	0	0	0	0	0	0	1	k__Bacteria; p__Planctomycetes; c__Planctomycetacia; o__Gemmatales; f__Gemmataceae; g__Gemmata; Ambiguous_taxa
OTU821	5	4	1	4	1	0	0	3	0	0	1	1	1	0	0	0	0	0	0	0	1	0	0	0	k__Bacteria; p__Acidobacteria; c__Holophagae; o__Subgroup_7; Ambiguous_taxa; Ambiguous_taxa; Ambiguous_taxa
OTU822	0	0	0	0	0	0	0	0	3	0	1	0	0	0	0	0	0	0	0	0	0	1	0	0	k__Bacteria; p__Planctomycetes; c__Phycisphaerae; o__Tepidisphaerales; f__WD2101_soil_group; g__uncultured_bacterium; s__uncultured_bacterium
OTU823	13	31	34	13	27	34	21	19	9	31	22	47	6	18	7	15	15	11	14	10	21	27	22	13	k__Bacteria; p__Proteobacteria; c__Alphaproteobacteria; o__Rhizobiales; f__Xanthobacteraceae; g__uncultured; Ambiguous_taxa
OTU824	0	0	2	0	2	0	1	0	0	1	0	0	0	0	0	0	1	0	0	0	0	0	0	0	k__Bacteria; p__Verrucomicrobia; c__Verrucomicrobiae; o__Pedosphaerales; f__Pedosphaeraceae; g__uncultured_bacterium; s__uncultured_bacterium
OTU825	3	2	13	18	14	3	2	4	2	2	0	18	121	24	23	14	9	81	20	2	22	17	21	6	k__Bacteria; p__Firmicutes; c__Bacilli; o__Bacillales; f__Bacillaceae; g__Bacillus
OTU826	0	50	46	2	0	1	2	0	17	42	0	7	0	2	9	15	1	22	0	6	3	0	2	1	k__Bacteria; p__Bacteroidetes; c__Bacteroidia; o__Cytophagales; f__Microscillaceae; g__Chryseolinea; s__uncultured_bacterium
OTU827	3	2	1	7	0	0	1	5	0	1	1	4	0	0	0	0	0	3	0	2	0	0	0	0	k__Bacteria; p__Bacteroidetes; c__Bacteroidia; o__Bacteroidales; f__Prevotellaceae; g__Prevotella_7; s__Prevotella_pleuritidis_JCM_14110
OTU828	4	6	20	9	1	3	6	1	4	8	2	2	2	3	4	2	0	26	1	2	2	2	7	0	k__Bacteria; p__Acidobacteria; c__Holophagae; o__Subgroup_7; f__uncultured_Acidobacterium_sp.; g__uncultured_Acidobacterium_sp.; s__uncultured_Acidobacterium_sp.
OTU829	2	0	7	12	2	1	6	2	2	4	1	3	0	1	5	2	4	45	1	0	2	2	1	0	k__Bacteria; p__Verrucomicrobia; c__Verrucomicrobiae; o__Pedosphaerales; f__Pedosphaeraceae; g__ADurb.Bin063-1; s__uncultured_bacterium
OTU830	0	8	4	5	9	6	5	0	0	1	1	2	0	3	0	1	0	1	0	2	0	0	1	3	k__Bacteria; p__Acidobacteria; c__Holophagae; o__Subgroup_7; f__uncultured_bacterium; g__uncultured_bacterium; s__uncultured_bacterium
OTU831	0	2	2	0	4	3	3	1	0	1	1	0	0	0	0	0	0	0	2	1	0	3	1	0	k__Bacteria; p__Planctomycetes; c__Planctomycetacia; o__Pirellulales; f__Pirellulaceae; g__Blastopirellula; s__uncultured_bacterium
OTU832	0	52	72	0	1	0	0	0	32	43	0	3	0	0	3	33	0	16	0	1	8	0	0	0	k__Bacteria; p__Proteobacteria; c__Gammaproteobacteria; o__Alteromonadales; f__Alteromonadaceae; g__Alteromonas; s__uncultured_gamma_proteobacterium
OTU833	27	36	30	16	23	5	3	29	27	37	1	12	4	3	63	13	90	228	3	3	8	4	2	1	k__Bacteria; p__Bacteroidetes; c__Bacteroidia; o__Bacteroidales; f__Rikenellaceae; g__Rikenellaceae_RC9_gut_group; Ambiguous_taxa
OTU834	0	1	3	3	1	0	0	0	0	2	1	0	0	0	0	0	0	6	0	0	1	0	0	0	k__Bacteria; p__Proteobacteria; c__Deltaproteobacteria; o__Myxococcales; f__Haliangiaceae; g__Haliangium; Ambiguous_taxa
OTU835	15	6	25	25	7	0	0	21	11	22	0	10	7	7	84	19	33	42	0	0	3	2	0	1	k__Bacteria; p__Proteobacteria; c__Gammaproteobacteria; o__Enterobacteriales; f__Enterobacteriaceae; g__Morganella; s__uncultured_bacterium
OTU836	16	6	5	2	2	13	7	4	5	12	5	0	0	3	1	3	1	27	8	3	5	1	8	10	k__Bacteria; p__Bacteroidetes; c__Bacteroidia; o__Flavobacteriales; f__Flavobacteriaceae; g__Flavobacterium; Ambiguous_taxa
OTU837	0	0	1	0	1	0	1	1	0	0	4	1	0	0	0	0	0	1	0	0	1	0	0	0	k__Bacteria; p__Proteobacteria; c__Deltaproteobacteria; o__Bdellovibrionales; f__Bdellovibrionaceae; g__Bdellovibrio; s__uncultured_bacterium
OTU838	6	18	14	14	5	11	7	4	8	13	4	6	4	4	12	0	10	7	4	3	1	2	2	0	k__Bacteria; p__Proteobacteria; c__Gammaproteobacteria; o__Betaproteobacteriales; f__TRA3-20; Ambiguous_taxa; Ambiguous_taxa
OTU839	0	0	1	0	0	0	1	0	0	0	1	0	0	0	0	0	0	0	0	0	0	0	0	0	k__Bacteria; p__Acidobacteria; c__Subgroup_6
OTU840	0	0	1	0	0	1	0	1	2	0	0	0	6	2	6	2	0	0	0	0	0	0	1	1	k__Bacteria; p__Proteobacteria; c__Alphaproteobacteria; o__Rhizobiales; f__Rhizobiales_Incertae_Sedis; g__uncultured; Ambiguous_taxa
OTU841	3	3	4	4	9	2	4	4	2	8	2	3	4	0	0	3	1	0	3	0	1	1	3	0	k__Bacteria; p__Chloroflexi; c__Chloroflexia; o__Chloroflexales; f__Roseiflexaceae; g__uncultured; s__uncultured_soil_bacterium
OTU842	24	14	29	27	14	5	1	28	16	68	4	22	3	2	54	18	196	120	0	1	4	2	2	3	k__Bacteria; p__Bacteroidetes; c__Bacteroidia; o__Bacteroidales; f__Muribaculaceae; g__uncultured_bacterium; s__uncultured_bacterium
OTU843	1	17	20	6	5	3	1	15	15	10	239	25	0	0	6	4	4	11	0	2	3	0	0	0	k__Bacteria; p__Firmicutes; c__Clostridia; o__Clostridiales; f__Lachnospiraceae; g__Blautia
OTU844	2	6	10	9	7	1	5	8	10	8	2	5	1	0	9	1	15	59	1	0	0	0	0	0	k__Bacteria; p__Bacteroidetes; c__Bacteroidia; o__Bacteroidales; f__Muribaculaceae; g__uncultured_bacterium; s__uncultured_bacterium
OTU845	0	0	0	2	0	0	0	1	1	1	0	6	0	1	0	0	0	0	2	0	1	0	2	0	k__Bacteria; p__Planctomycetes; c__Planctomycetacia; o__Gemmatales; f__Gemmataceae; g__uncultured
OTU846	0	0	4	0	0	0	0	0	1	0	0	0	0	0	5	1	1	2	0	0	0	0	0	0	k__Bacteria; p__Firmicutes; c__Clostridia; o__Clostridiales; f__Ruminococcaceae; g__Oscillibacter; s__uncultured_bacterium
OTU847	11	18	9	32	18	14	13	5	1	9	3	0	10	3	1	4	1	0	1	0	3	0	1	0	k__Bacteria; p__Proteobacteria; c__Alphaproteobacteria; o__Sphingomonadales; f__Sphingomonadaceae; g__Sphingoaurantiacus; s__uncultured_bacterium
OTU848	177	16	10	10	26	20	19	8	9	23	5	3	6	25	12	47	2	7	27	11	24	22	31	8	k__Bacteria; p__Bacteroidetes; c__Bacteroidia; o__Chitinophagales; f__Chitinophagaceae; g__Flavisolibacter; Ambiguous_taxa
OTU849	0	1	1	0	0	0	0	1	1	2	1	2	0	0	0	0	0	0	1	0	0	1	0	0	k__Bacteria; p__Proteobacteria; c__Alphaproteobacteria; o__Tistrellales; f__Geminicoccaceae; g__Candidatus_Alysiosphaera; s__uncultured_bacterium
OTU850	0	2	2	0	0	0	0	0	0	2	0	0	1	0	0	0	0	0	0	0	0	0	0	0	k__Bacteria; p__Verrucomicrobia; c__Verrucomicrobiae; o__Pedosphaerales; f__Pedosphaeraceae
OTU851	0	0	0	1	1	0	1	7	1	0	0	0	0	0	0	0	0	0	0	0	0	0	0	0	k__Bacteria; p__Firmicutes; c__Clostridia; o__Clostridiales; f__Family_XIII; g__[Eubacterium]_nodatum_group; Ambiguous_taxa
OTU852	5	1	2	27	5	0	0	85	3	2	0	10	0	0	5	0	0	30	0	1	0	4	0	0	k__Bacteria; p__Bacteroidetes; c__Bacteroidia; o__Bacteroidales; f__Porphyromonadaceae; g__Porphyromonas; s__Porphyromonas_endodontalis
OTU853	10	2	2	0	3	2	2	2	1	1	0	1	5	4	2	1	0	0	9	0	3	7	1	3	k__Bacteria; p__BRC1; c__uncultured_Acidobacteria_bacterium; o__uncultured_Acidobacteria_bacterium; f__uncultured_Acidobacteria_bacterium; g__uncultured_Acidobacteria_bacterium; s__uncultured_Acidobacteria_bacterium
OTU854	0	1	3	1	0	0	2	2	1	1	2	6	0	0	0	1	0	0	1	0	0	0	0	0	k__Bacteria; p__Armatimonadetes; c__uncultured; Ambiguous_taxa; Ambiguous_taxa; Ambiguous_taxa; Ambiguous_taxa
OTU855	5	7	9	3	1	0	7	8	3	8	4	2	173	136	40	397	122	2	324	283	506	353	274	488	k__Bacteria; p__Proteobacteria; c__Alphaproteobacteria; o__Rhizobiales; f__Rhizobiaceae; g__Pseudochrobactrum; Ambiguous_taxa
OTU856	1	1	0	0	0	0	0	0	0	0	1	0	0	0	0	0	0	0	0	0	0	0	0	0	k__Bacteria; p__Acidobacteria; c__Blastocatellia_(Subgroup_4); o__Blastocatellales; f__Blastocatellaceae; g__JGI_0001001-H03; Ambiguous_taxa
OTU857	11	1	2	25	4	20	15	13	10	21	8	32	7	3	7	3	3	0	10	3	6	5	15	10	k__Bacteria; p__Proteobacteria; c__Alphaproteobacteria; o__Rhizobiales; f__Rhizobiaceae; g__Mesorhizobium
OTU858	0	0	0	2	0	0	0	0	1	0	1	0	0	0	0	0	0	0	0	0	0	0	2	0	k__Bacteria; p__Acidobacteria; c__Subgroup_6
OTU859	69	18	23	11	3	1	8	26	14	11	1	1	0	3	6	5	11	27	0	0	0	2	1	0	k__Bacteria; p__Bacteroidetes; c__Bacteroidia; o__Bacteroidales; f__Muribaculaceae; g__uncultured_bacterium; s__uncultured_bacterium
OTU860	0	3	2	1	1	4	0	2	3	0	2	0	0	0	0	1	1	3	0	0	4	1	0	0	k__Bacteria; p__Proteobacteria; c__Deltaproteobacteria
OTU861	1	2	1	21	2	4	0	4	0	3	0	3	0	0	1	0	0	7	0	0	0	0	0	0	k__Bacteria; p__Bacteroidetes; c__Bacteroidia; o__Bacteroidales; f__Tannerellaceae; g__Tannerella; s__uncultured_bacterium
OTU862	1	0	0	1	0	0	0	0	0	0	0	0	0	0	0	0	0	0	1	0	0	0	0	0	k__Bacteria; p__Planctomycetes; c__Planctomycetacia; o__Gemmatales; f__Gemmataceae; g__Gemmata; s__uncultured_bacterium
OTU863	1	2	2	6	4	12	4	2	4	4	1	2	37	41	17	71	41	4	39	50	60	98	70	153	k__Bacteria; p__Actinobacteria; c__Actinobacteria; o__Micrococcales; f__Microbacteriaceae; g__Microbacterium; Ambiguous_taxa
OTU864	1	2	0	1	2	10	8	3	4	3	1	21	1	0	1	2	4	0	4	0	0	2	4	5	k__Bacteria; p__Proteobacteria; c__Alphaproteobacteria; o__Tistrellales; f__Geminicoccaceae; g__Candidatus_Alysiosphaera; Ambiguous_taxa
OTU865	1	2	8	2	1	1	0	2	2	3	1	8	0	0	0	0	0	0	1	1	0	1	0	1	k__Bacteria; p__Proteobacteria; c__Alphaproteobacteria; o__Elsterales; f__uncultured
OTU866	0	15	8	0	7	4	2	6	5	5	5	0	0	0	0	4	2	0	1	1	1	1	1	10	k__Bacteria; p__Patescibacteria; c__Saccharimonadia; o__Saccharimonadales; f__Saccharimonadaceae; g__uncultured_bacterium; s__uncultured_bacterium
OTU867	2	2	7	4	8	6	10	6	6	17	7	0	0	2	2	3	1	0	4	0	3	2	5	0	k__Bacteria; p__Latescibacteria; Ambiguous_taxa; Ambiguous_taxa; Ambiguous_taxa; Ambiguous_taxa; Ambiguous_taxa
OTU868	22	27	25	13	8	6	12	5	6	16	1	4	8	9	34	13	10	20	69	0	32	39	5	90	k__Bacteria; p__Proteobacteria; c__Alphaproteobacteria; o__Rhodobacterales; f__Rhodobacteraceae; g__Rhodobacter; Ambiguous_taxa
OTU869	0	0	0	1	1	0	0	0	0	0	0	0	0	0	0	0	0	0	0	0	0	0	0	0	k__Bacteria; p__Chloroflexi; c__TK10; o__uncultured_bacterium; f__uncultured_bacterium; g__uncultured_bacterium; s__uncultured_bacterium
OTU870	2	3	1	2	2	6	8	5	5	5	3	1	0	2	3	1	7	2	1	2	0	2	4	1	k__Bacteria; p__Actinobacteria; c__MB-A2-108; o__uncultured_bacterium; f__uncultured_bacterium; g__uncultured_bacterium; s__uncultured_bacterium
OTU871	0	0	0	0	0	0	0	2	0	0	0	0	0	0	0	0	0	3	0	0	0	0	0	0	k__Bacteria; p__Proteobacteria; c__Alphaproteobacteria; o__Rickettsiales; f__SM2D12; g__metagenome; s__metagenome
OTU872	6	1	2	0	1	1	1	3	1	2	2	5	0	0	0	0	0	3	0	0	0	0	0	0	k__Bacteria; p__Verrucomicrobia; c__Verrucomicrobiae; o__Pedosphaerales; f__Pedosphaeraceae; g__uncultured_Verrucomicrobia_bacterium; s__uncultured_Verrucomicrobia_bacterium
OTU873	3	5	5	1	0	1	1	1	1	12	1	0	3	1	0	0	4	1	0	0	2	0	0	0	k__Bacteria; p__Bacteroidetes; c__Bacteroidia; o__Bacteroidales; f__Muribaculaceae; Ambiguous_taxa; Ambiguous_taxa
OTU874	0	0	0	0	0	0	0	0	0	0	2	3	0	0	0	0	4	0	0	0	0	1	1	0	k__Bacteria; p__Planctomycetes; c__Planctomycetacia; o__Gemmatales; f__Gemmataceae; g__Gemmata; s__uncultured_Planctomycetaceae_bacterium
OTU875	0	0	0	0	0	0	1	0	0	0	0	6	0	0	0	0	0	0	0	0	0	2	0	0	k__Bacteria; p__Planctomycetes; c__Planctomycetacia; o__Gemmatales; f__Gemmataceae; g__Fimbriiglobus; Ambiguous_taxa
OTU876	4	7	15	7	7	3	3	4	4	7	1	1	2	1	5	2	5	17	2	0	5	3	5	0	k__Bacteria; p__Bacteroidetes; c__Bacteroidia; o__Chitinophagales; f__Chitinophagaceae; g__UTBCD1
OTU877	2	0	1	3	0	2	0	0	1	0	0	0	1	0	0	1	8	0	2	0	0	5	2	1	k__Bacteria; p__Bacteroidetes; c__Bacteroidia; o__Chitinophagales; f__Chitinophagaceae; g__uncultured; s__uncultured_bacterium
OTU878	0	0	0	0	0	0	0	0	0	0	0	2	0	0	0	0	0	0	0	0	0	1	0	0	k__Bacteria; p__Planctomycetes; c__Planctomycetacia; o__Gemmatales; f__Gemmataceae; g__uncultured; s__uncultured_bacterium
OTU879	1	2	5	2	3	6	3	1	1	2	2	10	3	3	1	1	2	0	0	2	2	3	1	0	k__Bacteria; p__Proteobacteria; c__Alphaproteobacteria; o__Rhizobiales; f__Labraceae; g__Labrys; s__uncultured_bacterium
OTU880	0	0	0	0	0	0	0	0	0	0	0	0	0	1	0	0	0	0	0	0	3	2	0	0	k__Bacteria; p__Proteobacteria; c__Deltaproteobacteria; o__Bdellovibrionales; f__Bdellovibrionaceae; g__Bdellovibrio; s__uncultured_bacterium
OTU881	2	3	13	0	5	3	6	2	2	1	1	0	2	6	1	0	0	0	3	0	8	5	3	0	k__Bacteria; p__Bacteroidetes; c__Bacteroidia; o__Chitinophagales; f__uncultured; g__uncultured_bacterium; s__uncultured_bacterium
OTU882	2	6	9	6	8	15	15	14	8	17	3	86	3	1	0	7	2	4	5	3	6	9	13	4	k__Archaea; p__Thaumarchaeota; c__Nitrososphaeria; o__Nitrososphaerales; f__Nitrososphaeraceae; Ambiguous_taxa; s__uncultured_archaeon
OTU883	3	1	0	0	0	3	2	0	0	0	0	0	2	3	0	0	0	0	0	0	0	2	2	0	k__Bacteria; p__Acidobacteria; c__Blastocatellia_(Subgroup_4); o__Blastocatellales; f__Blastocatellaceae; g__Blastocatella; s__uncultured_Acidobacteria_bacterium
OTU884	2	0	2	9	0	4	1	1	2	8	0	3	0	1	0	2	0	0	1	0	1	1	1	1	k__Bacteria; p__Actinobacteria; c__Thermoleophilia; o__Gaiellales; f__uncultured; g__uncultured_bacterium; s__uncultured_bacterium
OTU885	13	8	13	0	8	9	16	9	6	2	5	8	7	11	1	3	1	0	2	2	5	10	12	3	k__Bacteria; p__Acidobacteria; c__Blastocatellia_(Subgroup_4); o__DS-100
OTU886	2	4	2	1	6	0	1	2	0	0	0	1	2	2	3	1	3	0	1	0	0	3	0	0	k__Bacteria; p__Proteobacteria; c__Alphaproteobacteria; o__Rhizobiales; f__A0839; Ambiguous_taxa; Ambiguous_taxa
OTU887	0	0	0	0	0	0	0	1	4	0	0	0	0	0	0	0	0	2	0	0	0	0	0	0	k__Bacteria; p__Proteobacteria; c__Deltaproteobacteria; o__Myxococcales; f__VHS-B3-70; g__uncultured_bacterium; s__uncultured_bacterium
OTU888	2	0	2	0	3	0	0	0	0	0	0	0	0	11	1	0	1	0	0	0	3	0	0	0	k__Bacteria; p__Proteobacteria; c__Deltaproteobacteria; o__Oligoflexales; f__Oligoflexaceae; g__uncultured; s__metagenome
OTU889	1	1	0	1	2	2	0	0	0	0	0	0	0	0	0	0	0	0	0	0	0	0	0	0	k__Bacteria; p__Chloroflexi; c__Ktedonobacteria; o__C0119
OTU890	1	6	6	5	9	5	3	4	5	9	9	0	3	4	1	3	5	0	4	7	6	14	3	0	k__Bacteria; p__Acidobacteria; c__Blastocatellia_(Subgroup_4); o__Blastocatellales; f__Blastocatellaceae; g__uncultured
OTU891	8	2	3	0	3	1	6	1	3	2	2	1	2	0	1	0	0	0	0	1	1	5	0	1	k__Bacteria; p__Verrucomicrobia; c__Verrucomicrobiae; o__Chthoniobacterales; f__Chthoniobacteraceae; g__Chthoniobacter
OTU892	0	2	0	0	0	0	0	0	0	0	0	0	0	0	0	0	0	0	0	0	1	1	0	0	k__Bacteria; p__Patescibacteria; c__Saccharimonadia; o__Saccharimonadales; f__uncultured_bacterium; g__uncultured_bacterium; s__uncultured_bacterium
OTU893	1	2	2	9	0	1	1	0	0	0	0	2	16	73	0	155	1	4	11	0	1	3	3	2	k__Bacteria; p__Bacteroidetes; c__Bacteroidia; o__Sphingobacteriales; f__Sphingobacteriaceae; g__Mucilaginibacter; Ambiguous_taxa
OTU894	2	6	2	9	6	12	12	5	2	7	2	32	13	16	9	11	3	3	12	6	11	7	12	9	k__Bacteria; p__Proteobacteria; c__Alphaproteobacteria; o__Rhizobiales; f__Rhizobiaceae; g__Phyllobacterium; Ambiguous_taxa
OTU895	0	2	0	0	1	0	3	0	0	0	0	0	0	0	0	0	0	0	0	0	0	0	0	0	k__Bacteria; p__Chloroflexi; c__Anaerolineae; o__SBR1031; f__uncultured_soil_bacterium; g__uncultured_soil_bacterium; s__uncultured_soil_bacterium
OTU896	1	1	2	0	0	4	1	0	0	0	0	1	3	2	6	3	0	0	0	0	1	0	4	2	k__Bacteria; p__Proteobacteria; c__Alphaproteobacteria; o__Rhizobiales; f__Rhizobiaceae; g__Allorhizobium-Neorhizobium-Pararhizobium-Rhizobium
OTU897	4	1	0	0	1	1	1	0	0	1	0	0	6	3	0	1	0	0	3	0	0	1	3	1	k__Bacteria; p__Proteobacteria; c__Alphaproteobacteria; o__Caulobacterales; f__Caulobacteraceae
OTU898	1	3	2	1	2	6	2	2	0	1	1	0	3	0	0	1	0	0	0	0	2	0	2	0	k__Bacteria; p__Chloroflexi; c__Gitt-GS-136; Ambiguous_taxa; Ambiguous_taxa; Ambiguous_taxa; Ambiguous_taxa
OTU899	1	0	0	0	0	1	0	0	0	0	0	0	0	0	0	0	0	0	0	0	0	0	1	0	k__Bacteria; p__Actinobacteria; c__Actinobacteria; o__Streptomycetales; f__Streptomycetaceae; g__Streptomyces; s__uncultured_actinomycete
OTU900	0	0	0	1	0	0	2	0	0	1	1	2	0	1	0	0	5	0	0	0	0	0	0	0	k__Bacteria; p__Bacteroidetes; c__Bacteroidia; o__Sphingobacteriales; f__env.OPS_17; Ambiguous_taxa; Ambiguous_taxa
OTU901	3	0	0	1	4	0	1	1	1	13	0	0	0	0	0	4	39	6	0	1	0	0	0	1	k__Bacteria; p__Bacteroidetes; c__Bacteroidia; o__Bacteroidales; f__Muribaculaceae; g__uncultured_bacterium; s__uncultured_bacterium
OTU902	15	27	25	29	19	7	11	21	28	18	1	14	4	2	33	15	10	69	1	0	8	1	1	1	k__Bacteria; p__Firmicutes; c__Bacilli; o__Lactobacillales; f__Lactobacillaceae; g__Lactobacillus; s__Lactobacillus_murinus
OTU903	1	0	3	0	5	2	1	0	1	1	0	0	0	2	0	1	3	0	0	0	2	0	1	0	k__Bacteria; p__Chloroflexi; c__Anaerolineae; o__Anaerolineales; f__Anaerolineaceae; g__uncultured; s__uncultured_bacterium_0319-6M15
OTU904	0	2	1	8	0	1	3	5	1	0	0	3	0	0	0	0	0	4	0	0	0	2	0	0	k__Bacteria; p__Bacteroidetes; c__Bacteroidia; o__Bacteroidales; f__Prevotellaceae; g__Prevotella; s__Prevotella_nigrescens_CC14M
OTU905	8	4	7	21	3	20	22	24	24	49	36	18	7	0	2	12	7	10	22	7	19	45	31	13	k__Bacteria; p__Actinobacteria; c__Actinobacteria; o__Micrococcales; f__Intrasporangiaceae
OTU906	0	0	0	1	0	0	0	0	0	0	0	0	0	0	0	0	0	0	0	0	0	0	0	0	k__Bacteria; p__Proteobacteria; c__Alphaproteobacteria; o__SAR11_clade
OTU907	0	2	7	3	0	2	3	4	3	4	0	0	2	0	15	2	4	5	1	0	1	1	1	1	k__Bacteria; p__Latescibacteria; c__uncultured_Pelobacter_sp.; o__uncultured_Pelobacter_sp.; f__uncultured_Pelobacter_sp.; g__uncultured_Pelobacter_sp.; s__uncultured_Pelobacter_sp.
OTU908	1	0	8	6	5	1	0	0	1	0	1	0	0	6	2	4	1	0	2	1	0	1	0	0	k__Bacteria; p__Chloroflexi; c__Dehalococcoidia; o__S085; f__uncultured_bacterium; g__uncultured_bacterium; s__uncultured_bacterium
OTU909	0	1	0	0	0	0	0	0	0	0	0	0	0	0	0	0	0	0	0	0	0	0	0	0	k__Bacteria; p__Chloroflexi; c__Chloroflexia; o__Chloroflexales; f__Roseiflexaceae; g__uncultured; s__uncultured_soil_bacterium
OTU910	2	3	2	0	0	0	0	2	1	2	1	0	1	0	0	1	2	33	0	0	0	0	0	0	k__Bacteria; p__Firmicutes; c__Clostridia; o__Clostridiales; f__Clostridiales_vadinBB60_group; Ambiguous_taxa; Ambiguous_taxa
OTU911	2	0	5	2	3	2	2	3	0	6	1	4	0	3	11	3	1	20	0	0	1	2	4	0	k__Bacteria; p__Proteobacteria; c__Deltaproteobacteria; o__NB1-j; Ambiguous_taxa; Ambiguous_taxa; Ambiguous_taxa
OTU912	3	7	15	35	15	20	1	7	3	3	5	5	2	0	2	5	1	4	1	0	1	0	0	1	k__Bacteria; p__Actinobacteria; c__Actinobacteria; o__Streptomycetales; f__Streptomycetaceae; g__Streptomyces
OTU913	1	1	1	1	2	3	1	0	0	0	1	1	0	1	0	0	0	0	1	0	0	0	1	1	k__Bacteria; p__Latescibacteria; Ambiguous_taxa; Ambiguous_taxa; Ambiguous_taxa; Ambiguous_taxa; Ambiguous_taxa
OTU914	0	1	1	0	0	0	0	0	0	1	0	0	1	0	3	0	1	1	0	0	0	0	0	0	k__Bacteria; p__Firmicutes; c__Clostridia; o__Clostridiales; f__Lachnospiraceae; g__Lachnospiraceae_UCG-001; s__uncultured_bacterium
OTU915	127	78	63	77	76	87	130	106	115	177	122	11	52	73	25	40	21	26	91	69	89	83	89	20	k__Bacteria; p__Proteobacteria; c__Alphaproteobacteria; o__Sphingomonadales; f__Sphingomonadaceae; g__Sphingomonas
OTU916	0	0	0	0	0	0	10	0	0	0	1	0	2	3	2	1	0	0	406	849	526	63	1	6	k__Bacteria; p__Proteobacteria; c__Deltaproteobacteria; o__Bdellovibrionales; f__Bdellovibrionaceae; g__Bdellovibrio; Ambiguous_taxa
OTU917	2	2	0	0	0	2	0	0	0	1	0	1	0	0	0	0	0	0	0	1	0	0	0	0	k__Bacteria; p__Armatimonadetes; c__uncultured; o__metagenome; f__metagenome; g__metagenome; s__metagenome
OTU918	8	5	2	21	6	5	2	3	13	5	2	2	4	3	10	2	2	16	0	0	0	1	2	0	k__Bacteria; p__Gemmatimonadetes; c__Gemmatimonadetes; o__Gemmatimonadales; f__Gemmatimonadaceae; g__uncultured; s__uncultured_Pseudomonadales_bacterium
OTU919	4	5	9	8	4	8	2	1	1	0	2	3	0	1	6	1	1	3	1	0	1	1	0	1	k__Bacteria; p__Proteobacteria; c__Gammaproteobacteria; o__Betaproteobacteriales; f__TRA3-20; Ambiguous_taxa; Ambiguous_taxa
OTU920	4	7	11	9	5	15	12	13	4	14	13	48	1	4	1	2	2	3	3	3	7	10	12	2	k__Archaea; p__Thaumarchaeota; c__Nitrososphaeria; o__Nitrososphaerales; f__Nitrososphaeraceae
OTU921	27	0	3	0	0	2	0	0	0	1	0	11	0	1	0	2	0	4	0	0	0	0	0	0	k__Bacteria; p__Firmicutes; c__Bacilli; o__Bacillales; f__Bacillaceae; g__Bacillus; s__Bacillus_cereus
OTU922	0	0	1	0	0	0	0	0	0	0	0	0	0	0	0	0	2	0	0	0	0	0	0	0	k__Bacteria; p__Acidobacteria; c__Blastocatellia_(Subgroup_4); o__Blastocatellales; f__Blastocatellaceae; g__uncultured; s__uncultured_bacterium
OTU923	0	1	1	0	1	0	0	0	0	0	0	0	0	0	0	0	0	0	0	0	0	0	0	0	k__Bacteria; p__Patescibacteria; c__Saccharimonadia; o__Saccharimonadales; f__Saccharimonadaceae; g__uncultured_bacterium; s__uncultured_bacterium
OTU924	2	2	3	1	2	4	0	1	1	3	0	0	0	0	6	0	1	5	0	0	2	0	0	0	k__Bacteria; p__Proteobacteria; c__Gammaproteobacteria; o__Salinisphaerales; f__Solimonadaceae; g__Polycyclovorans; s__uncultured_bacterium
OTU925	0	1	1	0	0	0	0	0	0	0	0	0	0	0	0	1	0	0	0	0	0	0	0	0	k__Bacteria; p__Firmicutes; c__Bacilli; o__Lactobacillales; f__Streptococcaceae; g__Streptococcus; s__Streptococcus_danieliae
OTU926	2	5	5	0	2	3	5	3	1	3	0	0	1	4	2	2	2	0	14	3	9	6	3	1	k__Bacteria; p__Bacteroidetes; c__Bacteroidia; o__Chitinophagales; f__Chitinophagaceae; g__Dinghuibacter; Ambiguous_taxa
OTU927	0	0	0	0	10	0	0	2	0	0	0	0	0	1	0	2	0	0	0	0	0	0	0	0	k__Bacteria; p__Actinobacteria; c__Actinobacteria; o__Streptosporangiales; f__Streptosporangiaceae; g__Planomonospora; Ambiguous_taxa
OTU928	3	2	5	4	9	4	4	2	4	3	0	0	1	0	11	0	3	0	0	0	2	1	0	0	k__Bacteria; p__Bacteroidetes; c__Rhodothermia; o__Rhodothermales; f__Rhodothermaceae; g__uncultured_bacterium; s__uncultured_bacterium
OTU929	0	0	0	0	0	0	0	0	0	0	0	0	0	0	0	0	0	0	3	0	0	0	0	0	k__Bacteria; p__Patescibacteria; c__Saccharimonadia; o__Saccharimonadales
OTU930	2	2	4	1	1	1	3	0	0	1	1	0	1	1	0	0	0	0	0	0	2	0	1	0	k__Bacteria; p__Planctomycetes; c__Phycisphaerae; o__CCM11a; Ambiguous_taxa; Ambiguous_taxa; Ambiguous_taxa
OTU931	0	0	0	0	0	0	0	0	0	1	1	3	0	0	0	0	0	0	1	0	0	0	0	0	k__Bacteria; p__Planctomycetes; c__Planctomycetacia; o__Gemmatales; f__Gemmataceae; g__Gemmata; Ambiguous_taxa
OTU932	0	1	3	0	1	1	1	1	0	3	0	3	0	0	0	0	2	0	0	0	0	1	0	0	k__Bacteria; p__Planctomycetes; c__Planctomycetacia; o__Pirellulales; f__Pirellulaceae; g__uncultured; s__uncultured_bacterium
OTU933	0	0	3	0	5	1	1	0	0	0	2	9	0	0	0	0	0	2	0	0	0	0	0	0	k__Bacteria; p__Proteobacteria; c__Alphaproteobacteria; o__Rhizobiales; f__Rhizobiaceae; g__Aliihoeflea; s__Aliihoeflea_sp._S9
OTU934	0	1	5	1	0	1	22	0	0	2	27	12	0	1	1	0	0	0	0	0	0	0	0	0	k__Bacteria; p__Firmicutes; c__Clostridia; o__Clostridiales; f__Lachnospiraceae; g__Dorea
OTU935	2	0	0	0	1	0	0	0	0	1	0	0	0	0	0	0	1	0	0	0	0	0	0	0	k__Bacteria; p__Bacteroidetes; c__Bacteroidia; o__Sphingobacteriales; f__env.OPS_17; Ambiguous_taxa; Ambiguous_taxa
OTU936	0	3	1	1	1	0	0	2	0	1	1	0	1	0	0	0	0	0	0	0	0	0	0	0	k__Bacteria; p__Bacteroidetes; c__Bacteroidia; o__Chitinophagales; f__37-13; Ambiguous_taxa; Ambiguous_taxa
OTU937	0	0	1	1	0	0	0	0	0	0	0	0	0	0	1	0	0	0	0	0	0	0	0	0	k__Bacteria; p__Proteobacteria; c__Gammaproteobacteria; o__Betaproteobacteriales; f__Hydrogenophilaceae; g__Hydrogenophilus; Ambiguous_taxa
OTU938	0	1	0	0	3	1	0	0	0	0	0	0	1	0	0	0	0	0	1	0	0	0	0	0	k__Bacteria; p__Planctomycetes; c__Phycisphaerae; o__Tepidisphaerales; f__WD2101_soil_group; Ambiguous_taxa; Ambiguous_taxa
OTU939	0	1	5	2	4	7	0	2	1	2	2	5	0	0	0	0	1	0	0	0	1	0	4	2	k__Bacteria; p__Planctomycetes; c__Planctomycetacia; o__Pirellulales; f__Pirellulaceae; g__uncultured
OTU940	2	2	4	2	0	2	2	4	2	2	0	4	0	0	0	0	13	0	2	0	1	1	0	0	k__Bacteria; p__Planctomycetes; c__Phycisphaerae; o__Phycisphaerales; f__Phycisphaeraceae; g__SM1A02; s__metagenome
OTU941	4	0	2	5	8	16	7	8	10	10	9	10	2	3	1	4	0	4	15	3	3	6	2	7	k__Bacteria; p__Actinobacteria; c__Actinobacteria; o__Micrococcales; f__Cellulomonadaceae; g__Cellulomonas; Ambiguous_taxa
OTU942	3	2	3	41	0	10	1	2	1	0	0	4	533	403	40	23	7	1	29	25	42	117	36	346	k__Bacteria; p__Bacteroidetes; c__Bacteroidia; o__Cytophagales; f__Spirosomaceae; g__Dyadobacter; s__uncultured_bacterium
OTU943	1	1	3	0	0	0	2	1	0	1	1	6	1	1	0	1	0	0	0	0	0	0	0	2	k__Bacteria; p__Planctomycetes; c__Planctomycetacia; o__Gemmatales; f__Gemmataceae; g__uncultured; s__uncultured_bacterium
OTU944	0	2	2	0	0	0	0	0	0	1	0	1	0	0	0	0	0	0	0	0	0	0	0	0	k__Bacteria; p__Proteobacteria; c__Alphaproteobacteria; o__Tistrellales; f__Geminicoccaceae; g__Candidatus_Alysiosphaera; s__uncultured_bacterium
OTU945	1	211	243	7	2	4	2779	7	114	192	1252	85	3	3	26	51	10	18	1	9	16	4	1	0	k__Bacteria; p__Bacteroidetes; c__Bacteroidia; o__Bacteroidales; f__Bacteroidaceae; g__Bacteroides; s__human_gut_metagenome
OTU946	2	1	0	2	4	3	6	2	1	3	3	0	0	1	0	0	0	1	3	0	7	1	3	2	k__Bacteria; p__Proteobacteria; c__Deltaproteobacteria; o__Oligoflexales; f__0319-6G20; g__uncultured_bacterium; s__uncultured_bacterium
OTU947	2	0	0	0	0	1	0	0	0	0	0	0	0	0	0	0	0	0	0	0	0	0	0	0	k__Bacteria; p__Verrucomicrobia; c__Verrucomicrobiae; o__Chthoniobacterales; f__Chthoniobacteraceae
OTU948	2	3	1	6	5	2	4	7	7	5	1	0	3	2	6	0	1	3	2	1	1	2	0	2	k__Bacteria; p__Gemmatimonadetes; c__AKAU4049; o__uncultured_bacterium; f__uncultured_bacterium; g__uncultured_bacterium; s__uncultured_bacterium
OTU949	1	1	0	4	1	5	2	0	3	2	1	4	0	1	0	0	1	6	5	0	1	1	2	0	k__Bacteria; p__Actinobacteria; c__Thermoleophilia; o__Gaiellales; f__Gaiellaceae; g__Gaiella; Ambiguous_taxa
OTU950	2	1	5	6	2	3	0	0	1	1	1	2	2	1	4	0	3	12	0	2	1	1	0	0	k__Bacteria; p__Bacteroidetes; c__Bacteroidia; o__Chitinophagales; f__Chitinophagaceae; g__Niastella; s__uncultured_bacterium
OTU951	2	6	3	3	10	8	5	3	1	8	7	16	0	3	1	0	2	2	4	1	1	4	1	2	k__Bacteria; p__Proteobacteria; c__Alphaproteobacteria; o__Rhizobiales; f__Beijerinckiaceae; g__uncultured; s__uncultured_bacterium
OTU952	2	8	17	11	12	2	2	29	5	12	0	4	0	0	10	2	6	42	4	4	6	0	5	4	k__Bacteria; p__Firmicutes; c__Clostridia; o__Clostridiales; f__Lachnospiraceae; g__Lachnospiraceae_NK4A136_group; s__uncultured_bacterium
OTU953	8	7	8	4	12	14	2	3	1	4	3	0	0	0	1	3	2	1	2	0	1	1	3	0	k__Bacteria; p__Actinobacteria; c__Rubrobacteria; o__Rubrobacterales; f__Rubrobacteriaceae; g__Rubrobacter; Ambiguous_taxa
OTU954	1	1	4	2	1	1	0	0	0	1	0	3	0	0	0	0	0	5	0	0	0	0	0	0	k__Bacteria; p__Bacteroidetes; c__Bacteroidia; o__Cytophagales; f__Microscillaceae; g__Ohtaekwangia; Ambiguous_taxa
OTU955	0	5	1	0	0	1	0	2	0	4	0	0	0	0	0	0	0	2	1	0	1	0	0	0	k__Bacteria; p__Bacteroidetes; c__Bacteroidia; o__Sphingobacteriales; f__AKYH767; Ambiguous_taxa; Ambiguous_taxa
OTU956	0	0	0	0	0	1	0	0	0	0	0	0	0	0	0	0	0	0	0	0	0	0	0	0	k__Bacteria; p__Bacteroidetes; c__Bacteroidia; o__Chitinophagales; f__Saprospiraceae; g__uncultured
OTU957	0	0	0	0	1	0	0	0	2	0	0	0	0	0	0	0	0	0	0	0	0	0	0	0	k__Bacteria; p__Planctomycetes; c__Planctomycetacia; o__Gemmatales; f__Gemmataceae; g__uncultured; s__planctomycete_WY69
OTU958	0	0	0	3	0	0	0	13	0	0	0	0	0	0	0	0	0	0	0	0	0	0	0	0	k__Bacteria; p__Bacteroidetes; c__Bacteroidia; o__Sphingobacteriales; f__Lentimicrobiaceae; g__unidentified; s__unidentified
OTU959	0	7	14	8	1	0	0	1	3	4	0	3	0	0	2	2	0	3	0	0	0	0	0	0	k__Bacteria; p__Firmicutes; c__Clostridia; o__Clostridiales; f__Lachnospiraceae
OTU960	2	2	2	2	2	0	0	1	0	1	0	2	1	0	0	0	0	0	0	0	0	1	0	0	k__Bacteria; p__Bacteroidetes; c__Bacteroidia; o__Cytophagales; f__Microscillaceae; g__uncultured; s__uncultured_soil_bacterium
OTU961	3	3	3	4	5	8	8	4	5	7	1	11	0	1	4	1	6	1	1	2	1	3	1	4	k__Bacteria; p__Actinobacteria; c__Actinobacteria; o__Pseudonocardiales; f__Pseudonocardiaceae; g__Pseudonocardia
OTU962	46	5	4	0	1	4	6	8	2	2	3	0	1	0	0	0	0	0	0	0	0	0	0	0	k__Bacteria; p__Proteobacteria; c__Deltaproteobacteria; o__Bdellovibrionales; f__Bdellovibrionaceae; g__Bdellovibrio; Ambiguous_taxa
OTU963	4	2	2	9	5	4	11	10	5	6	9	0	2	3	5	2	1	11	2	3	3	15	9	9	k__Bacteria; p__Actinobacteria; c__Actinobacteria; o__Propionibacteriales; f__Nocardioidaceae; g__Aeromicrobium; Ambiguous_taxa
OTU964	1	5	4	0	1	2	0	0	0	0	0	0	6	0	0	0	0	0	1	2	2	3	3	2	k__Bacteria; p__Armatimonadetes; c__Fimbriimonadia; o__Fimbriimonadales; f__Fimbriimonadaceae; g__metagenome; s__metagenome
OTU965	0	0	1	0	0	0	2	0	0	0	0	0	0	1	0	0	0	0	0	0	0	0	0	0	k__Bacteria; p__Armatimonadetes; c__Fimbriimonadia; o__Fimbriimonadales; f__Fimbriimonadaceae
OTU966	6	21	23	15	2	4	1	12	17	7	1	9	2	0	30	7	19	37	0	2	0	0	0	0	k__Bacteria; p__Bacteroidetes; c__Bacteroidia; o__Bacteroidales; f__Prevotellaceae; g__Alloprevotella; s__gut_metagenome
OTU967	1	7	10	6	9	5	1	2	0	3	0	0	0	0	0	0	0	0	0	0	0	0	0	0	k__Bacteria; p__Planctomycetes; c__Phycisphaerae; o__Tepidisphaerales; f__WD2101_soil_group; g__uncultured_bacterium; s__uncultured_bacterium
OTU968	0	1	1	0	0	0	3	1	0	2	2	4	0	0	0	0	0	0	1	0	1	0	1	0	k__Bacteria; p__Acidobacteria; c__Subgroup_6
OTU969	0	0	1	0	2	1	0	1	0	0	0	4	4	0	1	0	0	0	0	0	0	0	0	0	k__Bacteria; p__Chloroflexi; c__Anaerolineae; o__Ardenticatenales; f__uncultured; Ambiguous_taxa; Ambiguous_taxa
OTU970	0	1	0	0	0	2	3	0	2	4	2	0	0	0	0	1	0	0	1	1	0	0	0	0	k__Bacteria; p__Planctomycetes; c__Planctomycetacia; o__Gemmatales; f__Gemmataceae; g__Fimbriiglobus; s__uncultured_bacterium
OTU971	0	0	2	0	4	0	0	0	0	0	1	0	1	0	0	0	0	0	0	0	0	0	0	0	k__Bacteria; p__Planctomycetes; c__Phycisphaerae; o__Phycisphaerales; f__Phycisphaeraceae; g__AKYG587; s__uncultured_bacterium
OTU972	3	1	1	2	2	4	0	0	0	1	0	1	12	1	1	7	23	0	21	3	3	11	2	16	k__Bacteria; p__Bacteroidetes; c__Bacteroidia; o__Sphingobacteriales; f__NS11-12_marine_group; Ambiguous_taxa; Ambiguous_taxa
OTU973	3	3	9	13	4	13	8	6	5	6	7	26	2	1	0	0	2	1	4	1	6	10	15	1	k__Bacteria; p__Acidobacteria; c__Subgroup_17; o__uncultured_bacterium; f__uncultured_bacterium; g__uncultured_bacterium; s__uncultured_bacterium
OTU974	2	0	1	3	0	1	0	0	0	0	0	0	0	0	1	0	1	0	0	0	0	0	0	0	k__Bacteria; p__Bacteroidetes; c__Bacteroidia; o__Cytophagales; f__Microscillaceae; g__Ohtaekwangia; s__uncultured_Bacteroidetes_bacterium
OTU975	0	0	0	0	3	1	0	0	0	0	0	5	0	0	0	0	0	0	0	0	0	1	0	0	k__Bacteria; p__Planctomycetes; c__Planctomycetacia; o__Planctomycetales; f__uncultured; g__uncultured_bacterium; s__uncultured_bacterium
OTU976	1	1	1	0	1	0	0	0	0	2	0	0	1	0	0	1	0	0	1	0	1	0	1	0	k__Bacteria; p__Proteobacteria; c__Alphaproteobacteria; o__Sphingomonadales; f__Sphingomonadaceae
OTU977	0	3	4	1	1	2	1	1	2	1	1	0	2	2	1	1	3	3	2	2	0	3	2	1	k__Bacteria; p__Actinobacteria; c__Actinobacteria; o__Frankiales; f__Geodermatophilaceae; g__Geodermatophilus; Ambiguous_taxa
OTU978	5	2	6	2	3	1	0	1	2	2	0	9	2	1	0	2	0	6	0	0	0	0	0	0	k__Bacteria; p__Firmicutes; c__Bacilli; o__Bacillales; f__Bacillaceae; g__Bacillus
OTU979	0	0	0	0	0	0	0	1	0	0	0	0	0	0	0	0	0	0	0	0	0	0	0	0	k__Bacteria; p__Planctomycetes; c__Planctomycetacia; o__Gemmatales; f__Gemmataceae; g__uncultured
OTU980	9	0	2	88	14	3	2	590	33	0	0	1	0	0	0	5	0	28	0	0	0	0	0	7	k__Bacteria; p__Proteobacteria; c__Gammaproteobacteria; o__Betaproteobacteriales; f__Burkholderiaceae; g__Lautropia; s__uncultured_bacterium
OTU981	0	0	0	0	1	0	0	2	2	1	1	0	0	0	0	0	0	0	0	0	0	0	0	0	k__Bacteria; p__Proteobacteria; c__Gammaproteobacteria; o__Xanthomonadales
OTU982	2	1	0	0	2	4	3	2	1	0	0	2	3	2	1	0	0	0	4	1	7	5	0	0	k__Bacteria; p__Acidobacteria; c__Blastocatellia_(Subgroup_4); o__Blastocatellales; f__Blastocatellaceae; g__Blastocatella; s__uncultured_bacterium
OTU983	3	10	2	7	6	10	16	3	1	9	3	3	7	3	0	0	1	0	0	2	12	4	7	0	k__Bacteria; p__Acidobacteria; c__Subgroup_6; o__uncultured_Acidobacteria_bacterium; f__uncultured_Acidobacteria_bacterium; g__uncultured_Acidobacteria_bacterium; s__uncultured_Acidobacteria_bacterium
OTU984	0	1	0	0	0	2	2	1	0	0	0	1	0	0	0	1	11	0	0	0	1	0	1	1	k__Bacteria; p__Planctomycetes; c__Planctomycetacia; o__Gemmatales; f__Gemmataceae; g__Gemmata; Ambiguous_taxa
OTU985	0	0	0	0	0	0	0	0	0	0	0	0	0	0	0	0	0	1	0	0	0	0	0	0	k__Bacteria; p__Armatimonadetes; c__Fimbriimonadia; o__Fimbriimonadales; f__Fimbriimonadaceae; g__uncultured_bacterium; s__uncultured_bacterium
OTU986	0	0	1	0	1	1	0	0	1	4	0	0	0	0	0	0	1	1	1	0	0	0	0	0	k__Bacteria; p__Proteobacteria; c__Gammaproteobacteria; o__PLTA13; Ambiguous_taxa; Ambiguous_taxa; Ambiguous_taxa
OTU987	4	4	0	0	0	4	2	3	2	3	2	3	0	2	0	1	1	0	2	0	7	0	7	2	k__Bacteria; p__Chloroflexi; c__Anaerolineae; o__SBR1031; f__uncultured_soil_bacterium; g__uncultured_soil_bacterium; s__uncultured_soil_bacterium
OTU988	0	0	0	0	0	0	0	0	0	0	0	2	0	0	0	0	0	0	0	0	0	0	0	0	k__Bacteria; p__Planctomycetes; c__Planctomycetacia; o__Gemmatales; f__Gemmataceae; g__uncultured
OTU989	1	2	0	3	2	0	1	1	1	3	0	4	0	0	1	0	3	7	0	0	0	0	0	0	k__Bacteria; p__Acidobacteria; c__Thermoanaerobaculia; o__Thermoanaerobaculales; f__Thermoanaerobaculaceae; g__Subgroup_10; s__uncultured_soil_bacterium
OTU990	1	1	0	1	1	0	4	1	2	0	0	2	2	0	1	1	2	0	0	0	0	0	0	0	k__Bacteria; p__Firmicutes; c__Clostridia; o__Clostridiales; f__Lachnospiraceae; g__Anaerostipes; s__uncultured_bacterium
OTU991	22	18	36	22	13	4	6	29	28	76	3	14	7	9	96	20	213	126	0	1	3	1	2	2	k__Bacteria; p__Bacteroidetes; c__Bacteroidia; o__Bacteroidales; f__Muribaculaceae; g__uncultured_bacterium; s__uncultured_bacterium
OTU992	2	1	1	0	0	0	0	0	0	1	0	0	0	0	0	0	0	2	0	0	0	0	0	0	k__Bacteria; p__Planctomycetes; c__Planctomycetacia; o__Gemmatales; f__Gemmataceae; g__uncultured; s__uncultured_bacterium
OTU993	1	0	0	5	0	4	0	1	0	0	0	0	0	3	1	0	1	0	1	0	0	1	0	0	k__Bacteria; p__Chloroflexi; c__Anaerolineae; o__SBR1031; f__A4b; g__uncultured_bacterium; s__uncultured_bacterium
OTU994	2	0	3	3	1	1	3	4	5	10	3	0	2	1	8	0	6	2	0	0	2	0	3	1	k__Bacteria; p__Gemmatimonadetes; c__Gemmatimonadetes; o__Gemmatimonadales; f__Gemmatimonadaceae; g__uncultured
OTU995	7	17	18	17	9	16	17	13	12	31	9	69	2	5	5	13	5	12	7	6	7	14	6	1	k__Bacteria; p__Proteobacteria; c__Alphaproteobacteria; o__Rhizobiales; f__Methyloligellaceae; g__uncultured; Ambiguous_taxa
OTU996	0	0	0	2	0	1	0	0	0	0	0	3	0	0	0	0	0	0	0	0	0	0	0	0	k__Bacteria; p__Planctomycetes; c__Planctomycetacia; o__Gemmatales; f__Gemmataceae; g__uncultured; s__planctomycete_WY69
OTU997	16	0	1	0	3	0	4	1	0	2	0	0	3	0	0	0	1	1	0	0	0	0	0	0	k__Bacteria; p__Bacteroidetes; c__Bacteroidia; o__Sphingobacteriales; f__env.OPS_17; g__metagenome; s__metagenome
OTU998	0	0	2	0	0	0	0	0	0	0	0	0	0	0	2	1	0	0	0	0	0	0	0	0	k__Bacteria; p__Bacteroidetes; c__Bacteroidia; o__Bacteroidales; f__Prevotellaceae; g__Prevotella_9
OTU999	0	2	3	3	0	2	2	9	1	5	2	0	1	0	0	0	0	0	0	0	0	0	1	1	k__Bacteria; p__Actinobacteria; c__Thermoleophilia; o__Gaiellales; f__uncultured; Ambiguous_taxa; Ambiguous_taxa
OTU1000	0	6	5	0	1	0	3	4	1	5	2	2	0	1	7	1	2	8	0	0	0	0	1	1	k__Bacteria; p__Nitrospirae; c__Nitrospira; o__Nitrospirales; f__Nitrospiraceae; g__Nitrospira; Ambiguous_taxa
OTU1001	0	1	0	0	0	0	2	0	2	2	2	0	0	2	0	0	0	4	0	1	1	1	3	0	k__Bacteria; p__Bacteroidetes; c__Bacteroidia; o__Chitinophagales; f__Chitinophagaceae
OTU1002	7	14	17	5	8	37	4	5	13	26	19	1	4	1	1	32	2	0	1	12	0	5	2	7	k__Bacteria; p__Proteobacteria; c__Gammaproteobacteria; o__Betaproteobacteriales; f__Burkholderiaceae; g__Massilia; Ambiguous_taxa
OTU1003	25	20	39	32	4	2	0	47	22	27	0	14	13	2	103	23	51	70	0	2	3	2	0	5	k__Bacteria; p__Proteobacteria; c__Alphaproteobacteria; o__SAR11_clade; f__Clade_I; g__Clade_Ia; s__uncultured_bacterium
OTU1004	2	0	0	30	1	3	0	6	0	0	1	0	1	0	0	1	0	4	0	0	0	0	0	0	k__Bacteria; p__Firmicutes; c__Clostridia; o__Clostridiales; f__Lachnospiraceae; g__Johnsonella; s__uncultured_Lachnospiraceae_bacterium
OTU1005	0	0	0	2	0	0	0	0	0	0	0	3	1	0	0	0	0	0	0	0	0	0	0	0	k__Bacteria; p__Bacteroidetes; c__Bacteroidia; o__Cytophagales; f__Microscillaceae; g__Ohtaekwangia; Ambiguous_taxa
OTU1006	2	3	6	5	5	1	0	4	6	3	0	7	1	1	15	1	5	9	0	0	0	0	0	0	k__Bacteria; p__Proteobacteria; c__Gammaproteobacteria; o__Pseudomonadales; f__Moraxellaceae; g__Moraxella
OTU1007	1	3	2	0	3	2	0	0	0	4	0	0	0	2	1	0	0	0	0	0	2	1	0	0	k__Bacteria; p__Gemmatimonadetes; c__Longimicrobia; o__Longimicrobiales; f__Longimicrobiaceae; g__uncultured_bacterium; s__uncultured_bacterium
OTU1008	0	2	4	3	1	0	0	0	2	0	0	1	1	0	0	0	0	0	0	0	0	0	0	0	k__Bacteria; p__Proteobacteria; c__Deltaproteobacteria; o__Myxococcales; f__Haliangiaceae; g__Haliangium; s__uncultured_bacterium
OTU1009	13	12	3	11	15	9	19	22	6	19	6	3	6	5	4	4	3	13	7	1	6	6	9	2	k__Bacteria; p__Proteobacteria; c__Gammaproteobacteria; o__Betaproteobacteriales; f__Burkholderiaceae; g__uncultured
OTU1010	0	3	2	1	1	2	3	0	1	1	3	0	1	1	0	0	0	0	0	0	0	0	1	0	k__Bacteria; p__Planctomycetes; c__Phycisphaerae; o__mle1-8; f__uncultured_bacterium; g__uncultured_bacterium; s__uncultured_bacterium
OTU1011	0	0	0	0	0	0	0	0	0	0	0	1	0	0	0	0	0	0	0	0	0	1	1	0	k__Bacteria; p__Planctomycetes; c__Planctomycetacia; o__Gemmatales; f__Gemmataceae; g__uncultured
OTU1012	0	0	0	0	0	1	1	0	0	0	0	0	4	2	1	1	13	0	2	3	2	4	2	2	k__Bacteria; p__Planctomycetes; c__Phycisphaerae; o__Tepidisphaerales; f__WD2101_soil_group; g__uncultured_bacterium; s__uncultured_bacterium
OTU1013	0	0	0	1	1	0	0	1	0	0	0	0	0	0	0	0	0	10	0	0	0	0	0	0	k__Bacteria; p__Bacteroidetes; c__Bacteroidia; o__Cytophagales; f__Microscillaceae; g__uncultured; Ambiguous_taxa
OTU1014	0	0	0	0	0	0	0	0	0	0	0	1	0	0	0	0	17	0	0	0	1	0	0	1	k__Bacteria; p__Bacteroidetes; c__Bacteroidia; o__Cytophagales; f__Microscillaceae; g__uncultured; Ambiguous_taxa
OTU1015	1	2	9	1	3	1	1	4	3	6	1	2	0	0	5	0	1	4	0	0	1	0	4	0	k__Bacteria; p__Acidobacteria; c__Thermoanaerobaculia; o__Thermoanaerobaculales; f__Thermoanaerobaculaceae; g__Subgroup_10
OTU1016	0	0	0	0	0	0	0	1	0	0	0	6	0	0	0	0	0	4	0	0	0	0	0	0	k__Bacteria; p__Spirochaetes; c__Spirochaetia; o__Spirochaetales; f__Spirochaetaceae; g__Treponema_2; s__unidentified
OTU1017	7	3	1	1	2	17	3	0	5	5	5	1	2	2	0	9	0	0	2	5	3	8	9	20	k__Bacteria; p__Actinobacteria; c__Actinobacteria; o__Micrococcales
OTU1018	0	2	3	2	3	1	6	6	5	9	3	10	1	1	2	2	1	2	7	1	2	7	4	0	k__Bacteria; p__Chloroflexi; c__Chloroflexia; o__Thermomicrobiales; f__JG30-KF-CM45; g__uncultured_bacterium; s__uncultured_bacterium
OTU1019	0	1	4	0	0	4	3	0	2	4	1	2	2	0	0	0	0	0	1	0	0	1	0	0	k__Bacteria; p__Actinobacteria; c__Actinobacteria; o__Micromonosporales; f__Micromonosporaceae; g__Actinoplanes; s__metagenome
OTU1020	7	2	10	7	7	13	225	14	1	12	1	423	2	1	6	3	3	13	0	2	0	0	0	1	k__Bacteria; p__Actinobacteria; c__Coriobacteriia; o__Coriobacteriales; f__Coriobacteriaceae; g__Collinsella; s__uncultured_bacterium
OTU1021	5	5	7	1	1	2	8	6	1	4	5	7	0	0	0	0	0	0	1	0	0	3	1	0	k__Bacteria; p__Verrucomicrobia; c__Verrucomicrobiae; o__Verrucomicrobiales; f__Verrucomicrobiaceae; g__uncultured; Ambiguous_taxa
OTU1022	0	1	0	0	0	0	0	0	0	0	0	0	0	0	0	0	0	0	0	0	0	0	0	0	k__Bacteria; p__Acidobacteria; c__Blastocatellia_(Subgroup_4); o__11-24; f__uncultured_Acidobacteria_bacterium; g__uncultured_Acidobacteria_bacterium; s__uncultured_Acidobacteria_bacterium
OTU1023	0	0	0	0	0	0	0	0	0	0	0	3	0	2	0	0	0	0	0	0	0	0	0	0	k__Bacteria; p__Chloroflexi; c__Chloroflexia; o__Chloroflexales; f__Roseiflexaceae; g__uncultured; s__uncultured_bacterium
OTU1024	15	4	20	25	33	8	1	768	60	5	0	10	1	1	3	1	6	60	0	2	1	3	2	4	k__Bacteria; p__Bacteroidetes; c__Bacteroidia; o__Bacteroidales; f__Porphyromonadaceae; g__Porphyromonas; s__Porites_australiensis
OTU1025	0	3	4	3	2	9	0	2	4	6	1	14	0	1	3	1	0	1	1	0	2	1	3	3	k__Bacteria; p__Proteobacteria; c__Alphaproteobacteria; o__Rhizobiales; f__Beijerinckiaceae; g__Neo-b11; s__uncultured_bacterium
OTU1026	0	1	2	0	1	2	6	3	0	1	2	8	0	4	0	1	1	0	2	0	2	0	0	1	k__Bacteria; p__Planctomycetes; c__Planctomycetacia; o__Pirellulales; f__Pirellulaceae; g__Pirellula; s__uncultured_bacterium
OTU1027	0	0	0	0	0	0	0	0	0	0	0	0	0	0	0	0	0	0	0	0	0	0	0	1	k__Bacteria; p__Proteobacteria; c__Alphaproteobacteria; o__Caulobacterales; f__Hyphomonadaceae; g__SWB02; s__uncultured_bacterium
OTU1028	2	49	53	3	2	0	0	16	24	34	0	7	0	0	17	26	3	15	0	1	7	0	0	1	k__Bacteria; p__Firmicutes; c__Clostridia; o__Clostridiales; f__Lachnospiraceae; g__Lachnospiraceae_NK4A136_group; s__uncultured_organism
OTU1029	3	1	3	0	0	1	3	1	1	2	1	3	3	6	1	3	4	0	3	2	2	6	6	5	k__Bacteria; p__Proteobacteria; c__Alphaproteobacteria; o__Rhizobiales; f__Rhizobiales_Incertae_Sedis; g__Nordella; Ambiguous_taxa
OTU1030	0	1	0	0	3	3	1	2	0	0	0	2	0	0	0	1	16	6	0	0	0	0	0	0	k__Bacteria; p__Spirochaetes; c__Leptospirae; o__Leptospirales; f__Leptospiraceae; g__Turneriella; Ambiguous_taxa
OTU1031	10	6	22	23	22	13	21	16	13	15	12	36	11	3	20	9	4	28	7	4	5	6	4	1	k__Bacteria; p__Proteobacteria; c__Alphaproteobacteria; o__Rhizobiales; f__Xanthobacteraceae
OTU1032	0	2	1	0	0	0	0	0	0	1	0	0	2	2	0	5	3	1	1	3	2	2	0	0	k__Bacteria; p__Proteobacteria; c__Alphaproteobacteria; o__Paracaedibacterales; f__Paracaedibacteraceae; g__uncultured; Ambiguous_taxa
OTU1033	7	0	5	2	1	1	0	1	1	5	2	16	2	0	6	0	2	1	0	0	0	1	0	0	k__Bacteria; p__Proteobacteria; c__Deltaproteobacteria; o__Desulfarculales; f__Desulfarculaceae; g__uncultured; s__delta_proteobacterium_WX81
OTU1034	4	13	10	12	5	15	11	15	7	9	4	2	5	5	10	10	7	6	5	3	16	8	5	6	k__Bacteria; p__Actinobacteria; c__Thermoleophilia; o__Gaiellales; f__uncultured; g__uncultured_Gaiella_sp.; s__uncultured_Gaiella_sp.
OTU1035	0	1	1	0	0	2	1	2	0	4	0	0	0	0	0	0	0	0	2	0	2	2	1	0	k__Bacteria; p__Acidobacteria; c__Blastocatellia_(Subgroup_4); o__Blastocatellales; f__Blastocatellaceae; g__uncultured; s__uncultured_Acidobacteria_bacterium
OTU1036	0	0	3	3	0	3	0	0	0	0	0	0	0	0	1	0	2	1	0	0	0	0	0	0	k__Bacteria; p__Spirochaetes; c__Spirochaetia; o__Spirochaetales; f__Spirochaetaceae
OTU1037	18	15	31	31	9	5	3	33	16	57	5	5	2	4	24	12	142	188	3	2	3	1	0	3	k__Bacteria; p__Bacteroidetes; c__Bacteroidia; o__Bacteroidales; f__Muribaculaceae; g__uncultured_bacterium; s__uncultured_bacterium
OTU1038	1	3	9	2	1	0	0	7	5	7	0	0	1	0	13	4	5	55	0	1	1	0	0	0	k__Bacteria; p__Proteobacteria; c__Gammaproteobacteria; o__Betaproteobacteriales; f__TRA3-20; g__uncultured_beta_proteobacterium; s__uncultured_beta_proteobacterium
OTU1039	4	6	6	9	6	12	1	6	1	6	2	11	1	1	0	0	0	0	2	1	3	1	1	1	k__Bacteria; p__Rokubacteria; c__NC10; o__Rokubacteriales; f__uncultured_bacterium; g__uncultured_bacterium; s__uncultured_bacterium
OTU1040	1	2	0	1	1	1	1	2	0	5	0	0	1	0	1	0	0	0	0	0	1	2	0	0	k__Bacteria; p__Chloroflexi; c__Anaerolineae; o__SBR1031; f__uncultured_bacterium; g__uncultured_bacterium; s__uncultured_bacterium
OTU1041	0	1	3	1	2	0	6	2	1	5	0	0	2	0	1	2	1	5	0	0	0	0	2	0	k__Bacteria; p__Proteobacteria; c__Gammaproteobacteria; o__Betaproteobacteriales; f__TRA3-20; g__metagenome; s__metagenome
OTU1042	0	0	3	0	1	3	0	0	1	0	0	0	0	0	0	0	0	0	0	0	0	0	0	0	k__Bacteria; p__Chloroflexi; c__Ktedonobacteria; o__C0119; f__uncultured_soil_bacterium; g__uncultured_soil_bacterium; s__uncultured_soil_bacterium
OTU1043	0	0	0	0	1	2	0	0	0	0	0	0	0	0	0	0	0	0	0	0	0	0	0	1	k__Bacteria; p__Planctomycetes; c__Planctomycetacia; o__Pirellulales; f__Pirellulaceae; g__Pirellula; Ambiguous_taxa
OTU1044	1	0	0	1	0	2	0	0	0	1	0	0	0	0	0	0	0	0	0	0	0	0	0	0	k__Bacteria; p__Verrucomicrobia; c__Verrucomicrobiae; o__Pedosphaerales; f__Pedosphaeraceae
OTU1045	1	3	8	3	3	1	0	1	0	2	0	0	0	0	0	0	0	0	0	0	1	0	0	0	k__Bacteria; p__Planctomycetes; c__Planctomycetacia; o__Gemmatales; f__Gemmataceae; g__uncultured; s__uncultured_bacterium
OTU1046	2	6	8	25	4	6	1	51	8	1	2	2	1	1	9	3	2	42	0	0	2	1	0	0	k__Bacteria; p__Firmicutes; c__Bacilli; o__Lactobacillales; f__Carnobacteriaceae; g__Granulicatella; Ambiguous_taxa
OTU1047	0	5	4	0	0	0	0	4	1	12	0	0	0	0	5	1	16	20	0	0	0	0	0	0	k__Bacteria; p__Firmicutes; c__Clostridia; o__Clostridiales; f__Lachnospiraceae
OTU1048	0	0	1	7	1	0	0	16	0	1	0	9	0	0	0	2	0	11	0	0	0	0	0	0	k__Bacteria; p__Bacteroidetes; c__Bacteroidia; o__Bacteroidales; f__Prevotellaceae; g__Prevotella; s__uncultured_bacterium
OTU1049	0	0	0	0	0	0	0	0	1	1	1	2	0	0	0	0	0	3	0	0	0	0	0	0	k__Bacteria; p__Proteobacteria; c__Deltaproteobacteria; o__Myxococcales; f__uncultured; Ambiguous_taxa; Ambiguous_taxa
OTU1050	0	9	3	11	5	13	7	1	4	9	1	6	0	0	6	0	10	44	0	0	0	0	0	1	k__Bacteria; p__Firmicutes; c__Bacilli; o__Lactobacillales; f__Lactobacillaceae; g__Lactobacillus; s__Lactobacillus_plantarum
OTU1051	0	2	6	0	0	3	1	2	2	1	0	2	4	10	4	13	1	7	5	5	1	7	2	7	k__Bacteria; p__Proteobacteria; c__Gammaproteobacteria; o__Pseudomonadales; f__Moraxellaceae; g__Acinetobacter; Ambiguous_taxa
OTU1052	524	221	35	33	16	132	73	48	8	45	16	6	44	18	38	45	16	52	87	10	306	70	326	232	k__Bacteria; p__Bacteroidetes; c__Bacteroidia; o__Flavobacteriales; f__Flavobacteriaceae; g__Flavobacterium; Ambiguous_taxa
OTU1053	0	2	1	0	0	0	0	0	1	1	0	0	0	1	0	0	0	1	0	0	0	0	0	0	k__Bacteria; p__Firmicutes; c__Clostridia; o__Clostridiales; f__Lachnospiraceae; g__Lachnoclostridium
OTU1054	9	19	16	4	7	7	20	4	6	24	8	1	9	6	3	7	1	3	31	3	26	26	26	4	k__Bacteria; p__Bacteroidetes; c__Bacteroidia; o__Sphingobacteriales; f__AKYH767; Ambiguous_taxa; Ambiguous_taxa
OTU1055	2	1	0	1	0	1	3	1	6	3	2	4	2	2	2	0	27	1	1	3	1	0	2	10	k__Bacteria; p__Proteobacteria; c__Gammaproteobacteria; o__Betaproteobacteriales; f__B1-7BS; Ambiguous_taxa; Ambiguous_taxa
OTU1056	3	8	9	3	12	15	9	11	8	13	8	2	9	5	3	1	2	1	2	3	9	11	6	5	k__Bacteria; p__Acidobacteria; c__Blastocatellia_(Subgroup_4); o__Blastocatellales; f__Blastocatellaceae; g__JGI_0001001-H03; s__uncultured_bacterium
OTU1057	1	1	1	3	0	0	0	9	3	5	0	0	0	0	8	0	0	5	1	0	2	0	0	0	k__Bacteria; p__Firmicutes; c__Clostridia; o__Clostridiales; f__Lachnospiraceae; g__Lachnospiraceae_NK4A136_group; s__uncultured_bacterium
OTU1058	2	1	1	0	3	2	4	11	1	0	1	1	0	7	0	0	1	0	0	0	7	5	2	0	k__Bacteria; p__Chloroflexi; c__Chloroflexia; o__Chloroflexales; f__Roseiflexaceae; g__uncultured; s__uncultured_Chloroflexi_bacterium
OTU1059	0	0	2	0	9	1	0	4	0	2	0	0	1	0	0	2	1	13	0	0	0	0	0	0	k__Bacteria; p__Actinobacteria; c__Thermoleophilia; o__Gaiellales; f__uncultured
OTU1060	3	6	3	2	4	1	17	10	4	10	5	16	3	6	0	0	0	2	3	2	5	2	4	2	k__Bacteria; p__Acidobacteria; c__Subgroup_6
OTU1061	9	3	4	3	1	0	1	4	3	5	0	5	2	0	7	8	4	16	0	0	0	0	1	0	k__Bacteria; p__Firmicutes; c__Clostridia; o__Clostridiales; f__Lachnospiraceae; g__uncultured; s__uncultured_bacterium
OTU1062	0	0	0	0	0	0	0	0	0	0	0	0	0	2	3	1	2	1	0	0	2	0	2	0	k__Bacteria; p__Bacteroidetes; c__Bacteroidia; o__Chitinophagales; f__Chitinophagaceae; g__uncultured; Ambiguous_taxa
OTU1063	0	0	0	0	2	2	0	0	0	0	0	0	0	0	0	0	0	1	0	0	0	0	0	0	k__Bacteria; p__Verrucomicrobia; c__Verrucomicrobiae; o__Pedosphaerales; f__Pedosphaeraceae; g__uncultured_bacterium; s__uncultured_bacterium
OTU1064	1	2	5	3	1	4	2	2	0	2	2	0	0	1	0	0	0	0	0	0	1	0	0	1	k__Bacteria; p__Proteobacteria; c__Deltaproteobacteria; o__Desulfarculales; f__Desulfarculaceae; g__uncultured
OTU1065	11	23	18	5	10	0	1	17	11	17	0	6	1	2	19	6	18	23	1	2	1	1	0	0	k__Bacteria; p__Bacteroidetes; c__Bacteroidia; o__Bacteroidales; f__Prevotellaceae; g__Prevotellaceae_UCG-001; s__uncultured_bacterium
OTU1066	0	1	3	7	2	8	8	4	5	6	5	0	1	3	1	1	0	0	3	1	2	6	6	0	k__Bacteria; p__Chloroflexi; c__KD4-96; Ambiguous_taxa; Ambiguous_taxa; Ambiguous_taxa; Ambiguous_taxa
OTU1067	5	3	4	5	2	2	0	8	7	4	0	10	0	0	8	1	5	3	0	0	2	1	0	0	k__Bacteria; p__Firmicutes; c__Clostridia; o__Clostridiales; f__Ruminococcaceae; g__Ruminococcus_1; Ambiguous_taxa
OTU1068	1	0	1	0	1	1	0	0	0	0	0	0	0	0	1	0	1	0	0	0	0	1	0	0	k__Bacteria; p__Actinobacteria; c__Actinobacteria; o__Corynebacteriales; f__Nocardiaceae; g__Smaragdicoccus; Ambiguous_taxa
OTU1069	0	1	0	0	0	1	0	0	1	0	0	4	0	0	0	0	0	0	0	0	0	0	0	0	k__Bacteria; p__Proteobacteria; c__Alphaproteobacteria; o__Tistrellales; f__Geminicoccaceae; g__Candidatus_Alysiosphaera; s__uncultured_bacterium
OTU1070	0	1	0	0	0	0	2	1	0	2	3	0	1	1	0	0	1	0	2	1	2	0	2	0	k__Bacteria; p__Bacteroidetes; c__Bacteroidia; o__Chitinophagales; f__Chitinophagaceae; g__uncultured
OTU1071	1	1	1	0	3	1	2	2	2	0	0	9	4	1	1	1	1	2	0	0	0	0	0	0	k__Bacteria; p__Proteobacteria; c__Deltaproteobacteria; o__Myxococcales; f__Polyangiaceae; g__Pajaroellobacter; s__metagenome
OTU1072	0	0	0	0	0	0	0	1	1	0	0	0	0	0	0	0	0	1	0	0	0	1	0	0	k__Bacteria; p__Actinobacteria; c__MB-A2-108
OTU1073	2	3	4	5	1	1	4	4	6	7	6	0	1	73	1	23	8	6	15	3	8	18	20	12	k__Bacteria; p__Proteobacteria; c__Alphaproteobacteria; o__Sphingomonadales; f__Sphingomonadaceae; g__Sphingomonas; Ambiguous_taxa
OTU1074	0	0	2	0	0	0	0	0	0	0	0	0	0	0	1	0	0	0	0	0	0	0	0	0	k__Bacteria; p__Proteobacteria; c__Deltaproteobacteria; o__Myxococcales; f__Nannocystaceae; g__Nannocystis; Ambiguous_taxa
OTU1075	7	0	0	0	0	4	9	3	0	0	0	0	134	39	0	72	2	3	147	207	459	26	20	483	k__Bacteria; p__Proteobacteria; c__Deltaproteobacteria; o__Bdellovibrionales; f__Bdellovibrionaceae; g__Bdellovibrio; Ambiguous_taxa
OTU1076	0	0	0	0	0	1	0	0	0	0	0	0	0	0	0	0	0	0	0	0	0	0	0	0	k__Bacteria; p__Proteobacteria; c__Gammaproteobacteria; o__Betaproteobacteriales; f__Burkholderiaceae; g__Duganella; s__uncultured_bacterium
OTU1077	0	0	3	0	0	0	0	0	0	0	0	0	0	0	0	0	0	0	0	0	0	0	0	0	k__Bacteria; p__Planctomycetes; c__Phycisphaerae; o__Tepidisphaerales; f__WD2101_soil_group; g__uncultured_planctomycete; s__uncultured_planctomycete
OTU1078	0	1	1	0	1	0	2	1	0	0	0	0	2	0	0	0	1	1	0	0	0	0	0	0	k__Bacteria; p__Proteobacteria; c__Gammaproteobacteria; o__Xanthomonadales; f__Rhodanobacteraceae; g__uncultured; s__uncultured_bacterium
OTU1079	0	1	0	0	1	2	0	0	0	0	0	0	0	0	0	0	0	0	0	0	0	0	2	0	k__Bacteria; p__Planctomycetes; c__Planctomycetacia; o__Gemmatales; f__Gemmataceae; g__uncultured; s__uncultured_bacterium
OTU1080	6	5	7	6	0	3	6	4	4	16	14	1	8	20	7	4	4	2	3	5	5	7	5	6	k__Bacteria; p__Proteobacteria; c__Gammaproteobacteria; o__Betaproteobacteriales; f__Burkholderiaceae
OTU1081	2	2	9	1	1	1	3	2	1	1	3	2	1	0	1	0	0	0	5	0	4	0	4	0	k__Bacteria; p__Acidobacteria; c__Subgroup_6
OTU1082	0	0	0	0	0	0	0	0	0	0	0	315	1	0	1	0	0	140	0	1	0	0	0	0	k__Bacteria; p__Proteobacteria; c__Alphaproteobacteria; o__Rickettsiales; f__Mitochondria; g__Talaromyces_marneffei; s__Talaromyces_marneffei
OTU1083	0	0	0	0	0	0	0	1	0	0	0	3	0	0	0	0	0	0	0	1	0	0	1	0	k__Bacteria; p__Planctomycetes; c__Planctomycetacia; o__Pirellulales; f__Pirellulaceae; g__Rhodopirellula; s__uncultured_bacterium
OTU1084	0	1	5	0	0	3	0	5	2	3	1	8	0	0	0	1	0	0	0	0	0	1	0	0	k__Bacteria; p__Planctomycetes; c__Planctomycetacia; o__uncultured; f__uncultured_bacterium; g__uncultured_bacterium; s__uncultured_bacterium
OTU1085	24	61	100	36	116	8	5	54	87	70	2	22	10	7	246	37	60	148	0	8	6	3	6	2	k__Bacteria; p__Bacteroidetes; c__Bacteroidia; o__Bacteroidales; f__Muribaculaceae; Ambiguous_taxa; Ambiguous_taxa
OTU1086	4	0	0	2	3	1	0	3	0	0	1	1	0	0	2	1	0	12	0	0	0	0	1	0	k__Bacteria; p__Acidobacteria; c__Acidobacteriia; o__Acidobacteriales; f__Acidobacteriaceae_(Subgroup_1); g__Granulicella; Ambiguous_taxa
OTU1087	0	0	0	0	2	0	0	0	0	0	0	1	0	0	0	0	0	16	0	0	0	0	0	0	k__Bacteria; p__Bacteroidetes; c__Bacteroidia; o__Cytophagales; f__Microscillaceae; g__uncultured
OTU1088	5	0	0	3	1	5	0	34	1	1	0	3	0	1	0	0	0	10	0	0	0	0	1	0	k__Bacteria; p__Fusobacteria; c__Fusobacteriia; o__Fusobacteriales; f__Leptotrichiaceae; g__Leptotrichia; s__uncultured_bacterium
OTU1089	0	3	3	0	2	0	0	0	0	1	0	0	2	0	0	0	0	0	3	0	1	0	0	0	k__Bacteria; p__Chloroflexi
OTU1090	9	24	39	18	34	30	36	32	18	58	27	16	3	8	4	7	5	0	11	4	20	18	21	4	k__Bacteria; p__Acidobacteria; c__Subgroup_6; o__uncultured_Acidobacterium_sp.; f__uncultured_Acidobacterium_sp.; g__uncultured_Acidobacterium_sp.; s__uncultured_Acidobacterium_sp.
OTU1091	0	4	8	0	0	0	0	0	3	5	0	3	0	0	0	3	0	0	0	0	0	0	0	0	k__Bacteria; p__Firmicutes; c__Clostridia; o__Clostridiales; f__Lachnospiraceae; g__Coprococcus_2; s__uncultured_bacterium
OTU1092	5	4	5	4	2	10	3	1	1	5	3	5	1	1	0	3	0	0	2	3	2	2	2	2	k__Bacteria; p__Acidobacteria; c__Subgroup_25; o__uncultured_Acidobacteria_bacterium; f__uncultured_Acidobacteria_bacterium; g__uncultured_Acidobacteria_bacterium; s__uncultured_Acidobacteria_bacterium
OTU1093	0	3	0	0	0	0	0	0	0	0	0	6	0	0	0	0	0	0	0	0	0	0	0	0	k__Bacteria; p__Planctomycetes; c__Planctomycetacia; o__Pirellulales; f__Pirellulaceae; g__uncultured; Ambiguous_taxa
OTU1094	1	8	8	4	4	6	4	12	5	5	4	30	1	3	1	3	1	4	0	1	2	1	4	1	k__Bacteria; p__Proteobacteria; c__Alphaproteobacteria; o__Rhizobiales; f__Xanthobacteraceae; g__Rhodoplanes
OTU1095	0	2	0	0	0	0	0	0	0	0	3	4	0	1	0	0	0	0	0	0	0	0	0	0	k__Bacteria; p__Planctomycetes; c__Planctomycetacia; o__Gemmatales; f__Gemmataceae; g__uncultured; s__uncultured_bacterium
OTU1096	0	1	1	2	0	1	0	0	0	1	0	5	1	0	0	0	0	0	0	0	0	1	1	1	k__Bacteria; p__Armatimonadetes; c__uncultured; o__uncultured_soil_bacterium; f__uncultured_soil_bacterium; g__uncultured_soil_bacterium; s__uncultured_soil_bacterium
OTU1097	0	3	0	1	0	2	5	2	1	7	1	16	2	3	0	0	0	0	0	2	4	3	4	0	k__Bacteria; p__Planctomycetes; c__Planctomycetacia; o__Pirellulales; f__Pirellulaceae; g__Pirellula
OTU1098	5	11	12	17	8	24	17	12	20	41	18	5	3	6	14	7	7	29	8	9	9	14	21	11	k__Bacteria; p__Actinobacteria; c__Thermoleophilia; o__Gaiellales; f__uncultured; g__uncultured_bacterium; s__uncultured_bacterium
OTU1099	1	0	0	2	4	2	0	1	0	2	0	3	0	0	4	0	0	1	0	0	0	0	0	0	k__Bacteria; p__Gemmatimonadetes; c__Gemmatimonadetes; o__Gemmatimonadales; f__Gemmatimonadaceae; g__uncultured; s__uncultured_soil_bacterium
OTU1100	1	4	3	9	1	2	2	1	3	6	1	0	0	0	5	1	7	14	3	0	3	3	4	2	k__Bacteria; p__Actinobacteria; c__Acidimicrobiia; o__Actinomarinales; f__uncultured
OTU1101	1	4	5	0	2	0	0	1	2	5	0	0	0	0	1	2	3	5	0	1	0	1	0	0	k__Bacteria; p__Firmicutes; c__Clostridia; o__Clostridiales; f__Ruminococcaceae; g__Ruminococcus_1; s__uncultured_Ruminococcus_sp.
OTU1102	23	17	27	34	9	3	5	74	21	62	3	9	8	7	85	23	156	147	5	2	5	4	4	8	k__Bacteria; p__Bacteroidetes; c__Bacteroidia; o__Bacteroidales; f__Muribaculaceae; g__uncultured_bacterium; s__uncultured_bacterium
OTU1103	0	0	0	0	0	0	1	0	2	0	0	0	0	0	1	0	0	0	0	0	1	0	0	3	k__Bacteria; p__Bacteroidetes; c__Bacteroidia; o__Chitinophagales; f__Chitinophagaceae; g__Cnuella
OTU1104	0	1	0	1	3	0	0	1	1	2	0	0	0	0	0	0	0	0	1	0	0	2	1	0	k__Bacteria; p__Proteobacteria; c__Alphaproteobacteria; o__Rhodobacterales; f__Rhodobacteraceae
OTU1105	0	0	2	5	4	0	1	1	0	0	0	0	0	0	0	0	0	3	0	0	0	0	0	0	k__Bacteria; p__Proteobacteria; c__Alphaproteobacteria; o__uncultured
OTU1106	0	0	0	2	0	0	1	1	0	0	0	0	0	0	0	0	2	0	0	0	0	0	0	0	k__Bacteria; p__Bacteroidetes; c__Bacteroidia; o__Bacteroidales; f__Muribaculaceae; g__uncultured_bacterium; s__uncultured_bacterium
OTU1107	3	0	3	12	2	0	1	9	0	4	0	0	0	0	4	6	7	16	0	0	1	2	0	0	k__Bacteria; p__Bacteroidetes; c__Bacteroidia; o__Bacteroidales; f__Prevotellaceae; g__Prevotella_1; s__uncultured_bacterium
OTU1108	0	0	0	0	0	2	0	0	0	0	0	0	0	0	0	0	0	0	0	0	0	0	0	0	k__Bacteria; p__Firmicutes; c__Clostridia; o__Clostridiales; f__Heliobacteriaceae; g__Hydrogenispora; s__uncultured_bacterium
OTU1109	2	0	0	0	0	1	1	1	0	1	0	3	0	0	0	0	2	0	0	0	0	0	0	0	k__Bacteria; p__Planctomycetes; c__Planctomycetacia; o__Gemmatales; f__Gemmataceae; g__Zavarzinella
OTU1110	2	1	1	3	1	2	0	2	0	1	1	0	1	1	3	0	1	0	3	0	0	1	0	0	k__Bacteria; p__Bacteroidetes; c__Ignavibacteria; o__OPB56; f__uncultured_Chlorobi_bacterium; g__uncultured_Chlorobi_bacterium; s__uncultured_Chlorobi_bacterium
OTU1111	3	7	4	4	7	3	8	1	0	3	3	0	0	1	0	0	0	0	0	0	0	2	0	4	k__Bacteria; p__Acidobacteria; c__Subgroup_25; o__uncultured_bacterium; f__uncultured_bacterium; g__uncultured_bacterium; s__uncultured_bacterium
OTU1112	36	33	69	52	56	60	21	22	20	36	21	41	27	35	21	51	57	23	50	24	79	82	42	53	k__Bacteria; p__Proteobacteria; c__Gammaproteobacteria; o__Betaproteobacteriales; f__Burkholderiaceae; g__Rhizobacter
OTU1113	0	2	5	2	0	3	2	5	4	8	2	3	0	0	1	0	0	5	0	3	1	10	3	3	k__Bacteria; p__Actinobacteria; c__Acidimicrobiia; o__Microtrichales; f__uncultured; g__uncultured_Acidimicrobidae_bacterium; s__uncultured_Acidimicrobidae_bacterium
OTU1114	23	19	27	18	4	1	1	3	23	32	2	6	5	3	70	15	99	58	0	0	2	2	0	1	k__Bacteria; p__Bacteroidetes; c__Bacteroidia; o__Bacteroidales; f__Muribaculaceae; g__uncultured_bacterium; s__uncultured_bacterium
OTU1115	4	1	2	7	2	5	1	1	5	3	3	9	4	2	4	9	3	3	3	6	3	9	2	9	k__Bacteria; p__Proteobacteria; c__Alphaproteobacteria; o__Acetobacterales; f__Acetobacteraceae; g__Roseomonas; Ambiguous_taxa
OTU1116	0	0	0	1	2	0	0	0	0	1	0	0	1	2	0	0	0	0	0	0	0	0	0	0	k__Bacteria; p__Acidobacteria; c__Subgroup_22
OTU1117	3	2	2	0	1	1	1	1	0	0	1	0	0	1	0	0	2	0	1	0	0	0	1	0	k__Bacteria; p__Acidobacteria; c__Blastocatellia_(Subgroup_4); o__Blastocatellales; f__Blastocatellaceae; g__Blastocatella; s__uncultured_bacterium
OTU1118	4	15	11	3	1	0	0	8	11	15	0	0	3	0	12	3	9	4	0	0	3	1	0	0	k__Bacteria; p__Bacteroidetes; c__Bacteroidia; o__Bacteroidales; f__Muribaculaceae; g__uncultured_bacterium; s__uncultured_bacterium
OTU1119	139	54	50	81	48	184	78	52	87	122	83	22	40	68	28	136	5	10	20	50	59	65	72	18	k__Bacteria; p__Proteobacteria; c__Gammaproteobacteria; o__Xanthomonadales; f__Xanthomonadaceae; g__Lysobacter; Ambiguous_taxa
OTU1120	2	2	10	0	1	5	5	4	9	6	6	5	0	0	0	0	0	0	3	2	1	2	8	2	k__Bacteria; p__Planctomycetes; c__Planctomycetacia; o__Pirellulales; f__Pirellulaceae; g__Pirellula; Ambiguous_taxa
OTU1121	2	1	4	0	7	5	1	2	1	0	1	1	0	0	0	0	0	1	1	1	2	0	1	0	k__Bacteria; p__Latescibacteria; c__uncultured_bacterium; o__uncultured_bacterium; f__uncultured_bacterium; g__uncultured_bacterium; s__uncultured_bacterium
OTU1122	0	1	0	1	0	1	3	1	1	4	2	0	0	0	1	0	0	0	0	0	0	0	2	0	k__Bacteria; p__Actinobacteria; c__Actinobacteria; o__Propionibacteriales; f__Propionibacteriaceae; g__Haloactinopolyspora
OTU1123	4	5	1	0	0	1	1	1	1	0	1	1	1	1	1	0	20	0	220	3	1	4	1	6	k__Bacteria; p__Verrucomicrobia; c__Verrucomicrobiae; o__Verrucomicrobiales; f__Verrucomicrobiaceae; g__Verrucomicrobium; Ambiguous_taxa
OTU1124	0	1	2	0	0	1	2	1	2	0	0	0	0	0	0	0	0	3	0	0	0	0	0	0	k__Bacteria; p__Proteobacteria; c__Gammaproteobacteria; o__Betaproteobacteriales; f__Nitrosomonadaceae; g__MND1; Ambiguous_taxa
OTU1125	5	8	6	2	7	5	5	5	0	2	0	0	5	6	2	2	5	1	0	2	6	1	1	0	k__Bacteria; p__Bacteroidetes; c__Bacteroidia; o__Flavobacteriales; f__NS9_marine_group; g__uncultured_bacterium; s__uncultured_bacterium
OTU1126	694	161	497	1121	1470	3005	1760	594	999	2818	1724	213	93	82	93	279	39	510	634	5309	799	723	462	901	k__Bacteria; p__Proteobacteria; c__Gammaproteobacteria; o__Pseudomonadales; f__Pseudomonadaceae; g__Pseudomonas
OTU1127	1	0	2	0	3	0	1	0	0	0	0	0	0	0	0	0	0	0	0	0	0	0	0	0	k__Bacteria; p__Planctomycetes; c__BD7-11; o__uncultured_bacterium; f__uncultured_bacterium; g__uncultured_bacterium; s__uncultured_bacterium
OTU1128	2	2	3	0	0	1	4	3	0	2	0	0	1	2	1	0	2	2	3	1	1	1	2	1	k__Bacteria; p__Bacteroidetes; c__Bacteroidia; o__Flavobacteriales; f__NS9_marine_group
OTU1129	0	0	0	0	0	0	0	1	0	0	0	0	0	0	0	0	0	0	1	0	0	0	0	0	k__Bacteria; p__Verrucomicrobia; c__Verrucomicrobiae; o__Chthoniobacterales; f__Chthoniobacteraceae; g__Chthoniobacter
OTU1130	2	0	2	0	2	0	2	0	1	4	1	0	0	0	0	0	0	0	0	0	0	0	0	0	k__Bacteria; p__Planctomycetes; c__OM190; o__uncultured_Crater_Lake_bacterium_CL500-15; f__uncultured_Crater_Lake_bacterium_CL500-15; g__uncultured_Crater_Lake_bacterium_CL500-15; s__uncultured_Crater_Lake_bacterium_CL500-15
OTU1131	0	0	0	0	0	0	0	0	0	0	0	2	0	0	1	0	0	0	0	0	0	0	1	0	k__Bacteria; p__Planctomycetes; c__Planctomycetacia; o__Pirellulales; f__Pirellulaceae; g__uncultured; s__metagenome
OTU1132	10	5	10	2	1	10	43	30	32	36	20	53	1	0	1	2	0	0	21	4	12	14	17	7	k__Bacteria; p__Actinobacteria; c__Actinobacteria; o__Micrococcales; f__Microbacteriaceae; g__Agromyces; s__Agromyces_ulmi
OTU1133	0	0	0	0	1	0	1	0	0	0	0	1	0	0	0	0	0	0	1	1	0	1	0	0	k__Bacteria; p__Chloroflexi; c__TK10; Ambiguous_taxa; Ambiguous_taxa; Ambiguous_taxa; Ambiguous_taxa
OTU1134	1	1	4	1	1	1	0	2	0	2	1	0	0	4	24	2	1	5	0	0	0	1	1	0	k__Bacteria; p__Gemmatimonadetes; c__Gemmatimonadetes; o__Gemmatimonadales; f__Gemmatimonadaceae; g__uncultured; s__uncultured_Gemmatimonadales_bacterium
OTU1135	0	1	0	1	2	2	0	1	1	0	1	3	0	1	0	0	0	0	0	0	1	0	0	0	k__Bacteria; p__Acidobacteria; c__Subgroup_25; Ambiguous_taxa; Ambiguous_taxa; Ambiguous_taxa; Ambiguous_taxa
OTU1136	0	0	1	0	1	1	0	0	0	0	0	0	0	0	0	0	0	0	1	0	0	3	2	0	k__Bacteria; p__Patescibacteria; c__Saccharimonadia; o__Saccharimonadales; f__uncultured_bacterium; g__uncultured_bacterium; s__uncultured_bacterium
OTU1137	0	0	3	2	2	3	0	0	1	3	0	3	1	1	0	0	0	0	0	1	0	0	1	0	k__Bacteria; p__Proteobacteria; c__Alphaproteobacteria; o__Elsterales; f__uncultured; Ambiguous_taxa; Ambiguous_taxa
OTU1138	12	9	23	20	14	12	34	18	7	34	20	10	2	2	1	0	1	0	5	0	6	10	11	5	k__Bacteria; p__Acidobacteria; c__Subgroup_6; Ambiguous_taxa; Ambiguous_taxa; Ambiguous_taxa; Ambiguous_taxa
OTU1139	0	1	2	2	3	3	2	2	0	2	3	1	1	0	1	2	2	1	0	0	1	0	0	1	k__Bacteria; p__Proteobacteria; c__Alphaproteobacteria; o__Caulobacterales; f__Hyphomonadaceae; g__SWB02; s__uncultured_bacterium
OTU1140	9	7	3	7	7	7	10	15	6	17	8	28	1	7	0	5	3	1	13	2	4	5	8	4	k__Bacteria; p__Proteobacteria; c__Gammaproteobacteria; o__Betaproteobacteriales; f__SC-I-84; g__uncultured_bacterium; s__uncultured_bacterium
OTU1141	0	0	0	1	0	0	0	0	0	0	0	0	3	4	2	5	1	0	0	0	4	1	1	2	k__Bacteria; p__Proteobacteria; c__Alphaproteobacteria; o__Rhizobiales; f__D05-2; g__uncultured_bacterium; s__uncultured_bacterium
OTU1142	0	2	3	0	0	0	0	0	3	6	0	0	0	0	1	1	0	1	1	0	1	0	0	1	k__Bacteria; p__Firmicutes; c__Clostridia; o__Clostridiales; f__Lachnospiraceae; g__uncultured; s__uncultured_bacterium
OTU1143	4	1	2	2	1	1	1	0	0	0	0	0	2	0	0	1	7	0	0	2	1	2	1	0	k__Bacteria; p__Bacteroidetes; c__Bacteroidia; o__Chitinophagales; f__Chitinophagaceae; g__uncultured; Ambiguous_taxa
OTU1144	0	5	1	2	3	2	3	1	1	5	1	7	145	160	45	272	98	179	88	108	74	224	175	266	k__Bacteria; p__Proteobacteria; c__Alphaproteobacteria; o__Sphingomonadales; f__Sphingomonadaceae; g__Sphingomonas; s__Sphingomonas_paucimobilis
OTU1145	0	0	0	4	6	4	0	5	1	0	0	5	0	0	2	1	0	1	0	0	0	0	0	0	k__Bacteria; p__Actinobacteria; c__Coriobacteriia; o__Coriobacteriales; f__Atopobiaceae; g__Olsenella; Ambiguous_taxa
OTU1146	1	0	4	1	0	0	3	0	2	3	1	1	1	0	0	0	1	0	0	0	3	0	0	0	k__Bacteria; p__Latescibacteria; c__uncultured_bacterium; o__uncultured_bacterium; f__uncultured_bacterium; g__uncultured_bacterium; s__uncultured_bacterium
OTU1147	4	0	0	0	1	0	1	0	0	6	1	5	0	5	7	0	52	0	3	1	8	6	13	0	k__Bacteria; p__Proteobacteria; c__Deltaproteobacteria; o__Bdellovibrionales; f__Bacteriovoracaceae; g__Bacteriovorax; Ambiguous_taxa
OTU1148	0	1	2	3	2	1	1	3	2	0	0	8	2	0	14	1	2	4	5	5	2	4	3	1	k__Bacteria; p__Actinobacteria; c__Actinobacteria; o__Micrococcales; f__Demequinaceae; g__Demequina; Ambiguous_taxa
OTU1149	0	2	3	0	1	0	0	0	1	1	0	1	0	0	0	0	0	2	0	0	1	0	1	0	k__Bacteria; p__Gemmatimonadetes; c__S0134_terrestrial_group; o__uncultured_bacterium; f__uncultured_bacterium; g__uncultured_bacterium; s__uncultured_bacterium
OTU1150	2	1	4	0	5	2	1	0	4	1	0	0	0	0	16	4	0	0	0	0	0	0	0	0	k__Bacteria; p__Bacteroidetes; c__Bacteroidia; o__Bacteroidales; f__Rikenellaceae; g__Rikenellaceae_RC9_gut_group; s__uncultured_bacterium
OTU1151	1	1	4	1	3	0	1	0	2	0	0	1	0	0	0	0	0	0	0	0	0	0	0	0	k__Bacteria; p__Gemmatimonadetes; c__Gemmatimonadetes; o__Gemmatimonadales; f__Gemmatimonadaceae; g__Gemmatimonas
OTU1152	0	0	1	10	3	5	1	6	1	0	0	8	0	0	2	0	1	9	0	0	0	0	0	0	k__Bacteria; p__Spirochaetes; c__Spirochaetia; o__Spirochaetales; f__Spirochaetaceae; g__Treponema_2; s__uncultured_eubacterium_E1-K3
OTU1153	0	0	0	0	0	0	0	0	0	0	0	0	0	0	0	1	0	0	0	0	0	0	0	0	k__Bacteria; p__Firmicutes; c__Clostridia; o__Clostridiales; f__Ruminococcaceae; g__Ruminococcus_1; s__uncultured_bacterium
OTU1154	15	0	5	8	5	0	1	7	6	4	3	0	1	1	18	3	1	35	1	1	2	0	0	1	k__Bacteria; p__Bacteroidetes; c__Bacteroidia; o__Bacteroidales; f__Rikenellaceae; g__Alistipes; Ambiguous_taxa
OTU1155	7	183	200	6	7	5	347	72	101	175	0	48	4	0	26	67	4	35	0	11	13	1	1	0	k__Bacteria; p__Bacteroidetes; c__Bacteroidia; o__Bacteroidales; f__Bacteroidaceae; g__Bacteroides; s__Bacteroides_stercoris_CC31F
OTU1156	0	1	5	7	5	5	6	4	2	4	5	13	0	1	1	0	0	0	0	2	1	0	1	2	k__Bacteria; p__Planctomycetes; c__Planctomycetacia; o__Pirellulales; f__Pirellulaceae; g__Pirellula; s__uncultured_bacterium
OTU1157	2	2	6	2	3	1	9	7	9	7	9	0	3	1	1	0	0	0	2	1	8	7	4	2	k__Bacteria; p__Planctomycetes; c__Phycisphaerae; o__Tepidisphaerales; f__WD2101_soil_group; Ambiguous_taxa; Ambiguous_taxa
OTU1158	0	0	0	0	0	0	0	0	1	0	0	0	0	1	0	0	0	0	0	0	0	7	1	0	k__Bacteria; p__Proteobacteria; c__Alphaproteobacteria
OTU1159	0	0	0	2	0	1	0	0	0	0	0	20	2	2	0	1	0	0	0	1	1	3	1	0	k__Bacteria; p__Proteobacteria; c__Alphaproteobacteria; o__Azospirillales; f__Inquilinaceae; g__Inquilinus; s__Inquilinus_limosus
OTU1160	0	0	0	0	0	3	0	0	0	0	0	1	0	0	2	0	0	0	0	0	0	0	0	0	k__Bacteria; p__Gemmatimonadetes; c__Gemmatimonadetes; o__Gemmatimonadales; f__Gemmatimonadaceae; g__Gemmatimonas
OTU1161	1	0	1	3	0	2	1	5	0	1	0	0	0	0	0	0	0	1	0	2	2	2	0	0	k__Bacteria; p__Armatimonadetes; c__uncultured; o__uncultured_bacterium; f__uncultured_bacterium; g__uncultured_bacterium; s__uncultured_bacterium
OTU1162	0	1	7	5	3	10	2	1	2	4	0	1	2	1	0	0	0	0	0	0	0	0	1	0	k__Bacteria; p__Verrucomicrobia; c__Verrucomicrobiae; o__Chthoniobacterales; f__Chthoniobacteraceae; g__Chthoniobacter; s__uncultured_Verrucomicrobia_bacterium
OTU1163	2	1	1	24	2	0	47	4	1	0	1	5	0	0	1	1	0	7	1	0	1	0	0	0	k__Bacteria; p__Firmicutes; c__Bacilli; o__Lactobacillales; f__Lactobacillaceae; g__Lactobacillus; s__Lactobacillus_mucosae
OTU1164	4	11	11	4	7	3	8	4	4	11	4	0	2	2	16	3	4	9	1	1	3	0	1	0	k__Bacteria; p__Proteobacteria; c__Deltaproteobacteria; o__Desulfarculales; f__Desulfarculaceae; g__uncultured; Ambiguous_taxa
OTU1165	3	1	0	0	0	2	1	0	0	0	0	0	2	2	3	3	81	1	11	6	4	5	3	4	k__Bacteria; p__Bacteroidetes; c__Bacteroidia; o__Chitinophagales; f__Chitinophagaceae; g__uncultured; s__metagenome
OTU1166	19	4	1	0	0	1	7	1	0	0	1	2	1	1	2	0	1	1	4	1	4	5	0	4	k__Bacteria; p__Cyanobacteria; c__Sericytochromatia; Ambiguous_taxa; Ambiguous_taxa; Ambiguous_taxa; Ambiguous_taxa
OTU1167	4	18	19	6	4	4	1	20	11	10	0	18	5	0	18	4	7	168	0	4	1	0	1	3	k__Bacteria; p__Bacteroidetes; c__Bacteroidia; o__Bacteroidales; f__Bacteroidaceae; g__Bacteroides
OTU1168	10	13	15	16	9	17	13	6	6	16	8	4	5	4	4	6	5	5	3	1	7	4	6	4	k__Bacteria; p__Proteobacteria; c__Gammaproteobacteria; o__Betaproteobacteriales; f__SC-I-84; g__uncultured_proteobacterium; s__uncultured_proteobacterium
OTU1169	0	0	0	0	0	2	0	0	0	0	0	2	0	0	0	0	1	0	0	0	0	0	0	0	k__Bacteria; p__Planctomycetes; c__Planctomycetacia; o__Gemmatales; f__Gemmataceae; g__Gemmata; s__uncultured_bacterium
OTU1170	0	0	1	0	0	4	0	1	2	0	0	0	0	0	6	0	1	7	0	0	0	0	0	0	k__Bacteria; p__Bacteroidetes; c__Bacteroidia; o__Bacteroidales; f__Rikenellaceae; g__Rikenellaceae_RC9_gut_group; s__uncultured_bacterium
OTU1171	0	0	1	0	0	0	0	1	0	3	0	0	0	0	0	0	1	2	0	1	0	1	0	0	k__Bacteria; p__Proteobacteria; c__Deltaproteobacteria; o__Oligoflexales; f__0319-6G20; Ambiguous_taxa; Ambiguous_taxa
OTU1172	0	0	0	0	0	0	0	0	1	0	0	1	0	0	0	0	0	0	0	0	0	0	0	1	k__Bacteria; p__Proteobacteria; c__Deltaproteobacteria; o__Myxococcales; f__Phaselicystidaceae; g__Phaselicystis; Ambiguous_taxa
OTU1173	4	7	14	3	2	3	0	5	8	4	1	3	0	0	7	3	8	21	0	0	4	1	0	0	k__Bacteria; p__Proteobacteria; c__Gammaproteobacteria; o__Betaproteobacteriales; f__Nitrosomonadaceae; g__MND1; Ambiguous_taxa
OTU1174	0	0	0	0	0	0	13	0	0	0	0	0	0	0	0	0	0	0	0	0	0	0	0	0	k__Bacteria; p__Proteobacteria; c__Deltaproteobacteria; o__Myxococcales; f__Polyangiaceae; g__Sorangium
OTU1175	5	7	11	9	9	5	16	17	6	26	7	5	3	1	2	1	3	0	8	2	16	9	11	1	k__Bacteria; p__Acidobacteria; c__Subgroup_6; o__uncultured_Acidobacteria_bacterium; f__uncultured_Acidobacteria_bacterium; g__uncultured_Acidobacteria_bacterium; s__uncultured_Acidobacteria_bacterium
OTU1176	1	3	5	1	1	1	0	5	0	0	1	1	0	0	0	0	0	4	0	0	0	0	1	0	k__Bacteria; p__Proteobacteria; c__Deltaproteobacteria; Ambiguous_taxa; Ambiguous_taxa; Ambiguous_taxa; s__uncultured_bacterium
OTU1177	0	1	3	0	0	0	0	2	0	0	1	9	0	0	0	1	0	0	1	1	0	0	0	0	k__Bacteria; p__Proteobacteria; c__Alphaproteobacteria; o__Rhodobacterales; f__Rhodobacteraceae; g__uncultured; s__uncultured_bacterium
OTU1178	1	0	2	4	2	7	0	0	1	0	2	0	1	0	1	0	0	0	0	0	1	0	0	0	k__Bacteria; p__Chloroflexi; c__Chloroflexia; o__Thermomicrobiales; f__JG30-KF-CM45; g__uncultured_bacterium; s__uncultured_bacterium
OTU1179	0	0	0	0	2	4	0	0	2	0	1	0	0	0	0	1	0	0	0	1	1	1	0	1	k__Bacteria; p__Actinobacteria; c__Acidimicrobiia; o__Microtrichales; f__Ilumatobacteraceae; g__uncultured; s__uncultured_bacterium
OTU1180	0	0	0	1	0	0	0	0	0	2	0	0	0	0	0	0	0	0	0	0	0	0	0	0	k__Bacteria; p__Planctomycetes; c__Phycisphaerae; o__Phycisphaerales; f__Phycisphaeraceae; g__AKYG587; s__uncultured_planctomycete
OTU1181	65	49	51	59	36	50	60	60	38	94	50	126	26	12	25	17	23	23	27	13	21	24	29	23	k__Bacteria; p__Proteobacteria; c__Gammaproteobacteria; o__Betaproteobacteriales; f__Burkholderiaceae
OTU1182	0	1	0	0	0	0	0	0	0	0	2	3	0	0	0	0	0	2	1	0	0	0	0	0	k__Bacteria; p__Entotheonellaeota; c__Entotheonellia; o__Entotheonellales; f__Entotheonellaceae; g__uncultured_bacterium; s__uncultured_bacterium
OTU1183	0	0	0	0	2	0	0	0	0	0	0	0	0	2	0	0	1	0	0	0	1	0	0	0	k__Bacteria; p__Planctomycetes; c__Phycisphaerae; o__Tepidisphaerales; f__WD2101_soil_group
OTU1184	0	0	1	0	0	0	1	0	0	0	0	0	0	0	1	0	0	0	1	3	0	0	0	0	k__Bacteria; p__Actinobacteria; c__Actinobacteria; o__Micromonosporales; f__Micromonosporaceae
OTU1185	3	2	3	8	9	0	0	1	0	3	0	6	0	0	7	1	0	6	0	0	0	0	0	0	k__Bacteria; p__Acidobacteria; c__Acidobacteriia; o__Solibacterales; f__Solibacteraceae_(Subgroup_3); g__Bryobacter
OTU1186	0	0	0	0	0	1	0	0	0	0	0	0	0	0	0	0	1	0	0	0	0	0	0	0	k__Bacteria; p__Armatimonadetes; c__uncultured
OTU1187	0	0	0	4	0	0	0	0	0	1	0	0	0	0	0	0	0	0	0	0	0	0	0	0	k__Bacteria; p__Actinobacteria; c__Acidimicrobiia; o__uncultured; Ambiguous_taxa; Ambiguous_taxa; Ambiguous_taxa
OTU1188	0	0	0	0	0	0	0	0	0	0	0	0	0	0	0	0	0	12	0	0	0	1	0	0	k__Bacteria; p__Fibrobacteres; c__Fibrobacteria; o__Fibrobacterales; f__Fibrobacteraceae
OTU1189	2	0	0	4	7	6	10	8	3	5	4	0	0	3	0	0	1	0	1	1	2	3	6	0	k__Bacteria; p__Acidobacteria; c__Subgroup_6
OTU1190	3	28	47	6	5	0	0	3	10	23	0	6	3	2	30	15	7	13	0	2	4	2	1	0	k__Bacteria; p__Firmicutes; c__Clostridia; o__Clostridiales; f__Peptococcaceae; g__Thermincola; s__uncultured_low_G+C_Gram-positive_bacterium
OTU1191	4	9	7	17	6	9	13	11	13	13	9	8	2	2	5	2	1	4	10	1	6	6	3	6	k__Bacteria; p__Actinobacteria; c__Actinobacteria; o__Propionibacteriales; f__Nocardioidaceae; g__Kribbella; Ambiguous_taxa
OTU1192	10	17	3	7	5	5	17	5	0	4	2	2	83	36	13	23	40	2	108	14	71	20	56	50	k__Bacteria; p__Proteobacteria; c__Alphaproteobacteria; o__Caulobacterales; f__Caulobacteraceae; g__Brevundimonas; Ambiguous_taxa
OTU1193	0	0	1	0	0	0	0	0	0	0	0	0	0	0	0	0	0	0	0	0	0	0	0	0	k__Bacteria; p__Latescibacteria
OTU1194	2	2	78	2	1	1	4	4	2	7	0	0	2	0	1	0	1	8	0	0	1	0	0	0	k__Bacteria; p__Proteobacteria; c__Deltaproteobacteria; o__Desulfovibrionales; f__Desulfovibrionaceae; g__uncultured; s__uncultured_Desulfovibrionales_bacterium
OTU1195	1	2	9	3	4	0	9	8	1	10	4	3	2	1	3	2	2	97	5	1	6	4	7	3	k__Bacteria; p__Acidobacteria; c__Subgroup_5; Ambiguous_taxa; Ambiguous_taxa; Ambiguous_taxa; Ambiguous_taxa
OTU1196	1	2	2	7	1	3	6	3	4	1	0	2	2	1	0	1	0	0	0	1	1	1	5	0	k__Bacteria; p__Planctomycetes; c__Phycisphaerae; o__Tepidisphaerales; f__WD2101_soil_group; g__uncultured_bacterium; s__uncultured_bacterium
OTU1197	0	1	0	0	0	1	3	2	1	4	1	2	0	0	0	0	2	3	0	0	1	0	0	0	k__Bacteria; p__Proteobacteria; c__Alphaproteobacteria; o__Reyranellales; f__Reyranellaceae; g__uncultured
OTU1198	9	4	1	1	0	0	6	0	1	5	3	0	3	2	2	3	1	1	5	1	8	2	14	1	k__Bacteria; p__Bacteroidetes; c__Bacteroidia; o__Chitinophagales; f__Chitinophagaceae; g__Ferruginibacter; Ambiguous_taxa
OTU1199	4	2	5	13	17	0	1	10	1	6	1	0	2	0	9	4	5	34	0	0	0	0	3	1	k__Bacteria; p__Proteobacteria; c__Alphaproteobacteria; o__Elsterales; f__uncultured; g__uncultured_alpha_proteobacterium; s__uncultured_alpha_proteobacterium
OTU1200	0	4	2	0	0	0	9	3	5	8	4	50	2	1	7	0	2	5	2	0	2	6	6	1	k__Bacteria; p__Firmicutes; c__Clostridia; o__Clostridiales; f__Clostridiaceae_1; g__Clostridium_sensu_stricto_1; s__uncultured_bacterium
OTU1201	3	13	19	12	3	14	4	11	12	19	9	2	3	1	2	10	2	5	4	9	8	10	9	5	k__Bacteria; p__Actinobacteria; c__MB-A2-108; o__uncultured_bacterium; f__uncultured_bacterium; g__uncultured_bacterium; s__uncultured_bacterium
OTU1202	0	1	5	4	1	4	6	1	0	2	1	11	1	1	1	1	10	0	0	0	0	0	0	1	k__Bacteria; p__Proteobacteria; c__Alphaproteobacteria
OTU1203	1	3	7	2	1	3	10	7	4	3	1	12	0	0	0	1	1	0	1	0	2	2	0	2	k__Bacteria; p__Planctomycetes; c__Planctomycetacia; o__Pirellulales; f__Pirellulaceae; g__uncultured
OTU1204	1	0	0	0	1	2	0	1	1	0	0	0	0	1	4	0	0	2	0	0	0	0	0	0	k__Bacteria; p__Firmicutes; c__Clostridia; o__Clostridiales; f__Christensenellaceae; g__Christensenellaceae_R-7_group
OTU1205	0	0	0	0	0	2	0	0	0	0	0	0	0	0	0	0	0	1	0	0	0	0	0	0	k__Bacteria; p__Chlamydiae; c__Chlamydiae; o__Chlamydiales; f__Simkaniaceae; g__uncultured; s__Chlamydiales_bacterium_CRIB33
OTU1206	7	319	378	29	14	3	4894	20	179	289	846	0	5	4	71	85	17	32	1	22	24	2	0	3	k__Bacteria; p__Bacteroidetes; c__Bacteroidia; o__Bacteroidales; f__Bacteroidaceae; g__Bacteroides; s__uncultured_bacterium
OTU1207	0	4	2	0	5	0	0	1	0	0	0	0	0	0	0	1	0	0	0	0	0	0	0	0	k__Bacteria; p__Patescibacteria; c__Saccharimonadia; o__Saccharimonadales; f__Saccharimonadaceae; g__uncultured_bacterium; s__uncultured_bacterium
OTU1208	7	10	5	6	4	7	13	5	8	19	7	19	1	0	2	1	0	19	3	4	1	4	6	2	k__Bacteria; p__Proteobacteria; c__Gammaproteobacteria; o__Betaproteobacteriales; f__Nitrosomonadaceae; g__Nitrosospira; Ambiguous_taxa
OTU1209	1	0	0	0	0	1	2	2	0	0	0	0	0	1	2	0	1	0	0	0	0	0	2	0	k__Bacteria; p__Bacteroidetes; c__Bacteroidia; o__Sphingobacteriales; f__env.OPS_17; g__uncultured_bacterium; s__uncultured_bacterium
OTU1210	7	5	14	4	12	8	1	4	2	2	2	4	1	1	0	0	2	9	1	0	0	0	0	0	k__Bacteria; p__Bacteroidetes; c__Bacteroidia; o__Cytophagales; f__Microscillaceae; g__uncultured
OTU1211	0	0	0	0	2	0	0	1	0	0	1	0	0	0	0	0	0	3	0	0	1	0	0	0	k__Bacteria; p__Proteobacteria; c__Alphaproteobacteria; o__Rhizobiales; f__Labraceae; g__Labrys; Ambiguous_taxa
OTU1212	1	0	2	1	1	0	4	2	3	1	2	0	0	0	0	0	0	2	0	0	1	0	0	0	k__Bacteria; p__Verrucomicrobia; c__Verrucomicrobiae; o__Pedosphaerales; f__Pedosphaeraceae; g__ADurb.Bin063-1
OTU1213	3	4	9	12	2	0	4	6	4	10	4	1	0	0	1	1	0	0	3	0	5	5	4	0	k__Bacteria; p__Chloroflexi; c__Dehalococcoidia; o__S085; Ambiguous_taxa; Ambiguous_taxa; Ambiguous_taxa
OTU1214	0	0	1	0	0	0	0	0	0	0	0	0	0	0	0	0	0	0	0	0	0	1	0	0	k__Bacteria; p__Planctomycetes; c__OM190
OTU1215	0	0	0	0	0	3	1	0	3	4	2	2	0	0	0	2	0	0	1	0	0	1	8	0	k__Bacteria; p__Cyanobacteria; c__Sericytochromatia; Ambiguous_taxa; Ambiguous_taxa; Ambiguous_taxa; Ambiguous_taxa
OTU1216	1	1	1	0	1	2	3	3	0	0	1	0	1	0	1	1	0	0	26	1	2	2	0	0	k__Bacteria; p__Patescibacteria; c__Saccharimonadia; o__Saccharimonadales
OTU1217	0	0	0	0	0	0	268	2	0	0	0	0	0	0	1	0	0	0	0	0	0	0	0	1	k__Bacteria; p__Proteobacteria; c__Gammaproteobacteria; o__Betaproteobacteriales; f__Burkholderiaceae; g__Sutterella; s__uncultured_bacterium
OTU1218	0	0	1	0	0	0	0	0	0	2	0	0	0	0	1	1	1	1	0	0	0	0	0	0	k__Bacteria; p__Gemmatimonadetes; c__Gemmatimonadetes; o__Gemmatimonadales; f__Gemmatimonadaceae; g__uncultured; s__uncultured_bacterium
OTU1219	4	5	8	3	2	9	6	3	2	9	3	6	1	3	0	1	0	3	2	0	0	1	2	0	k__Bacteria; p__Chloroflexi; c__Chloroflexia; o__Chloroflexales; f__Roseiflexaceae; g__uncultured; s__uncultured_soil_bacterium
OTU1220	0	0	0	3	1	2	21	14	1	17	6	0	0	0	0	0	0	0	6	0	5	9	8	1	k__Bacteria; p__Planctomycetes; c__Phycisphaerae; o__Phycisphaerales; f__Phycisphaeraceae; g__AKYG587; Ambiguous_taxa
OTU1221	1	0	0	0	1	0	2	0	0	0	2	0	0	0	1	0	0	1	0	0	0	0	1	0	k__Bacteria; p__Bacteroidetes; c__Bacteroidia; o__Chitinophagales; f__uncultured; g__uncultured_bacterium; s__uncultured_bacterium
OTU1222	0	0	0	0	1	0	0	0	0	0	0	0	0	0	0	0	0	0	0	0	1	0	2	0	k__Bacteria; p__Proteobacteria; c__Deltaproteobacteria; o__Myxococcales; f__Archangiaceae; g__Anaeromyxobacter; s__uncultured_bacterium
OTU1223	0	0	0	0	0	0	0	0	1	0	0	0	0	0	0	0	0	0	0	0	0	0	0	0	k__Bacteria; p__Firmicutes; c__Clostridia; o__Clostridiales; f__Ruminococcaceae
OTU1224	1	3	1	0	3	4	0	1	1	0	0	2	1	0	0	0	1	0	0	0	0	1	1	0	k__Bacteria; p__Planctomycetes; c__Planctomycetacia; o__Gemmatales; f__Gemmataceae; g__uncultured; s__uncultured_bacterium
OTU1225	1	1	0	3	3	2	6	1	3	7	0	0	3	2	4	1	3	3	6	2	9	9	6	1	k__Bacteria; p__Bacteroidetes; c__Bacteroidia; o__Sphingobacteriales; f__AKYH767; Ambiguous_taxa; Ambiguous_taxa
OTU1226	0	0	3	2	2	1	1	2	0	1	1	1	0	1	0	0	0	0	0	0	0	0	0	0	k__Bacteria; p__Planctomycetes; c__Planctomycetacia; o__Gemmatales; f__Gemmataceae; g__uncultured
OTU1227	0	0	0	0	0	0	1	0	0	0	0	1	1	0	1	0	0	0	0	0	0	1	0	0	k__Bacteria; p__Gemmatimonadetes; c__Longimicrobia; o__Longimicrobiales; f__Longimicrobiaceae; g__uncultured_bacterium; s__uncultured_bacterium
OTU1228	0	0	3	0	1	2	1	1	1	1	0	1	0	0	0	0	0	0	0	0	0	0	2	0	k__Bacteria; p__Actinobacteria; c__Acidimicrobiia; o__IMCC26256; Ambiguous_taxa; Ambiguous_taxa; Ambiguous_taxa
OTU1229	0	0	2	0	0	0	0	0	0	0	0	0	0	0	0	0	0	0	0	0	0	0	0	0	k__Bacteria; p__Patescibacteria; c__Berkelbacteria; o__uncultured_bacterium; f__uncultured_bacterium; g__uncultured_bacterium; s__uncultured_bacterium
OTU1230	47	56	12	30	37	29	36	17	20	31	15	3	42	36	35	8	6	3	10	8	14	9	12	4	k__Bacteria; p__Proteobacteria; c__Alphaproteobacteria; o__Sphingomonadales; f__Sphingomonadaceae; g__Sphingomonas
OTU1231	0	0	3	0	0	2	0	0	0	0	0	0	0	0	0	0	0	0	0	0	0	0	0	0	k__Bacteria; p__Planctomycetes; c__Phycisphaerae; o__Phycisphaerales; f__Phycisphaeraceae; g__Urania-1B-19_marine_sediment_group; s__uncultured_bacterium
OTU1232	8	7	12	8	4	3	4	5	3	9	3	11	20	10	1	4	5	32	1	2	1	6	1	4	k__Bacteria; p__Proteobacteria; c__Deltaproteobacteria; o__Myxococcales; f__Haliangiaceae; g__Haliangium; s__metagenome
OTU1233	13	12	30	9	28	2	1	29	20	30	1	8	4	0	40	9	33	44	0	5	4	3	0	6	k__Bacteria; p__Bacteroidetes; c__Bacteroidia; o__Bacteroidales; f__Muribaculaceae; g__uncultured_bacterium; s__uncultured_bacterium
OTU1234	3	2	0	1	0	1	0	1	0	1	1	0	0	1	0	0	0	0	1	1	1	1	0	1	k__Bacteria; p__Actinobacteria; c__Actinobacteria; o__Micrococcales; f__Micrococcaceae
OTU1235	1	0	2	0	0	4	0	2	1	1	0	10	1	0	10	0	16	16	1	0	1	0	1	0	k__Bacteria; p__Proteobacteria; c__Deltaproteobacteria; o__Myxococcales; f__BIrii41
OTU1236	1	0	0	0	0	3	1	0	0	0	2	0	0	1	1	2	0	0	0	0	0	0	0	1	k__Bacteria; p__Acidobacteria; c__Subgroup_17
OTU1237	1	4	11	21	10	14	11	11	6	6	6	33	3	4	3	2	3	12	4	3	6	19	4	0	k__Bacteria; p__Proteobacteria; c__Deltaproteobacteria; o__Myxococcales; f__bacteriap25; g__metagenome; s__metagenome
OTU1238	5	8	7	5	11	2	31	9	9	13	7	1	7	10	6	1	1	3	5	2	8	7	4	0	k__Bacteria; p__Proteobacteria; c__Alphaproteobacteria; o__Sphingomonadales; f__Sphingomonadaceae; g__Sphingomonas
OTU1239	2	6	7	2	2	0	0	2	2	9	0	0	0	0	10	5	33	4	0	0	0	0	0	1	k__Bacteria; p__Bacteroidetes; c__Bacteroidia; o__Bacteroidales; f__Muribaculaceae; g__uncultured_bacterium; s__uncultured_bacterium
OTU1240	2	0	3	0	0	0	0	0	0	1	0	1	0	0	0	0	0	0	0	0	0	0	0	0	k__Bacteria; p__Acidobacteria; c__Acidobacteriia; o__Solibacterales; f__Solibacteraceae_(Subgroup_3); g__Bryobacter
OTU1241	0	0	1	0	0	0	0	0	0	0	1	2	0	0	0	0	0	1	0	0	0	0	0	1	k__Bacteria; p__Actinobacteria; c__Actinobacteria; o__Corynebacteriales; f__Corynebacteriaceae; g__Lawsonella; s__uncultured_bacterium
OTU1242	0	2	1	1	1	0	0	0	0	0	0	0	0	0	0	0	0	0	0	0	0	0	0	0	k__Bacteria; p__Gemmatimonadetes; c__Gemmatimonadetes; o__Gemmatimonadales; f__Gemmatimonadaceae; g__Gemmatimonas
OTU1243	0	0	1	0	1	0	1	0	1	0	0	0	0	0	0	0	0	0	0	0	0	0	0	2	k__Bacteria; p__Actinobacteria; c__Acidimicrobiia; o__Microtrichales; f__Ilumatobacteraceae; g__CL500-29_marine_group; Ambiguous_taxa
OTU1244	5	9	4	24	26	3	0	1	1	1	0	43	0	0	0	0	0	0	0	0	0	0	0	0	k__Bacteria; p__Chloroflexi; c__Anaerolineae; o__SBR1031; f__anaerobic_digester_metagenome; g__anaerobic_digester_metagenome; s__anaerobic_digester_metagenome
OTU1245	0	0	1	0	0	0	0	0	0	0	0	0	1	6	0	6	0	0	1	1	1	1	0	0	k__Bacteria; p__Proteobacteria
OTU1246	1	2	0	0	0	0	1	2	0	0	1	0	0	0	2	0	0	0	8	2	9	9	7	4	k__Bacteria; p__Patescibacteria; c__Saccharimonadia; o__Saccharimonadales; f__Saccharimonadaceae; g__uncultured_bacterium; s__uncultured_bacterium
OTU1247	0	0	4	0	1	0	1	2	0	2	0	4	0	1	0	0	0	0	0	0	0	0	1	0	k__Bacteria; p__Actinobacteria; c__Thermoleophilia; o__Solirubrobacterales; f__67-14
OTU1248	7	2	1	5	3	1	10	1	0	4	0	13	4	1	0	1	0	0	1	0	4	8	5	0	k__Bacteria; p__Chloroflexi; c__Anaerolineae; o__SBR1031; f__A4b; Ambiguous_taxa; Ambiguous_taxa
OTU1249	2	0	2	0	0	0	0	0	2	0	0	0	1	1	0	2	1	0	0	2	0	0	0	1	k__Bacteria; p__Chloroflexi; c__Chloroflexia; o__Thermomicrobiales; f__AKYG1722; g__uncultured_bacterium; s__uncultured_bacterium
OTU1250	16	7	10	8	1	2	2	2	2	3	0	1	0	0	0	1	111	0	7	0	0	0	0	0	k__Bacteria; p__Verrucomicrobia; c__Verrucomicrobiae; o__Verrucomicrobiales; f__Verrucomicrobiaceae
OTU1251	3	2	1	5	2	6	8	4	5	9	6	2	0	3	0	2	0	0	3	0	3	4	8	1	k__Bacteria; p__Acidobacteria; c__Subgroup_6; Ambiguous_taxa; Ambiguous_taxa; Ambiguous_taxa; Ambiguous_taxa
OTU1252	0	1	1	0	1	1	1	0	0	1	0	0	0	1	1	2	2	0	1	0	0	0	1	0	k__Bacteria; p__Actinobacteria; c__Thermoleophilia; o__Gaiellales; f__Gaiellaceae; g__Gaiella; Ambiguous_taxa
OTU1253	4	3	5	0	1	3	6	0	1	3	2	0	17	23	7	21	28	10	60	4	13	47	30	6	k__Bacteria; p__Proteobacteria; c__Alphaproteobacteria; o__Sphingomonadales; f__Sphingomonadaceae; g__Novosphingobium; Ambiguous_taxa
OTU1254	0	2	11	1	3	9	2	0	1	3	22	0	1	0	1	3	0	0	0	1	0	0	0	0	k__Bacteria; p__Proteobacteria; c__Gammaproteobacteria; o__Betaproteobacteriales; f__Burkholderiaceae
OTU1255	2	0	2	2	0	0	0	1	0	0	0	1	0	0	10	0	0	1	1	0	0	0	2	0	k__Bacteria; p__Proteobacteria; c__Deltaproteobacteria; o__Myxococcales; f__Haliangiaceae; g__Haliangium; s__metagenome
OTU1256	0	1	0	0	0	1	1	2	0	0	0	2	0	0	1	0	0	0	0	0	0	0	0	0	k__Bacteria; p__Planctomycetes; c__Planctomycetacia; o__Gemmatales; f__Gemmataceae; g__uncultured
OTU1257	0	1	0	0	0	1	0	0	0	0	0	2	0	0	0	0	2	1	3	0	0	1	0	0	k__Bacteria; p__Chloroflexi; c__JG30-KF-CM66; o__uncultured_bacterium; f__uncultured_bacterium; g__uncultured_bacterium; s__uncultured_bacterium
OTU1258	0	1	0	0	0	0	1	0	0	1	0	1	3	0	0	0	0	7	0	0	0	0	0	0	k__Bacteria; p__Acidobacteria; c__Acidobacteriia; o__Solibacterales; f__Solibacteraceae_(Subgroup_3); g__Bryobacter
OTU1259	0	0	0	1	0	1	4	0	0	2	0	7	0	0	1	0	0	0	0	1	1	0	0	0	k__Bacteria; p__Planctomycetes; c__Planctomycetacia; o__Gemmatales; f__Gemmataceae; g__uncultured; s__uncultured_bacterium
OTU1260	2	1	1	0	0	4	0	2	1	4	3	2	1	0	0	0	0	0	0	0	0	4	2	0	k__Bacteria; p__Planctomycetes; c__Planctomycetacia; o__Planctomycetales; f__Rubinisphaeraceae; g__SH-PL14; s__uncultured_bacterium
OTU1261	0	0	0	0	2	3	0	0	0	1	0	0	0	1	0	0	1	0	1	0	0	0	1	0	k__Bacteria; p__Proteobacteria; c__Alphaproteobacteria; o__uncultured
OTU1262	0	0	2	0	2	0	0	1	0	0	0	0	0	0	0	0	0	0	0	0	0	0	0	0	k__Bacteria; p__Proteobacteria; c__Alphaproteobacteria; o__Elsterales; f__uncultured
OTU1263	31	48	52	47	60	37	41	33	39	45	20	3	21	22	23	16	5	12	22	9	33	22	18	0	k__Bacteria; p__Proteobacteria; c__Alphaproteobacteria; o__Sphingomonadales; f__Sphingomonadaceae; g__Sphingomonas; s__uncultured_bacterium
OTU1264	0	0	0	0	0	0	0	0	0	0	0	5	0	0	0	0	0	3	0	0	0	0	0	0	k__Bacteria; p__Proteobacteria; c__Gammaproteobacteria; o__Diplorickettsiales; f__Diplorickettsiaceae; g__Aquicella; s__uncultured_bacterium
OTU1265	2	3	3	3	0	5	4	4	2	8	3	1	0	1	0	0	1	3	0	2	0	2	1	1	k__Bacteria; p__Proteobacteria; c__Deltaproteobacteria; o__MBNT15; f__uncultured_proteobacterium; g__uncultured_proteobacterium; s__uncultured_proteobacterium
OTU1266	0	3	0	0	0	0	0	1	0	0	0	0	0	0	0	0	0	0	0	0	0	0	0	0	k__Bacteria; p__Chloroflexi; c__Chloroflexia; o__Kallotenuales; f__AKIW781; Ambiguous_taxa; Ambiguous_taxa
OTU1267	1	1	4	2	3	0	3	3	0	3	1	2	1	1	0	0	3	0	4	0	1	17	3	7	k__Bacteria; p__Armatimonadetes; c__Fimbriimonadia; o__Fimbriimonadales; f__uncultured_bacterium; g__uncultured_bacterium; s__uncultured_bacterium
OTU1268	1	1	4	5	3	4	1	2	4	6	3	0	0	0	0	1	1	0	1	0	0	0	0	0	k__Bacteria; p__Actinobacteria; c__Acidimicrobiia; o__Microtrichales; f__uncultured; g__uncultured_bacterium; s__uncultured_bacterium
OTU1269	1	0	4	0	0	0	0	0	0	0	0	0	0	0	0	0	0	1	0	0	0	0	0	0	k__Bacteria; p__Proteobacteria; c__Deltaproteobacteria; o__NB1-j; f__uncultured_bacterium; g__uncultured_bacterium; s__uncultured_bacterium
OTU1270	3	1	0	1	2	0	0	1	3	4	1	0	0	0	4	1	3	4	1	0	0	0	0	0	k__Bacteria; p__Proteobacteria; c__Deltaproteobacteria; o__Myxococcales; f__BIrii41; g__uncultured_proteobacterium; s__uncultured_proteobacterium
OTU1271	47	12	0	44	10	5	1	10	0	22	4	0	8	3	2	5	2	0	1	0	1	2	0	0	k__Bacteria; p__Cyanobacteria; c__Oxyphotobacteria; o__Chloroplast
OTU1272	9	25	26	9	5	2	4	15	27	19	0	6	3	6	40	8	25	40	0	2	1	0	2	0	k__Bacteria; p__Bacteroidetes; c__Bacteroidia; o__Bacteroidales; f__Prevotellaceae; g__Prevotellaceae_NK3B31_group; s__uncultured_bacterium
OTU1273	0	0	0	0	0	0	2	0	0	0	0	1	0	0	0	0	0	0	1	0	1	0	0	0	k__Bacteria; p__Chloroflexi; c__Anaerolineae; o__SBR1031; f__A4b; g__uncultured_bacterium; s__uncultured_bacterium
OTU1274	0	4	4	1	0	0	0	2	0	2	1	0	14	5	0	7	5	0	52	9	29	29	14	49	k__Bacteria; p__Patescibacteria; c__Saccharimonadia; o__Saccharimonadales
OTU1275	1	0	0	1	2	2	0	1	0	2	0	0	0	0	0	0	0	0	0	0	0	0	0	0	k__Bacteria; p__Chloroflexi; c__Anaerolineae; o__SBR1031; f__uncultured_soil_bacterium; g__uncultured_soil_bacterium; s__uncultured_soil_bacterium
OTU1276	0	1	2	0	0	0	0	0	0	0	0	0	0	0	0	0	0	1	0	0	0	0	0	0	k__Bacteria; p__Acidobacteria; c__Acidobacteriia; o__Solibacterales; f__Solibacteraceae_(Subgroup_3); g__Bryobacter; s__uncultured_bacterium
OTU1277	1	0	0	0	0	0	0	0	0	0	0	0	0	0	0	0	0	0	0	0	0	0	0	0	k__Bacteria; p__Proteobacteria; c__Deltaproteobacteria; o__Bdellovibrionales; f__Bdellovibrionaceae; g__OM27_clade; s__uncultured_bacterium
OTU1278	1	6	6	12	4	13	7	13	4	11	2	1	0	2	2	3	0	1	3	2	6	2	2	1	k__Bacteria; p__Actinobacteria; c__Thermoleophilia; o__Gaiellales; f__uncultured; g__uncultured_bacterium; s__uncultured_bacterium
OTU1279	0	7	159	0	25	1	0	0	0	0	0	0	0	0	22	0	0	0	0	0	0	0	0	0	k__Bacteria; p__Proteobacteria; c__Gammaproteobacteria; o__CHAB-XI-27; f__uncultured_bacterium; g__uncultured_bacterium; s__uncultured_bacterium
OTU1280	0	3	2	1	1	1	0	0	0	0	0	0	0	2	1	0	0	0	0	0	0	0	0	0	k__Bacteria; p__Patescibacteria; c__Saccharimonadia; o__Saccharimonadales; f__uncultured_bacterium; g__uncultured_bacterium; s__uncultured_bacterium
OTU1281	0	1	3	0	1	0	2	0	0	1	0	0	0	1	0	0	0	1	0	0	0	0	0	0	k__Bacteria; p__Actinobacteria; c__Acidimicrobiia; o__IMCC26256; f__uncultured_bacterium; g__uncultured_bacterium; s__uncultured_bacterium
OTU1282	17	5	17	9	5	1	2	13	6	13	0	5	8	3	47	9	25	50	0	3	4	0	0	2	k__Bacteria; p__Firmicutes; c__Clostridia; o__Clostridiales; f__Ruminococcaceae; g__Ruminococcaceae_UCG-005
OTU1283	2	6	9	6	5	4	10	3	1	4	3	1	4	4	0	0	0	0	1	1	2	1	1	2	k__Bacteria; p__Proteobacteria; c__Gammaproteobacteria; o__Betaproteobacteriales; f__Burkholderiaceae; g__uncultured; s__uncultured_Burkholderiales_bacterium
OTU1284	0	0	2	0	0	1	0	0	2	1	1	0	5	0	0	0	19	0	0	0	0	1	0	0	k__Bacteria; p__Acidobacteria; c__Acidobacteriia; o__Solibacterales; f__Solibacteraceae_(Subgroup_3); g__Bryobacter; s__uncultured_bacterium
OTU1285	0	0	1	0	0	0	0	0	0	0	0	0	0	0	0	0	0	0	0	0	0	0	0	0	k__Bacteria; p__Planctomycetes; c__Phycisphaerae; o__Tepidisphaerales; f__WD2101_soil_group
OTU1286	4	19	36	6	3	0	2	11	14	23	3	2	1	1	11	9	7	5	0	2	3	0	3	0	k__Bacteria; p__Firmicutes; c__Clostridia; o__Clostridiales; f__Lachnospiraceae; g__Blautia; s__Lachnospiraceae_bacterium_28-4
OTU1287	0	0	0	0	0	5	0	0	0	1	0	0	1	0	0	0	1	2	0	0	0	0	0	0	k__Bacteria; p__Proteobacteria; c__Deltaproteobacteria; o__Myxococcales; f__Sandaracinaceae; g__uncultured; s__metagenome
OTU1288	0	14	20	15	6	10	14	13	15	22	2	5	1	1	10	5	0	5	1	6	7	4	3	1	k__Bacteria; p__Actinobacteria; c__MB-A2-108; Ambiguous_taxa; Ambiguous_taxa; Ambiguous_taxa; Ambiguous_taxa
OTU1289	0	1	1	0	0	1	0	3	1	1	0	2	0	0	0	1	0	1	0	0	2	0	1	0	k__Bacteria; p__Actinobacteria; c__Acidimicrobiia; o__Microtrichales; f__Microtrichaceae; g__Sva0996_marine_group; Ambiguous_taxa
OTU1290	0	0	2	0	0	0	0	0	0	0	0	0	0	0	1	0	0	0	1	0	2	0	0	0	k__Bacteria; p__Proteobacteria; c__Gammaproteobacteria; o__Enterobacteriales; f__Enterobacteriaceae
OTU1291	0	0	0	0	0	0	0	0	0	0	0	0	0	0	0	0	0	0	0	0	1	0	0	2	k__Bacteria; p__Chloroflexi; c__Anaerolineae; o__Ardenticatenales; f__uncultured; g__uncultured_bacterium; s__uncultured_bacterium
OTU1292	0	0	0	0	2	0	5	1	0	0	0	0	0	0	0	0	0	0	0	0	0	0	0	0	k__Bacteria; p__Proteobacteria; c__Gammaproteobacteria; o__Gammaproteobacteria_Incertae_Sedis; f__Unknown_Family; g__Candidatus_Ovatusbacter; Ambiguous_taxa
OTU1293	0	1	3	0	0	2	1	1	0	1	0	0	2	0	0	0	0	0	0	0	0	0	0	0	k__Bacteria; p__Planctomycetes; c__Phycisphaerae; o__Tepidisphaerales; f__WD2101_soil_group; g__uncultured_planctomycete; s__uncultured_planctomycete
OTU1294	0	0	0	0	0	0	0	1	0	0	0	0	0	0	0	0	3	0	0	0	0	0	0	0	k__Bacteria; p__Actinobacteria; c__Actinobacteria; o__Frankiales; f__uncultured; g__uncultured_bacterium; s__uncultured_bacterium
OTU1295	0	0	1	1	0	4	2	1	0	1	0	0	1	0	0	0	0	0	2	0	0	3	0	0	k__Bacteria; p__Chloroflexi; c__TK10; o__uncultured_bacterium; f__uncultured_bacterium; g__uncultured_bacterium; s__uncultured_bacterium
OTU1296	0	2	1	0	0	0	0	1	1	1	0	0	0	0	0	0	2	0	0	0	0	0	0	0	k__Bacteria; p__Proteobacteria; c__Gammaproteobacteria; o__Pseudomonadales; f__Moraxellaceae
OTU1297	2	0	3	0	2	1	1	1	0	0	0	1	0	4	0	0	3	0	0	0	0	0	0	0	k__Bacteria; p__Verrucomicrobia; c__Verrucomicrobiae; o__Chthoniobacterales; f__Chthoniobacteraceae; g__Chthoniobacter; s__uncultured_bacterium
OTU1298	0	0	1	1	1	0	0	16	2	2	2	4	0	0	1	0	0	3	0	0	0	0	0	0	k__Bacteria; p__Actinobacteria; c__Actinobacteria; o__Actinomycetales; f__Actinomycetaceae; g__Actinomyces; s__Actinomyces_graevenitzii_F0530
OTU1299	0	1	1	0	0	5	1	0	0	1	2	1	0	0	0	0	0	0	0	1	1	2	0	0	k__Bacteria; p__Planctomycetes; c__Planctomycetacia; o__Gemmatales; f__Gemmataceae; g__uncultured
OTU1300	0	0	1	0	0	0	0	0	0	0	0	0	0	0	0	0	0	0	0	0	0	0	0	0	k__Bacteria; p__Planctomycetes; c__Planctomycetacia; o__Gemmatales; f__Gemmataceae; g__uncultured
OTU1301	0	0	0	1	1	4	1	0	0	1	0	3	1	1	0	0	0	1	0	0	0	0	0	0	k__Bacteria; p__Rokubacteria; c__NC10; o__Rokubacteriales; f__uncultured_bacterium; g__uncultured_bacterium; s__uncultured_bacterium
OTU1302	0	3	6	0	8	0	0	2	3	6	3	3	0	0	0	1	0	0	0	0	0	0	0	0	k__Bacteria; p__Verrucomicrobia; c__Verrucomicrobiae; o__Verrucomicrobiales; f__Verrucomicrobiaceae; g__uncultured; Ambiguous_taxa
OTU1303	5	4	7	1	12	10	4	1	0	7	2	0	5	0	0	3	2	1	0	0	0	2	3	2	k__Bacteria; p__Planctomycetes; c__Phycisphaerae; o__Tepidisphaerales; f__WD2101_soil_group; g__uncultured_bacterium; s__uncultured_bacterium
OTU1304	0	0	0	0	1	1	0	0	2	2	0	0	0	0	0	1	0	0	0	0	1	1	1	0	k__Bacteria; p__Actinobacteria; c__0319-7L14; o__uncultured_bacterium; f__uncultured_bacterium; g__uncultured_bacterium; s__uncultured_bacterium
OTU1305	0	0	1	0	0	0	0	0	0	0	0	0	0	0	0	0	0	0	0	0	0	0	0	0	k__Bacteria; p__Planctomycetes; c__Planctomycetacia; o__Isosphaerales; f__Isosphaeraceae; g__Isosphaera
OTU1306	2	3	8	2	1	1	0	1	3	1	4	4	1	0	5	0	3	2	1	0	0	0	1	0	k__Bacteria; p__Proteobacteria; c__Gammaproteobacteria; o__Betaproteobacteriales; f__Burkholderiaceae
OTU1307	0	0	1	0	2	0	0	0	0	0	0	0	0	1	2	0	0	0	0	0	0	0	0	0	k__Bacteria; p__Gemmatimonadetes; c__Gemmatimonadetes; o__Gemmatimonadales; f__Gemmatimonadaceae; g__Gemmatirosa; s__uncultured_bacterium
OTU1308	1	0	2	0	0	0	3	1	1	7	0	0	0	0	4	2	1	4	2	0	4	1	3	2	k__Bacteria; p__Proteobacteria; c__Gammaproteobacteria; o__R7C24
OTU1309	1	2	4	1	4	2	0	1	3	0	0	0	0	0	0	1	0	6	0	0	0	0	0	0	k__Bacteria; p__Bacteroidetes; c__Bacteroidia; o__Chitinophagales; f__Chitinophagaceae; g__uncultured
OTU1310	1	1	2	1	0	0	0	1	0	0	0	0	1	0	1	0	1	0	0	0	0	1	0	0	k__Bacteria; p__Acidobacteria; c__Holophagae; o__Subgroup_7; f__uncultured_bacterium; g__uncultured_bacterium; s__uncultured_bacterium
OTU1311	0	0	0	1	1	0	0	0	0	0	0	0	0	0	0	2	0	0	0	0	0	0	0	0	k__Bacteria; p__Bacteroidetes; c__Bacteroidia; o__Chitinophagales; f__uncultured; g__uncultured_Bacteroidetes_bacterium; s__uncultured_Bacteroidetes_bacterium
OTU1312	1	2	2	0	1	25	1	0	1	1	0	0	1	2	1	1	0	1	0	1	0	4	0	2	k__Bacteria; p__Bacteroidetes; c__Bacteroidia; o__Flavobacteriales; f__Weeksellaceae; g__Chryseobacterium; Ambiguous_taxa
OTU1313	1	1	1	37	6	15	4	21	1	2	0	0	0	0	0	4	2	38	0	0	0	0	0	0	k__Bacteria; p__Bacteroidetes; c__Bacteroidia; o__Bacteroidales; f__Prevotellaceae; g__Alloprevotella; s__uncultured_bacterium
OTU1314	5	2	0	0	1	0	1	2	0	1	0	0	4	2	1	1	0	2	6	0	4	1	1	0	k__Bacteria; p__Chloroflexi; c__Anaerolineae; o__SBR1031; f__uncultured_bacterium; g__uncultured_bacterium; s__uncultured_bacterium
OTU1315	0	1	3	1	2	0	1	1	1	2	0	0	1	0	6	0	0	0	0	0	0	0	0	0	k__Bacteria; p__Acidobacteria; c__Acidobacteriia; o__Subgroup_2; Ambiguous_taxa; Ambiguous_taxa; Ambiguous_taxa
OTU1316	0	0	2	0	0	0	0	1	0	0	1	0	0	0	0	0	0	0	0	0	0	0	0	0	k__Bacteria; p__Planctomycetes; c__Planctomycetacia; o__Gemmatales; f__Gemmataceae; g__uncultured; s__uncultured_bacterium
OTU1317	0	1	0	2	3	4	1	7	4	2	1	0	0	2	7	1	0	0	0	2	0	1	0	0	k__Bacteria; p__Actinobacteria; c__Acidimicrobiia; o__IMCC26256; Ambiguous_taxa; Ambiguous_taxa; Ambiguous_taxa
OTU1318	0	1	1	2	0	0	0	0	0	0	0	0	0	0	6	0	3	0	0	0	0	0	0	0	k__Bacteria; p__Proteobacteria; c__Gammaproteobacteria; o__Diplorickettsiales; f__Diplorickettsiaceae; g__Aquicella; s__metagenome
OTU1319	24	10	5	0	0	3	9	0	0	0	0	2	0	0	0	0	747	1	5	1	0	1	0	0	k__Bacteria; p__Verrucomicrobia; c__Verrucomicrobiae; o__Verrucomicrobiales; f__Verrucomicrobiaceae; g__Prosthecobacter; s__uncultured_bacterium
OTU1320	0	0	1	0	0	0	0	0	0	0	0	0	0	0	0	0	0	2	0	0	0	0	0	0	k__Bacteria; p__Firmicutes; c__Clostridia; o__Clostridiales
OTU1321	0	0	1	0	0	0	0	0	0	0	0	0	0	0	0	0	0	0	0	0	0	0	0	0	k__Bacteria; p__Planctomycetes; c__Planctomycetacia; o__Gemmatales; f__Gemmataceae; g__Gemmata
OTU1322	0	0	1	1	0	0	0	0	1	0	0	1	0	0	0	0	0	0	0	0	0	0	0	0	k__Bacteria; p__Actinobacteria; c__Actinobacteria; o__Corynebacteriales; f__Nocardiaceae; g__Rhodococcus; s__Rhodococcus_erythropolis
OTU1323	1	2	1	13	4	2	12	0	0	0	0	0	0	2	0	0	0	5	0	0	1	0	0	0	k__Bacteria; p__Actinobacteria; c__Thermoleophilia; o__Gaiellales; f__Gaiellaceae; g__Gaiella; Ambiguous_taxa
OTU1324	0	4	87	1	0	1	0	0	9	0	0	2	0	0	0	0	0	0	0	2	0	0	0	0	k__Bacteria; p__Fusobacteria; c__Fusobacteriia; o__Fusobacteriales; f__Fusobacteriaceae; g__Fusobacterium; Ambiguous_taxa
OTU1325	0	1	1	8	2	0	0	10	2	0	0	9	0	0	0	2	0	0	0	0	0	1	0	0	k__Bacteria; p__Bacteroidetes; c__Bacteroidia; o__Bacteroidales; f__Prevotellaceae; g__Prevotella_2; Ambiguous_taxa
OTU1326	0	1	6	1	2	3	1	1	0	8	1	2	0	1	1	2	0	3	1	1	2	0	2	0	k__Bacteria; p__Actinobacteria; c__Thermoleophilia; o__Solirubrobacterales; f__67-14; Ambiguous_taxa; Ambiguous_taxa
OTU1327	3	1	0	1	0	1	0	1	0	0	0	1	1	0	0	0	0	0	1	0	0	1	0	0	k__Bacteria; p__Proteobacteria; c__Alphaproteobacteria; o__Rhizobiales; f__Rhizobiales_Incertae_Sedis; g__Bauldia
OTU1328	3	3	4	5	1	10	6	7	3	11	2	5	0	2	1	3	4	5	1	1	4	6	7	4	k__Bacteria; p__Actinobacteria; c__Thermoleophilia; o__Solirubrobacterales; f__67-14; Ambiguous_taxa; Ambiguous_taxa
OTU1329	0	0	0	0	0	0	1	0	0	1	0	0	0	0	0	0	0	0	0	0	0	0	0	0	k__Bacteria; p__Planctomycetes; c__BD7-11; o__uncultured_bacterium; f__uncultured_bacterium; g__uncultured_bacterium; s__uncultured_bacterium
OTU1330	0	2	0	0	0	0	0	0	0	0	0	0	0	0	0	0	0	0	0	0	0	0	0	0	k__Bacteria; p__Planctomycetes; c__Planctomycetacia; o__Gemmatales; f__Gemmataceae; g__Zavarzinella; s__uncultured_Zavarzinella_sp.
OTU1331	1	3	0	1	0	2	2	1	0	1	0	0	1	2	0	0	2	0	0	0	2	0	1	0	k__Bacteria; p__Planctomycetes; c__Phycisphaerae; o__Tepidisphaerales; f__WD2101_soil_group; g__uncultured_planctomycete; s__uncultured_planctomycete
OTU1332	0	2	0	0	0	2	1	0	3	3	0	2	0	0	0	0	0	0	0	0	0	1	0	0	k__Bacteria; p__Planctomycetes; c__Planctomycetacia; o__Gemmatales; f__Gemmataceae; g__uncultured; s__uncultured_bacterium
OTU1333	2	0	0	2	1	0	1	0	0	1	0	1	0	6	2	5	2	2	1	1	0	5	1	2	k__Bacteria; p__Proteobacteria; c__Alphaproteobacteria; o__Rhizobiales; f__Beijerinckiaceae; g__Methylobacterium
OTU1334	1	0	0	2	0	0	0	0	0	0	0	5	0	0	1	0	2	0	0	0	0	0	0	0	k__Bacteria; p__Proteobacteria; c__Alphaproteobacteria; o__SAR11_clade; f__Clade_III; Ambiguous_taxa; Ambiguous_taxa
OTU1335	2	3	0	0	2	4	2	10	0	1	0	0	0	0	0	0	0	0	1	1	0	2	0	0	k__Bacteria; p__Armatimonadetes; c__Fimbriimonadia; o__Fimbriimonadales; f__Fimbriimonadaceae; g__metagenome; s__metagenome
OTU1336	0	1	0	0	1	1	2	2	0	2	0	1	1	0	0	0	0	0	0	0	0	0	0	0	k__Bacteria; p__Planctomycetes; c__Planctomycetacia; o__Gemmatales; f__Gemmataceae; g__uncultured; s__uncultured_bacterium
OTU1337	0	4	3	1	0	0	0	0	1	2	0	0	0	0	0	0	0	3	0	0	0	0	1	0	k__Bacteria; p__Bacteroidetes; c__Bacteroidia; o__Bacteroidales; f__Bacteroidales_RF16_group; g__uncultured_bacterium; s__uncultured_bacterium
OTU1338	0	2	1	1	2	2	0	2	1	6	1	3	0	0	0	0	0	0	0	0	0	1	0	1	k__Bacteria; p__Gemmatimonadetes; c__Gemmatimonadetes; o__Gemmatimonadales; f__Gemmatimonadaceae; g__Gemmatimonas; Ambiguous_taxa
OTU1339	0	0	0	0	0	2	0	0	0	0	0	0	0	0	0	0	0	0	0	0	0	0	0	0	k__Bacteria; p__Planctomycetes; c__Planctomycetacia; o__Pirellulales; f__Pirellulaceae; g__uncultured; s__uncultured_bacterium
OTU1340	5	5	1	1	2	7	4	3	4	1	0	21	1	0	1	3	22	0	17	7	4	6	2	15	k__Bacteria; p__Proteobacteria; c__Alphaproteobacteria; o__Reyranellales; f__Reyranellaceae; g__Reyranella; s__uncultured_bacterium
OTU1341	2	4	3	2	4	4	15	7	5	19	2	1	0	2	0	0	0	0	0	0	0	2	2	0	k__Bacteria; p__Planctomycetes; c__Phycisphaerae; o__Tepidisphaerales; f__WD2101_soil_group; g__uncultured_bacterium; s__uncultured_bacterium
OTU1342	0	1	1	0	1	1	1	0	0	1	2	0	1	0	0	0	0	3	1	0	0	2	0	0	k__Bacteria; p__Proteobacteria; c__Deltaproteobacteria; o__Myxococcales; f__bacteriap25; g__uncultured_bacterium; s__uncultured_bacterium
OTU1343	0	0	4	3	0	1	2	5	1	0	6	2	1	1	1	0	0	16	1	1	1	1	0	0	k__Bacteria; p__Actinobacteria; c__Acidimicrobiia; o__Microtrichales; f__Iamiaceae; g__Iamia; s__uncultured_Acidimicrobidae_bacterium
OTU1344	0	0	0	0	0	0	1	0	0	0	1	1	0	0	0	0	0	0	3	0	0	2	0	0	k__Bacteria; p__Cyanobacteria; c__Oxyphotobacteria; o__Oxyphotobacteria_Incertae_Sedis; f__Unknown_Family; g__EcFYyy-200; s__uncultured_bacterium
OTU1345	0	4	1	1	2	4	1	1	0	0	1	4	0	0	0	0	0	0	0	0	0	0	0	2	k__Bacteria; p__Planctomycetes; c__Planctomycetacia; o__Gemmatales; f__Gemmataceae; g__uncultured; s__uncultured_bacterium
OTU1346	0	0	0	0	0	0	1	0	0	0	0	0	0	0	0	0	0	0	0	0	0	0	0	0	k__Bacteria; p__Chloroflexi; c__Anaerolineae; o__SBR1031; f__uncultured_Caldilineaceae_bacterium; g__uncultured_Caldilineaceae_bacterium; s__uncultured_Caldilineaceae_bacterium
OTU1347	0	1	0	0	0	1	0	0	0	0	0	0	0	0	0	0	0	0	0	0	0	0	0	0	k__Bacteria; p__Actinobacteria; c__Acidimicrobiia; o__uncultured
OTU1348	2	0	2	2	4	2	2	0	1	3	1	11	6	1	0	0	45	0	46	3	2	8	1	0	k__Bacteria; p__Verrucomicrobia; c__Verrucomicrobiae; o__Verrucomicrobiales; f__Verrucomicrobiaceae; g__Roseimicrobium; Ambiguous_taxa
OTU1349	2	2	0	0	0	0	1	0	0	0	0	0	0	0	0	0	0	0	0	0	0	0	0	0	k__Bacteria; p__Proteobacteria; c__Deltaproteobacteria; o__Bdellovibrionales; f__Bdellovibrionaceae; g__OM27_clade; s__uncultured_microorganism
OTU1350	0	0	0	1	2	0	0	0	0	1	0	0	0	0	0	0	0	7	0	0	0	0	0	0	k__Bacteria; p__Proteobacteria; c__Gammaproteobacteria; o__Pseudomonadales; f__Moraxellaceae; g__uncultured; s__metagenome
OTU1351	2	0	1	0	0	1	0	0	0	0	0	0	0	0	0	0	1	0	0	0	0	0	0	0	k__Bacteria; p__Acidobacteria; c__Acidobacteriia; o__Solibacterales; f__Solibacteraceae_(Subgroup_3); g__Bryobacter; s__uncultured_bacterium
OTU1352	0	1	10	5	0	0	2	10	1	2	0	0	0	0	7	3	3	4	0	0	2	0	1	1	k__Bacteria; p__Gemmatimonadetes; c__Gemmatimonadetes; o__Gemmatimonadales; f__Gemmatimonadaceae; g__uncultured; s__uncultured_Gemmatimonadetes_bacterium
OTU1353	0	5	4	2	1	7	3	9	6	6	4	22	0	4	0	2	1	0	1	0	0	2	1	1	k__Archaea; p__Thaumarchaeota; c__Nitrososphaeria; o__Nitrososphaerales; f__Nitrososphaeraceae; Ambiguous_taxa; Ambiguous_taxa
OTU1354	1	0	0	1	2	2	2	2	1	2	1	11	0	1	0	0	1	0	0	0	1	1	0	0	k__Bacteria; p__Proteobacteria; c__Alphaproteobacteria; o__Rhizobiales; f__Beijerinckiaceae; g__Microvirga; Ambiguous_taxa
OTU1355	2	2	1	16	4	2	0	20	4	3	1	6	0	0	2	7	0	22	0	0	1	17	0	0	k__Bacteria; p__Bacteroidetes; c__Bacteroidia; o__Bacteroidales; f__Prevotellaceae; g__Prevotella; s__Prevotella_oris_F0302
OTU1356	0	0	7	0	0	2	0	1	1	0	0	6	0	0	0	1	0	8	0	0	0	0	0	0	k__Bacteria; p__Proteobacteria; c__Deltaproteobacteria; o__Desulfarculales; f__Desulfarculaceae; g__uncultured; s__uncultured_Dongia_sp.
OTU1357	0	0	0	0	0	0	2	0	1	0	0	1	0	0	0	0	0	0	0	0	0	0	1	0	k__Bacteria; p__Planctomycetes; c__Planctomycetacia; o__Gemmatales; f__Gemmataceae; g__uncultured; s__uncultured_bacterium
OTU1358	0	0	3	0	1	0	0	0	0	0	0	0	0	0	1	1	0	0	0	0	0	0	0	0	k__Bacteria; p__Firmicutes; c__Clostridia; o__Clostridiales; f__Ruminococcaceae; g__Anaerotruncus; s__Anaerotruncus_sp._G3(2012)
OTU1359	2	5	8	4	11	4	2	2	2	0	0	0	2	1	0	3	0	0	0	0	0	0	0	0	k__Bacteria; p__Proteobacteria; c__Alphaproteobacteria; o__Rhodobacterales; f__Rhodobacteraceae; g__Rubellimicrobium; s__uncultured_bacterium
OTU1360	1	1	0	0	0	2	0	0	0	1	1	0	0	0	1	1	2	5	0	0	0	0	0	0	k__Bacteria; p__Proteobacteria; c__Deltaproteobacteria; o__Myxococcales; f__BIrii41; g__uncultured_bacterium; s__uncultured_bacterium
OTU1361	2	3	1	2	0	0	2	3	1	1	0	0	0	0	6	1	4	6	0	0	0	0	0	0	k__Bacteria; p__Gemmatimonadetes; c__Longimicrobia; o__Longimicrobiales; f__Longimicrobiaceae
OTU1362	0	1	2	2	2	6	0	0	1	1	4	0	0	5	0	2	0	0	0	0	0	1	3	1	k__Bacteria; p__Actinobacteria; c__Actinobacteria; o__Micrococcales; f__Micrococcaceae; g__Pseudarthrobacter
OTU1363	0	0	0	0	1	0	0	0	0	1	0	1	0	0	0	0	0	0	0	0	0	0	0	1	k__Bacteria; p__Planctomycetes; c__Planctomycetacia; o__Pirellulales; f__Pirellulaceae; g__Pirellula
OTU1364	2	0	1	1	3	1	0	21	1	0	0	0	0	0	0	0	0	2	0	0	0	0	0	0	k__Bacteria; p__Firmicutes; c__Clostridia; o__Clostridiales; f__Family_XIII; g__[Eubacterium]_saphenum_group; s__unidentified
OTU1365	3	0	0	0	0	0	0	0	0	0	0	0	0	0	0	0	0	0	0	0	0	0	0	0	k__Bacteria; p__Bacteroidetes; c__Bacteroidia; o__Cytophagales; f__Hymenobacteraceae; g__Hymenobacter
OTU1366	6	0	0	135	1	3	0	49	1	4	2	3	0	0	1	1	2	20	0	0	0	0	0	0	k__Bacteria; p__Bacteroidetes; c__Bacteroidia; o__Flavobacteriales; f__Flavobacteriaceae; g__Capnocytophaga; s__uncultured_bacterium
OTU1367	0	0	2	0	0	0	0	0	0	0	0	0	0	0	1	0	0	0	0	0	0	0	0	0	k__Bacteria; p__Gemmatimonadetes; c__Gemmatimonadetes; o__Gemmatimonadales; f__Gemmatimonadaceae; g__uncultured; s__uncultured_bacterium
OTU1368	0	106	136	10	2	5	29	18	68	103	177	1	1	0	13	44	0	9	0	10	12	0	1	0	k__Bacteria; p__Firmicutes; c__Clostridia; o__Clostridiales; f__Lachnospiraceae; g__[Eubacterium]_hallii_group; s__uncultured_bacterium
OTU1369	4	7	9	20	5	3	3	28	5	21	1	28	3	2	24	10	48	32	0	3	3	0	2	0	k__Bacteria; p__Firmicutes; c__Clostridia; o__Clostridiales; f__Lachnospiraceae; g__Lachnospiraceae_NK4A136_group; s__uncultured_bacterium
OTU1370	0	0	1	0	0	0	0	0	0	0	0	1	0	0	0	0	0	0	0	0	0	0	0	1	k__Bacteria; p__Proteobacteria; c__Alphaproteobacteria
OTU1371	1	1	3	8	6	1	1	5	2	2	1	1	0	0	5	0	1	8	0	0	0	0	0	0	k__Bacteria; p__Acidobacteria; c__Acidobacteriia; o__Subgroup_2; Ambiguous_taxa; Ambiguous_taxa; Ambiguous_taxa
OTU1372	14	18	16	9	10	19	16	14	12	26	22	5	4	8	0	2	1	0	2	0	8	15	9	5	k__Bacteria; p__Proteobacteria; c__Gammaproteobacteria; o__Steroidobacterales; f__Steroidobacteraceae; g__uncultured; s__uncultured_Steroidobacter_sp.
OTU1373	43	5	18	25	7	0	0	21	17	16	0	14	17	4	100	19	70	103	1	1	1	3	0	10	k__Bacteria; p__Firmicutes; c__Clostridia; o__Clostridiales; f__Ruminococcaceae; g__Ruminococcaceae_UCG-005; s__uncultured_bacterium
OTU1374	3	6	0	2	2	0	0	0	0	1	0	3	1	1	2	0	0	0	0	0	0	0	0	0	k__Bacteria; p__Bacteroidetes; c__Bacteroidia; o__Chitinophagales; f__Chitinophagaceae; g__uncultured; Ambiguous_taxa
OTU1375	10	17	5	80	1	4	6	1	15	9	21	3	316	140	31	484	130	4	92	79	61	1606	1086	466	k__Bacteria; p__Proteobacteria; c__Alphaproteobacteria; o__Caulobacterales; f__Caulobacteraceae; g__Brevundimonas; Ambiguous_taxa
OTU1376	0	0	1	1	0	1	0	8	1	0	0	0	0	0	1	0	0	2	0	0	0	0	0	0	k__Bacteria; p__Firmicutes; c__Clostridia; o__Clostridiales; f__Defluviitaleaceae; g__Defluviitaleaceae_UCG-011; s__unidentified
OTU1377	0	1	7	0	1	0	0	2	3	15	0	0	0	0	11	0	15	3	0	0	1	1	0	0	k__Bacteria; p__Bacteroidetes; c__Bacteroidia; o__Bacteroidales; f__Muribaculaceae; g__Muribaculum; s__uncultured_bacterium
OTU1378	1	19	35	9	4	0	21	15	10	21	3	13	1	1	20	16	5	12	0	3	2	0	0	2	k__Bacteria; p__Firmicutes; c__Clostridia; o__Clostridiales; f__Lachnospiraceae; g__Lachnospira; s__uncultured_bacterium
OTU1379	5	3	4	0	3	9	1	0	3	1	0	0	1	0	8	1	2	2	0	0	3	5	0	0	k__Bacteria; p__Bacteroidetes; c__Ignavibacteria; o__OPB56; f__uncultured_bacterium_0319-6E22; g__uncultured_bacterium_0319-6E22; s__uncultured_bacterium_0319-6E22
OTU1380	4	1	1	0	0	2	8	12	9	6	5	0	1	2	0	0	0	0	5	3	5	9	6	0	k__Bacteria; p__Acidobacteria; c__Blastocatellia_(Subgroup_4); o__Blastocatellales; f__Blastocatellaceae; g__Stenotrophobacter; s__uncultured_bacterium
OTU1381	0	1	2	2	4	2	1	1	1	1	0	6	0	0	0	0	0	0	1	0	0	1	1	1	k__Bacteria; p__Chloroflexi; c__Chloroflexia; o__Chloroflexales; f__Herpetosiphonaceae; g__Herpetosiphon; Ambiguous_taxa
OTU1382	3	0	1	0	1	0	0	0	0	0	0	0	0	0	0	0	0	0	0	0	0	0	0	0	k__Bacteria; p__Gemmatimonadetes; c__Gemmatimonadetes; o__Gemmatimonadales; f__Gemmatimonadaceae; g__Gemmatirosa
OTU1383	0	4	6	8	3	5	2	6	5	4	2	2	1	0	1	0	1	0	1	0	2	4	1	2	k__Bacteria; p__Actinobacteria; c__Thermoleophilia; o__Solirubrobacterales
OTU1384	0	0	0	2	1	0	0	0	0	0	1	0	0	0	0	0	2	0	0	0	0	0	0	0	k__Bacteria; p__Planctomycetes; c__Planctomycetacia; o__Gemmatales; f__Gemmataceae; g__Gemmata; s__uncultured_bacterium
OTU1385	0	0	0	0	0	0	0	0	0	1	0	8	0	0	0	1	0	0	0	0	0	0	0	0	k__Bacteria; p__Planctomycetes; c__Planctomycetacia; o__Gemmatales; f__Gemmataceae; g__Fimbriiglobus; s__uncultured_bacterium
OTU1386	0	0	0	7	0	0	1	23	2	2	0	6	0	0	0	9	0	9	0	0	0	0	0	0	k__Bacteria; p__Bacteroidetes; c__Bacteroidia; o__Bacteroidales; f__Prevotellaceae; g__Prevotella; s__Prevotella_sp._oral_taxon_299_str._F0039
OTU1387	1	1	1	5	0	2	2	0	5	1	1	9	0	1	0	0	1	4	1	0	0	2	1	0	k__Bacteria; p__Proteobacteria; c__Deltaproteobacteria; o__Myxococcales; f__Sandaracinaceae; g__uncultured; Ambiguous_taxa
OTU1388	12	7	9	7	29	13	14	9	7	5	7	14	8	4	4	9	3	6	17	1	2	3	0	4	k__Bacteria; p__Proteobacteria; c__Gammaproteobacteria; o__Betaproteobacteriales; f__Burkholderiaceae
OTU1389	0	0	0	0	0	0	0	0	0	0	0	0	2	0	0	0	0	0	0	0	0	0	0	0	k__Bacteria; p__Acidobacteria; c__Acidobacteriia; o__Solibacterales; f__Solibacteraceae_(Subgroup_3); g__Elev-16S-1166; s__uncultured_bacterium
OTU1390	1	1	1	0	0	0	0	0	0	1	0	3	0	0	0	0	0	0	0	0	0	0	0	0	k__Bacteria; p__Armatimonadetes; c__uncultured; o__uncultured_bacterium; f__uncultured_bacterium; g__uncultured_bacterium; s__uncultured_bacterium
OTU1391	1	0	0	0	1	0	2	0	0	2	0	0	1	0	0	0	0	2	1	3	0	0	1	0	k__Bacteria; p__Proteobacteria; c__Alphaproteobacteria; o__Caulobacterales; f__Caulobacteraceae; g__Phenylobacterium; s__uncultured_bacterium
OTU1392	0	0	1	1	0	2	2	1	2	0	0	0	3	6	0	0	14	4	0	0	0	0	0	0	k__Bacteria; p__Bacteroidetes; c__Bacteroidia; o__Cytophagales; f__Microscillaceae; g__Ohtaekwangia; s__uncultured_bacterium
OTU1393	11	1	3	349	7	6	5	110	3	4	1	2	0	0	0	2	0	12	0	0	0	1	0	6	k__Bacteria; p__Fusobacteria; c__Fusobacteriia; o__Fusobacteriales; f__Leptotrichiaceae; g__Leptotrichia; s__uncultured_bacterium
OTU1394	0	2	0	0	0	0	0	0	0	0	0	0	0	0	0	0	0	0	0	0	0	0	0	0	k__Bacteria; p__Acidobacteria; c__Acidobacteriia; o__Solibacterales; f__Solibacteraceae_(Subgroup_3); g__Bryobacter; s__uncultured_Acidobacteria_bacterium
OTU1395	0	2	2	0	0	0	0	0	4	7	1	0	0	0	0	0	0	9	0	0	0	0	0	0	k__Bacteria; p__Nitrospirae; c__Nitrospira; o__Nitrospirales; f__Nitrospiraceae; g__Nitrospira; s__uncultured_Nitrospira_sp.
OTU1396	11	8	10	0	2	3	10	14	5	8	1	0	1	1	4	5	0	0	3	1	6	1	1	3	k__Bacteria; p__Actinobacteria; c__Actinobacteria; o__Propionibacteriales; f__Nocardioidaceae; g__Nocardioides; s__uncultured_Nocardioides_sp.
OTU1397	4	2	1	0	2	1	1	1	0	0	0	0	0	0	0	0	0	0	14	0	2	2	3	17	k__Bacteria; p__Cyanobacteria; c__Sericytochromatia; o__uncultured_soil_bacterium; f__uncultured_soil_bacterium; g__uncultured_soil_bacterium; s__uncultured_soil_bacterium
OTU1398	0	1	0	1	0	0	0	0	1	0	0	0	0	0	0	0	0	0	0	0	0	0	0	0	k__Bacteria; p__Planctomycetes; c__Planctomycetacia; o__Gemmatales; f__Gemmataceae; g__uncultured; s__uncultured_bacterium
OTU1399	0	0	1	2	0	2	1	1	0	1	3	0	1	1	2	1	0	7	1	0	1	0	0	0	k__Bacteria; p__Proteobacteria; c__Gammaproteobacteria; o__Betaproteobacteriales; f__TRA3-20; Ambiguous_taxa; Ambiguous_taxa
OTU1400	6	8	6	5	6	2	9	7	2	13	1	3	0	3	0	0	1	0	3	0	2	0	3	1	k__Bacteria; p__Acidobacteria; c__Subgroup_6; Ambiguous_taxa; Ambiguous_taxa; Ambiguous_taxa; Ambiguous_taxa
OTU1401	0	0	0	2	0	0	0	0	1	0	2	0	0	0	0	0	0	0	0	0	0	0	1	0	k__Bacteria; p__Actinobacteria; c__Actinobacteria; o__Corynebacteriales; f__Nocardiaceae; g__Nocardia; s__Nocardia_soli
OTU1402	3	0	2	1	5	4	12	7	5	12	6	1	1	3	0	2	0	0	5	1	6	4	8	1	k__Bacteria; p__Acidobacteria; c__Subgroup_6; o__uncultured_Acidobacteria_bacterium; f__uncultured_Acidobacteria_bacterium; g__uncultured_Acidobacteria_bacterium; s__uncultured_Acidobacteria_bacterium
OTU1403	0	0	0	0	2	0	0	0	2	3	0	0	0	0	2	0	3	1	0	0	0	0	0	0	k__Bacteria; p__Firmicutes; c__Clostridia; o__Clostridiales; f__Lachnospiraceae; g__Lachnoclostridium; s__uncultured_bacterium
OTU1404	0	2	0	0	0	0	0	0	0	0	0	0	0	31	0	0	32	3	48	1	7	35	12	72	k__Bacteria; p__Proteobacteria; c__Alphaproteobacteria; o__Micavibrionales; f__uncultured; Ambiguous_taxa; Ambiguous_taxa
OTU1405	7	8	8	7	3	1	9	6	1	9	5	0	3	6	4	4	6	0	7	5	11	10	7	8	k__Bacteria; p__Bacteroidetes; c__Bacteroidia; o__Sphingobacteriales; f__AKYH767
OTU1406	1	0	0	1	0	0	2	0	0	0	0	1	1	0	0	1	333	0	0	0	0	0	0	0	k__Bacteria; p__Bacteroidetes; c__Bacteroidia; o__Sphingobacteriales
OTU1407	2	7	14	3	0	0	1	5	9	16	0	0	1	0	17	3	6	16	0	2	1	1	0	2	k__Bacteria; p__Proteobacteria; c__Gammaproteobacteria; o__Betaproteobacteriales; f__Rhodocyclaceae; g__Thauera; Ambiguous_taxa
OTU1408	0	2	0	0	0	0	0	0	0	0	0	0	0	0	0	1	6	0	0	0	0	0	0	0	k__Bacteria; p__Proteobacteria; c__Alphaproteobacteria; o__Micavibrionales; f__uncultured; g__uncultured_gamma_proteobacterium; s__uncultured_gamma_proteobacterium
OTU1409	0	0	0	0	1	0	0	0	0	0	2	5	0	0	0	0	4	0	0	0	1	0	0	2	k__Bacteria; p__Planctomycetes; c__Planctomycetacia; o__Planctomycetales; f__uncultured; Ambiguous_taxa; Ambiguous_taxa
OTU1410	2	2	3	0	0	3	0	0	0	0	2	1	0	0	0	0	1	0	0	0	1	0	0	0	k__Bacteria; p__Planctomycetes; c__Planctomycetacia; o__Gemmatales; f__Gemmataceae; g__Gemmata; s__metagenome
OTU1411	0	0	0	0	0	1	0	0	0	1	0	2	0	0	0	0	0	0	0	0	0	0	0	0	k__Bacteria; p__Proteobacteria; c__Deltaproteobacteria; o__Bdellovibrionales; f__Bdellovibrionaceae; g__OM27_clade; s__uncultured_bacterium
OTU1412	0	0	0	0	0	0	0	0	0	1	0	0	0	0	0	0	0	1	0	0	1	0	0	0	k__Bacteria; p__Proteobacteria; c__Alphaproteobacteria; o__Micavibrionales; f__uncultured; Ambiguous_taxa; Ambiguous_taxa
OTU1413	7	5	1	3	0	7	3	7	4	7	4	3	0	2	0	1	2	0	2	4	5	4	6	2	k__Bacteria; p__Planctomycetes; c__Planctomycetacia; o__Planctomycetales; f__Rubinisphaeraceae; g__SH-PL14; Ambiguous_taxa
OTU1414	0	0	0	0	0	0	0	0	0	0	0	0	0	0	0	0	0	0	0	0	1	0	0	0	k__Bacteria; p__Proteobacteria; c__Gammaproteobacteria; o__Diplorickettsiales; f__Diplorickettsiaceae; g__Aquicella
OTU1415	0	3	0	0	0	0	0	0	0	0	0	0	0	0	0	0	0	0	0	0	0	0	0	0	k__Bacteria; p__Proteobacteria; c__Alphaproteobacteria; o__Rickettsiales; f__Mitochondria; g__uncultured_alpha_proteobacterium; s__uncultured_alpha_proteobacterium
OTU1416	1	1	0	0	0	5	6	1	0	5	2	0	0	0	0	0	1	0	0	0	0	0	0	0	k__Bacteria; p__Planctomycetes; c__Phycisphaerae; o__Tepidisphaerales; f__WD2101_soil_group; Ambiguous_taxa; Ambiguous_taxa
OTU1417	0	0	0	1	0	0	0	3	0	0	0	0	0	0	0	0	0	0	0	0	0	0	0	0	k__Bacteria; p__Bacteroidetes; c__Bacteroidia; o__Flavobacteriales; f__Flavobacteriaceae; g__Capnocytophaga; Ambiguous_taxa
OTU1418	376	0	4	4	4	1	0	1	0	5	2	0	0	0	1	1	0	0	1	0	1	0	3	0	k__Bacteria; p__Bacteroidetes; c__Bacteroidia; o__Flavobacteriales; f__Crocinitomicaceae; g__Fluviicola
OTU1419	3	0	1	0	1	0	0	0	0	1	0	0	1	2	1	1	31	0	0	1	0	1	0	0	k__Bacteria; p__Proteobacteria; c__Alphaproteobacteria; o__Rickettsiales; f__SM2D12
OTU1420	23	12	37	30	8	4	3	18	22	39	4	8	4	1	22	15	46	50	0	2	2	0	3	0	k__Bacteria; p__Bacteroidetes; c__Bacteroidia; o__Bacteroidales; f__Muribaculaceae; g__uncultured_bacterium; s__uncultured_bacterium
OTU1421	7	3	0	3	2	0	1	0	0	2	0	0	0	0	0	0	0	0	0	0	0	0	0	0	k__Bacteria; p__Armatimonadetes; c__uncultured; o__uncultured_bacterium; f__uncultured_bacterium; g__uncultured_bacterium; s__uncultured_bacterium
OTU1422	1	2	4	2	0	1	0	0	0	0	1	0	0	0	0	1	0	0	0	0	1	0	0	0	k__Bacteria; p__Acidobacteria; c__Subgroup_17; o__uncultured_Acidobacteria_bacterium; f__uncultured_Acidobacteria_bacterium; g__uncultured_Acidobacteria_bacterium; s__uncultured_Acidobacteria_bacterium
OTU1423	0	0	5	0	0	2	8	1	5	5	1	1	4	2	0	0	0	0	1	1	1	6	2	0	k__Bacteria; p__Planctomycetes; c__Phycisphaerae; o__Tepidisphaerales; f__WD2101_soil_group; Ambiguous_taxa; Ambiguous_taxa
OTU1424	0	3	3	0	0	0	0	0	0	0	0	0	1	0	0	0	0	0	0	0	0	0	0	0	k__Bacteria; p__Armatimonadetes; c__Fimbriimonadia; o__Fimbriimonadales; f__Fimbriimonadaceae; g__uncultured_bacterium; s__uncultured_bacterium
OTU1425	0	1	0	0	0	1	0	0	1	0	0	0	7	6	2	5	8	0	24	1	7	19	3	9	k__Bacteria; p__Bacteroidetes; c__Bacteroidia; o__Chitinophagales; f__Chitinophagaceae; g__uncultured; s__metagenome
OTU1426	0	4	2	8	2	8	10	2	5	15	2	8	1	3	0	1	1	1	3	0	3	4	11	1	k__Bacteria; p__Chloroflexi; c__Gitt-GS-136; o__uncultured_bacterium; f__uncultured_bacterium; g__uncultured_bacterium; s__uncultured_bacterium
OTU1427	6	1	0	2	0	0	3	1	2	12	1	0	72	7	24	0	0	0	65	0	9	26	48	5	k__Bacteria; p__Bacteroidetes; c__Bacteroidia; o__Flavobacteriales; f__Flavobacteriaceae; g__Flavobacterium
OTU1428	0	3	0	0	0	0	0	0	0	0	0	0	21	0	0	0	0	0	0	0	0	0	0	0	k__Bacteria; p__Bacteroidetes; c__Bacteroidia; o__Flavobacteriales; f__Flavobacteriaceae; g__Flavobacterium; s__uncultured_bacterium
OTU1429	41	10	9	10	5	5	1	1	1	1	2	0	7	7	4	4	1	2	1	1	4	2	1	3	k__Bacteria; p__Bacteroidetes; c__Bacteroidia; o__Chitinophagales; f__Chitinophagaceae
OTU1430	1	1	0	4	0	0	0	1	0	0	0	1	0	0	0	0	0	0	0	0	0	0	0	0	k__Bacteria; p__Chloroflexi; c__TK10; o__uncultured_bacterium; f__uncultured_bacterium; g__uncultured_bacterium; s__uncultured_bacterium
OTU1431	6	0	0	0	0	1	0	0	0	0	0	0	0	0	0	0	0	0	0	0	0	0	0	0	k__Bacteria; p__Proteobacteria; c__Gammaproteobacteria; o__Salinisphaerales; f__Solimonadaceae
OTU1432	0	2	2	0	1	0	2	2	0	1	0	0	2	4	1	0	4	1	2	1	4	1	0	0	k__Bacteria; p__Proteobacteria; c__Deltaproteobacteria; o__Bdellovibrionales; f__Bdellovibrionaceae; g__Bdellovibrio; s__uncultured_bacterium
OTU1433	0	0	0	0	0	4	0	0	0	0	0	0	0	0	0	0	0	0	0	0	0	0	0	0	k__Bacteria; p__Proteobacteria; c__Gammaproteobacteria; o__Gammaproteobacteria_Incertae_Sedis; f__Unknown_Family; g__Candidatus_Berkiella; s__uncultured_bacterium
OTU1434	3	11	40	10	9	2	1	11	12	6	0	6	4	1	22	6	4	22	0	1	5	0	1	1	k__Bacteria; p__Bacteroidetes; c__Bacteroidia; o__Bacteroidales; f__Rikenellaceae; g__Rikenella; Ambiguous_taxa
OTU1435	0	0	0	0	0	0	0	0	0	0	0	0	0	0	0	1	0	0	0	0	0	0	0	0	k__Bacteria; p__Proteobacteria; c__Alphaproteobacteria; o__Rickettsiales; f__AB1; g__uncultured_bacterium; s__uncultured_bacterium
OTU1436	1	1	0	0	0	2	0	2	0	0	0	2	0	0	0	0	0	0	1	1	1	0	0	0	k__Bacteria; p__Planctomycetes; c__Planctomycetacia; o__Pirellulales; f__Pirellulaceae; g__Pirellula; s__uncultured_planctomycete
OTU1437	1	0	0	0	0	0	0	0	0	0	1	0	0	1	0	0	3	0	0	0	0	0	0	0	k__Bacteria; p__Acidobacteria; c__Acidobacteriia; o__Solibacterales; f__Solibacteraceae_(Subgroup_3); g__Paludibaculum; s__uncultured_bacterium
OTU1438	1	0	5	1	1	0	1	0	1	2	0	0	0	1	1	0	0	0	0	1	1	1	0	0	k__Bacteria; p__Proteobacteria; c__Gammaproteobacteria; o__Betaproteobacteriales; f__Nitrosomonadaceae; g__mle1-7
OTU1439	0	4	6	0	1	0	0	1	0	10	2	0	0	0	1	1	1	12	0	2	0	1	1	0	k__Bacteria; p__Proteobacteria; c__Gammaproteobacteria; o__Betaproteobacteriales; f__Rhodocyclaceae; g__Denitratisoma; Ambiguous_taxa
OTU1440	0	1	0	0	0	0	0	0	0	0	0	0	0	0	0	0	0	0	0	0	0	0	0	0	k__Bacteria; p__Proteobacteria; c__Deltaproteobacteria; o__Bdellovibrionales; f__Bdellovibrionaceae; g__Bdellovibrio; s__uncultured_Bdellovibrionales_bacterium
OTU1441	0	2	0	0	0	0	0	0	0	3	0	2	0	0	0	0	0	0	0	0	0	0	0	0	k__Bacteria; p__Firmicutes; c__Clostridia; o__Clostridiales; f__Ruminococcaceae; g__Ruminococcus_1; s__human_gut_metagenome
OTU1442	0	1	0	0	0	0	0	0	0	0	0	0	0	0	0	2	0	0	0	0	0	0	0	0	k__Bacteria; p__Verrucomicrobia; c__Verrucomicrobiae; o__Opitutales; f__Puniceicoccaceae
OTU1443	7	0	0	0	0	0	0	0	0	0	0	0	0	0	0	0	0	0	0	0	0	0	0	0	k__Bacteria; p__Firmicutes; c__Clostridia; o__Clostridiales; f__Clostridiaceae_1; g__Clostridium_sensu_stricto_10; Ambiguous_taxa
OTU1444	0	0	1	0	1	0	0	0	0	0	0	0	0	0	0	0	0	0	0	0	0	0	0	0	k__Bacteria; p__Proteobacteria; c__Deltaproteobacteria; o__Bdellovibrionales; f__Bdellovibrionaceae; g__Bdellovibrio; s__uncultured_bacterium
OTU1445	24	30	24	29	10	8	3	40	15	17	1	23	5	1	28	9	20	357	2	3	2	0	2	10	k__Bacteria; p__Bacteroidetes; c__Bacteroidia; o__Bacteroidales; f__Prevotellaceae; g__Alloprevotella; Ambiguous_taxa
OTU1446	0	1	0	0	0	0	0	0	0	0	0	0	0	0	0	0	5	0	0	0	0	0	0	0	k__Bacteria; p__Proteobacteria; c__Deltaproteobacteria; o__Bdellovibrionales; f__Bdellovibrionaceae; g__Bdellovibrio; s__metagenome
OTU1447	1	0	0	1	0	0	0	0	0	0	0	0	0	1	1	0	0	0	0	0	0	0	0	0	k__Bacteria; p__Bacteroidetes; c__Bacteroidia; o__Chitinophagales; f__Chitinophagaceae; g__Flavisolibacter
OTU1448	1	0	3	0	0	0	3	0	0	0	0	0	0	1	0	1	6	0	0	0	2	1	0	0	k__Bacteria; p__Planctomycetes; c__Phycisphaerae; o__Phycisphaerales; f__Phycisphaeraceae; g__SM1A02; Ambiguous_taxa
OTU1449	1	0	0	0	0	0	1	0	0	0	0	0	0	0	0	0	1	2	0	0	0	0	0	0	k__Bacteria; p__Bacteroidetes; c__Bacteroidia; o__Cytophagales; f__Cytophagaceae; g__Cytophaga; s__uncultured_bacterium
OTU1450	0	1	1	0	0	5	1	1	2	0	0	5	0	3	0	0	2	0	1	4	4	5	2	0	k__Bacteria; p__Planctomycetes; c__Planctomycetacia; o__Gemmatales; f__Gemmataceae; g__Fimbriiglobus; s__uncultured_bacterium
OTU1451	3	0	0	0	0	0	0	4	0	2	0	1	0	0	0	1	1	0	3	0	3	2	1	0	k__Bacteria; p__Proteobacteria; c__Gammaproteobacteria; o__Betaproteobacteriales; f__Burkholderiaceae
OTU1452	0	1	0	0	3	1	0	0	0	1	0	0	1	0	0	0	5	0	0	1	0	0	0	1	k__Bacteria; p__Proteobacteria; c__Alphaproteobacteria; o__Sneathiellales; f__Sneathiellaceae
OTU1453	1	0	5	0	1	6	2	0	1	2	2	0	0	0	0	0	0	0	0	0	2	0	0	0	k__Bacteria; p__Gemmatimonadetes; c__S0134_terrestrial_group; Ambiguous_taxa; Ambiguous_taxa; Ambiguous_taxa; Ambiguous_taxa
OTU1454	4	0	1	6	1	0	0	1	0	0	0	0	1	0	0	0	4	1	0	0	0	0	0	0	k__Bacteria; p__Verrucomicrobia; c__Verrucomicrobiae; o__Pedosphaerales; f__Pedosphaeraceae
OTU1455	0	1	0	0	0	0	0	0	0	0	0	0	0	1	0	0	1	1	0	0	0	0	0	0	k__Bacteria
OTU1456	3	6	5	2	6	4	2	5	2	1	2	0	0	0	0	0	0	0	1	0	0	1	0	1	k__Bacteria; p__Planctomycetes; c__OM190; o__uncultured_bacterium; f__uncultured_bacterium; g__uncultured_bacterium; s__uncultured_bacterium
OTU1457	0	0	1	0	0	0	0	0	1	0	0	0	0	0	0	0	0	1	0	0	0	0	0	0	k__Bacteria; p__Bacteroidetes; c__Bacteroidia; o__Bacteroidales; f__Prevotellaceae; g__Alloprevotella; s__gut_metagenome
OTU1458	0	0	0	0	0	0	0	0	0	0	0	0	0	0	0	0	0	0	0	1	0	0	0	0	k__Bacteria; p__Verrucomicrobia; c__Verrucomicrobiae; o__Pedosphaerales; f__Pedosphaeraceae; g__uncultured_bacterium; s__uncultured_bacterium
OTU1459	0	1	0	0	0	0	0	1	0	0	0	2	0	0	0	0	0	0	0	0	0	0	0	0	k__Bacteria; p__Chloroflexi; c__Anaerolineae; o__SBR1031; f__uncultured_bacterium; g__uncultured_bacterium; s__uncultured_bacterium
OTU1460	1	3	5	1	0	1	0	3	2	5	0	6	1	0	3	1	3	12	0	0	2	0	0	0	k__Bacteria; p__Proteobacteria; c__Gammaproteobacteria
OTU1461	0	1	2	1	0	4	1	1	3	4	3	7	0	0	0	1	1	0	0	1	0	2	0	0	k__Bacteria; p__Planctomycetes; c__Planctomycetacia; o__Pirellulales; f__Pirellulaceae; g__uncultured; s__uncultured_bacterium
OTU1462	15	10	15	27	13	0	3	22	18	17	0	6	1	1	18	4	28	34	0	0	0	2	3	0	k__Bacteria; p__Bacteroidetes; c__Bacteroidia; o__Bacteroidales; f__Muribaculaceae; g__uncultured_organism; s__uncultured_organism
OTU1463	1	0	0	0	0	0	0	0	0	0	0	0	0	0	0	0	0	1	0	0	0	0	0	0	k__Bacteria; p__Proteobacteria; c__Deltaproteobacteria; o__Bdellovibrionales; f__Bdellovibrionaceae; g__Bdellovibrio; s__uncultured_bacterium
OTU1464	5	18	21	3	10	1	2	1	4	13	0	0	0	1	4	10	12	14	0	3	2	0	2	1	k__Bacteria; p__Bacteroidetes; c__Bacteroidia; o__Bacteroidales; f__Muribaculaceae; g__uncultured_bacterium; s__uncultured_bacterium
OTU1465	3	1	1	0	2	1	1	0	0	3	1	0	0	0	0	0	1	0	0	0	1	1	0	0	k__Bacteria; p__Planctomycetes; c__Planctomycetacia; o__Planctomycetales; f__uncultured; g__metagenome; s__metagenome
OTU1466	1	0	0	0	1	0	0	2	1	0	0	0	0	0	0	0	0	0	0	0	0	0	0	0	k__Bacteria; p__Proteobacteria; c__Deltaproteobacteria; o__Bdellovibrionales; f__Bdellovibrionaceae; g__Bdellovibrio; s__uncultured_bacterium
OTU1467	1	1	4	0	2	1	0	1	0	0	0	0	0	0	0	0	0	1	0	0	0	0	0	0	k__Bacteria; p__Elusimicrobia; c__Elusimicrobia; o__Lineage_IV; f__groundwater_metagenome; g__groundwater_metagenome; s__groundwater_metagenome
OTU1468	2	1	2	0	5	1	3	0	1	2	2	3	0	0	0	0	0	0	0	0	0	0	0	0	k__Bacteria; p__Armatimonadetes; c__uncultured; Ambiguous_taxa; Ambiguous_taxa; Ambiguous_taxa; Ambiguous_taxa
OTU1469	0	0	0	0	0	0	0	0	0	0	0	0	0	0	0	0	2	0	0	0	0	0	0	0	k__Bacteria; p__Proteobacteria; c__Deltaproteobacteria; o__Myxococcales; f__mle1-27; g__uncultured_proteobacterium; s__uncultured_proteobacterium
OTU1470	0	0	0	0	0	0	0	0	0	0	0	0	0	1	0	0	0	0	0	0	0	0	0	0	k__Bacteria; p__Chloroflexi; c__Anaerolineae; o__SBR1031; f__A4b
OTU1471	1	0	2	3	3	3	9	5	4	10	2	16	0	1	0	0	1	1	2	1	2	7	8	1	k__Bacteria; p__Proteobacteria; c__Alphaproteobacteria; o__Rhizobiales; f__uncultured
OTU1472	15	23	32	33	34	7	3	43	18	80	4	16	6	4	45	28	196	103	1	4	2	5	1	1	k__Bacteria; p__Bacteroidetes; c__Bacteroidia; o__Bacteroidales; f__Muribaculaceae; g__uncultured_bacterium; s__uncultured_bacterium
OTU1473	0	0	0	0	0	0	0	0	0	0	0	0	0	0	0	0	1	0	0	0	0	0	0	0	k__Bacteria; p__Armatimonadetes; c__uncultured; o__uncultured_bacterium; f__uncultured_bacterium; g__uncultured_bacterium; s__uncultured_bacterium
OTU1474	4	1	8	1	4	0	1	7	5	5	0	0	8	1	21	0	16	15	0	0	1	0	1	0	k__Bacteria; p__Bacteroidetes; c__Bacteroidia; o__Bacteroidales; f__Muribaculaceae; g__uncultured_bacterium; s__uncultured_bacterium
OTU1475	0	1	1	1	2	2	3	0	0	2	1	0	1	2	0	2	0	0	1	0	2	0	2	0	k__Bacteria; p__Chloroflexi; c__JG30-KF-CM66; Ambiguous_taxa; Ambiguous_taxa; Ambiguous_taxa; Ambiguous_taxa
OTU1476	10	1	0	0	2	0	1	0	1	0	0	4	0	0	0	0	0	2	0	1	1	0	0	0	k__Bacteria; p__Firmicutes; c__Bacilli; o__Bacillales; f__Paenibacillaceae; g__Brevibacillus; Ambiguous_taxa
OTU1477	0	0	0	0	0	0	0	0	0	0	0	0	0	0	0	0	4	0	0	0	0	0	0	0	k__Bacteria; p__Planctomycetes; c__Planctomycetacia; o__Planctomycetales; f__uncultured; g__metagenome; s__metagenome
OTU1478	1	0	1	0	0	0	0	0	0	0	0	1	0	0	0	1	0	0	0	0	0	0	0	0	k__Bacteria; p__Planctomycetes; c__Planctomycetacia; o__Isosphaerales; f__Isosphaeraceae; g__uncultured; s__uncultured_Singulisphaera_sp.
OTU1479	0	0	2	0	0	0	0	0	1	0	0	0	0	0	0	0	0	0	0	0	0	0	0	0	k__Bacteria; p__Proteobacteria; c__Alphaproteobacteria; o__Rhodospirillales; f__Magnetospirillaceae; g__uncultured_bacterium; s__uncultured_bacterium
OTU1480	3	0	0	0	0	1	0	0	0	0	0	0	2	2	0	0	1	0	0	0	0	0	0	2	k__Bacteria; p__Bacteroidetes; c__Bacteroidia; o__Sphingobacteriales; f__env.OPS_17; Ambiguous_taxa; Ambiguous_taxa
OTU1481	1	0	0	0	0	0	0	0	0	0	0	0	2	0	0	0	9	0	8	4	1	0	2	2	k__Bacteria; p__Bacteroidetes; c__Bacteroidia; o__Chitinophagales; f__37-13; g__metagenome; s__metagenome
OTU1482	0	1	1	0	0	0	0	0	0	0	0	0	0	0	0	0	0	0	0	0	0	0	0	0	k__Bacteria; p__Gemmatimonadetes; c__Gemmatimonadetes; o__Gemmatimonadales; f__Gemmatimonadaceae; g__uncultured; s__uncultured_Gemmatimonadaceae_bacterium
OTU1483	0	0	0	0	0	0	2	2	0	1	1	0	1	1	0	1	0	0	0	0	3	0	0	0	k__Bacteria; p__Acidobacteria; c__Acidobacteriia; o__Solibacterales; f__Solibacteraceae_(Subgroup_3); g__Bryobacter
OTU1484	11	0	0	1	0	0	0	0	0	0	1	0	0	0	0	0	0	0	0	0	0	0	0	0	k__Bacteria; p__Proteobacteria; c__Gammaproteobacteria; o__Betaproteobacteriales; f__Burkholderiaceae; g__Cupriavidus
OTU1485	0	0	0	0	0	0	0	0	0	0	0	0	0	6	0	1	1	0	4	0	1	1	0	0	k__Bacteria; p__Chlamydiae; c__Chlamydiae; o__Chlamydiales; f__Criblamydiaceae; g__Estrella; Ambiguous_taxa
OTU1486	0	1	0	0	0	0	1	0	0	0	0	0	4	0	0	2	0	0	1	1	1	0	0	0	k__Bacteria; p__Bacteroidetes; c__Bacteroidia; o__Chitinophagales; f__Chitinophagaceae; g__uncultured; s__Spumella-like_flagellate_JBM08
OTU1487	0	2	0	4	1	1	1	0	1	0	0	0	0	0	1	0	0	6	0	0	0	0	0	0	k__Bacteria; p__Proteobacteria; c__Gammaproteobacteria; o__Betaproteobacteriales; f__Nitrosomonadaceae; g__MND1; Ambiguous_taxa
OTU1488	6	1	6	0	0	1	1	3	0	8	0	1	1	0	2	0	0	0	0	0	0	3	2	3	k__Bacteria; p__Proteobacteria; c__Deltaproteobacteria; o__Bdellovibrionales; f__Bacteriovoracaceae; g__Peredibacter; s__metagenome
OTU1489	0	0	0	0	0	0	0	1	1	0	0	0	1	0	0	0	0	0	0	0	0	2	2	0	k__Bacteria; p__Bacteroidetes; c__Bacteroidia; o__Flavobacteriales; f__NS9_marine_group; Ambiguous_taxa; Ambiguous_taxa
OTU1490	4	1	1	1	2	0	0	1	0	0	0	0	0	0	0	0	1	0	0	0	1	0	0	0	k__Bacteria; p__Chloroflexi; c__Chloroflexia; o__Chloroflexales; f__Roseiflexaceae; g__uncultured; s__uncultured_soil_bacterium
OTU1491	4	2	4	5	5	3	1	0	0	7	2	1	1	0	0	1	0	0	0	0	4	0	2	0	k__Bacteria; p__Acidobacteria; c__Subgroup_6
OTU1492	0	2	0	0	0	0	3	3	0	0	0	0	0	0	0	0	17	0	0	0	3	16	4	24	k__Bacteria; p__Cyanobacteria; c__Oxyphotobacteria; o__Chloroplast; Ambiguous_taxa; Ambiguous_taxa; Ambiguous_taxa
OTU1493	10	0	0	0	0	0	0	0	0	0	0	0	0	0	0	0	0	0	0	0	0	0	0	0	k__Bacteria; p__Proteobacteria; c__Gammaproteobacteria; o__Salinisphaerales; f__Solimonadaceae; g__uncultured
OTU1494	1	0	0	0	0	0	0	0	0	0	0	1	0	0	0	0	2	0	0	2	0	0	1	0	k__Bacteria; p__Bacteroidetes; c__Bacteroidia; o__Sphingobacteriales; f__env.OPS_17; g__uncultured_bacterium; s__uncultured_bacterium
OTU1495	0	0	0	0	0	0	0	0	0	0	0	0	0	0	0	0	0	0	0	0	0	1	0	0	k__Bacteria; p__Planctomycetes; c__Planctomycetacia; o__Gemmatales; f__Gemmataceae; g__uncultured; s__metagenome
OTU1496	1	0	0	0	0	0	0	0	0	0	0	0	0	0	0	0	0	0	0	0	0	0	0	0	k__Bacteria; p__Cyanobacteria; c__Sericytochromatia; Ambiguous_taxa; Ambiguous_taxa; Ambiguous_taxa; Ambiguous_taxa
OTU1497	0	4	7	1	1	1	12	0	0	10	0	3	2	0	1	0	2	4	0	1	0	0	0	0	k__Bacteria; p__Firmicutes; c__Clostridia; o__Clostridiales; f__Ruminococcaceae; g__Ruminococcaceae_UCG-002; s__uncultured_bacterium
OTU1498	0	0	0	0	1	0	1	0	0	0	0	0	5	2	0	1	4	0	0	0	3	0	2	1	k__Bacteria; p__Chloroflexi; c__Anaerolineae; o__SBR1031; f__A4b; g__metagenome; s__metagenome
OTU1499	0	1	1	2	4	2	0	6	4	2	3	4	1	1	0	0	0	0	1	0	1	0	0	0	k__Bacteria; p__Planctomycetes; c__Planctomycetacia; o__Gemmatales; f__Gemmataceae; g__Gemmata; s__uncultured_planctomycete
OTU1500	0	1	1	0	1	0	4	0	1	6	0	4	0	0	0	1	0	0	0	0	0	0	0	0	k__Bacteria; p__Proteobacteria; c__Alphaproteobacteria; o__Elsterales; f__uncultured
OTU1501	12	0	0	0	0	0	0	0	0	0	0	0	16	31	0	0	0	0	0	1	0	9	0	0	k__Bacteria; p__Proteobacteria; c__Gammaproteobacteria; o__Betaproteobacteriales; f__Neisseriaceae; g__uncultured; s__uncultured_bacterium
OTU1502	1	0	5	1	5	2	0	0	1	0	1	0	0	2	1	1	0	9	0	1	1	3	2	0	k__Bacteria; p__Proteobacteria; c__Gammaproteobacteria; o__Gammaproteobacteria_Incertae_Sedis; f__Unknown_Family; g__Acidibacter; Ambiguous_taxa
OTU1503	61	516	678	3	1	4	4	3	6	7	1	4	0	0	0	26	45	10	0	0	0	3	1	0	k__Bacteria; p__Bacteroidetes; c__Bacteroidia; o__Flavobacteriales; f__Weeksellaceae; g__Chryseobacterium; s__Chryseobacterium_indologenes
OTU1504	0	0	0	0	0	0	0	0	0	0	0	0	0	0	0	0	1	0	0	0	0	0	0	1	k__Bacteria; p__Bacteroidetes; c__Bacteroidia; o__Chitinophagales; f__Chitinophagaceae; g__Sediminibacterium; Ambiguous_taxa
OTU1505	0	0	0	0	0	0	0	0	0	0	0	0	0	0	0	0	1	0	0	0	0	0	0	0	k__Bacteria; p__Planctomycetes; c__Planctomycetacia; o__Planctomycetales; f__Rubinisphaeraceae; g__SH-PL14; s__uncultured_planctomycete
OTU1506	0	0	2	0	2	0	0	0	0	0	0	0	0	0	0	2	6	0	0	0	0	0	0	3	k__Bacteria; p__Planctomycetes; c__Planctomycetacia; o__Gemmatales; f__Gemmataceae; g__uncultured
OTU1507	0	1	1	4	1	0	0	0	0	0	1	0	0	0	0	0	0	9	0	0	0	0	0	0	k__Bacteria; p__Verrucomicrobia; c__Verrucomicrobiae; o__Pedosphaerales; f__Pedosphaeraceae; g__ADurb.Bin063-1; s__uncultured_bacterium
OTU1508	0	1	0	0	0	0	1	0	0	1	0	0	0	0	0	0	0	0	0	0	0	1	0	0	k__Bacteria; p__Planctomycetes; c__Phycisphaerae; o__Tepidisphaerales; f__WD2101_soil_group
OTU1509	0	0	0	0	0	0	0	0	0	0	0	0	0	0	0	0	0	1	1	0	0	0	0	0	k__Bacteria; p__Bacteroidetes; c__Bacteroidia; o__Chitinophagales; f__Saprospiraceae; g__uncultured; s__uncultured_soil_bacterium
OTU1510	1	0	1	0	0	0	0	0	0	3	0	0	0	0	0	0	0	0	0	0	0	0	0	0	k__Bacteria; p__Actinobacteria; c__Thermoleophilia; o__Gaiellales; f__uncultured
OTU1511	1	0	1	6	0	0	0	0	1	0	0	0	0	0	1	0	0	0	0	0	0	0	0	0	k__Bacteria; p__Proteobacteria; c__Gammaproteobacteria; o__Xanthomonadales; f__Xanthomonadaceae; g__Lysobacter; s__uncultured_Xanthomonadaceae_bacterium
OTU1512	0	1	1	2	1	0	0	2	0	1	0	1	2	3	1	0	0	0	0	1	1	0	0	0	k__Bacteria; p__Proteobacteria; c__Alphaproteobacteria; o__Rhizobiales; f__uncultured; g__uncultured_bacterium; s__uncultured_bacterium
OTU1513	1	1	2	3	0	0	4	3	2	1	1	0	0	0	0	0	5	0	12	1	3	0	1	1	k__Bacteria; p__Planctomycetes; c__Phycisphaerae; o__Tepidisphaerales; f__WD2101_soil_group; g__uncultured_bacterium; s__uncultured_bacterium
OTU1514	40	5	0	1	0	1	0	0	1	0	1	0	0	0	0	0	0	0	0	0	0	1	0	0	k__Bacteria; p__Verrucomicrobia; c__Verrucomicrobiae; o__Verrucomicrobiales; f__Rubritaleaceae; g__Luteolibacter
OTU1515	0	1	0	1	0	0	0	0	0	0	0	0	2	0	0	0	0	0	0	0	0	0	0	0	k__Bacteria; p__Chloroflexi; c__Anaerolineae; o__SBR1031; f__A4b; g__uncultured_bacterium; s__uncultured_bacterium
OTU1516	0	0	1	0	1	0	0	1	0	0	0	0	0	0	0	0	0	0	0	0	0	0	0	0	k__Bacteria; p__Proteobacteria; c__Deltaproteobacteria; o__Myxococcales; f__Archangiaceae; g__Anaeromyxobacter; s__metagenome
OTU1517	1	1	0	1	1	1	0	1	0	2	1	0	6	3	2	0	2	1	1	0	1	0	0	0	k__Bacteria; p__Proteobacteria; c__Alphaproteobacteria; o__Caulobacterales; f__Hyphomonadaceae; g__SWB02
OTU1518	0	1	0	0	0	1	0	0	0	0	0	0	9	0	0	0	0	0	0	0	0	0	0	0	k__Bacteria; p__Armatimonadetes; c__Chthonomonadetes; o__Chthonomonadales; f__Chthonomonadaceae; g__Chthonomonas; s__uncultured_bacterium
OTU1519	0	2	8	8	6	4	4	5	3	11	1	0	2	1	1	6	2	3	1	2	7	8	5	3	k__Bacteria; p__Actinobacteria; c__Thermoleophilia; o__uncultured; f__uncultured_bacterium; g__uncultured_bacterium; s__uncultured_bacterium
OTU1520	9	4	16	2	1	1	3	0	0	4	4	2	0	0	0	2	0	13	0	0	0	0	4	6	k__Bacteria; p__Verrucomicrobia; c__Verrucomicrobiae; o__Pedosphaerales; f__Pedosphaeraceae; g__uncultured_Verrucomicrobia_bacterium; s__uncultured_Verrucomicrobia_bacterium
OTU1521	0	0	2	1	0	1	1	0	0	0	0	0	0	0	0	0	1	0	0	0	0	0	0	0	k__Bacteria; p__Acidobacteria; c__Blastocatellia_(Subgroup_4); o__11-24; Ambiguous_taxa; Ambiguous_taxa; Ambiguous_taxa
OTU1522	3	2	1	2	1	1	0	0	0	0	0	2	0	1	0	0	0	0	0	0	0	0	2	0	k__Bacteria; p__Acidobacteria; c__Acidobacteriia; o__Solibacterales; f__Solibacteraceae_(Subgroup_3); g__Bryobacter; s__uncultured_bacterium
OTU1523	2	6	7	1	0	0	2	0	3	16	0	0	0	0	1	1	0	12	2	0	2	0	1	0	k__Bacteria; p__Proteobacteria; c__Gammaproteobacteria; o__Steroidobacterales; f__Woeseiaceae; g__Woeseia
OTU1524	0	5	1	0	4	3	1	0	0	0	0	2	1	1	0	0	0	0	0	0	0	1	0	0	k__Bacteria; p__Chloroflexi; c__Anaerolineae; o__SBR1031; f__uncultured_bacterium; g__uncultured_bacterium; s__uncultured_bacterium
OTU1525	0	1	0	0	0	0	0	0	2	0	0	3	0	0	2	1	1	3	0	0	0	0	0	0	k__Bacteria; p__Proteobacteria; c__Deltaproteobacteria; o__Myxococcales; f__Sandaracinaceae; g__uncultured; s__metagenome
OTU1526	0	0	0	0	0	1	1	1	0	0	1	0	0	0	0	0	3	0	0	2	0	0	0	1	k__Bacteria; p__Cyanobacteria; c__Melainabacteria; o__Obscuribacterales; f__uncultured_bacterium; g__uncultured_bacterium; s__uncultured_bacterium
OTU1527	0	0	1	1	0	0	0	1	0	1	0	4	0	0	0	0	0	0	0	0	0	1	0	0	k__Bacteria; p__Chloroflexi; c__Anaerolineae; o__SBR1031; f__A4b; Ambiguous_taxa; Ambiguous_taxa
OTU1528	2	1	3	3	0	0	0	1	1	1	0	0	1	0	3	2	1	5	0	0	0	0	0	0	k__Bacteria; p__Proteobacteria; c__Gammaproteobacteria; o__Betaproteobacteriales; f__Methylophilaceae; Ambiguous_taxa; Ambiguous_taxa
OTU1529	0	0	0	0	0	0	0	1	1	2	0	0	0	0	0	0	0	2	0	0	0	0	0	0	k__Bacteria; p__Firmicutes; c__Clostridia; o__Clostridiales; f__Ruminococcaceae; g__Ruminococcaceae_UCG-005; s__uncultured_prokaryote
OTU1530	1	4	6	4	0	0	0	2	4	5	0	5	0	0	3	1	0	9	0	0	0	0	0	0	k__Bacteria; p__Firmicutes; c__Erysipelotrichia; o__Erysipelotrichales; f__Erysipelotrichaceae; g__Dubosiella; s__uncultured_bacterium
OTU1531	1	366	480	10	7	0	57	3	305	419	1	1	5	0	141	187	7	9	0	20	28	0	2	1	k__Bacteria; p__Bacteroidetes; c__Bacteroidia; o__Bacteroidales; f__Prevotellaceae; g__Prevotella_9; Ambiguous_taxa
OTU1532	3	5	4	4	2	5	4	7	1	12	1	0	0	0	2	1	2	1	1	2	2	2	2	2	k__Bacteria; p__Actinobacteria; c__Actinobacteria; o__Frankiales; f__Cryptosporangiaceae; g__Fodinicola; s__uncultured_bacterium
OTU1533	0	2	0	0	0	0	0	0	0	0	0	0	0	0	0	0	0	0	0	0	0	0	0	0	k__Bacteria; p__Armatimonadetes; c__Chthonomonadetes; o__Chthonomonadales; f__Chthonomonadaceae; g__Chthonomonas; s__uncultured_bacterium
OTU1534	45	8	0	4	0	66	3	1	0	7	1	2	0	9	0	2	0	11	6	11	9	9	29	29	k__Bacteria; p__Bacteroidetes; c__Bacteroidia; o__Flavobacteriales; f__Flavobacteriaceae; g__Flavobacterium; Ambiguous_taxa
OTU1535	0	3	0	0	3	1	0	0	0	0	0	3	1	0	0	0	2	0	0	0	1	0	0	0	k__Bacteria; p__Proteobacteria; c__Gammaproteobacteria; o__Betaproteobacteriales; f__Nitrosomonadaceae; g__mle1-7
OTU1536	0	1	1	0	0	0	0	2	0	2	0	1	0	0	2	0	2	4	0	0	0	0	0	0	k__Bacteria; p__Actinobacteria; c__Coriobacteriia; o__Coriobacteriales; f__Atopobiaceae; g__Coriobacteriaceae_UCG-002; s__uncultured_bacterium
OTU1537	0	0	0	0	0	0	0	0	0	0	0	1	0	0	0	0	0	0	0	0	0	0	0	0	k__Bacteria; p__Planctomycetes; c__Planctomycetacia; o__Planctomycetales; f__uncultured
OTU1538	0	0	0	0	0	0	0	2	0	1	0	0	1	0	0	0	0	0	0	0	0	1	0	0	k__Bacteria; p__Planctomycetes; c__Planctomycetacia; o__Gemmatales; f__Gemmataceae; g__Gemmata; s__uncultured_bacterium
OTU1539	1	0	6	4	0	2	1	2	0	6	0	9	2	1	1	0	0	1	0	0	0	1	0	0	k__Bacteria; p__Planctomycetes; c__Planctomycetacia; o__Gemmatales; f__Gemmataceae; g__uncultured; s__uncultured_soil_bacterium
OTU1540	0	1	0	0	0	1	1	0	0	4	0	0	0	1	0	0	1	0	3	4	0	1	0	0	k__Bacteria; p__Proteobacteria; c__Gammaproteobacteria
OTU1541	0	1	1	0	0	0	0	1	0	0	0	1	4	1	1	0	0	0	2	0	6	0	0	4	k__Bacteria; p__Proteobacteria; c__Alphaproteobacteria; o__Micavibrionales; f__uncultured; g__uncultured_bacterium; s__uncultured_bacterium
OTU1542	0	0	0	0	1	0	2	4	2	3	1	0	1	0	0	0	1	0	1	2	2	3	3	0	k__Bacteria; p__Planctomycetes; c__Phycisphaerae; o__Tepidisphaerales; f__WD2101_soil_group; Ambiguous_taxa; Ambiguous_taxa
OTU1543	2	11	17	6	3	0	0	12	19	9	0	5	2	0	10	3	16	14	0	0	1	0	1	0	k__Bacteria; p__Bacteroidetes; c__Bacteroidia; o__Bacteroidales; f__Muribaculaceae; g__uncultured_bacterium; s__uncultured_bacterium
OTU1544	0	0	0	0	0	0	1	0	0	1	0	0	0	2	0	1	0	0	0	0	0	1	0	0	k__Bacteria; p__Planctomycetes; c__Planctomycetacia; o__Gemmatales; f__Gemmataceae; g__uncultured
OTU1545	1	2	1	0	0	0	6	1	0	0	0	0	1	0	0	0	0	0	4	0	0	0	1	0	k__Bacteria; p__Verrucomicrobia; c__Verrucomicrobiae; o__Verrucomicrobiales; f__Verrucomicrobiaceae; g__Roseimicrobium; Ambiguous_taxa
OTU1546	0	9	2	0	1	0	5	8	27	2	0	4	1	6	0	1	0	0	0	1	6	4	3	5	k__Bacteria; p__Chloroflexi; c__Chloroflexia; o__Chloroflexales; f__Roseiflexaceae; g__uncultured; s__uncultured_Chloroflexi_bacterium
OTU1547	8	4	2	0	4	10	3	1	2	3	1	0	0	0	0	0	0	0	0	0	2	1	0	0	k__Bacteria; p__Armatimonadetes; c__uncultured
OTU1548	6	2	4	4	2	7	1	4	1	2	2	3	2	1	0	0	3	2	2	0	2	1	0	0	k__Bacteria; p__Proteobacteria; c__Gammaproteobacteria; o__Betaproteobacteriales; f__Nitrosomonadaceae; g__mle1-7
OTU1549	0	4	2	1	2	5	3	5	2	3	1	9	1	0	3	1	0	0	0	0	2	0	0	0	k__Bacteria; p__Planctomycetes; c__Planctomycetacia; o__Pirellulales; f__Pirellulaceae; g__uncultured; s__uncultured_bacterium
OTU1550	0	1	3	5	4	4	4	6	1	3	1	3	0	0	20	0	3	4	1	0	0	3	1	0	k__Bacteria; p__Acidobacteria; c__Acidobacteriia; o__Solibacterales; f__Solibacteraceae_(Subgroup_3); g__Bryobacter
OTU1551	3	0	0	0	0	0	0	1	0	0	0	0	0	0	1	0	8	0	1	0	0	0	0	2	k__Bacteria; p__Bacteroidetes; c__Bacteroidia; o__Sphingobacteriales; f__NS11-12_marine_group; Ambiguous_taxa; Ambiguous_taxa
OTU1552	0	0	0	3	0	1	0	2	0	2	1	1	0	1	0	0	0	0	0	0	0	0	0	0	k__Bacteria; p__Planctomycetes; c__Planctomycetacia; o__Planctomycetales; f__Rubinisphaeraceae; g__SH-PL14; s__uncultured_bacterium
OTU1553	0	1	0	0	0	0	0	0	0	0	0	0	0	0	0	0	0	0	0	0	0	0	0	0	k__Bacteria; p__Planctomycetes; c__Planctomycetacia; o__Gemmatales; f__Gemmataceae; g__uncultured; s__uncultured_bacterium
OTU1554	0	0	0	0	0	0	0	0	0	0	0	0	0	4	0	1	0	0	4	2	0	0	0	1	k__Bacteria
OTU1555	0	1	3	3	1	5	3	6	1	4	1	2	0	1	0	2	3	8	1	1	0	1	0	0	k__Bacteria; p__Proteobacteria; c__Gammaproteobacteria; o__Betaproteobacteriales; f__Nitrosomonadaceae; g__MND1; Ambiguous_taxa
OTU1556	11	0	0	0	0	2	0	0	0	0	0	0	0	0	0	0	0	0	0	0	0	1	0	0	k__Bacteria; p__Firmicutes; c__Clostridia; o__Clostridiales; f__Clostridiaceae_1
OTU1557	1	4	2	1	2	3	0	4	0	0	0	0	0	4	0	0	0	0	1	0	0	0	0	0	k__Bacteria; p__Acidobacteria; c__Blastocatellia_(Subgroup_4); o__Pyrinomonadales; f__Pyrinomonadaceae; g__RB41; s__uncultured_bacterium
OTU1558	1	0	2	7	8	0	0	4	0	3	2	4	1	1	7	1	1	13	0	0	0	0	0	0	k__Bacteria; p__Acidobacteria; c__Acidobacteriia; o__Acidobacteriales; f__uncultured; g__uncultured_Acidobacteria_bacterium; s__uncultured_Acidobacteria_bacterium
OTU1559	11	0	0	0	0	0	0	0	0	0	0	0	0	0	0	0	0	0	0	0	0	0	0	0	k__Bacteria; p__Verrucomicrobia; c__Verrucomicrobiae; o__Verrucomicrobiales; f__Rubritaleaceae; g__Luteolibacter; Ambiguous_taxa
OTU1560	0	3	9	4	1	0	0	2	3	6	1	6	0	0	3	4	5	12	0	0	2	0	0	0	k__Bacteria; p__Firmicutes; c__Clostridia; o__Clostridiales; f__Ruminococcaceae; g__Ruminiclostridium; s__uncultured_bacterium
OTU1561	0	0	0	0	1	0	0	0	0	0	0	0	0	2	0	1	1	0	2	1	0	0	0	0	k__Bacteria; p__Proteobacteria; c__Gammaproteobacteria
OTU1562	0	1	1	0	0	1	0	0	0	0	0	0	0	1	0	0	0	0	0	0	0	0	0	0	k__Bacteria; p__Acidobacteria; c__Blastocatellia_(Subgroup_4); o__Pyrinomonadales; f__Pyrinomonadaceae; g__RB41
OTU1563	0	0	2	0	0	0	0	0	0	0	0	0	2	1	0	0	2	0	1	0	8	5	0	0	k__Bacteria; p__Bacteroidetes; c__Bacteroidia; o__Chitinophagales; f__Saprospiraceae; g__uncultured; Ambiguous_taxa
OTU1564	1	1	2	0	0	0	0	1	0	0	0	0	0	0	0	0	0	2	0	0	0	0	0	0	k__Bacteria; p__Gemmatimonadetes; c__Gemmatimonadetes; o__Gemmatimonadales; f__Gemmatimonadaceae; g__Gemmatimonas; s__uncultured_bacterium
OTU1565	2	0	0	0	0	0	0	0	0	0	0	0	0	3	0	0	1	0	0	0	0	0	0	0	k__Bacteria; p__Proteobacteria; c__Alphaproteobacteria; o__Rickettsiales; f__SM2D12; g__uncultured_bacterium; s__uncultured_bacterium
OTU1566	2	1	3	0	0	0	2	0	0	0	0	5	2	12	1	5	2	0	9	1	1	2	2	0	k__Bacteria; p__Proteobacteria; c__Alphaproteobacteria; o__Azospirillales; f__Azospirillaceae; g__Azospirillum; s__Azospirillum_sp.
OTU1567	1	15	22	4	9	0	191	15	9	18	153	11	0	0	20	5	5	18	1	0	3	3	0	1	k__Bacteria; p__Bacteroidetes; c__Bacteroidia; o__Bacteroidales; f__Tannerellaceae; g__Parabacteroides; Ambiguous_taxa
OTU1568	32	5	10	37	100	283	14	8	51	102	33	6	11	7	3	11	5	8	9	22	13	18	10	7	k__Bacteria; p__Proteobacteria; c__Gammaproteobacteria; o__Pseudomonadales; f__Pseudomonadaceae; g__Pseudomonas; s__uncultured_prokaryote
OTU1569	5	3	2	4	2	1	0	0	0	0	0	0	0	0	0	0	1	0	0	0	0	0	0	0	k__Bacteria; p__Armatimonadetes; c__Armatimonadia; o__Armatimonadales
OTU1570	1	6	2	3	3	1	3	0	1	3	2	1	0	0	0	0	0	0	0	0	0	1	0	0	k__Bacteria; p__Verrucomicrobia; c__Verrucomicrobiae; o__Chthoniobacterales; f__Chthoniobacteraceae; g__Chthoniobacter
OTU1571	0	0	1	1	1	0	0	0	0	1	0	0	0	0	0	0	0	0	0	0	0	0	0	0	k__Bacteria; p__Bacteroidetes; c__Bacteroidia; o__Cytophagales; f__Microscillaceae; g__Chryseolinea; s__uncultured_bacterium
OTU1572	0	1	0	0	0	0	0	0	0	0	0	0	0	0	0	0	0	0	0	0	0	0	0	0	k__Bacteria; p__Bacteroidetes; c__Bacteroidia; o__Chitinophagales; f__Chitinophagaceae
OTU1573	0	0	0	0	0	0	0	0	0	0	0	0	0	0	0	0	0	0	2	0	1	0	0	0	k__Bacteria; p__Patescibacteria; c__Saccharimonadia; o__Saccharimonadales; f__uncultured_Candidatus_Saccharibacteria_bacterium; g__uncultured_Candidatus_Saccharibacteria_bacterium; s__uncultured_Candidatus_Saccharibacteria_bacterium
OTU1574	0	0	2	0	1	0	0	0	0	0	0	0	1	2	1	1	1	0	0	0	0	3	0	0	k__Bacteria; p__Bacteroidetes; c__Bacteroidia; o__Chitinophagales; f__Chitinophagaceae
OTU1575	5	0	1	8	27	0	0	3	0	2	1	1	1	0	5	5	1	18	0	0	0	0	0	0	k__Bacteria; p__Proteobacteria; c__Gammaproteobacteria; o__Betaproteobacteriales; f__Burkholderiaceae; g__Burkholderia-Caballeronia-Paraburkholderia; Ambiguous_taxa
OTU1576	0	2	0	0	0	0	0	0	0	0	0	0	0	0	0	1	0	0	0	0	0	0	0	0	k__Bacteria; p__Proteobacteria; c__Deltaproteobacteria; o__Oligoflexales; f__0319-6G20
OTU1577	0	0	0	0	0	0	0	0	0	0	0	0	1	0	0	0	0	0	0	0	0	0	0	0	k__Bacteria; p__Planctomycetes; c__Planctomycetacia; o__Isosphaerales; f__Isosphaeraceae; g__uncultured; s__Singulisphaera_sp._WX121
OTU1578	1	0	1	0	0	0	0	0	0	0	0	0	0	0	0	0	0	0	0	0	1	0	1	2	k__Bacteria; p__Patescibacteria; c__ABY1; o__Candidatus_Uhrbacteria; f__uncultured_bacterium; g__uncultured_bacterium; s__uncultured_bacterium
OTU1579	0	1	1	0	2	0	0	1	0	0	0	0	0	0	0	0	0	0	0	0	0	0	0	0	k__Bacteria; p__Verrucomicrobia; c__Verrucomicrobiae; o__Pedosphaerales; f__Pedosphaeraceae; g__metagenome; s__metagenome
OTU1580	0	1	10	2	1	0	3	4	0	3	1	0	0	0	0	0	2	0	0	0	3	1	0	0	k__Bacteria; p__Planctomycetes; c__OM190; o__uncultured_bacterium; f__uncultured_bacterium; g__uncultured_bacterium; s__uncultured_bacterium
OTU1581	7	4	2	8	2	11	6	5	4	6	1	4	4	5	6	8	0	6	1	3	11	11	11	4	k__Bacteria; p__Actinobacteria; c__Actinobacteria; o__Propionibacteriales; f__Nocardioidaceae; g__Nocardioides; s__uncultured_actinobacterium
OTU1582	0	0	0	0	0	0	0	0	0	0	0	2	0	1	0	0	0	0	0	0	0	1	0	0	k__Bacteria; p__Chloroflexi; c__Anaerolineae; o__SBR1031; f__A4b; g__uncultured_bacterium; s__uncultured_bacterium
OTU1583	2	4	4	0	1	2	2	0	0	0	0	0	2	2	0	0	1	0	0	0	0	0	0	0	k__Bacteria; p__Acidobacteria; c__Blastocatellia_(Subgroup_4); o__11-24
OTU1584	0	12	11	6	1	1	31	36	10	11	32	9	0	0	2	4	0	4	0	0	0	0	0	0	k__Bacteria; p__Bacteroidetes; c__Bacteroidia; o__Bacteroidales; f__Rikenellaceae; g__Alistipes; s__uncultured_Alistipes_sp.
OTU1585	7	2	2	1	0	0	4	2	1	0	0	0	2	1	0	1	0	1	0	2	1	1	0	0	k__Bacteria; p__Bacteroidetes; c__Bacteroidia; o__Cytophagales; f__Hymenobacteraceae; g__Adhaeribacter; Ambiguous_taxa
OTU1586	2	1	1	0	0	1	2	0	2	0	1	0	1	0	0	1	1	1	0	0	0	1	3	0	k__Bacteria; p__Actinobacteria; c__Thermoleophilia; o__Solirubrobacterales; f__Solirubrobacteraceae
OTU1587	0	0	0	0	0	0	0	1	0	0	0	0	0	0	0	0	0	0	0	0	0	0	0	0	k__Bacteria; p__Firmicutes; c__Clostridia; o__Clostridiales; f__Ruminococcaceae; g__Butyricicoccus; s__uncultured_bacterium
OTU1588	1	0	0	0	0	0	0	0	0	0	0	0	1	0	0	0	0	0	0	0	0	0	2	0	k__Bacteria; p__Bacteroidetes; c__Bacteroidia; o__Chitinophagales; f__Chitinophagaceae
OTU1589	2	4	4	2	1	0	1	0	0	3	0	1	0	0	0	0	0	6	0	0	0	0	0	0	k__Bacteria; p__Gemmatimonadetes; c__Gemmatimonadetes; o__Gemmatimonadales; f__Gemmatimonadaceae; g__uncultured; s__uncultured_bacterium
OTU1590	1	1	3	4	0	0	0	0	0	0	0	0	0	0	1	1	0	0	0	0	0	0	0	0	k__Bacteria; p__Actinobacteria; c__Acidimicrobiia; o__IMCC26256; f__uncultured_actinobacterium; g__uncultured_actinobacterium; s__uncultured_actinobacterium
OTU1591	0	0	1	0	1	0	0	0	0	1	0	0	0	0	0	0	0	0	0	0	0	0	0	0	k__Bacteria; p__Gemmatimonadetes; c__Longimicrobia; o__Longimicrobiales; f__Longimicrobiaceae; g__uncultured_bacterium; s__uncultured_bacterium
OTU1592	0	1	0	0	0	0	0	0	0	0	0	0	0	0	0	0	0	0	0	0	0	0	0	0	k__Bacteria; p__Proteobacteria; c__Alphaproteobacteria; o__Micavibrionales; f__uncultured; g__uncultured_bacterium; s__uncultured_bacterium
OTU1593	3	4	3	5	2	12	0	3	1	0	2	0	2	0	0	0	1	0	0	1	1	0	3	0	k__Archaea; p__Thaumarchaeota; c__Nitrososphaeria; o__Nitrososphaerales; f__Nitrososphaeraceae; g__Candidatus_Nitrososphaera
OTU1594	0	0	0	0	0	1	2	0	0	0	0	0	1	0	0	0	2	0	1	1	0	0	0	0	k__Bacteria; p__Planctomycetes; c__Planctomycetacia; o__Pirellulales; f__Pirellulaceae; g__Pirellula; s__metagenome
OTU1595	1	0	0	1	0	0	0	1	0	0	0	0	1	0	0	0	0	0	0	0	0	2	1	2	k__Bacteria; p__Armatimonadetes; c__uncultured; o__uncultured_bacterium; f__uncultured_bacterium; g__uncultured_bacterium; s__uncultured_bacterium
OTU1596	0	0	2	1	0	3	1	0	0	0	0	0	0	0	0	0	2	0	0	0	0	0	0	0	k__Bacteria; p__Rokubacteria; c__NC10; o__Rokubacteriales; f__uncultured_bacterium; g__uncultured_bacterium; s__uncultured_bacterium
OTU1597	0	0	0	0	0	2	0	0	0	0	0	0	0	0	0	0	0	0	0	0	0	0	0	0	k__Bacteria; p__Planctomycetes; c__Phycisphaerae; o__Phycisphaerales; f__Phycisphaeraceae; g__AKYG587; s__uncultured_bacterium
OTU1598	1	0	1	2	0	0	0	0	0	3	2	0	0	0	0	0	0	0	0	0	1	0	0	0	k__Bacteria; p__Latescibacteria; c__uncultured_bacterium; o__uncultured_bacterium; f__uncultured_bacterium; g__uncultured_bacterium; s__uncultured_bacterium
OTU1599	1	6	7	0	5	4	5	2	2	7	1	0	3	3	0	0	1	0	1	2	2	1	4	1	k__Bacteria; p__Acidobacteria; c__Blastocatellia_(Subgroup_4); o__11-24; Ambiguous_taxa; Ambiguous_taxa; Ambiguous_taxa
OTU1600	0	0	0	0	0	0	0	0	0	0	0	0	2	0	0	0	0	1	0	0	0	0	0	0	k__Bacteria; p__Chloroflexi; c__Anaerolineae; o__SBR1031; f__uncultured_Chloroflexi_bacterium; g__uncultured_Chloroflexi_bacterium; s__uncultured_Chloroflexi_bacterium
OTU1601	16	0	0	0	0	0	0	0	0	0	1	0	0	0	0	0	0	0	0	0	0	0	0	0	k__Bacteria; p__Proteobacteria; c__Gammaproteobacteria; o__Salinisphaerales; f__Solimonadaceae
OTU1602	0	0	0	0	0	0	0	0	1	0	0	0	0	0	1	0	0	0	0	0	0	0	0	0	k__Bacteria; p__Firmicutes; c__Clostridia; o__Clostridiales; f__Lachnospiraceae
OTU1603	0	0	1	0	0	0	0	0	0	0	0	0	0	0	0	0	1	0	0	0	0	0	0	0	k__Bacteria; p__Bacteroidetes; c__Bacteroidia; o__Bacteroidales; f__Muribaculaceae; g__uncultured_bacterium; s__uncultured_bacterium
OTU1604	0	0	2	3	0	0	0	0	0	0	0	0	0	0	4	0	0	0	1	0	0	0	0	0	k__Bacteria; p__Firmicutes; c__Clostridia; o__Clostridiales; f__Ruminococcaceae; g__[Eubacterium]_coprostanoligenes_group
OTU1605	4	3	0	0	0	2	0	1	0	0	3	0	2	1	0	0	1	0	0	1	0	0	0	1	k__Bacteria; p__Proteobacteria; c__Alphaproteobacteria; o__Rhizobiales; f__Hyphomicrobiaceae; g__Pedomicrobium; Ambiguous_taxa
OTU1606	0	0	3	0	2	0	0	1	0	1	0	0	0	0	0	0	0	0	0	0	0	0	0	0	k__Bacteria; p__Planctomycetes; c__BD7-11; o__uncultured_bacterium; f__uncultured_bacterium; g__uncultured_bacterium; s__uncultured_bacterium
OTU1607	0	1	1	0	0	0	0	0	0	0	0	0	0	0	0	0	0	0	0	0	0	0	0	0	k__Bacteria; p__Armatimonadetes; c__uncultured
OTU1608	64	40	46	37	48	56	64	39	47	33	41	54	52	62	19	54	4	1	65	26	86	59	82	67	k__Bacteria; p__Proteobacteria; c__Alphaproteobacteria; o__Rhizobiales; f__Beijerinckiaceae; g__Microvirga; Ambiguous_taxa
OTU1609	0	1	0	0	0	0	0	0	0	0	0	0	0	0	0	0	0	0	0	0	0	0	0	0	k__Bacteria; p__Planctomycetes; c__Planctomycetacia; o__uncultured; f__uncultured_bacterium; g__uncultured_bacterium; s__uncultured_bacterium
OTU1610	2	0	0	0	1	0	0	0	0	0	0	0	0	0	1	0	0	0	0	0	0	0	0	0	k__Bacteria; p__Proteobacteria; c__Gammaproteobacteria; o__Coxiellales; f__Coxiellaceae; g__Coxiella
OTU1611	0	0	2	0	0	2	0	1	0	0	0	1	0	0	0	4	0	0	1	1	0	0	0	3	k__Bacteria; p__Cyanobacteria; c__Oxyphotobacteria; o__Chloroplast; f__Nannochloropsis_gaditana; g__Nannochloropsis_gaditana; s__Nannochloropsis_gaditana
OTU1612	1	5	1	1	0	1	2	2	3	1	2	0	3	2	0	0	0	0	3	0	2	2	0	0	k__Bacteria; p__Acidobacteria; c__Blastocatellia_(Subgroup_4); o__Blastocatellales; f__Blastocatellaceae; g__JGI_0001001-H03; s__uncultured_bacterium
OTU1613	0	2	0	0	1	1	0	0	0	0	0	0	5	4	1	0	4	0	9	0	1	1	1	6	k__Bacteria; p__Bacteroidetes; c__Bacteroidia; o__Sphingobacteriales; f__NS11-12_marine_group; g__metagenome; s__metagenome
OTU1614	0	2	0	0	0	0	0	0	0	0	0	0	2	0	0	0	3	0	0	0	0	0	0	0	k__Bacteria; p__Bacteroidetes; c__Bacteroidia; o__Chitinophagales; f__Chitinophagaceae
OTU1615	3	4	6	6	16	9	4	5	2	4	1	0	1	1	2	2	1	8	2	0	0	2	0	1	k__Bacteria; p__Actinobacteria; c__Thermoleophilia; o__Gaiellales; f__uncultured
OTU1616	0	0	1	0	0	0	1	0	0	0	1	3	0	0	0	0	0	2	0	0	0	0	0	0	k__Bacteria; p__Proteobacteria; c__Alphaproteobacteria; o__Tistrellales; f__Geminicoccaceae; g__Candidatus_Alysiosphaera
OTU1617	1	4	5	1	3	5	2	5	1	2	1	2	0	0	4	3	1	2	3	0	0	0	2	0	k__Bacteria; p__Proteobacteria; c__Deltaproteobacteria; o__Myxococcales; f__Haliangiaceae; g__Haliangium
OTU1618	0	0	2	0	0	8	0	0	0	0	0	0	0	0	0	0	0	6	0	0	0	0	0	0	k__Bacteria; p__Proteobacteria; c__Gammaproteobacteria; o__KF-JG30-C25; f__uncultured_bacterium; g__uncultured_bacterium; s__uncultured_bacterium
OTU1619	2	5	0	0	0	0	0	0	0	0	1	5	0	0	0	0	0	0	0	0	0	1	0	0	k__Bacteria; p__Planctomycetes; c__Planctomycetacia; o__Pirellulales; f__Pirellulaceae; g__Pirellula; Ambiguous_taxa
OTU1620	7	3	20	23	18	25	52	34	31	49	27	122	2	11	2	4	2	4	17	19	11	24	32	11	k__Archaea; p__Thaumarchaeota; c__Nitrososphaeria; o__Nitrososphaerales; f__Nitrososphaeraceae; g__uncultured_archaeon; s__uncultured_archaeon
OTU1621	0	1	0	0	0	0	0	0	0	0	0	0	0	0	0	1	0	0	0	0	0	0	0	0	k__Bacteria; p__Acidobacteria; c__Acidobacteriia; o__Solibacterales; f__Solibacteraceae_(Subgroup_3); g__Elev-16S-1166; Ambiguous_taxa
OTU1622	1	0	1	0	0	0	0	1	0	4	3	3	0	0	0	0	0	9	0	0	2	1	0	0	k__Bacteria; p__Acidobacteria; c__Thermoanaerobaculia; o__Thermoanaerobaculales; f__Thermoanaerobaculaceae; g__Subgroup_10; s__uncultured_Acidobacteria_bacterium
OTU1623	3	10	13	10	1	0	8	10	8	11	4	1	1	2	11	3	3	103	0	2	2	1	0	2	k__Bacteria; p__Firmicutes; c__Clostridia; o__Clostridiales; f__Lachnospiraceae; g__Lachnospiraceae_NK4A136_group
OTU1624	0	2	1	0	1	0	1	0	0	1	0	1	0	0	0	1	0	1	0	0	0	0	1	0	k__Bacteria; p__Chloroflexi; c__Anaerolineae; o__SBR1031; f__A4b; g__uncultured_bacterium; s__uncultured_bacterium
OTU1625	11	2	3	2	0	0	0	3	3	2	0	2	5	1	3	2	5	52	0	0	0	0	0	0	k__Bacteria; p__Bacteroidetes; c__Bacteroidia; o__Bacteroidales; f__Muribaculaceae; Ambiguous_taxa; Ambiguous_taxa
OTU1626	0	0	0	0	0	0	0	0	0	0	0	0	1	0	0	0	0	0	0	0	1	0	0	0	k__Bacteria; p__BRC1
OTU1627	0	0	0	0	0	1	0	0	0	0	0	4	0	0	0	0	6	0	1	0	0	0	1	0	k__Bacteria; p__Planctomycetes; c__Planctomycetacia; o__Gemmatales; f__Gemmataceae; g__Gemmata
OTU1628	0	2	4	0	1	9	7	9	5	9	9	5	2	2	0	1	1	0	4	1	5	3	4	2	k__Bacteria; p__Acidobacteria; c__Subgroup_6
OTU1629	3	11	29	4	4	0	5	1	9	11	1	14	0	1	13	7	10	5	1	1	3	0	0	0	k__Bacteria; p__Firmicutes; c__Erysipelotrichia; o__Erysipelotrichales; f__Erysipelotrichaceae; g__Turicibacter; s__uncultured_bacterium
OTU1630	5	3	17	6	3	0	1	5	42	7	0	16	7	1	25	5	31	20	0	1	0	5	1	4	k__Bacteria; p__Firmicutes; c__Clostridia; o__Clostridiales; f__Ruminococcaceae; g__[Eubacterium]_coprostanoligenes_group; s__uncultured_bacterium
OTU1631	0	0	0	0	1	0	0	0	0	0	0	0	0	0	0	0	0	0	0	0	0	0	0	0	k__Bacteria; p__Planctomycetes; c__Planctomycetacia; o__Gemmatales; f__Gemmataceae; g__uncultured; s__uncultured_bacterium
OTU1632	0	0	0	1	0	2	1	1	1	0	1	0	0	0	0	0	0	1	0	0	1	0	0	0	k__Bacteria; p__Proteobacteria; c__Alphaproteobacteria; o__Rhizobiales; f__Beijerinckiaceae; g__uncultured; s__uncultured_bacterium
OTU1633	0	0	0	0	0	1	0	0	1	0	0	1	0	0	0	0	0	0	0	0	0	0	0	0	k__Bacteria; p__Gemmatimonadetes; c__S0134_terrestrial_group; o__uncultured_bacterium; f__uncultured_bacterium; g__uncultured_bacterium; s__uncultured_bacterium
OTU1634	0	0	0	0	2	4	0	0	0	0	0	0	0	0	0	0	0	0	0	0	0	0	0	0	k__Bacteria; p__Planctomycetes; c__Planctomycetacia; o__Gemmatales; f__Gemmataceae; g__Gemmata
OTU1635	2	7	13	0	1	0	0	4	10	2	0	1	2	1	3	2	0	8	1	0	0	0	0	0	k__Bacteria; p__Firmicutes; c__Clostridia; o__Clostridiales; f__Lachnospiraceae; g__Lachnospiraceae_NK4A136_group; s__uncultured_bacterium
OTU1636	2	2	0	0	0	3	0	0	1	2	1	1	0	0	0	0	0	0	1	0	1	0	1	0	k__Bacteria; p__Planctomycetes; c__Planctomycetacia; o__Planctomycetales; f__Gimesiaceae; g__uncultured; Ambiguous_taxa
OTU1637	0	0	4	0	0	2	0	0	1	0	0	0	0	1	0	0	1	0	0	0	0	0	0	0	k__Bacteria; p__Gemmatimonadetes; c__Gemmatimonadetes; o__Gemmatimonadales; f__Gemmatimonadaceae; g__Gemmatirosa; s__uncultured_bacterium
OTU1638	0	0	2	0	0	0	0	1	0	0	1	4	0	0	0	0	0	2	0	0	0	0	0	0	k__Bacteria; p__Proteobacteria; c__Deltaproteobacteria; o__Myxococcales; f__Sandaracinaceae; g__Sandaracinus; Ambiguous_taxa
OTU1639	0	0	0	0	0	0	0	0	0	0	0	0	0	2	0	0	2	0	1	0	0	5	1	4	k__Bacteria; p__Proteobacteria; c__Alphaproteobacteria; o__Micavibrionales; f__uncultured; Ambiguous_taxa; Ambiguous_taxa
OTU1640	0	0	0	1	0	0	0	4	0	1	1	2	1	1	0	1	1	2	0	0	0	0	0	0	k__Bacteria; p__Proteobacteria; c__Deltaproteobacteria; o__Myxococcales; f__Phaselicystidaceae; g__Phaselicystis; s__uncultured_bacterium
OTU1641	0	0	0	2	0	2	0	0	0	1	0	0	1	0	0	0	0	0	0	0	0	0	0	0	k__Bacteria; p__Planctomycetes; c__Pla4_lineage; o__metagenome; f__metagenome; g__metagenome; s__metagenome
OTU1642	0	0	1	2	1	4	0	0	0	1	0	0	0	0	0	0	1	0	0	0	0	0	0	0	k__Bacteria; p__Proteobacteria; c__Gammaproteobacteria; o__Betaproteobacteriales; f__Burkholderiaceae; g__Inhella
OTU1643	0	0	1	1	1	0	0	1	1	1	0	0	0	0	0	0	0	1	0	0	0	0	0	0	k__Bacteria; p__Proteobacteria; c__Gammaproteobacteria; o__Betaproteobacteriales; f__Nitrosomonadaceae; g__MND1; Ambiguous_taxa
OTU1644	13	13	28	22	23	1	1	19	19	32	1	22	11	2	68	5	30	60	0	1	2	5	0	3	k__Bacteria; p__Bacteroidetes; c__Bacteroidia; o__Bacteroidales; f__Muribaculaceae; g__uncultured_bacterium; s__uncultured_bacterium
OTU1645	0	0	0	0	6	0	0	2	0	0	0	1	0	0	2	1	0	2	0	0	0	0	0	0	k__Bacteria; p__Firmicutes; c__Clostridia; o__Clostridiales; f__Ruminococcaceae; g__[Eubacterium]_coprostanoligenes_group; s__uncultured_bacterium
OTU1646	1	0	1	0	2	0	5	0	0	1	0	0	0	0	0	0	0	0	4	1	0	1	0	1	k__Bacteria; p__Planctomycetes; c__Phycisphaerae; o__Tepidisphaerales; f__WD2101_soil_group
OTU1647	0	2	2	0	2	0	9	1	1	4	0	5	0	0	2	1	0	1	0	0	0	0	0	0	k__Bacteria; p__Firmicutes; c__Clostridia; o__Clostridiales; f__Lachnospiraceae; g__Coprococcus_1; Ambiguous_taxa
OTU1648	2	6	3	2	2	3	8	2	1	2	2	4	0	2	1	1	0	2	2	0	1	1	2	0	k__Bacteria; p__Chloroflexi; c__Ktedonobacteria; o__C0119; f__uncultured_soil_bacterium; g__uncultured_soil_bacterium; s__uncultured_soil_bacterium
OTU1649	14	7	18	17	7	0	1	15	17	17	8	4	6	1	17	3	18	50	0	2	1	1	1	2	k__Bacteria; p__Firmicutes; c__Clostridia; o__Clostridiales; f__Lachnospiraceae; g__Lachnoclostridium; s__uncultured_bacterium
OTU1650	0	1	0	0	0	0	0	0	0	0	0	0	0	0	0	0	0	0	0	0	0	0	0	0	k__Bacteria; p__Proteobacteria
OTU1651	1	0	0	0	0	0	0	0	0	0	0	0	0	0	0	0	0	0	0	0	0	0	0	0	k__Bacteria; p__Proteobacteria; c__Alphaproteobacteria; o__Sneathiellales; f__Sneathiellaceae; g__Taonella; s__alpha_proteobacterium_OR-84
OTU1652	0	1	0	2	1	1	3	0	0	4	2	0	0	0	0	0	0	3	0	0	0	0	1	0	k__Bacteria; p__Verrucomicrobia; c__Verrucomicrobiae; o__Pedosphaerales; f__Pedosphaeraceae; g__ADurb.Bin063-1; s__uncultured_bacterium
OTU1653	0	1	0	0	0	0	0	0	0	0	0	1	0	0	0	0	0	0	0	0	0	0	0	0	k__Bacteria; p__Planctomycetes; c__Planctomycetacia
OTU1654	0	0	3	6	1	1	0	21	2	0	0	1	0	0	0	0	0	10	0	0	0	0	0	0	k__Bacteria; p__Firmicutes; c__Bacilli; o__Lactobacillales; f__Streptococcaceae; g__Streptococcus; s__uncultured_bacterium
OTU1655	0	0	0	0	0	0	1	0	0	0	0	2	0	2	0	0	0	0	0	0	0	0	0	0	k__Bacteria; p__Proteobacteria; c__Deltaproteobacteria; o__Myxococcales; f__Sandaracinaceae; g__Sandaracinus; Ambiguous_taxa
OTU1656	0	2	1	0	1	2	0	0	0	0	0	1	0	0	1	0	1	0	0	0	0	0	0	0	k__Bacteria; p__Acidobacteria; c__Subgroup_17; Ambiguous_taxa; Ambiguous_taxa; Ambiguous_taxa; Ambiguous_taxa
OTU1657	0	1	0	0	0	0	1	0	0	0	0	0	2	0	0	0	1	0	0	0	0	0	0	0	k__Bacteria; p__Chloroflexi; c__Anaerolineae; o__SBR1031; f__A4b; g__metagenome; s__metagenome
OTU1658	3	0	1	0	0	3	0	0	0	0	0	0	0	0	0	0	0	1	0	0	0	1	1	1	k__Bacteria; p__Gemmatimonadetes; c__Gemmatimonadetes; o__Gemmatimonadales; f__Gemmatimonadaceae; g__uncultured
OTU1659	0	0	2	0	0	1	0	0	0	0	0	2	0	0	0	0	0	0	0	0	1	0	0	0	k__Bacteria; p__Armatimonadetes; c__uncultured
OTU1660	2	1	2	5	0	0	0	0	0	0	2	0	1	0	0	0	0	0	0	1	0	0	0	0	k__Bacteria; p__Armatimonadetes; c__Chthonomonadetes; o__Chthonomonadales; f__Chthonomonadaceae; g__Chthonomonas; s__uncultured_bacterium
OTU1661	2	0	0	0	0	0	0	0	0	0	0	0	2	4	0	1	0	0	6	0	9	15	0	2	k__Bacteria
OTU1662	1	2	0	1	3	0	0	0	0	4	0	3	2	2	0	2	0	0	1	0	1	3	0	1	k__Bacteria; p__Chloroflexi; c__Chloroflexia; o__Thermomicrobiales
OTU1663	1	0	0	0	0	0	0	0	0	0	0	0	1	0	2	0	0	0	0	1	1	0	0	0	k__Bacteria; p__Bacteroidetes; c__Bacteroidia; o__Sphingobacteriales; f__env.OPS_17; g__uncultured_bacterium; s__uncultured_bacterium
OTU1664	0	3	1	0	1	0	2	4	0	1	1	3	2	3	0	3	1	0	2	2	1	3	1	0	k__Bacteria; p__Chloroflexi; c__Anaerolineae; o__SBR1031; f__A4b; g__uncultured_bacterium; s__uncultured_bacterium
OTU1665	0	0	2	2	1	1	0	0	1	1	0	24	1	0	0	1	0	0	1	1	1	0	1	0	k__Bacteria; p__Proteobacteria; c__Alphaproteobacteria; o__Rhodobacterales; f__Rhodobacteraceae; g__Amaricoccus; s__uncultured_bacterium
OTU1666	1	2	3	1	0	0	0	0	0	0	0	0	0	1	1	0	0	0	1	0	0	0	0	0	k__Bacteria; p__Bacteroidetes; c__Bacteroidia; o__Chitinophagales; f__Chitinophagaceae; g__Ferruginibacter; s__uncultured_bacterium
OTU1667	0	0	0	0	0	0	0	0	0	0	0	0	0	0	0	0	0	0	0	0	1	0	0	0	k__Bacteria; p__Cyanobacteria; c__Melainabacteria; o__Obscuribacterales; f__uncultured_bacterium; g__uncultured_bacterium; s__uncultured_bacterium
OTU1668	0	0	0	0	0	1	0	0	0	0	0	0	0	0	0	0	0	0	0	0	0	0	0	0	k__Bacteria; p__Actinobacteria; c__Actinobacteria; o__Streptomycetales; f__Streptomycetaceae; g__Streptomyces
OTU1669	1	2	1	0	0	0	0	0	0	1	0	11	0	0	0	0	0	0	0	0	0	0	0	0	k__Bacteria; p__Planctomycetes; c__Planctomycetacia; o__Gemmatales; f__Gemmataceae; g__uncultured; s__uncultured_bacterium
OTU1670	4	3	3	2	6	9	1	2	2	4	2	2	2	0	1	5	1	0	1	0	4	1	0	1	k__Bacteria; p__Acidobacteria; c__Subgroup_6; o__uncultured_bacterium; f__uncultured_bacterium; g__uncultured_bacterium; s__uncultured_bacterium
OTU1671	6	1	7	2	3	3	13	5	3	6	6	2	1	3	1	1	1	0	4	1	10	7	11	1	k__Bacteria; p__Acidobacteria; c__Subgroup_6; o__unidentified; f__unidentified; g__unidentified; s__unidentified
OTU1672	3	0	0	0	0	0	0	1	2	0	1	0	0	0	0	0	1	11	21	1	19	0	0	0	k__Bacteria; p__Proteobacteria; c__Gammaproteobacteria; o__Betaproteobacteriales; f__Burkholderiaceae; g__Sphaerotilus; s__uncultured_bacterium
OTU1673	0	0	0	0	1	0	2	0	0	2	0	6	0	0	0	0	0	0	0	0	0	4	0	0	k__Bacteria; p__Planctomycetes; c__Planctomycetacia; o__Pirellulales; f__Pirellulaceae; g__Pir4_lineage; Ambiguous_taxa
OTU1674	25	14	39	18	2	6	5	13	18	60	0	11	6	1	29	13	119	192	0	2	11	2	0	4	k__Bacteria; p__Bacteroidetes; c__Bacteroidia; o__Bacteroidales; f__Rikenellaceae; g__Alistipes; s__uncultured_bacterium
OTU1675	24	3	15	7	2	0	2	14	9	21	1	10	12	6	64	10	40	78	2	0	2	3	0	0	k__Bacteria; p__Firmicutes; c__Clostridia; o__Clostridiales; f__Ruminococcaceae; g__Ruminococcaceae_UCG-005; s__uncultured_bacterium
OTU1676	0	0	0	0	0	0	2	0	0	0	1	2	0	0	0	0	0	0	0	1	1	0	1	0	k__Bacteria; p__Planctomycetes; c__Planctomycetacia; o__Gemmatales; f__Gemmataceae; g__uncultured; s__uncultured_bacterium
OTU1677	6	14	10	10	6	6	8	7	4	12	12	0	4	1	7	1	0	0	9	2	4	5	8	3	k__Bacteria; p__Acidobacteria; c__Subgroup_6; o__metagenome; f__metagenome; g__metagenome; s__metagenome
OTU1678	3	4	8	3	1	2	1	1	1	1	0	0	1	0	8	2	0	18	0	0	0	0	0	0	k__Bacteria; p__Gemmatimonadetes; c__Gemmatimonadetes; o__Gemmatimonadales; f__Gemmatimonadaceae; g__uncultured; s__uncultured_bacterium
OTU1679	1	1	0	0	0	0	0	0	1	1	0	0	1	0	0	0	0	0	0	0	0	0	0	0	k__Bacteria; p__Gemmatimonadetes; c__Gemmatimonadetes; o__Gemmatimonadales; f__Gemmatimonadaceae; g__Gemmatimonas; s__uncultured_soil_bacterium
OTU1680	1	7	9	5	6	13	3	2	2	4	4	2	0	2	0	1	0	0	0	1	3	0	0	1	k__Bacteria; p__Acidobacteria; c__Subgroup_6
OTU1681	1	0	1	0	0	1	0	0	0	0	0	0	0	0	0	0	0	0	0	0	0	0	0	0	k__Bacteria; p__Planctomycetes; c__Planctomycetacia; o__Isosphaerales; f__Isosphaeraceae; g__Singulisphaera; s__uncultured_bacterium
OTU1682	0	0	0	0	0	1	0	0	0	0	0	0	0	0	0	0	0	0	0	0	0	0	0	0	k__Bacteria; p__Proteobacteria; c__Gammaproteobacteria; o__uncultured
OTU1683	0	0	2	1	0	0	1	2	3	2	1	5	0	0	0	1	0	0	0	0	0	1	1	0	k__Bacteria; p__Planctomycetes; c__Planctomycetacia; o__Gemmatales; f__Gemmataceae; g__Zavarzinella
OTU1684	0	5	10	0	0	0	0	0	0	4	0	0	0	0	3	6	2	1	0	0	1	0	0	0	k__Bacteria; p__Firmicutes; c__Clostridia; o__Clostridiales; f__Ruminococcaceae; g__[Eubacterium]_coprostanoligenes_group; s__uncultured_organism
OTU1685	0	0	0	0	1	0	0	0	1	0	0	1	0	0	0	0	0	0	0	0	0	0	0	0	k__Bacteria; p__Planctomycetes; c__Planctomycetacia; o__Gemmatales; f__Gemmataceae; g__uncultured; s__uncultured_planctomycete
OTU1686	0	0	0	0	0	0	0	0	0	0	0	0	0	3	0	0	0	0	1	0	0	2	0	0	k__Bacteria; p__Bacteroidetes; c__Bacteroidia; o__Chitinophagales; f__Chitinophagaceae; g__uncultured
OTU1687	0	1	0	0	0	1	0	0	0	0	0	0	0	0	0	0	8	0	0	0	0	0	0	0	k__Bacteria; p__Planctomycetes; c__Planctomycetacia; o__Gemmatales; f__Gemmataceae; g__Fimbriiglobus
OTU1688	0	0	0	0	0	0	0	0	0	0	0	0	0	0	4	2	0	1	0	0	1	0	0	0	k__Bacteria; p__Bacteroidetes; c__Bacteroidia; o__Bacteroidales; f__Prevotellaceae; g__uncultured; s__metagenome
OTU1689	1	6	11	10	12	8	383	15	6	3	1	10	0	0	8	2	3	8	0	0	1	3	0	1	k__Bacteria; p__Firmicutes; c__Clostridia; o__Clostridiales; f__Ruminococcaceae; g__Subdoligranulum; s__uncultured_bacterium
OTU1690	1	1	1	0	1	1	0	0	10	1	4	2	1	2	0	2	5	1	13	6	4	6	1	5	k__Bacteria; p__Proteobacteria; c__Alphaproteobacteria; o__Paracaedibacterales; f__Paracaedibacteraceae; g__Candidatus_Paracaedibacter; s__uncultured_bacterium
OTU1691	1	3	4	5	4	1	0	2	0	2	1	0	1	1	0	3	0	6	0	0	0	0	0	0	k__Bacteria; p__Bacteroidetes; c__Bacteroidia; o__Cytophagales; f__Microscillaceae; g__uncultured; s__uncultured_soil_bacterium
OTU1692	0	0	0	0	1	1	0	1	1	4	2	0	0	0	0	0	0	0	0	0	0	0	0	3	k__Bacteria; p__Chloroflexi; c__Chloroflexia; o__Thermomicrobiales; f__JG30-KF-CM45; g__uncultured_bacterium; s__uncultured_bacterium
OTU1693	2	0	3	1	1	0	1	0	2	1	1	4	0	0	0	0	0	0	0	0	0	0	1	1	k__Bacteria; p__Planctomycetes; c__Planctomycetacia; o__Planctomycetales; f__uncultured; g__uncultured_bacterium; s__uncultured_bacterium
OTU1694	1	2	3	0	0	1	0	0	1	5	0	0	0	0	0	1	4	5	0	0	0	0	0	0	k__Bacteria; p__Bacteroidetes; c__Bacteroidia; o__Bacteroidales; f__Muribaculaceae; g__mouse_gut_metagenome; s__mouse_gut_metagenome
OTU1695	0	2	0	1	0	0	0	0	0	0	0	1	0	0	0	0	0	0	0	0	0	0	0	0	k__Bacteria; p__Planctomycetes; c__Planctomycetacia; o__Gemmatales; f__Gemmataceae; g__uncultured; s__uncultured_bacterium
OTU1696	0	0	0	0	0	0	1	1	2	0	0	0	1	0	0	0	0	0	0	0	0	0	0	0	k__Bacteria; p__Chloroflexi; c__Anaerolineae; o__SBR1031; f__uncultured_bacterium; g__uncultured_bacterium; s__uncultured_bacterium
OTU1697	0	1	0	0	0	0	1	0	2	4	0	0	0	0	0	0	0	0	0	0	2	1	0	1	k__Bacteria; p__Planctomycetes; c__Phycisphaerae; o__Phycisphaerales; f__Phycisphaeraceae; g__AKYG587; s__uncultured_bacterium
OTU1698	0	1	4	0	0	0	1	1	1	2	0	1	0	0	7	1	1	4	1	0	0	0	0	0	k__Bacteria; p__Firmicutes; c__Clostridia; o__Clostridiales; f__Ruminococcaceae; g__Butyricicoccus; s__uncultured_bacterium
OTU1699	2	0	0	0	1	1	2	0	0	0	0	0	3	1	0	0	5	0	0	0	0	0	0	2	k__Bacteria; p__Proteobacteria; c__Gammaproteobacteria; o__Betaproteobacteriales
OTU1700	0	2	13	2	0	1	0	0	0	0	0	0	0	2	0	0	19	1	0	0	0	0	0	0	k__Bacteria; p__Bacteroidetes; c__Bacteroidia; o__Cytophagales; f__Microscillaceae; g__OLB12; s__uncultured_bacterium
OTU1701	0	0	0	0	0	0	0	0	0	1	0	0	0	0	0	0	0	0	0	0	0	0	0	0	k__Bacteria; p__Planctomycetes; c__Planctomycetacia; o__Planctomycetales; f__Rubinisphaeraceae; g__uncultured
OTU1702	10	0	3	0	3	1	1	2	0	3	1	0	1	0	0	0	0	2	1	0	1	0	1	0	k__Bacteria; p__Bacteroidetes; c__Bacteroidia; o__Chitinophagales; f__Chitinophagaceae; g__Flavisolibacter; Ambiguous_taxa
OTU1703	0	9	6	0	1	0	0	0	5	4	3	0	0	0	1	1	0	3	0	2	0	0	0	0	k__Bacteria; p__Firmicutes; c__Clostridia; o__Clostridiales; f__Ruminococcaceae; g__Butyricicoccus; Ambiguous_taxa
OTU1704	0	0	0	0	1	0	0	0	0	0	0	0	0	0	0	1	1	0	0	0	0	0	0	0	k__Bacteria; p__Chloroflexi; c__Chloroflexia; o__Chloroflexales; f__Chloroflexaceae; g__FFCH7168; s__uncultured_bacterium
OTU1705	0	0	0	0	0	0	0	0	0	0	0	1	5	3	0	0	0	0	6	0	7	5	4	4	k__Bacteria; p__Bacteroidetes; c__Bacteroidia; o__Chitinophagales; f__Saprospiraceae; g__uncultured; s__uncultured_Devosia_sp.
OTU1706	0	0	1	1	0	0	1	0	2	1	1	0	0	0	0	0	0	0	0	0	1	0	0	0	k__Bacteria; p__Verrucomicrobia; c__Verrucomicrobiae; o__Pedosphaerales; f__Pedosphaeraceae; g__uncultured_subdivision_3_bacterium; s__uncultured_subdivision_3_bacterium
OTU1707	0	1	0	3	0	0	0	0	0	0	0	0	0	0	0	0	0	0	0	0	0	0	0	0	k__Bacteria; p__Elusimicrobia; c__Lineage_IIc; o__uncultured_bacterium; f__uncultured_bacterium; g__uncultured_bacterium; s__uncultured_bacterium
OTU1708	2	1	0	1	0	0	0	0	1	3	0	0	2	7	0	1	0	2	0	0	0	1	0	0	k__Bacteria; p__Bacteroidetes; c__Bacteroidia; o__Chitinophagales; f__Chitinophagaceae; g__Niastella
OTU1709	0	2	1	0	3	0	0	0	0	4	1	0	1	0	0	0	0	3	0	0	0	0	0	0	k__Bacteria; p__Firmicutes; c__Clostridia; o__Clostridiales; f__Lachnospiraceae; g__Roseburia; s__uncultured_bacterium
OTU1710	1	0	0	0	0	2	0	0	0	0	0	0	0	0	0	0	0	0	0	0	0	0	0	0	k__Bacteria; p__Planctomycetes; c__Planctomycetacia; o__Planctomycetales; f__uncultured; g__uncultured_bacterium; s__uncultured_bacterium
OTU1711	4	5	11	8	5	8	5	2	1	9	1	4	2	2	0	3	4	3	4	0	2	1	2	2	k__Bacteria; p__Actinobacteria; c__Thermoleophilia; o__Gaiellales; f__uncultured; g__uncultured_bacterium; s__uncultured_bacterium
OTU1712	0	0	0	0	1	0	0	0	0	0	0	0	0	0	0	0	0	1	0	0	0	0	0	0	k__Bacteria; p__Gemmatimonadetes; c__S0134_terrestrial_group; Ambiguous_taxa; Ambiguous_taxa; Ambiguous_taxa; Ambiguous_taxa
OTU1713	0	1	0	0	1	0	0	0	0	0	0	0	0	0	0	0	0	0	0	0	0	0	0	0	k__Bacteria; p__Chloroflexi; c__Chloroflexia; o__Chloroflexales; f__Roseiflexaceae; g__uncultured; s__uncultured_bacterium
OTU1714	0	1	7	3	0	1	0	1	0	3	0	0	0	1	1	0	0	0	0	0	1	0	0	0	k__Bacteria; p__Gemmatimonadetes; c__Gemmatimonadetes; o__Gemmatimonadales; f__Gemmatimonadaceae; g__uncultured; s__uncultured_bacterium
OTU1715	4	0	4	5	2	0	1	0	0	1	0	2	0	1	0	1	0	0	1	0	0	0	0	0	k__Bacteria; p__Acidobacteria; c__Subgroup_6
OTU1716	3	0	5	0	1	3	1	0	0	0	0	0	0	0	0	0	0	0	0	0	0	0	0	0	k__Bacteria; p__Planctomycetes; c__Planctomycetacia; o__Pirellulales; f__Pirellulaceae; g__Pirellula; s__uncultured_bacterium
OTU1717	1	1	2	0	1	0	0	0	0	0	0	1	0	0	0	0	26	0	0	0	0	0	0	0	k__Bacteria; p__Acidobacteria; c__Acidobacteriia; o__Solibacterales; f__Solibacteraceae_(Subgroup_3); g__Bryobacter; Ambiguous_taxa
OTU1718	0	0	0	0	0	0	0	0	0	0	0	0	0	0	0	0	0	1	0	0	0	0	0	1	k__Bacteria; p__Bacteroidetes; c__Bacteroidia; o__Cytophagales; f__Hymenobacteraceae; g__Adhaeribacter; s__uncultured_soil_bacterium
OTU1719	0	2	1	2	4	0	2	0	0	1	1	5	0	1	0	3	0	1	0	0	0	0	4	0	k__Bacteria; p__Actinobacteria; c__Actinobacteria; o__Pseudonocardiales; f__Pseudonocardiaceae; g__Pseudonocardia; Ambiguous_taxa
OTU1720	0	0	0	0	0	0	0	0	0	0	0	0	0	1	0	0	0	0	0	0	1	0	1	0	k__Bacteria; p__Bacteroidetes; c__Bacteroidia; o__Chitinophagales; f__Saprospiraceae; g__uncultured; Ambiguous_taxa
OTU1721	4	2	1	0	2	1	0	0	0	2	0	0	1	0	0	0	0	0	0	0	0	0	0	0	k__Bacteria; p__Acidobacteria; c__Acidobacteriia; o__Solibacterales; f__Solibacteraceae_(Subgroup_3); g__Bryobacter; Ambiguous_taxa
OTU1722	0	0	0	0	1	0	0	0	0	0	0	0	0	0	0	0	0	0	0	0	0	0	0	0	k__Bacteria; p__Proteobacteria; c__Gammaproteobacteria
OTU1723	0	0	0	1	0	0	0	0	0	0	0	0	0	0	0	0	0	0	0	0	0	0	1	0	k__Bacteria; p__Bacteroidetes; c__Bacteroidia; o__Sphingobacteriales; f__NS11-12_marine_group; g__metagenome; s__metagenome
OTU1724	2	1	1	2	0	2	0	0	0	0	0	0	0	7	0	3	9	0	1	0	0	0	0	25	k__Bacteria; p__Bacteroidetes; c__Bacteroidia; o__Sphingobacteriales; f__Sphingobacteriaceae; g__Solitalea; s__uncultured_Solitalea_sp.
OTU1725	23	14	16	7	6	7	2	5	2	7	0	0	16	24	8	16	24	0	15	7	11	17	11	6	k__Bacteria; p__Bacteroidetes; c__Bacteroidia; o__Chitinophagales; f__Chitinophagaceae; g__Ferruginibacter; s__uncultured_bacterium
OTU1726	13	1	3	1	1	2	0	0	0	0	0	0	2	4	0	1	2	0	1	0	2	1	2	1	k__Bacteria; p__Proteobacteria; c__Alphaproteobacteria; o__Acetobacterales; f__Acetobacteraceae; g__Rhodovarius; s__uncultured_bacterium
OTU1727	0	0	0	1	0	0	0	0	0	0	0	3	0	0	0	0	0	0	0	0	1	0	0	0	k__Bacteria; p__Proteobacteria; c__Alphaproteobacteria; o__Tistrellales; f__Geminicoccaceae; g__uncultured; s__uncultured_bacterium
OTU1728	2	10	27	10	12	0	0	8	26	15	0	1	1	0	3	7	7	38	0	1	1	0	0	1	k__Bacteria; p__Bacteroidetes; c__Bacteroidia; o__Bacteroidales; f__Rikenellaceae; g__Alistipes; Ambiguous_taxa
OTU1729	1	2	0	0	0	1	0	0	1	0	1	0	0	0	0	0	0	0	0	0	0	0	0	0	k__Bacteria; p__Planctomycetes; c__Phycisphaerae; o__Phycisphaerales; f__Phycisphaeraceae; g__SM1A02; s__uncultured_planctomycete
OTU1730	0	0	1	0	0	0	0	0	0	1	0	0	0	0	0	0	0	1	0	0	0	0	0	0	k__Bacteria; p__Proteobacteria; c__Deltaproteobacteria; o__Myxococcales; f__BIrii41; g__uncultured_proteobacterium; s__uncultured_proteobacterium
OTU1731	2	1	1	1	1	0	0	3	0	1	0	0	0	0	1	1	0	2	0	0	0	0	0	0	k__Bacteria; p__Firmicutes; c__Clostridia; o__Clostridiales; f__Lachnospiraceae; g__uncultured; s__uncultured_bacterium
OTU1732	0	2	1	4	0	4	1	0	0	2	0	0	1	0	0	0	0	0	1	0	0	1	0	0	k__Bacteria; p__Planctomycetes; c__Planctomycetacia; o__Planctomycetales; f__Rubinisphaeraceae; g__Planctomicrobium; s__uncultured_soil_bacterium
OTU1733	4	1	0	2	0	0	0	1	1	1	0	0	0	0	6	0	0	0	0	0	0	0	0	0	k__Bacteria; p__Bacteroidetes; c__Bacteroidia; o__Bacteroidales; f__Muribaculaceae; g__uncultured_bacterium; s__uncultured_bacterium
OTU1734	1	0	5	11	8	0	1	6	3	0	4	0	1	0	20	2	2	19	0	0	1	0	0	0	k__Bacteria; p__Gemmatimonadetes; c__Gemmatimonadetes; o__Gemmatimonadales; f__Gemmatimonadaceae; g__uncultured
OTU1735	2	0	0	0	0	0	1	0	0	0	0	0	0	0	0	0	0	0	0	0	0	0	0	0	k__Bacteria; p__Planctomycetes; c__Phycisphaerae; o__Tepidisphaerales; f__WD2101_soil_group; g__uncultured_bacterium; s__uncultured_bacterium
OTU1736	0	0	0	0	0	0	0	0	0	1	0	0	1	2	0	0	1	0	0	0	0	0	0	0	k__Bacteria; p__Chloroflexi; c__Anaerolineae; o__SBR1031; f__uncultured_bacterium; g__uncultured_bacterium; s__uncultured_bacterium
OTU1737	0	0	1	0	0	0	0	0	0	0	0	0	6	3	1	0	0	0	0	1	0	3	0	1	k__Bacteria; p__Verrucomicrobia; c__Verrucomicrobiae; o__Opitutales; f__Opitutaceae; g__Lacunisphaera
OTU1738	0	5	1	2	0	5	0	0	0	0	0	0	3	4	0	4	0	0	0	0	2	1	0	0	k__Bacteria; p__Chloroflexi; c__Chloroflexia; o__Chloroflexales; f__Roseiflexaceae; g__uncultured; Ambiguous_taxa
OTU1739	0	0	0	3	0	0	0	0	0	0	0	0	1	0	0	0	0	0	0	0	2	1	0	0	k__Bacteria; p__Chloroflexi; c__Anaerolineae; o__SBR1031; f__A4b
OTU1740	119	1	0	0	0	1	1	0	0	1	0	0	0	0	0	0	1	0	1	0	0	0	0	0	k__Bacteria; p__Proteobacteria; c__Gammaproteobacteria; o__Betaproteobacteriales; f__Burkholderiaceae; g__Aquabacterium; Ambiguous_taxa
OTU1741	1	0	0	0	3	1	0	0	0	1	1	0	0	0	0	0	0	0	0	0	0	0	0	0	k__Bacteria; p__Planctomycetes; c__Planctomycetacia; o__Pirellulales; f__Pirellulaceae; g__Blastopirellula; s__uncultured_planctomycete
OTU1742	0	0	2	0	1	0	0	0	0	0	0	0	0	0	0	3	0	0	0	0	0	0	0	0	k__Bacteria; p__Cyanobacteria; c__Oxyphotobacteria; o__Chloroplast
OTU1743	0	1	1	0	1	0	2	0	0	3	0	2	0	4	0	0	1	0	1	0	4	2	3	4	k__Bacteria; p__Proteobacteria; c__Deltaproteobacteria; o__Myxococcales; f__Phaselicystidaceae; g__Phaselicystis; Ambiguous_taxa
OTU1744	0	0	0	0	0	0	0	0	0	0	0	0	0	0	1	0	0	0	0	1	0	0	0	0	k__Bacteria; p__Acidobacteria; c__Subgroup_6
OTU1745	1	4	0	0	0	2	0	0	0	2	5	0	2	0	0	1	1	0	0	0	0	0	0	0	k__Bacteria; p__Acidobacteria; c__Blastocatellia_(Subgroup_4); o__Blastocatellales; f__Blastocatellaceae; g__uncultured
OTU1746	2	0	0	0	0	0	1	0	0	0	0	0	4	0	4	0	0	0	0	3	12	0	13	0	k__Bacteria; p__Bacteroidetes; c__Bacteroidia; o__Flavobacteriales; f__Flavobacteriaceae; g__Flavobacterium; s__uncultured_bacterium
OTU1747	2	1	0	0	2	0	0	0	0	1	0	0	0	0	0	0	0	0	0	0	1	0	0	0	k__Bacteria; p__Verrucomicrobia; c__Verrucomicrobiae; o__Pedosphaerales; f__Pedosphaeraceae; g__metagenome; s__metagenome
OTU1748	0	1	1	0	0	0	0	2	1	1	0	0	1	0	0	0	0	0	0	0	0	0	0	0	k__Bacteria; p__Actinobacteria; c__Actinobacteria; o__Pseudonocardiales; f__Pseudonocardiaceae; g__Actinophytocola; s__uncultured_bacterium
OTU1749	2	0	1	1	0	0	2	0	0	1	0	1	0	0	0	0	0	0	0	0	0	0	0	0	k__Bacteria; p__Proteobacteria; c__Alphaproteobacteria
OTU1750	0	0	0	2	3	1	0	0	0	1	0	1	0	1	0	0	0	0	0	0	0	2	0	1	k__Bacteria; p__Chloroflexi; c__Chloroflexia; o__Thermomicrobiales; f__JG30-KF-CM45
OTU1751	0	0	0	2	2	3	1	1	0	0	0	0	0	1	0	1	0	0	0	0	5	3	0	0	k__Bacteria; p__Chloroflexi; c__KD4-96; o__uncultured_bacterium; f__uncultured_bacterium; g__uncultured_bacterium; s__uncultured_bacterium
OTU1752	0	4	0	0	1	0	0	1	0	0	0	0	0	1	0	0	1	0	1	0	0	0	0	0	k__Bacteria; p__Chloroflexi; c__Chloroflexia; o__Chloroflexales; f__Roseiflexaceae; g__uncultured; s__uncultured_bacterium
OTU1753	0	0	0	1	1	1	0	0	0	0	1	0	0	0	0	0	0	0	0	0	0	0	0	0	k__Bacteria; p__Chloroflexi; c__Anaerolineae; o__Caldilineales; f__Caldilineaceae; g__uncultured
OTU1754	0	1	0	0	0	0	0	1	0	0	0	0	0	0	0	0	0	0	0	0	0	0	0	0	k__Bacteria; p__Planctomycetes; c__OM190
OTU1755	10	3	9	5	5	6	8	6	1	9	2	10	4	3	2	5	4	0	4	1	6	8	2	2	k__Bacteria; p__Proteobacteria; c__Alphaproteobacteria; o__Rhizobiales; f__Hyphomicrobiaceae; g__Pedomicrobium; s__uncultured_bacterium
OTU1756	0	0	3	0	1	1	1	1	0	0	1	0	2	0	0	0	0	0	0	0	0	0	0	0	k__Bacteria; p__Planctomycetes; c__Phycisphaerae; o__Phycisphaerales; f__Phycisphaeraceae; g__SM1A02; Ambiguous_taxa
OTU1757	2	1	0	1	3	3	1	0	1	6	0	4	0	2	2	0	1	4	3	2	2	3	9	1	k__Bacteria; p__Cyanobacteria; c__Sericytochromatia
OTU1758	1	2	3	1	7	2	14	4	3	5	1	2	1	5	2	2	0	1	0	1	2	4	2	0	k__Bacteria; p__Actinobacteria; c__Actinobacteria; o__Micromonosporales; f__Micromonosporaceae
OTU1759	0	0	1	1	4	2	0	0	0	2	1	5	1	0	0	0	2	0	1	0	1	0	1	0	k__Bacteria; p__Planctomycetes; c__Planctomycetacia; o__Gemmatales; f__Gemmataceae; g__Fimbriiglobus
OTU1760	0	1	4	0	0	0	1	0	0	0	0	0	9	6	1	2	2	0	4	0	6	2	5	0	k__Bacteria; p__Chloroflexi; c__Anaerolineae; o__SBR1031; f__A4b; g__metagenome; s__metagenome
OTU1761	8	6	4	5	4	1	0	2	0	5	0	0	17	14	22	4	2	0	3	2	6	6	25	0	k__Bacteria; p__Proteobacteria; c__Gammaproteobacteria; o__Betaproteobacteriales; f__Burkholderiaceae
OTU1762	0	0	0	0	0	0	0	0	0	0	0	0	0	0	0	0	0	0	0	0	0	0	0	1	k__Bacteria; p__Bacteroidetes; c__Bacteroidia; o__Cytophagales; f__Amoebophilaceae; g__Candidatus_Amoebophilus; Ambiguous_taxa
OTU1763	0	0	0	2	0	1	0	1	0	2	0	0	0	0	1	0	0	0	0	0	0	0	0	0	k__Bacteria; p__Proteobacteria; c__Gammaproteobacteria; o__Betaproteobacteriales; f__Methylophilaceae
OTU1764	1	1	0	1	1	1	2	3	2	1	0	0	0	1	2	2	1	0	6	0	3	2	2	2	k__Bacteria; p__Chloroflexi; c__Chloroflexia; o__Thermomicrobiales; f__JG30-KF-CM45; g__uncultured_bacterium; s__uncultured_bacterium
OTU1765	1	1	7	1	1	1	5	0	0	0	0	0	1	0	2	0	2	0	1	0	2	3	0	2	k__Bacteria; p__Gemmatimonadetes; c__Gemmatimonadetes; o__Gemmatimonadales; f__Gemmatimonadaceae; g__Gemmatimonas; Ambiguous_taxa
OTU1766	0	0	0	0	0	0	1	0	0	0	0	0	0	0	0	0	0	0	3	0	0	0	1	0	k__Bacteria; p__Chloroflexi; c__Anaerolineae; o__SBR1031; f__A4b; g__uncultured_bacterium; s__uncultured_bacterium
OTU1767	0	0	3	4	2	3	1	0	0	0	0	3	1	0	0	0	0	7	0	0	0	0	1	1	k__Bacteria; p__Verrucomicrobia; c__Verrucomicrobiae; o__Pedosphaerales; f__Pedosphaeraceae; g__uncultured_bacterium; s__uncultured_bacterium
OTU1768	1	6	5	2	2	0	2	1	0	4	0	0	0	0	3	1	1	3	0	0	0	0	0	0	k__Bacteria; p__Gemmatimonadetes; c__Gemmatimonadetes; o__Gemmatimonadales; f__Gemmatimonadaceae; g__uncultured; s__uncultured_Gemmatimonas_sp.
OTU1769	2	4	2	0	1	1	0	1	1	2	0	0	0	1	1	1	1	6	0	0	0	0	0	0	k__Bacteria; p__Gemmatimonadetes; c__BD2-11_terrestrial_group; Ambiguous_taxa; Ambiguous_taxa; Ambiguous_taxa; Ambiguous_taxa
OTU1770	3	10	10	6	0	9	7	7	5	2	1	2	2	2	10	2	5	5	0	4	6	7	3	0	k__Bacteria; p__Proteobacteria; c__Gammaproteobacteria; o__Xanthomonadales; f__Xanthomonadaceae; g__Luteimonas; Ambiguous_taxa
OTU1771	0	2	1	1	2	1	0	0	2	5	3	18	0	0	1	0	0	1	0	0	0	2	0	0	k__Bacteria; p__Proteobacteria; c__Deltaproteobacteria; o__Myxococcales; f__BIrii41; Ambiguous_taxa; Ambiguous_taxa
OTU1772	1	0	0	0	0	0	0	0	0	0	0	0	0	0	0	0	0	0	0	0	0	0	0	0	k__Bacteria; p__Bacteroidetes; c__Bacteroidia; o__Sphingobacteriales; f__AKYH767; Ambiguous_taxa; Ambiguous_taxa
OTU1773	325	85	10	112	4	1095	61	23	25	67	31	4	9	111	14	21	6	0	19	58	33	29	49	20	k__Bacteria; p__Bacteroidetes; c__Bacteroidia; o__Flavobacteriales; f__Flavobacteriaceae; g__Flavobacterium; Ambiguous_taxa
OTU1774	1	4	6	1	4	3	2	11	1	2	1	6	0	0	4	5	0	16	0	1	1	0	2	0	k__Bacteria; p__Firmicutes; c__Clostridia; o__Clostridiales; f__Lachnospiraceae; g__Lachnospiraceae_NK4A136_group; Ambiguous_taxa
OTU1775	0	0	0	0	0	0	0	0	0	0	0	0	0	0	0	0	0	0	0	0	0	1	1	0	k__Bacteria; p__Proteobacteria; c__Deltaproteobacteria
OTU1776	0	0	0	0	0	0	0	0	0	0	0	0	0	3	0	0	16	2	0	0	0	2	0	0	k__Bacteria; p__Proteobacteria; c__Deltaproteobacteria; o__Bdellovibrionales; f__Bdellovibrionaceae; g__Bdellovibrio; s__uncultured_bacterium
OTU1777	0	3	3	0	5	1	2	4	4	6	3	27	0	0	1	1	0	3	0	1	2	6	3	0	k__Bacteria; p__Proteobacteria; c__Alphaproteobacteria; o__Tistrellales; f__Geminicoccaceae; g__uncultured; s__uncultured_bacterium
OTU1778	2	0	0	0	0	0	0	0	0	0	0	0	0	0	0	0	0	0	0	0	0	0	0	0	k__Bacteria; p__Actinobacteria; c__Thermoleophilia; o__Solirubrobacterales; f__Solirubrobacteraceae; g__Conexibacter; Ambiguous_taxa
OTU1779	1	1	0	0	0	0	3	2	2	2	1	0	0	2	0	1	0	0	0	0	2	2	2	1	k__Bacteria; p__Gemmatimonadetes; c__Gemmatimonadetes; o__Gemmatimonadales; f__Gemmatimonadaceae; g__Gemmatirosa
OTU1780	4	25	28	5	1	1	91	11	12	15	87	3	1	0	4	7	2	19	0	0	2	0	2	0	k__Bacteria; p__Bacteroidetes; c__Bacteroidia; o__Bacteroidales; f__Bacteroidaceae; g__Bacteroides; s__unidentified
OTU1781	0	0	2	0	0	0	0	0	0	0	0	0	0	0	0	1	0	0	0	0	0	0	0	0	k__Bacteria; p__Firmicutes; c__Clostridia; o__Clostridiales; f__Ruminococcaceae; g__Ruminococcaceae_UCG-004; s__uncultured_bacterium
OTU1782	0	0	0	0	0	0	0	0	0	0	1	0	0	0	1	0	0	0	3	0	0	0	1	0	k__Bacteria; p__Patescibacteria; c__Saccharimonadia; o__Saccharimonadales; Ambiguous_taxa; Ambiguous_taxa; Ambiguous_taxa
OTU1783	2	0	1	0	2	3	0	2	0	1	2	3	1	0	1	1	0	4	1	0	0	2	5	0	k__Bacteria; p__Actinobacteria; c__Actinobacteria; o__Micromonosporales; f__Micromonosporaceae
OTU1784	0	0	1	0	2	4	2	0	0	0	1	0	0	0	0	1	1	0	0	1	1	1	0	0	k__Bacteria
OTU1785	5	5	6	4	3	0	5	13	1	2	0	0	2	0	2	1	2	22	0	0	0	1	0	0	k__Bacteria; p__Firmicutes; c__Clostridia; o__Clostridiales; f__Lachnospiraceae; g__Lachnospiraceae_NK4A136_group; s__uncultured_bacterium
OTU1786	20	18	49	27	7	2	3	37	34	152	3	10	9	4	83	42	620	84	1	3	3	1	0	0	k__Bacteria; p__Bacteroidetes; c__Bacteroidia; o__Bacteroidales; f__Muribaculaceae; g__uncultured_bacterium; s__uncultured_bacterium
OTU1787	0	1	0	0	0	0	1	0	0	1	0	0	1	0	0	0	0	0	21	2	2	8	10	0	k__Bacteria; p__Proteobacteria; c__Deltaproteobacteria; o__Bdellovibrionales; f__Bdellovibrionaceae; g__Bdellovibrio; s__metagenome
OTU1788	0	3	3	1	1	1	0	0	0	2	0	0	2	2	0	1	1	0	1	3	1	2	3	0	k__Bacteria; p__Acidobacteria; c__Blastocatellia_(Subgroup_4); o__Blastocatellales; f__Blastocatellaceae; g__Stenotrophobacter; Ambiguous_taxa
OTU1789	0	0	0	0	0	0	1	0	0	0	0	0	0	0	0	0	0	0	0	0	0	0	0	0	k__Bacteria; p__Patescibacteria; c__Saccharimonadia; o__Saccharimonadales
OTU1790	3	8	0	0	2	0	0	4	2	1	2	2	0	0	0	0	3	4	4	1	1	5	3	2	k__Bacteria; p__Proteobacteria; c__Gammaproteobacteria; o__Betaproteobacteriales; f__Burkholderiaceae; g__Caenimonas; Ambiguous_taxa
OTU1791	0	1	1	0	0	0	2	1	0	0	0	0	2	2	0	1	8	0	1	0	3	1	2	0	k__Bacteria; p__Planctomycetes; c__Phycisphaerae; o__Tepidisphaerales; f__WD2101_soil_group; g__uncultured_Planctomycetales_bacterium; s__uncultured_Planctomycetales_bacterium
OTU1792	4	3	2	0	0	0	0	0	0	0	0	0	0	0	0	1	0	0	0	0	0	0	0	0	k__Bacteria; p__Armatimonadetes; c__uncultured; o__uncultured_bacterium; f__uncultured_bacterium; g__uncultured_bacterium; s__uncultured_bacterium
OTU1793	0	0	1	3	0	0	0	0	0	0	0	0	1	0	0	0	2	0	0	0	0	0	0	0	k__Bacteria; p__Actinobacteria; c__Acidimicrobiia; o__IMCC26256; Ambiguous_taxa; Ambiguous_taxa; Ambiguous_taxa
OTU1794	0	0	0	0	0	0	0	0	0	0	0	2	0	0	0	0	0	0	0	0	0	0	0	0	k__Bacteria; p__Bacteroidetes; c__Bacteroidia; o__Sphingobacteriales; f__env.OPS_17
OTU1795	0	0	1	1	0	0	4	0	0	0	0	0	0	0	0	0	0	0	0	0	1	0	0	0	k__Bacteria; p__Planctomycetes; c__Phycisphaerae; o__Tepidisphaerales; f__WD2101_soil_group; g__uncultured_soil_bacterium; s__uncultured_soil_bacterium
OTU1796	1	0	1	0	0	1	1	2	0	3	2	1	4	3	3	1	37	1	2	4	1	6	3	1	k__Bacteria; p__Proteobacteria; c__Deltaproteobacteria; o__Bdellovibrionales; f__Bdellovibrionaceae; g__Bdellovibrio
OTU1797	60	8	18	4	1	6	14	10	15	17	10	4	29	36	4	16	17	2	48	34	32	46	28	26	k__Bacteria; p__Proteobacteria; c__Gammaproteobacteria; o__Betaproteobacteriales; f__Burkholderiaceae
OTU1798	0	0	0	0	0	1	0	0	0	0	0	1	0	0	0	0	0	0	0	0	1	0	0	0	k__Bacteria; p__Proteobacteria; c__Alphaproteobacteria; o__Paracaedibacterales; f__Paracaedibacteraceae; g__Candidatus_Captivus; s__uncultured_bacterium
OTU1799	0	1	5	0	4	4	1	1	0	0	0	0	0	0	0	0	0	0	0	0	0	0	1	0	k__Bacteria; p__Chloroflexi; c__Chloroflexia; o__Thermomicrobiales; f__AKYG1722; g__uncultured_bacterium; s__uncultured_bacterium
OTU1800	0	0	0	0	0	0	0	0	0	0	0	0	13	3	3	35	0	0	0	0	0	0	0	0	k__Bacteria; p__Bacteroidetes; c__Bacteroidia; o__Flavobacteriales; f__Flavobacteriaceae; g__Flavobacterium; s__Flavobacterium_akiainvivens
OTU1801	1	3	2	2	1	2	1	0	2	3	1	4	1	1	0	0	0	0	1	0	0	0	1	1	k__Bacteria; p__Acidobacteria; c__Subgroup_6; o__uncultured_Acidobacteria_bacterium; f__uncultured_Acidobacteria_bacterium; g__uncultured_Acidobacteria_bacterium; s__uncultured_Acidobacteria_bacterium
OTU1802	2	0	0	0	2	0	1	1	0	0	1	0	0	0	0	0	0	0	0	0	0	1	1	0	k__Bacteria; p__Verrucomicrobia; c__Verrucomicrobiae; o__Pedosphaerales; f__Pedosphaeraceae; g__uncultured_bacterium; s__uncultured_bacterium
OTU1803	0	0	1	0	0	0	0	0	0	0	0	0	0	0	0	0	0	0	0	0	0	0	0	0	k__Bacteria; p__Planctomycetes; c__Phycisphaerae; o__Phycisphaerales; f__Phycisphaeraceae; g__SM1A02; s__uncultured_bacterium
OTU1804	4	2	3	0	1	2	0	2	0	0	0	0	5	0	0	4	2	0	2	0	4	0	0	0	k__Bacteria; p__Bacteroidetes; c__Bacteroidia; o__Chitinophagales; f__Chitinophagaceae; g__Flavisolibacter
OTU1805	0	0	0	0	0	0	0	0	0	0	0	0	0	0	0	0	0	0	0	0	0	1	0	0	k__Bacteria; p__Chlamydiae; c__Chlamydiae; o__Chlamydiales; f__Simkaniaceae; g__uncultured
OTU1806	9	28	15	5	8	16	6	3	2	4	1	26	1	1	3	4	9	4	14	3	0	3	2	11	k__Bacteria; p__Proteobacteria; c__Gammaproteobacteria; o__Betaproteobacteriales; f__Burkholderiaceae; g__Caenimonas; Ambiguous_taxa
OTU1807	0	0	0	0	0	0	0	0	0	0	0	0	0	2	0	1	0	1	0	0	0	0	1	1	k__Bacteria; p__Chloroflexi; c__Anaerolineae; o__SBR1031; f__uncultured_sludge_bacterium_H5; g__uncultured_sludge_bacterium_H5; s__uncultured_sludge_bacterium_H5
OTU1808	0	0	0	0	0	0	2	1	1	1	0	0	0	0	0	0	0	0	1	0	2	3	0	0	k__Bacteria; p__Planctomycetes; c__Phycisphaerae; o__Phycisphaerales; f__Phycisphaeraceae; g__SM1A02; Ambiguous_taxa
OTU1809	0	0	0	0	0	0	0	1	1	0	0	0	0	0	0	0	0	4	0	0	0	0	0	0	k__Bacteria; p__Gemmatimonadetes; c__Gemmatimonadetes; o__Gemmatimonadales; f__Gemmatimonadaceae
OTU1810	1	1	1	2	4	2	1	0	2	2	0	2	0	1	0	1	0	0	0	0	0	0	0	0	k__Bacteria; p__Bacteroidetes; c__Ignavibacteria; o__SJA-28; Ambiguous_taxa; Ambiguous_taxa; Ambiguous_taxa
OTU1811	0	1	1	0	0	0	0	0	0	0	1	2	1	0	0	0	12	0	2	0	0	0	0	0	k__Bacteria; p__Planctomycetes; c__Planctomycetacia; o__Pirellulales; f__Pirellulaceae; g__uncultured; Ambiguous_taxa
OTU1812	1	0	0	5	0	3	0	0	0	1	1	0	0	0	0	0	1	8	1	0	0	0	0	0	k__Bacteria; p__Verrucomicrobia; c__Verrucomicrobiae; o__Pedosphaerales; f__Pedosphaeraceae
OTU1813	0	0	1	0	1	0	1	0	0	0	0	2	0	0	0	0	0	0	0	0	0	0	0	0	k__Bacteria; p__Planctomycetes; c__Planctomycetacia; o__Gemmatales; f__Gemmataceae; g__uncultured
OTU1814	5	3	2	1	1	0	34	0	2	0	0	2	0	0	0	2	1248	0	10	0	0	0	0	0	k__Bacteria; p__Verrucomicrobia; c__Verrucomicrobiae; o__Verrucomicrobiales; f__Verrucomicrobiaceae; g__Prosthecobacter; Ambiguous_taxa
OTU1815	0	0	0	0	2	2	0	0	0	0	0	0	0	0	0	0	0	0	0	0	0	0	0	0	k__Bacteria; p__Verrucomicrobia; c__Verrucomicrobiae; o__Pedosphaerales; f__Pedosphaeraceae
OTU1816	25	3	2	7	5	6	2	0	0	0	0	0	0	11	4	2	0	13	0	1	0	0	0	0	k__Bacteria; p__Bacteroidetes; c__Bacteroidia; o__Chitinophagales; f__Chitinophagaceae; g__Niastella; s__uncultured_bacterium
OTU1817	0	0	0	0	0	0	0	0	0	0	2	6	0	0	0	0	0	0	0	0	0	0	1	3	k__Bacteria; p__Proteobacteria; c__Alphaproteobacteria; o__Rhodobacterales; f__Rhodobacteraceae; g__Amaricoccus
OTU1818	1	2	6	2	0	1	1	0	1	2	0	1	1	0	0	1	1	19	0	0	4	3	1	1	k__Bacteria; p__Gemmatimonadetes; c__S0134_terrestrial_group; o__uncultured_bacterium; f__uncultured_bacterium; g__uncultured_bacterium; s__uncultured_bacterium
OTU1819	2	1	7	1	1	2	3	4	0	2	2	0	1	1	17	0	4	3	0	0	0	0	0	0	k__Bacteria; p__Gemmatimonadetes; c__BD2-11_terrestrial_group; o__uncultured_soil_bacterium; f__uncultured_soil_bacterium; g__uncultured_soil_bacterium; s__uncultured_soil_bacterium
OTU1820	2	2	0	0	1	1	0	0	0	1	0	0	0	0	0	1	1	0	0	0	0	2	0	1	k__Bacteria; p__Proteobacteria; c__Alphaproteobacteria; o__Sphingomonadales; f__Sphingomonadaceae; g__Sphingoaurantiacus; s__uncultured_bacterium
OTU1821	0	0	2	1	0	0	1	0	0	1	1	4	0	0	0	0	0	3	0	0	0	0	0	0	k__Bacteria; p__Proteobacteria; c__Alphaproteobacteria; o__Rhizobiales; f__Hyphomicrobiaceae; g__Pedomicrobium; s__uncultured_Hyphomicrobiaceae_bacterium
OTU1822	0	0	0	0	1	0	0	0	0	0	0	0	0	0	0	0	0	0	0	0	0	0	0	0	k__Bacteria; p__Proteobacteria; c__Alphaproteobacteria; o__Acetobacterales; f__Acetobacteraceae; g__Craurococcus
OTU1823	0	2	1	0	0	0	4	1	2	3	1	1	1	1	1	0	0	3	2	0	0	1	2	1	k__Bacteria; p__Bacteroidetes; c__Ignavibacteria; o__OPB56; f__metagenome; g__metagenome; s__metagenome
OTU1824	19	8	11	6	16	8	9	2	5	7	9	1	18	26	3	17	30	0	11	19	18	25	20	4	k__Bacteria; p__Acidobacteria; c__Blastocatellia_(Subgroup_4); o__Blastocatellales; f__Blastocatellaceae; g__Aridibacter
OTU1825	0	0	0	0	0	0	0	0	0	0	0	2	0	0	0	0	0	0	0	0	0	0	0	0	k__Bacteria; p__Planctomycetes; c__Planctomycetacia; o__Gemmatales; f__Gemmataceae; g__uncultured; s__uncultured_bacterium
OTU1826	2	2	2	0	2	0	0	0	3	0	5	0	0	0	1	0	0	1	0	0	0	0	0	0	k__Bacteria; p__Firmicutes; c__Clostridia; o__Clostridiales; f__Ruminococcaceae; g__Negativibacillus; s__uncultured_bacterium
OTU1827	2	2	0	1	1	1	2	0	1	3	0	0	1	2	0	0	0	0	0	1	0	0	0	0	k__Bacteria; p__Planctomycetes; c__Phycisphaerae; o__Tepidisphaerales; f__WD2101_soil_group; g__uncultured_bacterium; s__uncultured_bacterium
OTU1828	0	0	2	2	0	0	2	2	2	7	2	2	0	0	1	0	0	0	1	1	0	0	1	0	k__Bacteria; p__Chloroflexi; c__Dehalococcoidia; o__S085; Ambiguous_taxa; Ambiguous_taxa; Ambiguous_taxa
OTU1829	1125	22	28	3	4	11	9	17	8	18	8	10	434	400	29	3648	22	5	67	80	42	33	87	16	k__Bacteria; p__Proteobacteria; c__Gammaproteobacteria; o__Pseudomonadales; f__Pseudomonadaceae; g__Pseudomonas
OTU1830	0	0	0	0	0	0	0	0	0	1	0	4	0	0	0	0	0	0	0	1	2	1	0	0	k__Bacteria; p__Chloroflexi; c__Anaerolineae; o__Caldilineales; f__Caldilineaceae; g__Litorilinea; s__uncultured_soil_bacterium
OTU1831	0	0	0	0	2	0	0	0	0	0	0	0	46	0	12	0	0	1	0	1	0	0	0	0	k__Bacteria; p__Bacteroidetes; c__Bacteroidia; o__Flavobacteriales; f__Flavobacteriaceae; g__Flavobacterium; Ambiguous_taxa
OTU1832	0	0	0	0	0	2	0	0	0	1	1	1	0	1	0	0	1	0	0	0	0	1	0	0	k__Bacteria; p__Planctomycetes; c__Planctomycetacia; o__Gemmatales; f__Gemmataceae; g__uncultured
OTU1833	1	0	0	0	1	0	1	6	1	0	0	0	1	0	1	1	4	2	1	0	0	0	0	3	k__Bacteria; p__Proteobacteria; c__Gammaproteobacteria; o__Betaproteobacteriales; f__Nitrosomonadaceae; g__MND1; Ambiguous_taxa
OTU1834	0	0	0	2	0	0	0	1	0	0	0	1	0	0	0	0	0	0	0	0	1	1	0	0	k__Bacteria; p__Verrucomicrobia; c__Verrucomicrobiae; o__Opitutales; f__Opitutaceae; g__Opitutus; Ambiguous_taxa
OTU1835	26	1	0	0	0	0	0	1	0	0	0	8	1	0	0	0	0	0	15	0	1	0	0	0	k__Bacteria; p__Proteobacteria; c__Gammaproteobacteria; o__Salinisphaerales; f__Solimonadaceae; g__uncultured; Ambiguous_taxa
OTU1836	0	0	1	0	0	0	0	0	0	0	0	0	1	0	7	1	1	0	0	0	0	0	0	0	k__Bacteria; p__Firmicutes; c__Clostridia; o__Clostridiales; f__Ruminococcaceae; g__Ruminiclostridium; s__uncultured_bacterium
OTU1837	1	2	4	0	2	3	2	1	3	6	2	0	2	0	0	0	0	0	2	0	1	3	5	0	k__Bacteria; p__Planctomycetes; c__Phycisphaerae; o__Tepidisphaerales; f__WD2101_soil_group; g__uncultured_bacterium; s__uncultured_bacterium
OTU1838	0	0	0	0	0	0	0	0	0	0	0	1	0	0	0	0	0	0	0	0	0	0	0	0	k__Bacteria; p__Planctomycetes; c__Planctomycetacia; o__Isosphaerales; f__Isosphaeraceae; g__uncultured; s__uncultured_bacterium
OTU1839	0	0	0	0	0	2	1	0	1	2	2	0	0	0	0	0	0	0	1	0	2	0	0	0	k__Bacteria; p__Planctomycetes; c__Planctomycetacia; o__Planctomycetales; f__uncultured; g__uncultured_planctomycete; s__uncultured_planctomycete
OTU1840	0	4	3	1	1	3	4	4	3	4	1	2	1	1	0	1	2	0	1	0	2	0	2	2	k__Bacteria; p__Planctomycetes; c__Planctomycetacia; o__Planctomycetales; f__uncultured; Ambiguous_taxa; Ambiguous_taxa
OTU1841	0	0	1	1	1	0	1	0	0	2	2	0	0	0	0	0	0	0	0	0	0	0	0	1	k__Bacteria; p__Cyanobacteria; c__Oxyphotobacteria; o__Chloroplast
OTU1842	0	0	0	0	0	0	0	0	0	0	0	1	1	6	3	10	1	0	0	0	5	8	2	12	k__Bacteria; p__Proteobacteria; c__Alphaproteobacteria; o__Rhizobiales; f__Rhizobiaceae; g__Allorhizobium-Neorhizobium-Pararhizobium-Rhizobium; s__Rhizobium_sp._PR26
OTU1843	0	1	0	0	0	0	0	0	0	1	0	0	0	0	0	1	2	0	0	0	0	0	0	0	k__Bacteria; p__Planctomycetes; c__Phycisphaerae; o__Phycisphaerales; f__Phycisphaeraceae; g__SM1A02; s__uncultured_planctomycete
OTU1844	0	1	1	1	2	0	1	2	0	0	0	1	1	1	0	0	0	0	0	0	0	0	0	0	k__Bacteria; p__Chloroflexi; c__Anaerolineae; o__Anaerolineales; f__Anaerolineaceae; g__uncultured
OTU1845	1	0	0	0	1	0	0	0	0	0	0	0	0	0	0	2	0	0	0	0	0	0	0	0	k__Bacteria; p__Chloroflexi; c__Anaerolineae; o__SBR1031; f__A4b; g__uncultured_Chloroflexi_bacterium; s__uncultured_Chloroflexi_bacterium
OTU1846	0	2	2	0	1	0	0	0	0	0	0	0	0	0	0	0	0	0	0	0	0	1	0	0	k__Bacteria; p__Acidobacteria; c__Acidobacteriia; o__Solibacterales; f__Solibacteraceae_(Subgroup_3); g__Paludibaculum; s__uncultured_bacterium
OTU1847	4	2	2	6	2	5	7	2	1	7	2	6	2	2	0	0	0	1	2	3	5	1	1	0	k__Bacteria; p__Proteobacteria; c__Deltaproteobacteria; o__Myxococcales; f__Myxococcaceae; g__uncultured; s__uncultured_bacterium
OTU1848	0	0	1	0	0	0	0	0	0	0	0	0	0	0	0	0	0	0	0	0	0	0	0	1	k__Bacteria; p__Proteobacteria; c__Alphaproteobacteria
OTU1849	1	1	3	0	0	0	0	0	1	1	0	1	0	0	1	0	7	16	0	0	0	0	1	0	k__Bacteria; p__Bacteroidetes; c__Bacteroidia; o__Bacteroidales; f__Rikenellaceae; g__Alistipes; s__uncultured_bacterium
OTU1850	0	0	0	1	1	0	0	0	0	0	0	0	0	0	1	0	0	1	0	0	0	0	0	0	k__Bacteria; p__Actinobacteria; c__Acidimicrobiia; o__Microtrichales; f__uncultured; Ambiguous_taxa; Ambiguous_taxa
OTU1851	2	20	16	2	0	2	1	0	5	12	2	4	2	0	11	9	7	86	0	0	1	0	1	0	k__Bacteria; p__Bacteroidetes; c__Bacteroidia; o__Bacteroidales; f__Prevotellaceae; g__Prevotellaceae_NK3B31_group; s__uncultured_bacterium
OTU1852	0	0	0	0	0	0	0	1	0	0	0	8	0	0	0	0	1	1	0	0	0	0	0	0	k__Bacteria; p__Planctomycetes; c__Planctomycetacia; o__Gemmatales; f__Gemmataceae; g__uncultured; s__uncultured_bacterium
OTU1853	0	0	1	1	0	0	0	0	0	0	0	0	0	0	0	0	0	0	0	0	0	0	0	0	k__Bacteria; p__Gemmatimonadetes; c__Gemmatimonadetes; o__Gemmatimonadales; f__Gemmatimonadaceae; g__Gemmatimonas
OTU1854	0	2	0	4	1	1	1	1	0	3	0	0	0	0	3	0	1	2	0	0	1	0	0	0	k__Bacteria; p__Armatimonadetes; c__Fimbriimonadia; o__Fimbriimonadales; f__Fimbriimonadaceae; g__uncultured_bacterium; s__uncultured_bacterium
OTU1855	1	3	1	4	0	0	2	0	0	11	0	1	2	1	0	9	3	2	1	12	6	5	12	7	k__Bacteria; p__Proteobacteria; c__Alphaproteobacteria; o__Sphingomonadales; f__Sphingomonadaceae; g__Sphingomonas; s__uncultured_alpha_proteobacterium
OTU1856	0	0	1	0	0	0	1	2	1	0	0	0	1	0	0	0	0	0	0	0	0	0	0	0	k__Bacteria; p__Planctomycetes; c__OM190; o__uncultured_bacterium; f__uncultured_bacterium; g__uncultured_bacterium; s__uncultured_bacterium
OTU1857	0	1	0	0	0	0	0	0	0	0	0	0	0	0	0	0	0	0	0	0	0	1	0	0	k__Bacteria; p__Bacteroidetes; c__Bacteroidia; o__Chitinophagales; f__Chitinophagaceae; g__Terrimonas; s__uncultured_bacterium
OTU1858	1	2	5	2	2	1	4	0	1	2	0	6	1	0	1	1	3	4	0	1	2	2	2	0	k__Bacteria; p__Proteobacteria; c__Alphaproteobacteria; o__Dongiales; f__Dongiaceae; g__Dongia; s__uncultured_bacterium
OTU1859	0	0	0	0	0	2	0	0	0	0	0	1	0	0	0	0	0	0	0	0	0	0	0	0	k__Bacteria; p__Actinobacteria; c__Acidimicrobiia
OTU1860	0	1	3	1	2	0	10	0	0	1	0	0	0	0	0	0	0	0	4	0	1	0	0	0	k__Bacteria; p__Armatimonadetes; c__Fimbriimonadia; o__Fimbriimonadales; f__Fimbriimonadaceae; g__uncultured_bacterium; s__uncultured_bacterium
OTU1861	0	0	2	6	0	0	0	0	1	0	0	0	0	0	7	0	5	0	0	0	0	0	0	0	k__Bacteria; p__Acidobacteria; c__Thermoanaerobaculia; o__Thermoanaerobaculales; f__Thermoanaerobaculaceae; g__Subgroup_10
OTU1862	0	0	0	0	0	0	0	0	0	0	0	0	0	1	0	0	0	0	0	0	0	0	0	0	k__Bacteria; p__Verrucomicrobia; c__Verrucomicrobiae; o__Pedosphaerales; f__Pedosphaeraceae; g__uncultured_bacterium; s__uncultured_bacterium
OTU1863	5	11	43	7	1	4	21	14	14	7	2	8	2	1	13	5	2	32	0	0	5	0	0	1	k__Bacteria; p__Proteobacteria; c__Gammaproteobacteria; o__Betaproteobacteriales; f__Burkholderiaceae; g__Parasutterella; s__uncultured_organism
OTU1864	0	0	1	0	2	0	0	1	0	0	0	0	0	0	0	0	0	0	0	0	0	0	0	0	k__Bacteria; p__Gemmatimonadetes; c__Gemmatimonadetes; o__Gemmatimonadales; f__Gemmatimonadaceae; g__uncultured; s__uncultured_bacterium
OTU1865	2	3	1	0	1	1	0	0	0	0	0	4	0	0	0	3	52	0	1	0	1	0	2	0	k__Bacteria; p__Planctomycetes; c__Planctomycetacia; o__Planctomycetales; f__Rubinisphaeraceae; g__SH-PL14; Ambiguous_taxa
OTU1866	1	1	0	0	0	0	0	0	0	0	0	0	0	2	2	0	1	0	0	0	2	1	0	0	k__Bacteria; p__Proteobacteria; c__Alphaproteobacteria; o__Azospirillales; f__Azospirillaceae; g__Azospirillum; Ambiguous_taxa
OTU1867	10	7	10	11	2	5	4	7	6	11	3	0	6	5	2	7	2	28	4	0	2	3	9	0	k__Bacteria; p__Bacteroidetes; c__Bacteroidia; o__Chitinophagales; f__Chitinophagaceae; g__Terrimonas; Ambiguous_taxa
OTU1868	0	2	5	0	5	4	1	0	0	0	1	0	0	1	0	0	0	1	1	0	1	0	0	0	k__Bacteria; p__Planctomycetes; c__Planctomycetacia; o__Isosphaerales; f__Isosphaeraceae; g__uncultured; s__uncultured_bacterium
OTU1869	0	1	0	0	0	0	0	0	0	0	0	0	0	0	0	0	2	0	0	0	0	0	0	0	k__Bacteria; p__Proteobacteria
OTU1870	2	0	1	0	0	0	148	0	0	0	0	0	0	0	0	0	0	0	0	0	0	0	0	0	k__Bacteria; p__Bacteroidetes; c__Bacteroidia; o__Bacteroidales; f__Barnesiellaceae; g__Barnesiella; s__uncultured_bacterium
OTU1871	0	0	0	0	0	0	0	0	0	0	0	0	0	5	0	0	1	0	0	0	0	1	0	0	k__Bacteria; p__Chloroflexi; c__Chloroflexia; o__Chloroflexales; f__Chloroflexaceae; g__Candidatus_Chloroploca; s__compost_metagenome
OTU1872	1	1	4	3	4	4	2	1	3	9	0	12	0	1	0	0	0	0	1	1	4	4	1	0	k__Bacteria; p__Rokubacteria; c__NC10; o__Rokubacteriales; Ambiguous_taxa; Ambiguous_taxa; Ambiguous_taxa
OTU1873	0	0	2	0	0	0	0	2	4	1	0	0	0	0	0	1	0	0	3	0	2	0	1	1	k__Bacteria; p__Bacteroidetes; c__Bacteroidia; o__Chitinophagales; f__Chitinophagaceae; g__Flavisolibacter
OTU1874	0	0	0	0	0	0	0	2	0	0	0	0	0	0	0	1	0	0	0	0	1	0	0	0	k__Bacteria; p__Verrucomicrobia; c__Verrucomicrobiae; o__Opitutales; f__Opitutaceae; g__Opitutus; s__metagenome
OTU1875	0	0	0	0	0	0	0	1	0	1	0	0	8	2	0	2	1	0	5	1	8	3	3	2	k__Bacteria; p__Bacteroidetes; c__Bacteroidia; o__Flavobacteriales; f__NS9_marine_group; g__uncultured_Bacteroidetes_bacterium; s__uncultured_Bacteroidetes_bacterium
OTU1876	1	0	0	0	0	0	0	0	0	0	0	0	0	0	0	0	2	0	0	0	0	0	0	0	k__Bacteria; p__Proteobacteria; c__Deltaproteobacteria; o__Bdellovibrionales; f__Bdellovibrionaceae; g__Bdellovibrio
OTU1877	1	0	0	1	0	0	0	0	0	0	0	0	0	0	0	0	0	3	0	0	0	0	0	0	k__Bacteria; p__Acidobacteria; c__Acidobacteriia; o__Subgroup_2; f__uncultured_soil_bacterium; g__uncultured_soil_bacterium; s__uncultured_soil_bacterium
OTU1878	1	4	5	1	0	0	3	2	3	2	0	0	9	2	0	1	0	0	1	0	7	7	5	0	k__Bacteria; p__Bacteroidetes; c__Bacteroidia; o__Chitinophagales; f__Saprospiraceae; g__uncultured; s__uncultured_bacterium
OTU1879	0	0	0	0	0	0	0	0	0	0	0	1	0	0	0	0	1	0	0	0	0	0	0	0	k__Bacteria; p__Planctomycetes; c__Phycisphaerae; o__Phycisphaerales; f__Phycisphaeraceae; g__SM1A02; s__metagenome
OTU1880	1	0	0	0	0	1	0	1	0	0	0	12	0	0	0	0	0	0	1	0	0	0	0	0	k__Bacteria; p__Entotheonellaeota; c__Entotheonellia; o__Entotheonellales; f__Entotheonellaceae; g__uncultured_bacterium; s__uncultured_bacterium
OTU1881	0	0	0	2	0	0	0	0	0	0	0	0	0	0	0	0	4	0	4	0	2	0	0	0	k__Bacteria; p__Planctomycetes; c__Planctomycetacia; o__Gemmatales; f__Gemmataceae; g__Fimbriiglobus; Ambiguous_taxa
OTU1882	0	1	4	0	1	4	0	0	0	0	0	5	0	0	1	0	0	1	1	0	1	0	0	0	k__Bacteria; p__Gemmatimonadetes; c__Longimicrobia; o__Longimicrobiales; f__Longimicrobiaceae; Ambiguous_taxa; Ambiguous_taxa
OTU1883	0	1	0	0	0	0	0	0	0	0	0	0	0	0	0	0	0	0	0	0	0	0	0	0	k__Bacteria; p__Proteobacteria; c__Alphaproteobacteria
OTU1884	0	0	0	0	0	0	0	0	0	0	0	0	0	0	0	0	1	2	2	0	0	0	0	0	k__Bacteria; p__Proteobacteria; c__Deltaproteobacteria; o__Myxococcales; f__Blfdi19; g__uncultured_bacterium; s__uncultured_bacterium
OTU1885	6	7	6	1	3	7	6	7	9	29	16	19	1	2	2	1	9	4	28	12	41	62	36	10	k__Bacteria; p__Proteobacteria; c__Gammaproteobacteria; o__Betaproteobacteriales; f__Burkholderiaceae; g__Achromobacter; Ambiguous_taxa
OTU1886	0	1	0	0	0	0	0	0	0	0	0	0	1	2	0	0	1	0	1	0	0	1	1	2	k__Bacteria; p__Proteobacteria; c__Alphaproteobacteria; o__Rhizobiales; f__Devosiaceae; g__Devosia; s__metagenome
OTU1887	1	7	0	38	0	1	1	0	0	0	2	0	1	2	0	2	2	0	6	1	1	0	1	2	k__Bacteria; p__Proteobacteria
OTU1888	2	5	6	7	5	3	0	0	0	5	1	0	1	3	1	0	0	14	0	0	0	0	1	0	k__Bacteria; p__Latescibacteria; c__uncultured_bacterium; o__uncultured_bacterium; f__uncultured_bacterium; g__uncultured_bacterium; s__uncultured_bacterium
OTU1889	1	0	1	0	0	3	0	0	1	0	0	0	0	0	0	0	0	0	0	0	0	0	0	0	k__Bacteria; p__Latescibacteria; c__Latescibacteria; o__Latescibacterales; f__Latescibacteraceae
OTU1890	0	0	0	0	0	0	0	0	0	0	0	0	0	0	0	1	3	0	0	0	3	0	0	0	k__Bacteria; p__Cyanobacteria; c__Melainabacteria; o__Obscuribacterales; Ambiguous_taxa; Ambiguous_taxa; Ambiguous_taxa
OTU1891	1	0	7	2	0	0	0	0	0	0	1	0	0	0	2	1	0	0	0	0	0	0	0	0	k__Bacteria; p__Gemmatimonadetes; c__S0134_terrestrial_group; o__uncultured_bacterium; f__uncultured_bacterium; g__uncultured_bacterium; s__uncultured_bacterium
OTU1892	1	0	1	0	1	0	1	0	1	0	0	0	0	0	0	0	0	0	1	0	0	0	1	2	k__Bacteria; p__Acidobacteria; c__Subgroup_22; o__uncultured_bacterium; f__uncultured_bacterium; g__uncultured_bacterium; s__uncultured_bacterium
OTU1893	1	0	0	0	2	1	0	0	4	15	0	0	1	0	2	2	35	5	0	0	0	0	0	0	k__Bacteria; p__Bacteroidetes; c__Bacteroidia; o__Bacteroidales; f__Muribaculaceae; g__uncultured_bacterium; s__uncultured_bacterium
OTU1894	1	1	1	0	2	1	1	0	1	1	1	0	5	6	1	4	3	0	2	1	0	2	2	0	k__Bacteria; p__Acidobacteria; c__Blastocatellia_(Subgroup_4); o__Blastocatellales; f__Blastocatellaceae; g__Aridibacter
OTU1895	0	3	1	0	3	0	1	2	0	1	0	2	3	0	0	1	0	0	1	0	4	0	1	1	k__Bacteria; p__Proteobacteria; c__Alphaproteobacteria; o__Rhizobiales; f__Rhizobiales_Incertae_Sedis; g__Bauldia
OTU1896	0	0	0	0	1	0	0	0	0	0	0	0	0	0	1	0	0	0	0	0	0	0	0	1	k__Bacteria; p__Acidobacteria; c__Acidobacteriia; o__Solibacterales; f__Solibacteraceae_(Subgroup_3); g__Bryobacter; Ambiguous_taxa
OTU1897	0	0	0	0	3	1	0	1	0	0	0	0	0	1	0	0	0	0	0	0	0	0	0	0	k__Bacteria; p__Proteobacteria; c__Gammaproteobacteria; o__Betaproteobacteriales; f__A21b; g__uncultured_bacterium; s__uncultured_bacterium
OTU1898	8	11	11	11	1	1	2	13	8	15	0	10	2	0	21	6	9	21	1	0	2	2	0	2	k__Bacteria; p__Firmicutes; c__Clostridia; o__Clostridiales; f__Ruminococcaceae; g__Ruminococcaceae_UCG-014; Ambiguous_taxa
OTU1899	3	4	4	6	3	2	2	2	1	5	2	0	2	3	1	0	0	1	2	0	1	1	0	0	k__Bacteria; p__Proteobacteria; c__Gammaproteobacteria; o__Steroidobacterales; f__Steroidobacteraceae; g__uncultured; Ambiguous_taxa
OTU1900	0	0	1	0	1	1	0	0	0	0	0	0	0	0	0	0	0	0	0	0	4	0	0	0	k__Bacteria; p__Armatimonadetes; c__Fimbriimonadia; o__Fimbriimonadales; f__Fimbriimonadaceae; g__uncultured_bacterium; s__uncultured_bacterium
OTU1901	1	0	2	0	2	1	3	0	0	0	0	0	0	0	0	0	0	0	0	0	0	0	0	0	k__Bacteria; p__Planctomycetes; c__Planctomycetacia; o__Gemmatales; f__Gemmataceae; g__Zavarzinella; s__uncultured_Zavarzinella_sp.
OTU1902	1	0	2	0	0	1	2	2	1	3	0	0	4	4	0	2	9	1	45	4	28	13	21	68	k__Bacteria; p__Proteobacteria; c__Alphaproteobacteria; o__Caulobacterales; f__Caulobacteraceae; g__Brevundimonas; Ambiguous_taxa
OTU1903	0	1	0	0	0	0	0	1	0	1	0	2	0	0	0	0	0	0	0	0	1	0	0	0	k__Bacteria; p__Planctomycetes; c__Planctomycetacia; o__Gemmatales; f__Gemmataceae; g__uncultured; s__metagenome
OTU1904	0	0	0	0	0	0	0	0	0	0	0	0	1	1	0	1	0	0	1	0	0	0	0	0	k__Bacteria; p__Bacteroidetes; c__Bacteroidia; o__Chitinophagales; f__Chitinophagaceae
OTU1905	0	5	6	2	3	11	13	7	5	6	1	4	2	0	1	4	0	0	4	2	0	5	4	1	k__Bacteria; p__Chloroflexi; c__KD4-96; Ambiguous_taxa; Ambiguous_taxa; Ambiguous_taxa; Ambiguous_taxa
OTU1906	0	0	2	4	0	0	0	0	1	0	0	0	0	0	7	1	2	6	0	0	0	0	0	0	k__Bacteria; p__Gemmatimonadetes; c__Gemmatimonadetes; o__Gemmatimonadales; f__Gemmatimonadaceae; g__uncultured
OTU1907	0	2	1	0	0	0	0	0	0	0	0	0	0	0	0	0	0	0	0	0	0	0	0	0	k__Bacteria; p__Proteobacteria; c__Alphaproteobacteria; o__Acetobacterales; f__Acetobacteraceae
OTU1908	0	2	0	1	0	0	0	1	0	0	0	3	0	0	0	0	2	0	2	0	1	1	0	2	k__Bacteria; p__Planctomycetes; c__Planctomycetacia; o__Gemmatales; f__Gemmataceae; g__uncultured; s__uncultured_bacterium
OTU1909	5	1	0	5	3	0	7	9	2	9	5	0	8	2	3	3	0	4	16	2	7	6	8	3	k__Bacteria; p__Bacteroidetes; c__Bacteroidia; o__Chitinophagales; f__Chitinophagaceae; g__Flavisolibacter; s__uncultured_bacterium
OTU1910	1	1	1	10	0	0	0	30	1	0	0	0	0	0	0	1	0	10	0	0	0	1	1	0	k__Bacteria; p__Spirochaetes; c__Spirochaetia; o__Spirochaetales; f__Spirochaetaceae; g__Treponema_2; s__uncultured_Treponema_sp.
OTU1911	2	4	2	0	0	2	3	1	1	3	5	0	3	2	0	3	1	0	3	2	2	3	2	3	k__Bacteria; p__Proteobacteria; c__Alphaproteobacteria; o__Sphingomonadales; f__Sphingomonadaceae; g__Sphingomonas
OTU1912	0	0	0	0	0	0	0	0	3	0	1	0	0	0	0	0	0	0	0	0	0	0	0	0	k__Bacteria; p__Acidobacteria; c__Blastocatellia_(Subgroup_4); o__Blastocatellales; f__Blastocatellaceae; g__uncultured
OTU1913	4	0	0	0	0	0	0	0	0	0	0	3	2	1	0	0	0	0	0	0	1	0	2	0	k__Bacteria; p__Proteobacteria; c__Deltaproteobacteria; o__Myxococcales; f__Archangiaceae; g__Anaeromyxobacter; s__uncultured_bacterium
OTU1914	5	2	4	2	4	5	0	0	0	2	2	0	7	4	1	2	0	0	1	0	1	1	0	1	k__Bacteria; p__Proteobacteria; c__Alphaproteobacteria; o__Rhodobacterales; f__Rhodobacteraceae; g__Rubellimicrobium; s__uncultured_bacterium
OTU1915	6	2	5	1	4	1	2	4	1	2	2	4	0	0	0	1	0	0	0	0	1	0	0	0	k__Bacteria; p__Verrucomicrobia; c__Verrucomicrobiae; o__Chthoniobacterales; f__Chthoniobacteraceae; g__Chthoniobacter; s__uncultured_bacterium
OTU1916	0	3	0	0	2	2	0	0	0	0	0	0	0	0	0	0	0	1	0	0	0	1	0	0	k__Bacteria; p__Acidobacteria; c__Acidobacteriia; o__Acidobacteriales; f__uncultured
OTU1917	0	2	1	2	0	1	2	0	1	0	1	1	0	1	0	0	2	0	1	0	0	0	0	0	k__Bacteria; p__Planctomycetes; c__Planctomycetacia; o__Gemmatales; f__Gemmataceae; g__uncultured; s__uncultured_bacterium
OTU1918	0	0	0	6	0	1	0	0	0	0	0	0	0	0	0	0	3	1	0	0	1	1	0	0	k__Bacteria; p__Firmicutes; c__Clostridia; o__Clostridiales; f__Lachnospiraceae; g__Lachnospiraceae_NK4A136_group; s__uncultured_bacterium
OTU1919	2	1	1	0	1	1	0	0	0	0	0	0	5	1	1	0	5	0	0	1	2	1	0	1	k__Bacteria; p__Acidobacteria; c__Blastocatellia_(Subgroup_4); o__Blastocatellales; f__Blastocatellaceae; g__uncultured; s__uncultured_Acidobacteria_bacterium
OTU1920	0	1	1	0	0	0	2	2	0	0	0	0	0	0	0	0	0	0	0	0	0	1	0	1	k__Bacteria; p__Proteobacteria; c__Gammaproteobacteria; o__Betaproteobacteriales; f__Burkholderiaceae
OTU1921	4	0	0	0	18	0	1	3	0	2	1	0	0	0	0	1	2	16	0	0	0	0	0	0	k__Bacteria; p__Actinobacteria; c__Actinobacteria; o__Frankiales; f__Acidothermaceae; g__Acidothermus; s__uncultured_bacterium
OTU1922	0	0	1	0	0	0	0	1	0	0	0	0	0	0	0	0	0	1	0	0	0	0	0	0	k__Bacteria; p__Elusimicrobia; c__Lineage_IIa; o__uncultured_bacterium; f__uncultured_bacterium; g__uncultured_bacterium; s__uncultured_bacterium
OTU1923	0	0	0	0	0	0	0	0	3	1	0	0	0	1	0	0	0	0	0	0	1	1	0	0	k__Bacteria; p__Acidobacteria; c__Subgroup_6
OTU1924	6	1	10	6	1	1	0	7	3	17	5	0	4	1	36	3	8	8	0	0	0	1	1	0	k__Bacteria; p__Proteobacteria; c__Alphaproteobacteria; o__Sphingomonadales; f__Sphingomonadaceae
OTU1925	2	0	2	0	0	0	0	0	2	0	0	0	1	0	0	0	0	0	0	0	0	0	0	0	k__Bacteria; p__Cyanobacteria; c__Sericytochromatia; o__metagenome; f__metagenome; g__metagenome; s__metagenome
OTU1926	0	0	0	0	0	0	0	0	0	0	0	0	0	0	0	1	0	0	1	0	0	0	0	0	k__Bacteria; p__Chlamydiae; c__Chlamydiae; o__Chlamydiales; f__Parachlamydiaceae; g__Neochlamydia; s__metagenome
OTU1927	3	4	2	1	1	1	0	3	0	11	0	8	0	0	2	3	3	10	0	0	3	0	0	1	k__Bacteria; p__Firmicutes; c__Clostridia; o__Clostridiales; f__Ruminococcaceae; g__Ruminococcaceae_UCG-014
OTU1928	11	14	10	3	7	13	3	4	10	8	7	2	6	5	1	3	9	0	7	5	11	5	6	4	k__Bacteria; p__Acidobacteria; c__Blastocatellia_(Subgroup_4); o__Blastocatellales; f__Blastocatellaceae; g__Stenotrophobacter; s__uncultured_bacterium
OTU1929	1	2	0	6	3	2	3	1	0	0	0	2	2	2	0	1	3	5	0	1	3	6	1	3	k__Bacteria; p__Actinobacteria; c__Actinobacteria; o__Micromonosporales; f__Micromonosporaceae; g__Dactylosporangium; Ambiguous_taxa
OTU1930	2	0	5	3	6	7	1	0	1	4	5	0	1	1	2	1	1	0	0	0	0	0	0	1	k__Bacteria; p__Gemmatimonadetes; c__Gemmatimonadetes; o__Gemmatimonadales; f__Gemmatimonadaceae; g__Gemmatimonas; s__uncultured_Gemmatimonas_sp.
OTU1931	0	0	0	0	0	0	1	0	2	1	2	0	1	0	0	1	0	0	0	0	0	2	1	0	k__Bacteria; p__Actinobacteria; c__Acidimicrobiia; o__Microtrichales; f__Iamiaceae; g__Iamia
OTU1932	1	11	10	9	2	4	4	5	5	11	3	1	2	0	4	0	2	5	2	0	4	4	3	0	k__Bacteria; p__Actinobacteria; c__Thermoleophilia; o__Gaiellales; f__uncultured; g__uncultured_Rubrobacteria_bacterium; s__uncultured_Rubrobacteria_bacterium
OTU1933	0	0	0	0	3	1	0	0	0	0	0	1	0	0	0	0	0	0	0	0	0	0	0	0	k__Bacteria; p__Chloroflexi; c__Anaerolineae; o__SBR1031; f__uncultured_Chloroflexi_bacterium; g__uncultured_Chloroflexi_bacterium; s__uncultured_Chloroflexi_bacterium
OTU1934	0	0	1	0	2	1	1	1	0	2	0	0	0	0	0	0	0	0	0	1	1	1	1	1	k__Bacteria; p__Armatimonadetes; c__uncultured; o__uncultured_Chloroflexi_bacterium; f__uncultured_Chloroflexi_bacterium; g__uncultured_Chloroflexi_bacterium; s__uncultured_Chloroflexi_bacterium
OTU1935	1	0	0	0	0	0	1	0	0	0	0	1	0	0	2	1	1	4	2	0	0	0	0	0	k__Bacteria; p__Acidobacteria; c__Subgroup_15; o__uncultured_bacterium; f__uncultured_bacterium; g__uncultured_bacterium; s__uncultured_bacterium
OTU1936	0	1	7	0	1	0	0	0	1	1	1	0	0	0	0	0	0	0	0	0	0	0	0	0	k__Bacteria; p__Armatimonadetes; c__Fimbriimonadia; o__Fimbriimonadales; f__Fimbriimonadaceae; g__uncultured_bacterium; s__uncultured_bacterium
OTU1937	7	2	2	4	3	4	2	0	2	1	0	0	9	16	6	5	2	1	2	1	4	2	1	0	k__Bacteria; p__Bacteroidetes; c__Bacteroidia; o__Chitinophagales; f__Chitinophagaceae; g__Flavisolibacter; Ambiguous_taxa
OTU1938	2	0	1	0	0	2	1	3	0	1	0	0	0	1	0	0	1	0	0	0	1	1	0	0	k__Bacteria; p__Proteobacteria; c__Gammaproteobacteria; o__Betaproteobacteriales; f__SC-I-84
OTU1939	0	0	0	0	4	2	1	0	1	0	0	0	0	0	0	0	0	0	0	0	0	0	0	0	k__Bacteria; p__Actinobacteria; c__Thermoleophilia; o__Gaiellales; f__uncultured; g__uncultured_bacterium; s__uncultured_bacterium
OTU1940	0	0	2	0	1	1	0	0	0	2	0	0	0	0	0	0	0	1	0	0	0	0	0	0	k__Bacteria; p__Acidobacteria; c__Acidobacteriia; o__Solibacterales; f__Solibacteraceae_(Subgroup_3); g__Elev-16S-1166; s__uncultured_bacterium
OTU1941	0	0	0	0	0	1	1	0	0	2	0	0	0	1	0	0	1	0	0	0	0	0	0	0	k__Bacteria; p__Bacteroidetes; c__Bacteroidia; o__Chitinophagales; f__Chitinophagaceae; g__Flavisolibacter; Ambiguous_taxa
OTU1942	0	0	0	0	0	0	0	0	0	0	0	0	0	0	0	0	0	2	0	0	0	0	0	0	k__Bacteria; p__WPS-2
OTU1943	0	0	0	0	0	0	0	0	0	0	0	0	0	0	0	0	0	0	1	0	1	0	1	0	k__Bacteria; p__Proteobacteria; c__Alphaproteobacteria; o__Rhizobiales; f__C2U; g__uncultured_bacterium; s__uncultured_bacterium
OTU1944	0	0	1	0	0	0	0	0	0	0	0	0	0	0	0	0	0	0	1	0	0	0	0	0	k__Bacteria; p__Planctomycetes; c__Phycisphaerae; o__Tepidisphaerales; f__WD2101_soil_group
OTU1945	3	0	0	1	0	2	3	1	0	2	1	7	0	1	0	1	0	0	3	0	0	1	5	2	k__Bacteria; p__Proteobacteria; c__Alphaproteobacteria; o__Azospirillales; f__Azospirillaceae; g__Skermanella; s__uncultured_bacterium
OTU1946	6	10	11	2	4	0	5	11	3	12	16	10	4	1	9	2	7	54	0	0	3	0	0	1	k__Bacteria; p__Bacteroidetes; c__Bacteroidia; o__Bacteroidales; f__Rikenellaceae; g__Alistipes
OTU1947	1	0	1	4	1	1	4	5	0	4	2	0	0	1	0	2	0	0	0	0	0	2	0	0	k__Bacteria; p__Gemmatimonadetes; c__Gemmatimonadetes; o__Gemmatimonadales; f__Gemmatimonadaceae; g__uncultured; s__Gemmatimonadetes_bacterium_WWH5
OTU1948	11	1	1	0	0	1	0	0	0	6	2	0	12	0	0	13	7	0	8	0	0	6	12	4	k__Bacteria; p__Proteobacteria; c__Deltaproteobacteria; o__Bdellovibrionales; f__Bdellovibrionaceae; g__Bdellovibrio; s__Bdellovibrio_bacteriovorus
OTU1949	0	0	0	0	0	0	0	0	0	0	0	0	0	1	0	0	0	0	0	0	0	0	0	0	k__Bacteria; p__Firmicutes; c__Bacilli; o__Bacillales; f__Paenibacillaceae; g__Paenibacillus
OTU1950	0	0	0	0	0	0	3	0	0	1	0	1	0	0	0	0	0	1	0	0	0	0	0	0	k__Bacteria; p__Acidobacteria; c__Acidobacteriia; o__Solibacterales; f__Solibacteraceae_(Subgroup_3); g__Elev-16S-1166; Ambiguous_taxa
OTU1951	2	0	0	0	0	0	0	0	0	0	0	0	0	0	0	0	0	0	0	0	0	0	0	0	k__Bacteria; p__Verrucomicrobia; c__Verrucomicrobiae; o__Pedosphaerales; f__Pedosphaeraceae
OTU1952	1	0	0	3	0	7	1	0	0	0	0	0	2	1	1	2	0	0	0	0	3	0	0	2	k__Bacteria; p__Chloroflexi; c__JG30-KF-CM66
OTU1953	0	0	3	3	1	2	1	0	0	3	0	1	3	4	0	0	0	7	0	0	1	6	0	0	k__Bacteria; p__Proteobacteria; c__Alphaproteobacteria; o__Rickettsiales; f__Mitochondria; g__Pythium_insidiosum; s__Pythium_insidiosum
OTU1954	0	2	7	0	0	0	0	0	0	3	0	0	0	0	0	0	0	0	0	0	1	0	0	0	k__Bacteria; p__Gemmatimonadetes; c__Longimicrobia; o__Longimicrobiales; f__Longimicrobiaceae; g__uncultured_bacterium; s__uncultured_bacterium
OTU1955	1	0	2	0	1	3	0	2	0	0	0	1	1	3	0	4	11	0	1	1	0	0	1	1	k__Bacteria; p__Proteobacteria; c__Alphaproteobacteria; o__Reyranellales; f__Reyranellaceae; g__Reyranella; Ambiguous_taxa
OTU1956	0	0	2	4	4	4	2	0	2	0	0	8	1	4	2	0	1	0	1	4	2	1	3	3	k__Bacteria; p__Actinobacteria; c__Actinobacteria; o__Micromonosporales; f__Micromonosporaceae; g__Luedemannella; s__metagenome
OTU1957	0	0	0	0	0	1	0	1	0	0	0	0	0	0	0	0	0	0	0	0	0	0	0	0	k__Bacteria; p__Armatimonadetes; c__uncultured; o__uncultured_bacterium; f__uncultured_bacterium; g__uncultured_bacterium; s__uncultured_bacterium
OTU1958	0	0	1	1	0	3	0	0	0	1	0	0	0	0	1	1	1	0	0	1	0	0	0	0	k__Bacteria; p__Chloroflexi; c__TK10; o__uncultured_bacterium; f__uncultured_bacterium; g__uncultured_bacterium; s__uncultured_bacterium
OTU1959	0	0	0	0	0	1	0	0	0	0	0	0	0	0	0	0	0	0	0	0	0	0	0	0	k__Bacteria; p__Proteobacteria; c__Deltaproteobacteria; o__Oligoflexales; f__0319-6G20; g__marine_metagenome; s__marine_metagenome
OTU1960	0	4	2	0	3	0	3	0	1	4	1	0	0	0	0	1	0	3	0	0	0	0	0	2	k__Bacteria; p__Bacteroidetes; c__Bacteroidia; o__Bacteroidales; f__Marinifilaceae; g__Odoribacter; s__gut_metagenome
OTU1961	0	0	0	0	0	0	0	0	0	0	0	1	0	1	0	0	0	1	0	0	0	0	0	0	k__Bacteria; p__Proteobacteria; c__Gammaproteobacteria; o__PLTA13; Ambiguous_taxa; Ambiguous_taxa; Ambiguous_taxa
OTU1962	0	2	7	4	6	2	2	0	4	2	0	0	2	1	17	3	7	2	0	0	2	0	0	0	k__Bacteria; p__Proteobacteria; c__Gammaproteobacteria; o__Betaproteobacteriales; f__TRA3-20; Ambiguous_taxa; Ambiguous_taxa
OTU1963	0	4	0	1	0	0	0	2	0	0	0	0	0	0	2	0	0	2	0	0	0	0	0	0	k__Bacteria; p__Proteobacteria; c__Deltaproteobacteria; o__Myxococcales; f__Sandaracinaceae; g__uncultured; s__metagenome
OTU1964	4	7	5	2	7	4	11	9	0	11	1	0	1	0	0	0	0	0	3	0	2	1	0	0	k__Bacteria; p__Acidobacteria; c__Subgroup_6
OTU1965	1	0	1	1	0	0	0	2	2	1	0	0	1	0	6	0	1	7	0	0	0	0	0	0	k__Bacteria; p__Firmicutes; c__Clostridia; o__Clostridiales; f__Christensenellaceae; g__Christensenellaceae_R-7_group; s__uncultured_bacterium
OTU1966	4	2	3	0	0	1	0	0	0	0	0	0	0	0	0	0	0	0	0	0	0	0	0	0	k__Bacteria; p__Proteobacteria; c__Gammaproteobacteria; o__Betaproteobacteriales; f__Nitrosomonadaceae; g__Ellin6067; Ambiguous_taxa
OTU1967	0	0	0	0	0	0	0	0	0	0	0	0	0	0	0	0	0	0	0	0	0	0	1	0	k__Bacteria; p__Planctomycetes; c__Planctomycetacia; o__Gemmatales; f__Gemmataceae; g__uncultured; Ambiguous_taxa
OTU1968	0	0	2	1	2	1	0	0	0	0	0	0	0	0	1	0	0	0	0	0	0	0	0	2	k__Bacteria; p__Gemmatimonadetes; c__Gemmatimonadetes; o__Gemmatimonadales; f__Gemmatimonadaceae; g__Gemmatimonas
OTU1969	1	0	0	0	0	0	4	7	1	6	2	2	0	0	1	0	0	0	0	1	3	1	2	2	k__Bacteria; p__Chloroflexi; c__Chloroflexia; o__Thermomicrobiales; f__JG30-KF-CM45; g__uncultured_bacterium; s__uncultured_bacterium
OTU1970	1	2	1	1	0	4	5	0	3	2	0	5	1	0	0	0	0	0	0	0	0	1	5	1	k__Bacteria; p__Actinobacteria; c__Thermoleophilia; o__Gaiellales; f__uncultured
OTU1971	0	2	0	1	0	0	1	0	3	0	0	2	0	0	0	1	3	4	0	0	0	0	0	0	k__Bacteria; p__Firmicutes; c__Clostridia; o__Clostridiales; f__Lachnospiraceae; g__Lachnospiraceae_NK4A136_group; s__Clostridiales_bacterium_CIEAF_020
OTU1972	1	0	2	4	0	1	0	21	1	1	0	2	0	0	2	0	0	7	0	0	0	0	0	0	k__Bacteria; p__Bacteroidetes; c__Bacteroidia; o__Bacteroidales; f__Prevotellaceae; g__Alloprevotella; Ambiguous_taxa
OTU1973	0	1	1	0	0	0	0	0	0	0	0	0	0	0	0	0	0	0	0	0	0	0	0	0	k__Bacteria; p__Proteobacteria; c__Alphaproteobacteria; o__Holosporales; f__Holosporaceae; g__uncultured; s__uncultured_bacterium
OTU1974	0	0	0	1	0	0	0	0	0	0	0	0	0	0	3	0	0	2	0	0	0	0	0	0	k__Bacteria; p__Firmicutes; c__Clostridia; o__Clostridiales
OTU1975	0	1	1	2	0	2	2	1	1	1	1	26	0	0	0	0	0	0	0	0	1	0	2	0	k__Bacteria; p__Planctomycetes; c__Planctomycetacia; o__Pirellulales; f__Pirellulaceae; g__uncultured; s__metagenome
OTU1976	1	0	1	0	0	1	0	0	0	2	0	0	0	0	0	0	0	0	1	0	0	0	1	0	k__Bacteria; p__Proteobacteria; c__Alphaproteobacteria; o__Acetobacterales; f__Acetobacteraceae; g__Roseomonas
OTU1977	0	1	3	0	0	4	2	1	1	2	2	3	0	0	1	0	0	0	1	0	0	0	3	0	k__Bacteria; p__Planctomycetes; c__Planctomycetacia; o__Pirellulales; f__Pirellulaceae; g__uncultured; s__metagenome
OTU1978	0	3	0	0	0	0	0	0	0	0	0	0	1	0	0	0	0	2	0	0	0	1	0	0	k__Bacteria; p__Gemmatimonadetes; c__Longimicrobia; o__Longimicrobiales; f__Longimicrobiaceae; g__uncultured_bacterium; s__uncultured_bacterium
OTU1979	0	2	0	0	3	0	0	0	2	3	2	2	0	2	0	1	1	0	2	1	2	2	1	1	k__Bacteria; p__Chloroflexi; c__Chloroflexia; o__Thermomicrobiales; f__JG30-KF-CM45; g__uncultured_bacterium; s__uncultured_bacterium
OTU1980	0	4	4	8	3	13	9	1	9	10	3	1	1	0	1	1	1	0	0	3	4	4	2	1	k__Bacteria; p__Actinobacteria; c__Rubrobacteria; o__Rubrobacterales; f__Rubrobacteriaceae; g__Rubrobacter; s__uncultured_bacterium
OTU1981	0	4	2	1	2	1	0	3	1	2	0	2	3	0	1	2	0	0	4	0	2	1	2	0	k__Bacteria; p__Bacteroidetes; c__Ignavibacteria; o__OPB56; f__metagenome; g__metagenome; s__metagenome
OTU1982	5	3	12	15	3	0	4	2	0	4	1	6	6	0	5	0	5	14	1	0	3	1	6	0	k__Bacteria; p__Acidobacteria; c__Holophagae; o__Subgroup_7
OTU1983	0	1	0	1	1	1	0	0	1	1	0	2	0	0	0	0	0	0	0	0	0	0	1	0	k__Bacteria; p__Planctomycetes; c__OM190; o__uncultured_bacterium; f__uncultured_bacterium; g__uncultured_bacterium; s__uncultured_bacterium
OTU1984	0	0	0	0	0	0	0	0	0	0	0	0	0	0	0	1	0	0	0	0	0	0	0	0	k__Bacteria; p__Proteobacteria; c__Gammaproteobacteria; o__Betaproteobacteriales; f__Burkholderiaceae; g__Sutterella; s__uncultured_bacterium
OTU1985	0	0	0	0	0	0	2	0	0	0	0	0	0	0	0	0	0	0	0	0	0	0	0	0	k__Bacteria; p__Planctomycetes; c__Planctomycetacia; o__Gemmatales; f__Gemmataceae; g__uncultured; s__uncultured_bacterium
OTU1986	1	0	0	0	0	0	0	0	0	0	1	0	6	1	0	5	0	0	2	2	5	7	8	1	k__Bacteria; p__Patescibacteria; c__Saccharimonadia; o__Saccharimonadales; f__uncultured_Candidatus_Saccharibacteria_bacterium; g__uncultured_Candidatus_Saccharibacteria_bacterium; s__uncultured_Candidatus_Saccharibacteria_bacterium
OTU1987	0	0	0	0	0	0	0	0	0	1	0	0	0	0	0	1	0	7	0	0	0	0	0	0	k__Bacteria; p__Actinobacteria; c__Coriobacteriia; o__Coriobacteriales; f__Eggerthellaceae; g__Parvibacter; s__uncultured_bacterium
OTU1988	0	3	0	0	1	0	0	0	0	1	0	0	0	0	0	0	0	2	0	0	0	0	0	0	k__Bacteria; p__Proteobacteria; c__Deltaproteobacteria; o__Myxococcales; f__Eel-36e1D6; g__uncultured_bacterium; s__uncultured_bacterium
OTU1989	0	0	1	0	0	0	0	0	0	0	0	0	0	0	0	0	0	0	0	0	0	0	0	0	k__Bacteria; p__Planctomycetes; c__Phycisphaerae; o__Phycisphaerales; f__Phycisphaeraceae; g__SM1A02
OTU1990	0	1	0	3	2	0	2	3	1	5	1	0	0	0	0	0	0	0	0	1	3	1	2	1	k__Bacteria; p__Planctomycetes; c__Phycisphaerae; o__Tepidisphaerales; f__WD2101_soil_group; g__uncultured_bacterium; s__uncultured_bacterium
OTU1991	0	0	0	0	0	0	0	0	0	0	0	0	0	0	0	0	0	2	0	0	0	0	0	0	k__Bacteria; p__Elusimicrobia; c__Lineage_IIb; o__uncultured_bacterium; f__uncultured_bacterium; g__uncultured_bacterium; s__uncultured_bacterium
OTU1992	0	0	0	0	0	0	0	0	0	0	0	0	0	0	0	0	1	0	0	0	0	0	0	0	k__Bacteria; p__Planctomycetes; c__Phycisphaerae; o__Phycisphaerales; f__Phycisphaeraceae; g__SM1A02; s__metagenome
OTU1993	0	4	2	1	0	2	2	5	1	8	2	4	0	0	0	1	2	0	0	0	0	2	0	0	k__Bacteria; p__Bacteroidetes; c__Bacteroidia; o__Bacteroidales; f__Marinifilaceae; g__Butyricimonas; s__uncultured_organism
OTU1994	0	1	1	0	0	0	1	2	0	0	0	1	0	0	0	0	1	3	0	0	0	0	0	0	k__Bacteria; p__Verrucomicrobia; c__Verrucomicrobiae; o__Pedosphaerales; f__Pedosphaeraceae; g__uncultured_bacterium; s__uncultured_bacterium
OTU1995	9	0	3	49	6	15	2	75	10	1	0	15	1	0	3	10	0	77	0	0	0	0	0	0	k__Bacteria; p__Bacteroidetes; c__Bacteroidia; o__Bacteroidales; f__Prevotellaceae; g__Prevotella_7; s__uncultured_bacterium
OTU1996	1	1	1	2	1	0	1	3	1	1	2	2	0	1	1	1	0	0	1	0	0	0	1	0	k__Bacteria; p__Entotheonellaeota; c__Entotheonellia; o__Entotheonellales; f__Entotheonellaceae; g__uncultured_bacterium; s__uncultured_bacterium
OTU1997	0	0	0	0	0	0	0	0	0	0	0	0	0	0	0	2	0	0	0	0	0	0	0	0	k__Bacteria; p__Planctomycetes; c__Planctomycetacia; o__Gemmatales; f__Gemmataceae; g__uncultured; s__uncultured_bacterium
[truncated: 7,579 more rows]

## Sheet: Fungi
The unrarefied operational taxonomic unit table of fungi in microcosmic experiment 1 includes taxonomic information
OTU_ID	1	2	3	4	5	6	7	8	9	10	11	12	13	14	15	16	17	18	19	20	21	22	23	24	taxonomy
Total read numbers	35645	59456	57293	27340	53754	19995	25835	43891	62185	19884	20344	33837	24323	20411	19529	27552	32566	44432	59477	23849	27442	28859	28905	19606
OTU1	418	217	2	23	156	0	12	106	219	178	75	0	80	128	22	314	628	0	406	208	189	290	130	138	k__Fungi; p__Ascomycota; c__Pezizomycotina_cls_Incertae_sedis; o__Pezizomycotina_ord_Incertae_sedis; f__Pezizomycotina_fam_Incertae_sedis; g__Staphylotrichum; s__Staphylotrichum_coccosporum
OTU2	5999	777	722	191	1	95	100	2735	946	1120	328	29	282	117	306	570	153	0	830	401	543	1808	2619	259	k__Fungi; p__Ascomycota; c__Sordariomycetes; o__Hypocreales; f__Nectriaceae; g__unidentified; s__Nectriaceae_sp
OTU3	107	133	0	149	0	10	1	0	287	5	0	43	0	0	22	10	8	0	46	8	0	41	86	198	k__Fungi; p__Ascomycota; c__Saccharomycetes; o__Saccharomycetales; f__Pichiaceae; g__Hyphopichia; s__Hyphopichia_burtonii
OTU4	633	2609	423	117	216	507	0	0	0	0	0	0	430	375	1472	1557	207	0	0	25	0	0	0	0	k__Fungi; p__Ascomycota; c__Dothideomycetes; o__Pleosporales; f__Lophiostomataceae; g__Acrocalymma; s__Acrocalymma_fici
OTU5	813	49	5	74	0	74	1	0	14	392	0	16	83	61	91	42	44	1388	19	0	0	79	28	67	k__Fungi; p__Ascomycota; c__Dothideomycetes; o__Pleosporales; f__Pleosporales_fam_Incertae_sedis; g__Phoma; s__Phoma_sp
OTU6	834	6782	6602	1805	5729	876	129	981	620	458	978	9280	722	883	475	692	933	17	1000	528	1494	832	347	180	k__Fungi; p__Ascomycota; c__Sordariomycetes; o__Hypocreales; f__Nectriaceae; g__Fusarium; s__Fusarium_sp
OTU7	753	46	0	185	0	0	1	172	0	0	53	39	374	1640	694	1172	104	2	174	6	54	82	317	49	k__Fungi; p__Basidiomycota; c__Tremellomycetes; o__Tremellales; f__Tremellales_fam_Incertae_sedis; g__Cryptococcus; s__Cryptococcus_flavus
OTU8	708	0	0	0	0	0	0	0	0	0	0	0	0	0	0	0	0	0	0	0	0	0	0	0	k__Fungi; p__Basidiomycota; c__Agaricomycetes; o__Russulales; f__Stephanosporaceae; g__unidentified; s__Stephanosporaceae_sp
OTU9	380	306	40	30	0	45	0	168	2	0	0	0	212	150	39	445	61	0	0	11	16	121	15	8	k__Fungi; p__Ascomycota; c__Leotiomycetes; o__Helotiales; f__Helotiales_fam_Incertae_sedis; g__Tetracladium; s__Tetracladium_sp
OTU10	7368	2836	541	584	4	540	358	554	3801	745	1406	9	265	144	9	206	1736	1	503	12	173	109	28	11	k__Fungi; p__Ascomycota; c__Sordariomycetes; o__Sordariales; f__Chaetomiaceae; g__Trichocladium; s__Trichocladium_asperum
OTU11	1593	3148	2453	933	2941	526	24	1216	171	646	840	1671	689	1259	478	1523	317	6302	1261	330	644	541	321	146	k__Fungi; p__Ascomycota; c__Sordariomycetes; o__unidentified; f__unidentified; g__unidentified; s__Sordariomycetes_sp
OTU12	227	1137	166	108	1	223	86	1533	3208	1603	1351	167	1118	368	709	3279	413	0	6861	2054	1093	1088	2073	418	k__Fungi; p__Ascomycota; c__Pezizomycotina_cls_Incertae_sedis; o__Pezizomycotina_ord_Incertae_sedis; f__Pezizomycotina_fam_Incertae_sedis; g__Solheimia; s__Solheimia_costispora
OTU13	188	50	8	0	2	0	0	0	0	0	0	0	0	0	0	0	5	0	3	0	0	0	0	0	k__Fungi; p__Basidiomycota; c__Tremellomycetes; o__Tremellales; f__Tremellales_fam_Incertae_sedis; g__unidentified; s__Tremellales_fam_Incertae_sedis_sp
OTU14	343	0	0	0	0	0	0	0	0	0	0	0	9	0	0	0	0	43	0	0	0	0	0	0	k__Fungi; p__Ascomycota; c__Dothideomycetes; o__Tubeufiales; f__Tubeufiaceae; g__Helicosporium; s__Helicosporium_sp
OTU15	686	364	216	254	0	0	0	0	0	0	109	0	25	107	103	155	0	0	0	0	138	0	0	0	k__Fungi; p__Ascomycota; c__Sordariomycetes; o__Hypocreales; f__Nectriaceae; g__Gibberella; s__Gibberella_tricincta
OTU16	515	3	1907	29	1043	0	0	0	2	164	99	37	0	0	4	34	0	0	0	0	0	0	0	0	k__Fungi; p__Basidiomycota; c__Agaricomycetes; o__Agaricales; f__Psathyrellaceae; g__Coprinellus; s__Coprinellus_bisporus
OTU17	283	0	0	125	0	0	32	0	0	0	0	0	12	32	3	38	214	0	0	0	0	0	0	0	k__Fungi; p__Ascomycota; c__unidentified; o__unidentified; f__unidentified; g__unidentified; s__Ascomycota_sp
OTU18	98	279	0	228	1	101	3	497	221	36	178	325	109	84	33	88	10	22232	54	36	56	58	121	88	k__Fungi; p__Ascomycota; c__Sordariomycetes; o__Hypocreales; f__Hypocreaceae; g__Trichoderma; s__Trichoderma_harzianum
OTU19	67	0	3	0	0	0	0	0	0	9	0	0	135	78	127	68	25	0	348	167	32	141	131	128	k__Fungi; p__Basidiomycota; c__Cystobasidiomycetes; o__Cystobasidiales; f__Cystobasidiaceae; g__Cystobasidium; s__Cystobasidium_slooffiae
OTU20	412	0	250	0	0	0	0	0	0	0	0	0	0	0	3	15	0	0	0	4	0	0	0	0	k__Fungi; p__Ascomycota; c__Sordariomycetes; o__Hypocreales; f__Bionectriaceae; g__Clonostachys; s__Clonostachys_rosea
OTU21	529	80	0	207	46	884	3	1	7	133	0	0	54	0	0	0	2	0	0	17	25	3	9	0	k__Plantae; p__unidentified; c__unidentified; o__unidentified; f__unidentified; g__unidentified; s__Plantae_sp
OTU22	278	5	32	23	0	2	0	1	2	0	0	0	0	0	0	11	1	0	5	0	1	0	29	57	k__Fungi; p__Ascomycota; c__Eurotiomycetes; o__Eurotiales; f__Trichocomaceae; g__Aspergillus; s__Aspergillus_penicillioides
OTU23	839	221	0	0	0	0	0	0	0	0	0	0	0	0	0	1	0	0	0	0	0	0	0	0	k__Fungi; p__Ascomycota; c__Sordariomycetes; o__Hypocreales; f__Hypocreales_fam_Incertae_sedis; g__Myrothecium; s__Myrothecium_gramineum
OTU24	178	20	0	2	196	0	1	10	71	3	35	13	0	2	0	4	0	0	26	6	0	0	9	0	k__Fungi; p__Basidiomycota; c__Cystobasidiomycetes; o__Cystobasidiales; f__Cystobasidiaceae; g__Cystobasidium; s__Cystobasidium_pinicola
OTU25	1038	38	149	554	251	61	2	734	418	63	45	103	2	40	47	1	7	0	182	317	1	179	180	296	k__Fungi; p__Ascomycota; c__Saccharomycetes; o__Saccharomycetales; f__Debaryomycetaceae; g__Millerozyma; s__Millerozyma_farinosa
OTU26	230	593	73	143	1830	30	43	0	99	134	32	0	40	13	57	28	10	0	80	23	69	53	86	120	k__Fungi; p__Ascomycota; c__Eurotiomycetes; o__Eurotiales; f__Trichocomaceae; g__Aspergillus; s__Aspergillus_fumigatus
OTU27	251	0	3	0	214	0	0	0	2	0	0	0	0	4	0	19	0	0	0	0	0	7	27	0	k__Fungi; p__Ascomycota; c__unidentified; o__unidentified; f__unidentified; g__unidentified; s__Ascomycota_sp
OTU28	119	172	5	52	540	15	1	58	0	88	0	8	11	21	0	11	3	0	0	0	0	33	51	26	k__Fungi; p__Ascomycota; c__Dothideomycetes; o__Capnodiales; f__Davidiellaceae; g__Cladosporium; s__Cladosporium_halotolerans
OTU29	194	0	16	0	0	0	0	0	0	0	54	1	31	0	7	1	2	25	0	0	0	0	0	3	k__Fungi; p__Ascomycota; c__Dothideomycetes; o__Pleosporales; f__Pleosporales_fam_Incertae_sedis; g__Paraphoma; s__Paraphoma_sp
OTU30	569	1396	228	105	255	166	200	51	514	281	234	278	223	61	97	17	18	7	260	29	117	8	55	135	k__Fungi; p__Ascomycota; c__Dothideomycetes; o__Capnodiales; f__Davidiellaceae; g__Cladosporium; s__Cladosporium_sp
OTU31	192	268	56	7	0	0	0	0	80	52	0	7	9	0	8	7	2	0	5	103	20	0	16	25	k__Fungi; p__unidentified; c__unidentified; o__unidentified; f__unidentified; g__unidentified; s__Fungi_sp
OTU32	350	50	1	4	41	0	0	0	0	0	0	0	0	7	3	1	0	0	0	8	0	0	0	0	k__Fungi; p__Ascomycota; c__Sordariomycetes; o__Xylariales; f__Xylariaceae; g__Virgaria; s__Virgaria_sp
OTU33	408	0	0	0	0	0	0	0	0	0	0	0	0	0	0	0	0	0	0	0	0	0	0	0	No blast hit
OTU34	710	4	1522	236	4165	9219	22652	0	794	0	233	3	19	7	124	0	4	1	0	63	0	0	0	0	k__Fungi; p__Basidiomycota; c__Agaricomycetes; o__Cantharellales; f__unidentified; g__unidentified; s__Cantharellales_sp
OTU35	572	1436	194	121	1	100	93	1044	1420	466	36	94	1043	354	135	77	2418	0	1111	50	392	658	249	24	k__Fungi; p__unidentified; c__unidentified; o__unidentified; f__unidentified; g__unidentified; s__Fungi_sp
OTU36	177	0	0	12	0	18	0	71	75	6	0	0	0	33	0	0	7	0	0	8	0	28	27	62	k__Fungi; p__Ascomycota; c__Saccharomycetes; o__Saccharomycetales; f__Saccharomycetales_fam_Incertae_sedis; g__Candida; s__Candida_oceani
OTU37	44	30	20	0	0	0	0	0	0	0	0	0	0	0	0	0	0	0	0	0	0	0	0	0	k__Fungi; p__Ascomycota; c__Leotiomycetes; o__Helotiales; f__Helotiales_fam_Incertae_sedis; g__Tetracladium; s__Tetracladium_sp
OTU38	281	62	267	30	237	116	20	325	175	174	6	14	0	3	9	28	3	0	0	0	22	62	31	18	k__Fungi; p__Ascomycota; c__Sordariomycetes; o__Hypocreales; f__unidentified; g__unidentified; s__Hypocreales_sp
OTU39	37	1	0	13	0	9	0	45	0	0	1	0	0	0	0	9	0	0	18	0	0	0	0	0	k__Fungi; p__Ascomycota; c__Sordariomycetes; o__Xylariales; f__Diatrypaceae; g__unidentified; s__Diatrypaceae_sp
OTU40	372	668	0	23	123	0	0	1	0	0	0	0	255	355	45	1221	148	0	30	31	39	67	20	11	k__Fungi; p__Ascomycota; c__Leotiomycetes; o__Helotiales; f__Helotiales_fam_Incertae_sedis; g__Tetracladium; s__Tetracladium_sp
OTU41	1072	100	18	41	0	0	0	0	0	0	0	0	50	35	23	1	15964	0	0	0	0	1	0	0	k__Fungi; p__Ascomycota; c__Eurotiomycetes; o__Chaetothyriales; f__Herpotrichiellaceae; g__unidentified; s__Herpotrichiellaceae_sp
OTU42	494	1	197	43	0	0	0	0	0	0	0	0	0	0	10	0	0	0	0	0	0	0	0	0	k__Fungi; p__Zygomycota; c__Mortierellomycotina_cls_Incertae_sedis; o__Mortierellales; f__Mortierellaceae; g__unidentified; s__Mortierellaceae_sp
OTU43	46	0	0	0	0	0	0	0	0	0	0	0	0	0	0	0	0	0	0	0	0	0	0	0	k__Fungi; p__unidentified; c__unidentified; o__unidentified; f__unidentified; g__unidentified; s__Fungi_sp
OTU44	1	0	580	0	0	231	0	0	0	0	105	0	0	0	0	18	13	0	0	0	0	0	0	0	k__Fungi; p__Ascomycota; c__unidentified; o__unidentified; f__unidentified; g__unidentified; s__Ascomycota_sp
OTU45	28	372	25	8	200	0	10	119	477	15	68	11	4	1	22	2	0	0	28	1	0	0	0	49	k__Fungi; p__Basidiomycota; c__Microbotryomycetes; o__Sporidiobolales; f__Sporidiobolales_fam_Incertae_sedis; g__Sporobolomyces; s__Sporobolomyces_ruberrimus
OTU46	94	16	1	3	0	5	27	620	112	159	58	5	10455	7196	9127	8075	1467	4	23337	11404	7750	10346	11331	11034	k__Fungi; p__Basidiomycota; c__Microbotryomycetes; o__Sporidiobolales; f__Sporidiobolales_fam_Incertae_sedis; g__Rhodotorula; s__Rhodotorula_mucilaginosa
OTU47	283	0	0	35	0	0	0	40	0	1	0	1	0	0	0	0	0	0	0	0	0	0	0	0	k__Fungi; p__unidentified; c__unidentified; o__unidentified; f__unidentified; g__unidentified; s__Fungi_sp
OTU48	197	0	0	0	0	39	2	144	8	64	1	23	5	0	0	8	0	0	0	0	1	1	0	0	k__Fungi; p__Basidiomycota; c__Agaricomycetes; o__Agaricales; f__unidentified; g__unidentified; s__Agaricales_sp
OTU49	339	0	0	0	0	0	0	0	0	0	0	0	17	62	97	6	0	0	0	0	0	0	0	11	k__Fungi; p__Ascomycota; c__Dothideomycetes; o__Capnodiales; f__unidentified; g__unidentified; s__Capnodiales_sp
OTU50	147	77	130	0	4	8	0	0	34	7	0	30	17	0	15	21	5	0	48	0	11	0	4	35	k__Fungi; p__Basidiomycota; c__Ustilaginomycotina_cls_Incertae_sedis; o__Malasseziales; f__unidentified; g__unidentified; s__Malasseziales_sp
OTU51	118	0	20	0	0	0	0	0	0	0	0	0	458	366	511	279	18	0	835	546	62	692	843	1338	k__Fungi; p__Basidiomycota; c__Tremellomycetes; o__Tremellales; f__Tremellales_fam_Incertae_sedis; g__Naganishia; s__Naganishia_albida
OTU52	35	16	13	69	0	0	3	0	14	0	30	9	40	20	0	0	81	0	0	0	0	29	0	0	k__Fungi; p__Ascomycota; c__Sordariomycetes; o__Hypocreales; f__Hypocreales_fam_Incertae_sedis; g__Stachybotrys; s__Stachybotrys_chartarum
OTU53	56	0	0	0	0	0	0	0	0	0	0	0	4	0	5	31	14	0	0	0	0	0	0	0	k__Fungi; p__Ascomycota; c__Dothideomycetes; o__Capnodiales; f__unidentified; g__unidentified; s__Capnodiales_sp
OTU54	278	1	24	14	6	20	2	3	5	0	0	0	0	2	0	0	0	0	1	0	8	0	0	0	k__Fungi; p__Basidiomycota; c__Wallemiomycetes; o__Wallemiales; f__Wallemiaceae; g__Wallemia; s__Wallemia_sebi
OTU55	74	219	203	82	894	5	0	269	563	112	133	156	115	131	108	461	2	26	61	924	112	100	299	19	k__Fungi; p__Basidiomycota; c__Microbotryomycetes; o__Sporidiobolales; f__Sporidiobolales_fam_Incertae_sedis; g__Sporobolomyces; s__Sporobolomyces_clavatus
OTU56	59	0	0	8	105	0	0	0	75	0	0	0	4	0	4	0	0	0	0	0	0	0	11	0	No blast hit
OTU57	148	0	12	0	0	0	0	0	0	0	0	0	66	73	0	84	23	0	0	0	0	4	2	0	k__Fungi; p__Ascomycota; c__Leotiomycetes; o__Helotiales; f__Helotiales_fam_Incertae_sedis; g__Tetracladium; s__Tetracladium_sp
OTU58	261	29	0	13	0	0	5	149	79	210	48	2	5	1	0	0	3	0	21	0	26	22	6	3	k__Fungi; p__Basidiomycota; c__Agaricomycetes; o__Agaricales; f__unidentified; g__unidentified; s__Agaricales_sp
OTU59	94	0	0	0	0	0	18	0	0	0	0	0	0	0	0	0	0	4	95	0	58	12	5	0	k__Fungi; p__Ascomycota; c__Eurotiomycetes; o__Eurotiales; f__Trichocomaceae; g__Aspergillus; s__Aspergillus_flavus
OTU60	33	21	12	20	149	15	5	30	249	115	60	2	11	7	5	1	14	0	20	26	15	21	17	0	k__Fungi; p__Zygomycota; c__Mucoromycotina_cls_Incertae_sedis; o__Mucorales; f__Rhizopodaceae; g__Rhizopus; s__Rhizopus_arrhizus
OTU61	73	0	113	0	0	0	0	0	0	0	0	0	0	0	0	0	0	0	0	0	0	0	0	0	k__Fungi; p__Ascomycota; c__Eurotiomycetes; o__Eurotiales; f__Trichocomaceae; g__Aspergillus; s__Aspergillus_calidoustus
OTU62	118	0	2	0	0	9	0	0	73	45	30	0	0	45	0	7	1	0	0	5	0	0	0	12	k__Fungi; p__Basidiomycota; c__Agaricomycetes; o__Agaricales; f__Pleurotaceae; g__Pleurotus; s__Pleurotus_ostreatus
OTU63	68	0	0	13	0	0	0	94	0	0	0	0	0	0	0	0	0	0	76	35	0	0	0	0	k__Fungi; p__Ascomycota; c__Dothideomycetes; o__Pleosporales; f__Pleosporales_fam_Incertae_sedis; g__Periconia; s__Periconia_macrospinosa
OTU64	51	0	99	0	0	0	0	0	353	124	0	2	37	0	2	0	0	0	89	0	0	0	0	0	k__Fungi; p__Basidiomycota; c__Agaricomycetes; o__Polyporales; f__Phanerochaetaceae; g__Phanerochaete; s__Phanerochaete_sp
OTU65	204	0	0	2	0	0	0	0	0	0	0	0	69	44	29	0	4	140	10	6	0	0	0	0	k__Fungi; p__Ascomycota; c__Sordariomycetes; o__Hypocreales; f__Nectriaceae; g__Fusarium; s__Fusarium_proliferatum
OTU66	43	3544	429	171	2313	0	0	337	328	141	281	728	240	158	66	174	84	320	376	207	237	37	38	33	k__Fungi; p__Ascomycota; c__unidentified; o__unidentified; f__unidentified; g__unidentified; s__Ascomycota_sp
OTU67	54	50	0	0	0	0	0	0	0	0	0	0	63	31	16	8	0	0	91	53	0	0	0	0	k__Fungi; p__Ascomycota; c__Eurotiomycetes; o__Chaetothyriales; f__Chaetothyriales_fam_Incertae_sedis; g__Coniosporium; s__Coniosporium_sp
OTU68	203	0	0	21	0	0	1	0	0	0	10	0	8	9	8	210	80	0	0	0	0	4	1	3	k__Fungi; p__Basidiomycota; c__Tremellomycetes; o__Tremellales; f__Tremellales_fam_Incertae_sedis; g__Cryptococcus; s__Cryptococcus_flavus
OTU69	45	0	0	0	0	0	10	0	0	0	0	0	0	0	0	0	0	0	3	0	0	0	0	0	k__Fungi; p__Basidiomycota; c__Agaricomycetes; o__Agaricales; f__unidentified; g__unidentified; s__Agaricales_sp
OTU70	45	0	0	0	0	0	0	0	100	0	0	0	0	0	0	0	0	0	62	0	0	0	0	0	k__Fungi; p__Ascomycota; c__Dothideomycetes; o__Pleosporales; f__unidentified; g__unidentified; s__Pleosporales_sp
OTU71	45	4372	7253	1387	4437	1195	11	1	489	103	1052	9146	230	549	447	314	222	0	0	318	416	310	21	148	k__Fungi; p__Ascomycota; c__Sordariomycetes; o__Hypocreales; f__Hypocreales_fam_Incertae_sedis; g__Ilyonectria; s__Ilyonectria_macrodidyma
OTU72	47	0	0	0	0	0	0	0	0	0	0	0	0	0	0	0	0	0	0	0	0	0	0	0	k__Fungi; p__Ascomycota; c__Eurotiomycetes; o__Verrucariales; f__Verrucariaceae; g__Dermatocarpon; s__Dermatocarpon_luridum_var._luridum
OTU73	12	0	129	0	0	0	0	0	0	0	0	0	0	0	0	0	0	0	0	0	0	0	0	0	k__Fungi; p__Basidiomycota; c__Tremellomycetes; o__Cystofilobasidiales; f__Cystofilobasidiaceae; g__Guehomyces; s__Guehomyces_pullulans
OTU74	33	0	0	0	0	0	0	0	0	0	0	0	0	0	0	0	0	0	0	0	0	0	0	0	k__Fungi; p__Ascomycota; c__Sordariomycetes; o__Sordariales; f__unidentified; g__unidentified; s__Sordariales_sp
OTU75	52	0	0	0	0	0	0	0	0	0	0	0	0	0	0	0	0	0	0	0	0	0	0	0	k__Fungi; p__Ascomycota; c__Eurotiomycetes; o__Eurotiales; f__Trichocomaceae; g__Aspergillus; s__Aspergillus_robustus
OTU76	12	293	0	0	0	0	0	0	0	0	0	0	2	11	0	21	566	0	125	19	0	0	0	0	k__Fungi; p__Ascomycota; c__unidentified; o__unidentified; f__unidentified; g__unidentified; s__Ascomycota_sp
OTU77	36	18	1	19	0	1	1	6	43	0	69	0	0	0	0	0	0	0	12	3	50	25	0	0	k__Fungi; p__unidentified; c__unidentified; o__unidentified; f__unidentified; g__unidentified; s__Fungi_sp
OTU78	22	0	8	0	0	0	5	0	0	0	0	0	0	0	0	0	0	0	0	18	0	0	1	0	k__Fungi; p__unidentified; c__unidentified; o__unidentified; f__unidentified; g__unidentified; s__Fungi_sp
OTU79	58	0	0	0	0	0	0	0	0	0	0	0	0	0	0	0	0	0	0	0	0	0	0	0	k__Fungi; p__Ascomycota; c__Sordariomycetes; o__Hypocreales; f__Hypocreales_fam_Incertae_sedis; g__Acremonium; s__Acremonium_sp
OTU80	16	0	0	0	0	0	0	0	0	0	0	0	0	0	0	0	0	0	0	0	0	0	0	0	k__Fungi; p__Ascomycota; c__Sordariomycetes; o__Hypocreales; f__unidentified; g__unidentified; s__Hypocreales_sp
OTU81	35	54	12	32	0	21	0	126	0	6	0	6	20	26	17	14	67	15	13	0	0	17	0	5	k__Fungi; p__Ascomycota; c__Saccharomycetes; o__Saccharomycetales; f__Debaryomycetaceae; g__Meyerozyma; s__Meyerozyma_sp
OTU82	44	0	0	0	0	0	3	0	0	0	0	0	1	0	0	0	0	0	0	0	0	0	0	0	k__Fungi; p__Basidiomycota; c__Microbotryomycetes; o__Sporidiobolales; f__Sporidiobolales_fam_Incertae_sedis; g__Sporobolomyces; s__Sporobolomyces_oryzicola
OTU83	9	762	653	221	1590	438	123	623	3441	43	509	1463	10	51	184	82	40	1	528	148	246	7	0	0	k__Fungi; p__Ascomycota; c__Sordariomycetes; o__Hypocreales; f__Bionectriaceae; g__Clonostachys; s__Clonostachys_rosea
OTU84	2	910	2351	433	3882	381	0	678	684	50	22	3230	11	231	161	92	113	2	189	29	131	1	7	1	k__Fungi; p__Ascomycota; c__Sordariomycetes; o__Hypocreales; f__Bionectriaceae; g__Clonostachys; s__Clonostachys_sp
OTU85	9	1	0	0	0	0	0	2	0	0	0	0	0	0	0	2	0	0	0	0	0	0	0	0	k__Fungi; p__Ascomycota; c__Pezizomycotina_cls_Incertae_sedis; o__Pezizomycotina_ord_Incertae_sedis; f__Pezizomycotina_fam_Incertae_sedis; g__Robillarda; s__Robillarda_sessilis
OTU86	35	3098	0	47	111	101	23	367	1794	296	119	0	1026	894	354	1265	123	0	526	945	2996	1071	541	258	k__Fungi; p__Zygomycota; c__Mortierellomycotina_cls_Incertae_sedis; o__Mortierellales; f__Mortierellaceae; g__Mortierella; s__Mortierella_amoeboidea
OTU87	8	0	2	0	0	0	0	0	0	0	4	0	0	0	0	3	0	0	0	0	0	0	0	0	k__Fungi; p__Basidiomycota; c__Agaricomycetes; o__Agaricales; f__unidentified; g__unidentified; s__Agaricales_sp
OTU88	9	18	0	0	7	0	0	0	0	0	0	0	0	0	0	0	0	0	0	0	0	0	0	0	No blast hit
OTU89	4	0	0	0	0	0	0	0	0	0	0	0	0	0	0	0	0	0	0	0	0	0	0	0	No blast hit
OTU90	1	0	46	56	0	73	29	403	1228	142	316	114	114	148	32	212	51	4	1250	82	113	417	534	0	k__Fungi; p__Ascomycota; c__Eurotiomycetes; o__Chaetothyriales; f__Herpotrichiellaceae; g__Fonsecaea; s__Fonsecaea_pedrosoi
OTU91	36	400	0	40	0	0	0	218	89	32	0	10	0	25	74	0	5	0	5	0	0	0	12	0	k__Fungi; p__Ascomycota; c__Dothideomycetes; o__unidentified; f__unidentified; g__unidentified; s__Dothideomycetes_sp
OTU92	3	0	29	42	0	17	1	372	0	5	48	25	5	6	3	6	26	0	0	86	0	129	160	110	k__Fungi; p__Ascomycota; c__Eurotiomycetes; o__Eurotiales; f__Trichocomaceae; g__Aspergillus; s__Aspergillus_caesiellus
OTU93	1	169	143	0	0	0	0	0	228	0	0	0	0	0	0	0	0	0	0	0	0	0	0	0	k__Fungi; p__Ascomycota; c__unidentified; o__unidentified; f__unidentified; g__unidentified; s__Ascomycota_sp
OTU94	2	33	0	4	0	0	0	0	0	0	0	0	44	7	0	36	11	1	0	2	0	0	2	1	k__Fungi; p__Ascomycota; c__Leotiomycetes; o__Helotiales; f__Helotiales_fam_Incertae_sedis; g__Tetracladium; s__Tetracladium_sp
OTU95	1	0	157	18	0	0	0	0	0	0	0	0	0	0	0	16	30	0	0	0	0	0	0	0	k__Fungi; p__Ascomycota; c__Sordariomycetes; o__Hypocreales; f__Hypocreales_fam_Incertae_sedis; g__Stachybotrys; s__Stachybotrys_elegans
OTU96	20	0	0	0	0	0	0	0	0	0	0	0	0	0	0	0	0	0	0	0	0	0	0	0	k__Plantae; p__unidentified; c__unidentified; o__unidentified; f__unidentified; g__unidentified; s__Plantae_sp
OTU97	6	0	0	0	0	0	0	0	0	0	0	0	0	0	0	0	0	0	0	0	0	0	0	0	k__Fungi; p__Ascomycota; c__Eurotiomycetes; o__Eurotiomycetes_ord_Incertae_sedis; f__Eurotiomycetes_fam_Incertae_sedis; g__Sarcinomyces; s__Sarcinomyces_sp
OTU98	2	0	0	0	0	0	0	0	0	0	0	0	0	0	0	0	16	0	0	0	0	0	0	0	k__Fungi; p__Ascomycota; c__Eurotiomycetes; o__Chaetothyriales; f__Herpotrichiellaceae; g__unidentified; s__Herpotrichiellaceae_sp
OTU99	1	0	1044	43	0	79	0	0	0	0	0	0	0	0	0	0	9	0	0	0	0	0	0	0	k__Fungi; p__Ascomycota; c__Sordariomycetes; o__Sordariales; f__Lasiosphaeriaceae; g__unidentified; s__Lasiosphaeriaceae_sp
OTU100	2	355	547	99	889	346	0	138	125	72	98	5	0	0	39	0	0	0	0	22	0	0	0	0	k__Fungi; p__Ascomycota; c__unidentified; o__unidentified; f__unidentified; g__unidentified; s__Ascomycota_sp
OTU101	1	0	0	0	88	0	0	0	0	0	0	0	0	0	160	0	0	0	0	0	0	0	0	0	k__Plantae; p__unidentified; c__unidentified; o__unidentified; f__unidentified; g__unidentified; s__Plantae_sp
OTU102	3	269	6	16	14	16	18	646	241	80	60	13	3	1	0	18	0	0	112	24	53	49	16	9	No blast hit
OTU103	1	134	453	162	466	0	4	43	96	0	0	526	658	386	53	118	166	0	60	23	562	342	373	36	k__Fungi; p__Ascomycota; c__Sordariomycetes; o__Hypocreales; f__Nectriaceae; g__unidentified; s__Nectriaceae_sp
OTU104	1	0	155	0	0	0	0	0	0	0	0	0	0	0	0	0	0	0	0	0	0	0	0	0	k__Fungi; p__Ascomycota; c__Dothideomycetes; o__Pleosporales; f__Phaeosphaeriaceae; g__Ophiosphaerella; s__Ophiosphaerella_sp
OTU105	1	0	0	0	0	0	0	0	0	1	0	0	0	0	0	0	0	28	0	0	0	0	0	0	k__Fungi; p__Ascomycota; c__Dothideomycetes; o__Pleosporales; f__unidentified; g__unidentified; s__Pleosporales_sp
OTU106	1	0	86	0	0	0	0	0	8	0	0	0	0	3	0	0	0	3	11	1	0	0	0	0	k__Fungi; p__Ascomycota; c__Saccharomycetes; o__Saccharomycetales; f__Saccharomycetales_fam_Incertae_sedis; g__Candida; s__Candida_intermedia
OTU107	2	0	0	0	0	0	0	0	0	0	0	0	0	0	0	0	0	0	0	0	0	0	0	0	k__Fungi; p__Ascomycota; c__Eurotiomycetes; o__Verrucariales; f__Verrucariaceae; g__unidentified; s__Verrucariaceae_sp
OTU108	1	0	1325	74	9	115	6	0	1	0	11	0	0	3	0	3	1	65	36	9	0	0	2	0	k__Fungi; p__Ascomycota; c__Eurotiomycetes; o__Eurotiales; f__Trichocomaceae; g__Aspergillus; s__Aspergillus_sp
OTU109	0	0	0	0	0	0	1	0	0	0	60	0	0	0	0	125	0	0	0	0	0	6	0	1	k__Fungi; p__Ascomycota; c__Leotiomycetes; o__Helotiales; f__Helotiales_fam_Incertae_sedis; g__Scytalidium; s__Scytalidium_sp
OTU110	0	0	14	0	908	0	44	1	0	35	25	40	41	27	17	15	28	735	127	62	70	8	1	7	k__Fungi; p__Ascomycota; c__Eurotiomycetes; o__Eurotiales; f__Trichocomaceae; g__Penicillium; s__Penicillium_sp
OTU111	0	0	0	79	0	0	0	0	0	0	0	0	0	26	0	0	177	0	0	0	0	0	0	0	k__Fungi; p__Ascomycota; c__Eurotiomycetes; o__Chaetothyriales; f__unidentified; g__unidentified; s__Chaetothyriales_sp
OTU112	0	693	0	0	902	0	0	0	0	0	197	170	0	0	0	0	0	0	0	0	0	0	0	0	k__Fungi; p__Ascomycota; c__Orbiliomycetes; o__Orbiliales; f__Orbiliaceae; g__Arthrobotrys; s__Arthrobotrys_sp
OTU113	0	0	196	0	0	0	0	0	0	0	0	0	0	0	0	0	0	0	0	0	0	0	0	0	k__Fungi; p__Ascomycota; c__Sordariomycetes; o__Hypocreales; f__Nectriaceae; g__Fusarium; s__Fusarium_sp
OTU114	0	623	362	192	509	115	404	295	1131	657	1498	42	70	388	244	148	0	0	621	116	14	160	139	296	No blast hit
OTU115	0	0	0	0	0	27	0	0	0	109	0	0	0	0	19	24	156	0	0	0	0	0	0	0	k__Fungi; p__Ascomycota; c__Eurotiomycetes; o__Chaetothyriales; f__Chaetothyriales_fam_Incertae_sedis; g__Coniosporium; s__Coniosporium_sp
OTU116	0	4	0	3	0	0	0	0	0	35	0	0	0	0	6	7	0	12	0	35	0	0	5	0	k__Fungi; p__Ascomycota; c__Eurotiomycetes; o__Eurotiales; f__Trichocomaceae; g__Talaromyces; s__Talaromyces_assiutensis
OTU117	0	0	0	0	54	0	0	0	0	4	0	0	0	0	0	0	0	0	0	0	0	0	0	0	k__Fungi; p__Ascomycota; c__Dothideomycetes; o__Pleosporales; f__unidentified; g__unidentified; s__Pleosporales_sp
OTU118	0	0	0	1	0	0	1	165	54	690	83	60	5	0	0	31	7	0	11	16	18	0	0	0	k__Fungi; p__unidentified; c__unidentified; o__unidentified; f__unidentified; g__unidentified; s__Fungi_sp
OTU119	0	0	0	0	0	0	0	0	0	0	0	0	0	0	0	0	57	0	0	0	0	0	0	0	k__Fungi; p__Ascomycota; c__Dothideomycetes; o__Pleosporales; f__unidentified; g__unidentified; s__Pleosporales_sp
OTU120	0	111	107	12	11	59	18	928	876	216	71	2	8	9	9	12	4	0	145	31	61	71	68	14	No blast hit
OTU121	0	0	0	0	0	0	0	112	0	0	0	0	4	10	3	11	11	0	21	0	18	0	17	1	k__Fungi; p__Basidiomycota; c__Tremellomycetes; o__Tremellales; f__Tremellales_fam_Incertae_sedis; g__Cryptococcus; s__Cryptococcus_sp
OTU122	0	0	0	0	0	0	0	0	0	0	0	5	9	0	1	0	0	0	0	0	0	0	0	0	k__Fungi; p__Ascomycota; c__Sordariomycetes; o__Hypocreales; f__Hypocreales_fam_Incertae_sedis; g__unidentified; s__Hypocreales_fam_Incertae_sedis_sp
OTU123	0	1177	365	0	0	0	0	0	0	0	0	0	490	481	216	167	1	0	0	40	0	0	0	0	k__Fungi; p__Ascomycota; c__unidentified; o__unidentified; f__unidentified; g__unidentified; s__Ascomycota_sp
OTU124	0	0	0	0	1	0	12	1789	0	512	1019	0	0	0	0	0	0	0	43	44	149	170	111	6	k__Fungi; p__Ascomycota; c__unidentified; o__unidentified; f__unidentified; g__unidentified; s__Ascomycota_sp
OTU125	0	1246	0	45	214	18	39	0	950	78	94	12	0	0	0	0	2	0	192	30	7	75	12	3	No blast hit
OTU126	0	0	0	73	0	0	1	0	0	0	0	0	27	0	4	4	0	0	0	0	139	90	37	27	k__Fungi; p__Ascomycota; c__Sordariomycetes; o__Hypocreales; f__Nectriaceae; g__Fusarium; s__Fusarium_sp
OTU127	0	0	20	0	0	0	0	0	226	0	0	0	0	0	0	0	0	0	0	29	0	0	0	0	k__Fungi; p__Ascomycota; c__Eurotiomycetes; o__Chaetothyriales; f__Herpotrichiellaceae; g__Exophiala; s__Exophiala_xenobiotica
OTU128	4	2	21	0	0	0	0	1	1401	0	0	2	0	0	0	0	0	3	3	34	0	0	1	0	k__Fungi; p__Ascomycota; c__Dothideomycetes; o__Capnodiales; f__Mycosphaerellaceae; g__Mycosphaerella; s__Mycosphaerella_tassiana
OTU129	0	0	0	0	0	0	0	0	0	0	0	0	0	0	0	0	0	0	77	0	0	0	0	0	k__Fungi; p__Ascomycota; c__Eurotiomycetes; o__Chaetothyriales; f__unidentified; g__unidentified; s__Chaetothyriales_sp
OTU130	0	0	0	19	0	0	0	0	0	0	0	0	0	3	6	16	0	0	0	0	0	0	0	0	k__Fungi; p__Ascomycota; c__Sordariomycetes; o__Xylariales; f__Amphisphaeriaceae; g__Neopestalotiopsis; s__Neopestalotiopsis_foedans
OTU131	0	615	187	0	0	0	0	0	0	0	0	0	0	0	0	0	0	0	0	0	0	0	0	0	k__Fungi; p__unidentified; c__unidentified; o__unidentified; f__unidentified; g__unidentified; s__Fungi_sp
OTU132	0	0	441	0	908	82	13	0	8	95	3	340	81	68	0	65	94	20	3130	88	532	50	24	181	k__Fungi; p__Ascomycota; c__Sordariomycetes; o__Hypocreales; f__Hypocreales_fam_Incertae_sedis; g__Sarocladium; s__Sarocladium_zeae
OTU133	0	0	0	0	0	0	0	0	0	0	0	0	0	11	0	4	86	0	30	0	8	0	21	0	k__Fungi; p__Basidiomycota; c__Microbotryomycetes; o__Sporidiobolales; f__unidentified; g__unidentified; s__Sporidiobolales_sp
OTU134	0	0	0	0	0	0	0	0	0	0	0	0	0	0	0	0	14	0	0	0	0	0	0	0	k__Fungi; p__Ascomycota; c__unidentified; o__unidentified; f__unidentified; g__unidentified; s__Ascomycota_sp
OTU135	0	273	0	0	0	0	0	0	0	0	0	0	0	0	0	0	2	0	0	0	0	0	0	0	k__Fungi; p__Ascomycota; c__Sordariomycetes; o__Hypocreales; f__Hypocreales_fam_Incertae_sedis; g__Stachybotrys; s__Stachybotrys_nephrospora
OTU136	0	0	23	0	0	0	0	11	0	0	0	0	0	6	0	0	26	0	0	0	0	0	0	0	k__Plantae; p__unidentified; c__unidentified; o__unidentified; f__unidentified; g__unidentified; s__Plantae_sp
OTU137	0	0	0	0	0	0	0	0	0	0	0	118	0	0	0	0	0	0	4	0	0	0	0	8	k__Fungi; p__Ascomycota; c__Eurotiomycetes; o__Eurotiales; f__Trichocomaceae; g__Talaromyces; s__Talaromyces_purpureogenus
OTU138	0	3	0	0	0	0	0	5	3	7	0	30	0	0	0	24	0	0	86	13	0	0	0	0	k__Fungi; p__Ascomycota; c__unidentified; o__unidentified; f__unidentified; g__unidentified; s__Ascomycota_sp
OTU139	0	519	85	66	344	0	0	0	0	0	0	0	123	95	33	45	412	0	0	0	0	18	58	0	k__Fungi; p__Ascomycota; c__Eurotiomycetes; o__Chaetothyriales; f__Herpotrichiellaceae; g__Phaeococcomyces; s__Phaeococcomyces_catenatus
OTU140	0	2543	192	70	3	0	1	0	0	84	0	0	14	27	83	100	90	0	191	0	47	0	0	25	k__Fungi; p__Ascomycota; c__Eurotiomycetes; o__Chaetothyriales; f__unidentified; g__unidentified; s__Chaetothyriales_sp
OTU141	0	1174	29	8669	353	64	4	0	67	14	231	22	0	0	1	1	0	0	47	4	49	7	0	5	k__Plantae; p__unidentified; c__unidentified; o__unidentified; f__unidentified; g__unidentified; s__Plantae_sp
OTU142	0	0	0	0	5	0	0	12	0	0	0	0	0	13	54	38	39	0	0	47	17	89	115	0	k__Fungi; p__Basidiomycota; c__Tremellomycetes; o__Filobasidiales; f__Piskurozymaceae; g__Solicoccozyma; s__Solicoccozyma_terrea
OTU143	1	0	115	0	0	0	5	0	0	77	0	62	0	89	0	0	0	0	179	26	0	0	0	22	k__Fungi; p__Ascomycota; c__Dothideomycetes; o__Pleosporales; f__Pleosporales_fam_Incertae_sedis; g__unidentified; s__Pleosporales_fam_Incertae_sedis_sp
OTU144	0	0	11	0	0	0	13	0	72	223	68	0	0	0	4	0	1	0	392	49	114	37	53	22	k__Fungi; p__Ascomycota; c__Sordariomycetes; o__Hypocreales; f__unidentified; g__unidentified; s__Hypocreales_sp
OTU145	0	76	213	0	0	0	2	0	0	48	34	89	0	43	0	0	0	0	94	2	0	0	33	0	k__Fungi; p__Ascomycota; c__Sordariomycetes; o__Hypocreales; f__Nectriaceae; g__unidentified; s__Nectriaceae_sp
OTU146	0	0	0	0	0	0	0	0	0	0	0	0	0	0	0	0	21	0	0	0	0	0	0	0	k__Fungi; p__Ascomycota; c__Sordariomycetes; o__Sordariales; f__Lasiosphaeriaceae; g__Zopfiella; s__Zopfiella_sp
OTU147	0	0	0	0	0	0	0	0	0	0	0	0	0	0	0	0	102	1	0	16	20	0	0	0	k__Fungi; p__Ascomycota; c__Dothideomycetes; o__unidentified; f__unidentified; g__unidentified; s__Dothideomycetes_sp
OTU148	0	654	118	16	0	0	17	0	300	124	0	3	173	0	141	208	39	0	285	23	0	52	45	41	k__Fungi; p__Ascomycota; c__Sordariomycetes; o__Hypocreales; f__Hypocreales_fam_Incertae_sedis; g__Myrothecium; s__Myrothecium_roridum
OTU149	0	234	0	22	0	0	0	0	0	0	0	0	39	0	0	0	0	0	0	0	0	0	0	0	k__Fungi; p__Ascomycota; c__Sordariomycetes; o__Sordariomycetidae_ord_Incertae_sedis; f__Glomerellaceae; g__Colletotrichum; s__Colletotrichum_chlorophyti
OTU150	0	0	252	0	0	0	0	0	0	0	0	35	0	0	0	0	0	0	0	0	0	0	0	0	k__Fungi; p__Ascomycota; c__Eurotiomycetes; o__Chaetothyriales; f__Herpotrichiellaceae; g__Exophiala; s__Exophiala_opportunistica
OTU151	0	0	456	76	759	58	0	0	2	0	99	216	0	0	0	0	0	0	60	25	75	4	0	0	k__Fungi; p__Ascomycota; c__unidentified; o__unidentified; f__unidentified; g__unidentified; s__Ascomycota_sp
OTU152	0	194	61	0	0	0	0	0	0	10	0	9	0	18	0	14	0	1	0	0	0	0	0	16	k__Fungi; p__Ascomycota; c__Sordariomycetes; o__Xylariales; f__Amphisphaeriaceae; g__Pestalotiopsis; s__Pestalotiopsis_rhododendri
OTU153	0	0	0	0	0	0	0	0	0	0	0	0	0	0	0	0	88	0	0	0	0	0	0	0	k__Fungi; p__unidentified; c__unidentified; o__unidentified; f__unidentified; g__unidentified; s__Fungi_sp
OTU154	0	0	0	0	21	0	0	0	0	0	0	0	0	0	0	0	53	0	0	0	0	0	0	0	k__Fungi; p__Ascomycota; c__Sordariomycetes; o__Hypocreales; f__unidentified; g__unidentified; s__Hypocreales_sp
OTU155	0	0	0	0	0	0	0	0	0	0	0	170	0	0	0	0	0	0	0	0	0	0	0	52	k__Fungi; p__Ascomycota; c__Sordariomycetes; o__Xylariales; f__Xylariales_fam_Incertae_sedis; g__Monographella; s__Monographella_cucumerina
OTU156	0	198	0	0	0	0	0	0	0	0	0	0	0	7	0	0	0	0	0	0	0	0	0	0	k__Fungi; p__Ascomycota; c__Dothideomycetes; o__Pleosporales; f__Phaeosphaeriaceae; g__Phaeosphaeria; s__Phaeosphaeria_sp
OTU157	0	0	0	0	0	0	0	251	41	105	0	0	0	0	0	0	3	0	17	0	1	0	0	20	No blast hit
OTU158	1	1	14	2	1	0	0	0	0	0	0	0	2	3	0	2	1	48	3	0	0	1	3	0	k__Fungi; p__Ascomycota; c__Sordariomycetes; o__unidentified; f__unidentified; g__unidentified; s__Sordariomycetes_sp
OTU159	0	0	12	14	0	0	0	0	0	0	1	47	15	0	0	0	0	0	0	0	0	2	0	7	k__Fungi; p__unidentified; c__unidentified; o__unidentified; f__unidentified; g__unidentified; s__Fungi_sp
OTU160	0	0	0	0	780	0	0	0	0	0	0	0	4	0	6	0	30	0	0	0	0	0	0	0	k__Fungi; p__Ascomycota; c__Sordariomycetes; o__Sordariales; f__unidentified; g__unidentified; s__Sordariales_sp
OTU161	0	267	0	0	0	0	0	0	0	0	0	41	0	0	0	0	0	0	9	3	44	0	16	0	k__Fungi; p__Ascomycota; c__Sordariomycetes; o__Microascales; f__Halosphaeriaceae; g__Halosarpheia; s__Halosarpheia_japonica
OTU162	0	0	0	15	0	0	0	0	0	0	0	0	18	7	0	0	30	0	0	0	0	0	0	0	k__Fungi; p__Ascomycota; c__Dothideomycetes; o__Pleosporales; f__unidentified; g__unidentified; s__Pleosporales_sp
OTU163	0	2	1	0	5	0	0	0	0	0	0	3	1	0	0	0	0	9	1	0	0	0	0	0	k__Fungi; p__Ascomycota; c__unidentified; o__unidentified; f__unidentified; g__unidentified; s__Ascomycota_sp
OTU164	0	0	0	0	0	0	7	0	0	0	0	0	0	0	0	0	0	0	0	0	0	9	0	0	k__Fungi; p__Ascomycota; c__Eurotiomycetes; o__Chaetothyriales; f__unidentified; g__unidentified; s__Chaetothyriales_sp
OTU165	0	0	248	0	504	0	0	0	0	90	82	55	0	4	1	2	11	0	1	0	3	2	12	1	k__Fungi; p__Ascomycota; c__Sordariomycetes; o__Hypocreales; f__Hypocreaceae; g__Trichoderma; s__Trichoderma_asperellum
[truncated: 973 more rows]

## Sheet: Protist
The unrarefied operational taxonomic unit table of protist in microcosmic experiment 1 includes taxonomic information
[truncated: 3,022 more rows]

## Sheet: Nematodes 
The unrarefied operational taxonomic unit table of nematodes in microcosmic experiment 1 includes taxonomic information
[truncated: 122 more rows]
