# Supplementary material for: Resource-dependent biodiversity and potential multi-trophic interactions determine belowground functional trait stability
Source: Microbiome. 2023 May 1;11:95. doi: 10.1186/s40168-023-01539-5 (PMC10150482; doi:10.1186/s40168-023-01539-5)
Supplement: Supplementary file 5 — Additional file 4. [file 40168_2023_1539_MOESM4_ESM.xlsx]

## Sheet: Sheet1
Dataset S3. The information of the frequency of 10 potential functional genes in high and low resource environments of each site
	Functional traits			FQ-High resource availability						FQ-Low resource availability						CW-High resource availability						CW-Low resource availability						YT-High resource availability						YT-Low resource availability						QY-High resource availability						QY-Low resource availability
Genes	Category	Subcategory1	Subcategory2	High1	High2	High3	High4	High5	High6	Low1	Low2	Low3	Low4	Low5	Low6	High1	High2	High3	High4	High5	High6	Low1	Low2	Low3	Low4	Low5	Low6	High1	High2	High3	High4	High5	High6	Low1	Low2	Low3	Low4	Low5	Low6	High1	High2	High3	High4	High5	High6	Low1	Low2	Low3	Low4
amyA	Carbon Cycling	Carbon degradation	Starch	2115	2271	2257	2268	2316	2227	2261	2351	2386	2104	1870	2102	2416	2801	2823	2475	2586	2578	2205	2194	2173	2152	2193	2274	2616	2610	2580	2505	2469	2381	2030	2158	2124	2069	2345	2380	2620	2630	2620	2538	2533	2547	1804	1917	1868	1940
chitinase	Carbon Cycling	Carbon degradation	Chitin	779	836	831	836	866	822	835	871	878	774	677	773	897	1018	1041	905	953	954	810	799	788	792	797	836	959	955	946	928	903	896	751	793	784	755	857	863	987	979	982	942	935	935	650	691	682	698
acetylglucosaminidase	Carbon Cycling	Carbon degradation	Chitin	361	406	405	410	422	408	400	429	433	371	324	374	437	505	508	453	464	467	395	388	391	380	389	406	471	462	463	450	451	423	345	364	362	359	412	420	475	476	482	457	463	462	307	322	316	328
tktA	Carbon Cycling	Carbon fixation	Calvin cycle	362	382	375	382	388	380	387	394	398	364	323	364	385	434	437	406	416	415	372	371	367	363	366	375	420	418	419	419	408	404	344	358	352	345	396	399	442	420	422	412	410	412	308	333	322	341
fthfs	Carbon Cycling	Carbon fixation	Reductive acetyl–CoA pathway	326	352	350	361	372	354	364	374	380	322	285	322	382	469	472	397	427	424	355	344	341	336	342	354	427	428	429	409	402	373	302	332	322	311	372	376	424	425	427	412	417	416	272	290	290	303
AceB	Carbon Cycling	Carbon degradation	Glyoxylate cycle	349	369	369	368	377	361	367	373	381	343	310	344	381	433	441	387	407	407	361	351	347	335	343	352	408	409	408	403	395	390	318	339	335	331	363	366	421	416	418	403	404	410	307	316	307	319
ara	Carbon Cycling	Carbon degradation	Hemicellulose	318	338	333	340	345	333	338	353	358	318	281	318	362	410	415	369	388	383	327	326	312	323	308	335	378	379	372	369	362	351	309	319	316	303	343	345	381	382	386	376	373	375	268	280	278	287
xylanase	Carbon Cycling	Carbon degradation	Hemicellulose	285	305	304	309	317	308	316	318	329	279	245	280	328	377	389	329	345	346	295	294	293	287	300	308	354	353	348	348	342	331	275	292	293	280	317	321	367	355	352	343	337	343	242	258	249	269
pcc	Carbon Cycling	Carbon fixation	multiple systems	293	311	307	309	315	309	308	319	321	301	273	303	332	366	369	331	344	345	301	300	297	299	304	307	343	344	345	336	325	326	285	302	299	289	321	323	364	351	353	340	340	342	260	275	269	281
cellobiase	Carbon Cycling	Carbon degradation	Cellulose	270	293	298	301	307	297	297	311	310	268	234	272	323	374	379	321	337	336	296	298	287	282	290	295	344	341	338	325	322	312	263	282	280	267	299	301	347	347	349	328	340	336	233	251	241	254
phenol_oxidase	Carbon Cycling	Carbon degradation	Lignin	243	253	250	256	262	253	254	268	269	231	206	231	271	312	312	272	288	301	243	247	247	236	236	252	285	286	287	282	275	269	230	247	251	242	259	267	286	300	299	279	280	278	186	202	189	202
rubisco	Carbon Cycling	Carbon fixation	Calvin cycle	211	229	229	234	244	231	235	237	242	212	191	214	251	284	287	246	260	262	222	224	215	220	220	234	259	261	265	249	244	242	205	217	214	207	236	240	272	271	268	255	258	256	184	193	191	200
AceA	Carbon Cycling	Carbon degradation	Glyoxylate cycle	206	221	221	227	228	217	223	232	236	207	187	207	229	263	264	234	247	246	215	214	213	204	213	219	248	251	246	233	230	225	196	205	201	199	225	226	253	244	240	236	242	241	174	185	183	198
GAPDH_Calvin	Carbon Cycling	Carbon fixation	Calvin cycle	210	221	222	225	226	216	230	234	241	208	182	207	240	272	278	243	255	257	218	218	211	204	215	222	260	260	256	247	244	243	195	210	205	198	231	234	248	264	267	254	253	255	175	182	174	189
CsoS1_CcmK	Carbon Cycling	Carbon fixation	Bacterial Microcompartments	191	207	205	211	219	210	214	218	223	196	172	199	230	265	268	233	248	244	201	202	200	201	206	213	247	245	247	230	231	222	181	194	192	184	220	225	240	244	242	233	231	234	152	167	160	172
FBPase	Carbon Cycling	Carbon fixation	Calvin cycle	205	213	218	219	223	211	215	221	227	202	185	203	228	262	267	236	249	247	214	213	213	208	214	222	248	243	240	240	234	223	194	207	205	196	217	219	240	242	244	235	233	237	182	191	183	194
endoglucanase	Carbon Cycling	Carbon degradation	Cellulose	186	199	198	202	205	198	202	208	208	191	172	192	212	242	247	210	225	225	197	196	193	187	191	194	224	222	221	216	215	209	184	190	188	188	204	211	216	227	225	221	224	220	165	168	163	169
xyla	Carbon Cycling	Carbon degradation	Hemicellulose	181	195	197	194	197	190	196	205	208	182	158	183	210	237	241	206	221	217	194	189	190	186	191	200	216	216	217	217	211	208	174	184	182	179	200	205	214	221	220	214	217	219	159	171	168	173
TIM	Carbon Cycling	Carbon fixation	Calvin cycle	168	171	169	182	181	176	183	181	185	166	154	166	186	210	211	193	195	194	172	175	169	167	169	175	201	202	198	196	189	187	165	170	167	166	180	184	199	204	202	202	203	197	149	158	156	159
codh	Carbon Cycling	Carbon fixation	Reductive acetyl–CoA pathway	170	178	174	176	179	173	177	182	183	164	148	164	180	205	210	188	195	194	169	168	168	157	166	167	190	191	187	186	183	181	156	164	162	157	177	179	193	205	203	191	187	188	136	145	139	150
cutinase	Carbon Cycling	Carbon degradation	Cutin	168	168	169	166	171	170	170	171	171	164	156	164	174	179	182	175	180	179	168	169	165	165	166	171	175	178	178	175	175	174	167	170	169	163	168	171	184	183	183	180	178	178	154	156	158	155
vana	Carbon Cycling	Carbon degradation	Vanillin/Lignin	154	161	162	165	167	164	164	168	170	156	144	156	169	193	194	175	178	179	162	159	158	158	159	164	184	180	183	181	175	173	153	158	156	155	168	172	175	179	179	179	177	178	135	140	138	149
PRI	Carbon Cycling	Carbon fixation	Calvin cycle	146	155	157	154	158	155	155	158	157	145	130	148	164	182	187	166	172	174	146	145	144	146	147	153	174	171	173	164	161	158	137	145	142	145	158	160	173	183	181	170	172	172	122	131	124	132
cda	Carbon Cycling	Carbon degradation	Starch	144	154	157	154	156	148	149	151	157	139	121	137	159	185	183	162	181	184	144	144	141	146	144	149	182	180	179	172	169	158	131	141	141	132	156	156	162	171	172	171	170	170	116	120	112	128
mannanase	Carbon Cycling	Carbon degradation	Hemicellulose	125	139	137	144	144	139	139	146	149	131	114	133	147	178	178	159	171	167	133	137	132	138	136	141	164	165	167	164	161	149	125	130	130	124	147	147	156	168	166	158	162	161	109	115	113	124
RgaE	Carbon Cycling	Carbon degradation	Pectin	124	132	133	136	140	138	139	139	142	128	115	129	141	167	169	147	154	154	135	133	127	129	131	134	156	156	154	152	147	143	122	128	127	126	139	141	152	149	148	149	151	149	109	115	112	117
pgk	Carbon Cycling	Carbon fixation	Calvin cycle	135	138	142	141	143	140	144	146	148	135	125	136	146	165	166	147	149	151	138	135	135	132	134	139	152	153	154	149	148	145	129	135	133	131	142	145	152	155	154	154	151	150	108	119	114	125
pula	Carbon Cycling	Carbon degradation	Starch	129	136	137	139	144	135	139	140	144	125	109	126	149	165	165	149	157	157	134	138	130	128	130	137	164	160	160	151	148	144	123	129	130	117	139	140	150	156	156	154	160	154	105	110	107	115
ccmL	Carbon Cycling	Carbon fixation	Bacterial Microcompartments	121	135	137	133	134	125	136	139	140	125	103	125	135	157	157	142	144	146	129	127	129	125	124	133	149	146	146	147	144	142	115	125	123	118	134	136	148	154	152	149	151	148	100	107	108	111
pectinase (pectate_lyase)	Carbon Cycling	Carbon degradation	Pectin	107	121	123	124	127	116	124	124	131	114	95	113	136	151	157	140	138	147	121	116	117	115	123	127	148	148	146	138	134	130	107	110	110	110	127	127	145	144	146	140	136	143	96	100	99	106
glucoamylase	Carbon Cycling	Carbon degradation	Starch	105	115	115	119	121	117	120	121	123	106	97	106	131	154	158	128	140	138	116	118	115	117	116	121	140	140	137	133	134	129	108	115	117	109	124	125	132	147	146	139	135	136	94	98	95	107
rgl	Carbon Cycling	Carbon degradation	Pectin	107	114	114	111	114	109	113	116	119	110	99	111	120	140	136	120	126	125	108	107	107	107	109	113	126	123	128	120	121	113	106	110	111	104	114	117	127	127	128	126	124	131	94	98	97	101
FBP_aldolase	Carbon Cycling	Carbon fixation	Calvin cycle	102	114	112	113	114	112	107	118	120	101	88	102	123	136	138	122	125	127	106	104	102	105	106	114	131	129	129	130	125	123	94	108	103	101	116	117	124	126	126	127	125	124	79	88	86	94
pme	Carbon Cycling	Carbon degradation	Pectin	100	108	109	109	113	113	110	112	117	104	87	104	117	139	140	123	129	128	102	103	104	106	104	112	129	131	129	125	124	116	94	105	103	97	113	116	122	125	124	124	126	125	83	88	87	93
hdrB	Carbon Cycling	Methane	Methanogenesis	86	91	90	97	102	94	93	98	99	81	64	83	99	120	123	101	108	110	81	82	79	84	90	95	112	110	108	104	101	99	76	79	77	78	95	96	105	111	111	108	109	110	63	67	64	69
exoglucanase	Carbon Cycling	Carbon degradation	Cellulose	73	81	82	84	89	85	81	89	89	71	65	73	86	105	104	91	93	94	82	83	78	79	81	83	95	91	92	88	87	87	70	80	81	78	84	87	102	101	101	97	93	99	61	73	70	66
mcra	Carbon Cycling	Methane	Methanogenesis	74	81	78	74	80	73	78	89	88	67	57	67	86	106	106	90	96	96	75	78	73	76	75	83	94	91	94	93	88	84	66	73	67	64	83	84	99	102	102	95	97	96	58	58	57	68
limeh	Carbon Cycling	Carbon degradation	Terpenes	67	69	68	69	71	71	70	69	69	66	62	66	73	74	76	76	75	76	69	68	69	72	73	74	76	75	76	76	75	73	64	69	68	66	72	70	76	76	76	76	76	76	57	63	63	62
PRK	Carbon Cycling	Carbon fixation	Calvin cycle	65	73	72	71	72	71	73	75	77	67	61	69	76	90	90	79	85	88	72	68	71	65	72	72	84	83	83	78	78	74	64	68	66	63	71	71	76	85	84	81	84	83	59	60	57	60
pec_Cdeg	Carbon Cycling	Carbon degradation	Pectin	53	60	57	59	60	58	62	60	65	54	49	52	63	74	70	64	69	70	59	62	60	57	61	62	73	74	74	71	67	65	57	58	60	56	65	68	68	67	68	70	66	72	48	51	52	54
glx	Carbon Cycling	Carbon degradation	Lignin	50	57	56	56	60	54	63	62	63	57	43	57	64	75	77	67	71	70	54	54	53	50	52	55	66	66	67	63	62	62	48	55	55	50	59	59	65	67	67	66	68	68	40	42	40	43
cdh	Carbon Cycling	Carbon degradation	Terpenes	46	48	48	48	49	48	48	51	51	47	42	47	51	58	58	50	53	53	48	47	47	46	49	51	56	55	54	52	51	53	47	48	47	50	51	51	53	56	56	57	55	55	44	43	45	44
vdh	Carbon Cycling	Carbon degradation	Vanillin/Lignin	42	48	45	45	48	47	45	47	47	43	39	43	47	51	51	49	51	51	44	45	44	43	43	45	52	51	50	48	47	46	43	44	44	43	46	47	53	49	50	48	48	47	36	39	38	44
pmoa	Carbon Cycling	Methane	Methane oxidation	40	47	48	44	49	45	48	48	52	38	31	39	47	63	64	52	55	58	42	47	41	42	46	45	55	54	54	53	50	50	42	46	46	43	46	48	52	59	58	54	54	53	30	33	29	37
metalloprotease_fungi	Carbon Cycling	Carbon degradation	protein	41	46	45	44	45	43	45	45	45	40	29	41	46	53	53	45	51	51	43	42	40	37	41	42	48	49	48	50	46	47	41	40	41	39	44	44	54	52	52	50	49	49	36	38	33	36
phospholipase_C_fungi	Carbon Cycling	Carbon degradation	Phospholipids	39	41	42	43	44	41	42	46	45	39	29	38	43	46	48	48	50	50	39	41	40	40	38	40	50	46	50	47	47	45	37	42	39	36	42	45	54	52	50	47	48	47	32	36	32	36
phospholipase_D_fungi	Carbon Cycling	Carbon degradation	Phospholipids	41	43	43	43	43	41	43	44	46	40	31	41	48	56	55	47	50	48	45	41	43	41	41	45	51	52	50	46	45	42	34	36	36	41	42	44	54	54	54	50	49	50	33	35	35	38
exopolygalacturonase_fungi	Carbon Cycling	Carbon degradation	Pectin	39	37	39	39	41	41	40	41	42	38	33	39	43	49	47	45	44	45	38	37	37	36	36	37	45	45	45	44	42	44	36	40	38	37	40	38	46	47	46	44	44	43	31	31	29	31
axe	Carbon Cycling	Carbon degradation	Cellulose	36	37	36	37	38	37	36	38	39	33	29	33	40	42	40	40	42	39	37	36	34	36	35	39	39	40	40	41	41	39	36	36	35	38	39	40	41	40	41	43	41	43	28	29	28	28
nplT	Carbon Cycling	Carbon degradation	Starch	31	33	32	33	33	33	33	33	34	32	31	32	41	45	41	34	36	38	36	33	34	33	34	33	41	39	36	36	36	34	29	33	33	28	35	35	41	42	41	36	36	36	31	31	29	28
tannase_Cdeg	Carbon Cycling	Carbon degradation	Tannins	29	31	31	32	33	29	31	34	35	28	27	28	38	41	43	36	40	38	32	31	33	33	33	35	39	38	38	38	37	36	28	31	32	32	35	35	38	38	38	35	37	36	25	25	25	27
pme_Cdeg	Carbon Cycling	Carbon degradation	Pectin	32	30	33	32	32	29	33	35	34	27	26	30	32	39	37	36	36	36	31	30	30	30	31	33	38	37	37	37	36	36	28	30	30	30	35	35	36	36	36	34	36	35	26	26	25	30
aclb	Carbon Cycling	Carbon fixation	Reductive tricarboxylic acid cycle	26	29	29	32	33	30	33	34	34	29	23	29	36	37	38	36	37	37	31	30	30	30	28	30	38	38	36	36	36	32	26	29	26	27	33	32	35	36	37	36	35	35	21	23	21	23
mnp	Carbon Cycling	Carbon degradation	Lignin	29	30	29	29	30	29	29	31	31	28	27	29	31	35	32	31	33	32	29	31	30	29	30	31	35	35	33	33	32	30	32	31	32	29	31	30	35	34	33	34	32	32	26	27	28	25
lactase_fungi	Carbon Cycling	Carbon degradation	Lactose	28	30	29	26	26	23	31	30	30	26	21	26	31	36	35	34	35	34	25	24	25	24	22	26	32	31	32	30	29	29	24	25	24	23	27	28	35	34	35	30	32	32	19	20	19	26
rgh	Carbon Cycling	Carbon degradation	Pectin	21	24	23	28	28	27	26	28	29	22	21	24	29	33	30	29	32	31	25	27	26	25	24	26	29	31	30	29	26	28	24	27	27	26	27	28	35	32	31	29	29	28	20	22	20	19
AcnA	Carbon Cycling	Carbon fixation	Reductive tricarboxylic acid cycle	24	26	27	24	28	27	27	27	29	26	17	26	27	28	29	26	29	30	25	25	26	24	24	25	29	27	29	29	26	28	24	26	23	23	25	26	35	31	31	29	29	27	18	19	19	20
alpha_galactosidase_fungi	Carbon Cycling	Carbon degradation	Other	25	26	27	27	27	25	28	28	29	27	20	27	30	35	35	29	31	30	29	28	27	27	25	28	31	31	31	31	31	28	23	25	25	24	28	28	32	29	29	30	30	29	22	23	19	21
phospholipase_A2_fungi	Carbon Cycling	Carbon degradation	Phospholipids	20	21	21	23	24	23	24	25	25	21	20	21	23	29	29	24	25	26	23	24	23	21	22	23	26	26	26	23	24	24	18	20	20	21	22	23	32	30	27	28	25	27	20	20	20	21
frdA_rTCA	Carbon Cycling	Carbon fixation	Reductive tricarboxylic acid cycle	25	25	25	28	27	27	27	31	33	21	18	22	31	38	38	32	35	34	28	24	28	25	28	28	35	34	36	32	33	29	23	22	22	21	31	31	32	35	35	34	32	33	18	20	20	22
CsoS2	Carbon Cycling	Carbon fixation	Bacterial Microcompartments	26	25	26	25	26	26	25	25	25	25	24	25	25	27	27	27	27	27	25	26	25	24	25	25	28	27	28	28	27	28	23	24	24	24	26	26	32	27	27	25	26	26	22	22	23	23
endopolygalacturonase_fungi	Carbon Cycling	Carbon degradation	Pectin	27	27	27	29	29	22	29	31	32	26	23	25	26	32	32	31	33	33	25	25	24	23	22	24	34	35	34	31	28	31	25	26	24	24	27	29	32	31	29	30	32	33	16	19	18	20
mrtH	Carbon Cycling	Methane	Methanogenesis	18	19	20	18	19	18	20	20	21	17	15	17	20	30	30	19	24	23	21	18	18	19	17	18	24	25	22	23	22	20	17	17	15	16	19	20	26	24	25	24	22	25	12	14	13	16
CsoSCA	Carbon Cycling	Carbon fixation	Bacterial Microcompartments	16	16	16	19	20	19	18	18	19	18	16	18	19	23	23	20	23	21	20	17	19	17	18	18	24	23	24	21	21	22	17	17	17	18	20	20	25	22	21	22	23	22	15	15	15	17
chitin_deacetylase_fungi	Carbon Cycling	Carbon degradation	Chitin	16	18	18	18	18	15	18	19	19	16	14	17	20	20	21	19	20	21	15	16	14	16	15	16	19	20	20	18	15	17	19	21	21	16	17	19	22	21	21	19	19	20	13	13	14	14
Pg_Oomycetes	Carbon Cycling	Carbon degradation	Pectin	18	18	18	19	19	18	19	18	18	16	17	17	19	22	23	19	21	19	19	18	18	16	18	18	18	19	19	19	19	19	17	17	17	18	19	19	21	19	19	19	17	18	15	16	16	16
mmox	Carbon Cycling	Methane	Methane oxidation	18	18	19	19	19	18	19	19	18	18	18	19	21	23	22	19	19	20	20	19	18	21	21	21	22	23	23	20	20	19	18	18	18	17	18	18	22	21	22	21	20	22	15	17	16	16
por_DiC4HB	Carbon Cycling	Carbon fixation	Dicarboxylate/4-hydroxybutyrate cycle	13	17	17	16	17	16	15	15	15	13	12	12	20	20	22	16	18	18	15	15	14	16	17	17	19	19	19	16	15	16	13	14	14	12	16	16	20	21	20	19	16	19	10	10	9	10
fmdB_fwdB	Carbon Cycling	Methane	Methanogenesis	16	16	18	18	18	15	16	19	18	14	8	14	21	25	26	15	21	22	16	16	17	15	14	15	20	20	21	20	20	19	16	17	17	14	16	16	19	21	21	20	21	21	8	10	8	13
AACT_DiC4HB	Carbon Cycling	Carbon fixation	Dicarboxylate/4-hydroxybutyrate cycle	12	13	13	15	14	16	12	15	15	14	10	14	14	17	17	15	16	16	13	12	13	12	13	13	17	15	17	15	15	15	13	13	13	14	14	13	18	14	14	16	15	16	9	11	11	12
Ftr	Carbon Cycling	Methane	Methanogenesis	11	13	12	12	13	13	13	15	16	12	10	11	15	17	17	14	16	17	12	13	11	14	15	15	17	17	16	19	16	17	12	14	14	12	14	14	18	17	18	16	17	17	11	12	11	10
Mch_methane	Carbon Cycling	Methane	Methanogenesis	10	12	12	12	12	11	13	14	14	11	9	11	13	14	14	14	14	13	12	12	13	13	11	13	12	13	13	13	12	13	10	11	11	11	13	13	18	15	15	13	14	14	7	8	8	11
AceB_fungi	Carbon Cycling	Carbon degradation	Glyoxylate cycle	12	13	13	13	13	12	12	13	13	13	12	13	12	16	15	14	14	14	12	12	11	12	11	12	14	14	14	14	14	13	12	12	12	12	14	14	17	15	14	13	13	13	12	12	11	10
mdh	Carbon Cycling	Carbon fixation	Reductive tricarboxylic acid cycle	12	15	15	15	15	13	14	14	15	13	9	13	15	17	17	15	14	16	12	12	14	14	14	14	17	18	17	15	16	14	13	13	12	14	15	15	17	16	16	17	17	17	11	11	9	11
AceA_fungi	Carbon Cycling	Carbon degradation	Glyoxylate cycle	9	11	11	11	11	11	11	12	12	12	10	13	13	13	12	10	12	12	12	10	12	13	11	13	12	13	12	12	12	11	11	12	13	13	11	13	16	14	12	12	12	12	9	9	10	8
sucD	Carbon Cycling	Carbon fixation	Reductive tricarboxylic acid cycle	11	12	12	12	13	13	10	13	13	9	8	9	14	18	19	12	15	15	12	12	9	12	12	13	15	16	16	14	14	14	6	7	7	8	12	12	16	16	15	14	15	16	8	9	9	9
inulinase	Carbon Cycling	Carbon degradation	Inulin	11	11	11	11	11	10	12	10	12	11	10	11	11	14	14	12	14	13	11	11	11	11	11	11	13	13	14	12	12	13	11	11	11	10	12	12	15	12	12	13	12	13	10	10	10	11
ligninase	Carbon Cycling	Carbon degradation	Lignin	10	11	11	11	11	10	11	10	11	10	10	10	9	9	9	11	11	9	10	8	10	9	9	9	10	10	10	11	10	11	8	9	9	9	10	11	12	11	11	11	11	11	8	9	9	10
Rubisco_Alveolata	Carbon Cycling	Carbon fixation	Calvin cycle	8	8	8	10	10	9	10	9	10	8	7	8	11	12	12	10	10	9	10	10	10	9	8	9	10	10	10	10	9	10	8	8	8	9	10	10	12	10	10	10	11	11	8	8	9	8
fumarase_DiC4HB	Carbon Cycling	Carbon fixation	Dicarboxylate/4-hydroxybutyrate cycle	6	6	7	9	11	10	8	9	9	6	5	6	8	15	15	10	14	13	10	9	9	6	6	7	11	12	12	11	11	8	7	8	9	7	8	9	12	11	11	11	9	11	5	6	5	8
PEP_synthase	Carbon Cycling	Carbon fixation	Dicarboxylate/4-hydroxybutyrate cycle	6	8	8	9	9	8	8	8	8	7	6	7	9	11	11	9	10	10	8	8	8	8	8	8	11	9	11	9	10	9	7	7	6	6	8	8	13	11	10	10	9	9	5	6	6	5
Mer_methane	Carbon Cycling	Methane	Methanogenesis	9	11	11	12	12	10	11	14	14	9	8	9	12	15	15	12	15	15	13	10	12	10	11	11	15	15	14	14	14	12	9	10	10	11	11	12	12	16	16	14	15	15	8	9	9	8
pectate_lyase_Oomycetes	Carbon Cycling	Carbon degradation	Pectin	9	9	9	9	9	9	9	9	9	9	9	9	10	11	10	11	10	11	9	9	8	10	10	9	12	11	11	10	10	10	9	9	9	9	9	9	11	11	11	11	11	11	9	9	9	9
sucA_DiC4HB	Carbon Cycling	Carbon fixation	Dicarboxylate/4-hydroxybutyrate cycle	6	6	6	7	7	6	6	7	7	6	6	6	5	8	8	9	7	9	6	6	4	4	5	5	7	8	8	8	7	7	5	6	6	5	7	7	11	8	9	8	8	7	5	5	5	5
oorA	Carbon Cycling	Carbon fixation	Reductive tricarboxylic acid cycle	7	7	7	9	9	7	8	8	8	7	5	7	7	12	12	8	10	10	5	8	7	7	8	7	7	9	9	9	8	8	6	6	6	6	8	8	11	9	9	11	10	11	3	4	4	6
camdcab	Carbon Cycling	Carbon degradation	Camphor	8	8	8	8	8	8	9	9	9	9	8	9	8	9	9	9	10	10	9	9	7	8	8	7	9	9	9	9	9	9	9	9	9	9	9	9	10	10	10	9	9	9	8	8	8	7
lmo	Carbon Cycling	Carbon degradation	Terpenes	9	9	9	9	9	8	9	9	9	9	7	9	10	10	11	10	10	10	8	8	8	7	9	9	10	10	10	9	9	9	7	8	8	8	8	8	10	9	9	10	9	9	6	7	6	7
PEPC	Carbon Cycling	Carbon fixation	Dicarboxylate/4-hydroxybutyrate cycle	8	8	8	8	8	8	9	9	9	8	8	8	8	8	8	8	8	8	8	8	8	8	8	8	9	9	9	8	8	8	8	8	8	8	8	8	10	8	8	9	9	9	8	8	8	8
mtbC_mttC	Carbon Cycling	Methane	Methanogenesis	6	7	7	7	8	6	7	9	9	6	6	6	6	10	10	8	8	9	7	6	7	5	6	6	8	8	9	7	7	7	4	4	4	4	8	7	10	10	11	10	9	10	5	4	5	4
pectin_lyase_Oomycetes	Carbon Cycling	Carbon degradation	Pectin	7	7	7	7	7	6	8	7	7	7	7	7	7	8	8	6	6	6	6	7	8	6	7	7	8	8	7	7	7	7	8	7	8	6	6	6	8	8	8	8	7	7	8	7	7	6
chitin_synthase_protist	Carbon Cycling	major biomolecule	Chitin synthesis	6	8	8	8	8	7	8	9	9	7	6	7	9	12	12	11	10	11	6	7	7	6	7	8	10	11	11	10	10	8	10	11	10	7	8	9	8	8	8	9	10	10	6	5	5	5
MT2	Carbon Cycling	Methane	Methanogenesis	4	8	8	7	7	7	7	8	7	6	5	7	8	12	13	6	8	8	7	7	7	7	9	9	10	10	11	8	10	9	8	8	8	7	8	7	8	9	9	8	7	7	5	5	4	5
pel_Cdeg	Carbon Cycling	Carbon degradation	Pectin	6	6	6	6	7	7	6	6	6	6	7	7	6	9	9	7	6	7	8	7	8	7	6	7	6	7	7	8	8	7	7	8	7	8	7	7	7	7	7	8	8	8	5	8	7	7
MCM	Carbon Cycling	Carbon fixation	3-hydroxypropionate bicycle	5	5	5	5	5	5	5	5	5	5	5	5	5	5	5	6	6	5	5	5	4	5	4	5	5	5	5	5	5	5	5	6	6	5	5	5	8	6	6	8	5	5	4	4	4	5
frdA	Carbon Cycling	Carbon fixation	Dicarboxylate/4-hydroxybutyrate cycle	5	6	6	6	6	6	6	5	6	3	4	4	6	7	7	6	6	5	5	5	5	5	5	6	6	6	6	6	6	6	4	5	5	4	6	6	7	6	6	8	6	6	4	4	4	6
mdh_DiC4HB	Carbon Cycling	Carbon fixation	Dicarboxylate/4-hydroxybutyrate cycle	6	6	6	6	6	6	6	6	6	6	6	6	6	7	7	6	6	6	6	6	6	6	6	6	6	6	6	6	6	6	6	6	6	6	6	6	7	6	6	8	6	6	5	5	5	5
ccmM	Carbon Cycling	Carbon fixation	Bacterial Microcompartments	5	5	5	5	5	5	5	5	5	5	5	5	6	9	10	6	6	6	6	6	5	5	5	5	6	6	6	5	5	5	5	5	5	6	5	6	6	7	7	6	6	6	5	5	5	5
Hmd	Carbon Cycling	Methane	Methanogenesis	1	3	3	6	6	5	3	4	4	2	2	2	5	6	6	5	5	4	3	3	4	5	4	5	5	6	6	5	5	4	5	5	5	2	4	4	6	6	6	6	6	5	1	1	1	2
apu	Carbon Cycling	Carbon degradation	Starch	3	3	3	3	3	3	3	3	3	3	3	3	4	4	4	4	3	3	4	3	3	4	4	4	4	4	4	4	4	4	3	4	4	3	4	4	5	4	4	4	4	4	3	3	3	2
ccmN	Carbon Cycling	Carbon fixation	Bacterial Microcompartments	3	4	4	4	4	4	4	4	4	4	4	4	4	4	4	4	4	4	4	4	4	4	4	4	4	4	4	4	4	4	4	4	4	4	4	4	5	4	4	4	4	4	3	4	4	4
4hbcd_dic4hb	Carbon Cycling	Carbon fixation	Dicarboxylate/4-hydroxybutyrate cycle	3	3	3	3	3	3	3	4	4	3	3	3	6	8	8	5	6	6	4	4	4	4	6	6	7	6	6	7	6	5	4	4	4	4	5	5	5	5	5	6	5	6	3	3	3	4
C_CoA_hydratase_DiC4HB	Carbon Cycling	Carbon fixation	Dicarboxylate/4-hydroxybutyrate cycle	5	5	5	5	5	5	5	5	5	5	5	5	6	7	7	6	6	5	5	5	5	5	5	5	5	5	5	5	5	5	5	5	5	5	6	6	5	4	4	5	5	5	4	4	4	4
amyx	Carbon Cycling	Carbon degradation	Starch	3	4	4	4	4	4	3	3	3	3	3	3	4	4	4	4	4	4	3	3	3	3	3	4	4	4	4	4	4	4	3	3	3	3	4	4	4	3	3	5	4	4	2	1	2	2
isopullulanase	Carbon Cycling	Carbon degradation	Starch	3	3	3	3	3	3	3	3	3	3	3	3	3	3	3	3	4	4	3	3	3	3	3	3	3	3	3	3	3	3	3	3	3	3	3	3	4	3	3	5	3	3	3	3	3	3
adhC	Carbon Cycling	Carbon fixation	Dicarboxylate/4-hydroxybutyrate cycle	3	3	3	3	3	3	3	3	3	3	3	3	3	4	4	3	3	3	3	3	3	3	3	3	3	3	3	3	3	3	3	3	3	3	3	3	4	3	3	5	3	3	3	3	3	3
suc_CoA_red_DiC4HB	Carbon Cycling	Carbon fixation	Dicarboxylate/4-hydroxybutyrate cycle	3	3	3	3	3	3	3	3	3	3	3	3	3	3	3	3	3	3	3	3	3	3	3	3	3	3	3	3	3	3	3	3	3	3	3	3	4	3	3	5	3	3	3	3	3	3
ccl	Carbon Cycling	Carbon fixation	Reductive tricarboxylic acid cycle	3	3	3	3	3	3	2	3	3	2	2	2	2	3	3	2	2	2	2	2	2	2	2	2	3	3	3	3	3	3	2	3	3	2	3	3	4	3	3	5	3	3	2	2	2	2
mtaB	Carbon Cycling	Methane	Methanogenesis	4	5	5	4	5	5	5	6	6	4	3	4	5	8	8	6	6	5	4	4	4	4	5	5	6	6	5	5	5	4	3	3	3	3	4	4	4	5	5	5	5	5	2	3	3	3
cellulase_GH7_Parabasalia	Carbon Cycling	Carbon degradation	Cellulose	1	1	1	2	1	2	1	1	1	1	1	1	2	4	4	2	3	3	1	1	1	2	2	2	3	2	3	2	2	1	2	2	1	1	1	1	3	2	2	2	3	3	1	1	1	1
xylose_isomerase_Oomycetes	Carbon Cycling	Carbon degradation	Hemicellulose	2	2	2	2	2	2	2	2	2	2	2	2	2	2	2	2	2	2	2	2	2	2	2	2	2	2	2	2	2	2	2	2	2	2	2	2	4	2	2	2	4	2	2	2	2	2
accD	Carbon Cycling	Carbon fixation	3-hydroxypropionate bicycle	2	2	2	2	2	2	2	2	2	2	2	2	2	2	2	2	2	2	2	2	2	2	2	2	2	2	2	2	2	2	2	2	2	2	2	2	3	2	2	2	4	2	2	2	2	2
mcl	Carbon Cycling	Carbon fixation	3-hydroxypropionate bicycle	2	2	2	2	2	2	2	2	2	2	2	2	2	2	2	2	2	2	2	2	2	2	2	2	2	2	2	2	2	2	2	2	2	2	2	2	4	2	2	2	4	2	2	2	2	2
mct	Carbon Cycling	Carbon fixation	3-hydroxypropionate bicycle	1	2	2	2	2	2	2	2	2	2	1	2	2	2	2	2	2	2	2	2	2	1	2	2	2	2	2	2	2	2	1	1	1	1	2	2	3	2	2	2	4	2	2	2	2	2
MMCE	Carbon Cycling	Carbon fixation	3-hydroxypropionate bicycle	2	2	2	2	2	2	2	2	2	2	2	2	2	2	2	2	2	2	2	2	2	2	2	2	2	2	2	2	2	2	2	2	2	2	2	2	4	2	2	2	2	2	2	2	2	2
4hbcd	Carbon Cycling	Carbon fixation	3-hydroxypropionate/4-hydroxybutyrate cycle	1	1	1	1	1	1	1	1	1	1	0	1	1	2	2	1	2	2	1	1	1	1	1	1	2	1	2	1	1	1	0	1	1	1	1	1	3	2	1	1	1	1	0	0	0	1
fumarase_3HP4HB	Carbon Cycling	Carbon fixation	3-hydroxypropionate/4-hydroxybutyrate cycle	2	2	2	2	2	2	2	2	2	2	2	2	2	2	2	2	2	2	2	2	2	2	2	2	2	2	2	2	2	2	2	2	2	2	2	2	3	2	2	2	2	2	2	2	2	2
IcfA	Carbon Cycling	Carbon fixation	Bacterial Microcompartments	1	2	2	2	2	1	2	2	2	2	2	3	3	3	4	2	3	3	2	2	2	2	2	3	3	3	2	3	3	2	2	2	2	1	2	2	4	4	4	4	4	3	1	2	2	2
icd	Carbon Cycling	Carbon fixation	Reductive tricarboxylic acid cycle	2	2	1	1	2	2	2	2	2	2	1	2	2	4	4	2	2	1	2	2	2	1	2	2	2	2	2	2	2	2	2	2	2	2	2	2	3	2	2	2	2	2	0	0	0	1
mtmB	Carbon Cycling	Methane	Methanogenesis	2	2	2	2	2	2	2	3	3	2	2	2	3	4	4	2	3	3	2	2	2	2	2	2	2	2	2	3	3	2	2	2	2	2	2	2	3	2	2	3	3	2	2	2	2	2
mtxX	Carbon Cycling	Methane	Methanogenesis	2	3	3	2	2	2	3	3	3	1	1	1	3	5	5	4	3	4	2	1	2	1	1	1	3	4	4	3	3	3	1	1	1	1	2	2	3	3	3	3	3	3	1	1	1	1
mch	Carbon Cycling	Carbon fixation	3-hydroxypropionate bicycle	1	1	1	1	1	1	1	1	1	1	1	1	1	1	1	1	1	1	1	1	1	1	1	1	1	1	1	1	1	1	1	1	1	1	1	1	1	1	1	1	1	1	1	1	1	1
mcr	Carbon Cycling	Carbon fixation	3-hydroxypropionate bicycle	1	1	1	1	1	1	2	2	1	1	1	1	2	1	2	1	2	2	2	1	2	1	1	1	2	2	2	1	2	2	1	2	2	1	1	1	2	2	2	1	2	2	1	1	1	1
pcc_3HP	Carbon Cycling	Carbon fixation	3-hydroxypropionate bicycle	1	1	1	1	1	1	1	1	1	1	0	1	1	1	1	1	1	1	1	1	1	1	1	1	1	1	1	1	1	1	1	1	1	1	1	1	1	1	1	1	1	1	0	0	0	1
pcs	Carbon Cycling	Carbon fixation	3-hydroxypropionate bicycle	0	0	0	0	1	1	0	0	0	0	0	0	1	1	1	1	1	1	1	1	1	0	0	0	0	1	1	1	1	1	0	0	0	0	0	0	1	1	1	1	1	1	0	0	0	0
sdhA	Carbon Cycling	Carbon fixation	3-hydroxypropionate bicycle	1	1	1	1	1	1	1	1	1	1	1	1	1	1	1	1	1	1	1	1	1	1	1	1	1	1	1	1	1	1	0	1	1	1	1	1	1	1	1	1	1	1	1	1	1	1
3HP_CoAs	Carbon Cycling	Carbon fixation	3-hydroxypropionate/4-hydroxybutyrate cycle	1	1	1	1	1	1	1	1	1	1	1	1	1	1	1	1	1	1	1	1	1	1	1	1	1	1	1	1	1	1	1	1	1	1	1	1	1	1	1	1	1	1	1	1	1	1
acaB_arch	Carbon Cycling	Carbon fixation	3-hydroxypropionate/4-hydroxybutyrate cycle	1	1	1	1	1	1	1	1	1	1	1	1	1	1	1	1	1	1	1	1	1	1	1	1	1	1	1	1	1	1	1	1	1	0	1	1	1	1	1	1	1	1	1	1	1	2
acc_arch	Carbon Cycling	Carbon fixation	3-hydroxypropionate/4-hydroxybutyrate cycle	1	1	1	1	1	1	1	1	1	1	1	1	1	1	1	1	1	1	1	1	1	1	1	1	1	1	1	1	1	1	1	1	1	1	1	1	1	1	1	1	1	1	1	1	1	1
C_CoA_hydratase	Carbon Cycling	Carbon fixation	3-hydroxypropionate/4-hydroxybutyrate cycle	0	0	0	1	1	0	0	1	1	0	0	0	0	1	1	1	1	1	0	0	0	0	0	0	1	1	1	1	1	1	0	0	0	0	1	1	1	1	1	1	1	1	0	0	0	0
MCM_3HP4HB	Carbon Cycling	Carbon fixation	3-hydroxypropionate/4-hydroxybutyrate cycle	0	0	0	0	0	0	0	0	0	0	0	0	0	1	1	0	0	0	0	0	0	0	0	0	1	1	1	0	0	0	0	0	0	0	0	0	1	1	1	0	0	0	0	0	0	0
MMCE_3HP4HB	Carbon Cycling	Carbon fixation	3-hydroxypropionate/4-hydroxybutyrate cycle	1	1	1	1	1	1	1	1	1	1	1	1	1	1	1	1	1	1	1	1	1	1	1	1	1	1	1	1	1	1	1	1	1	1	1	1	1	1	1	1	1	1	1	1	1	1
Rubisco_Glau_Rhiz_Cryp	Carbon Cycling	Carbon fixation	Calvin cycle	1	1	1	1	2	2	1	1	1	1	1	1	2	2	2	2	2	1	1	1	1	1	1	1	2	2	2	2	2	2	1	1	1	1	1	1	2	1	1	1	1	1	1	1	1	1
ACS	Carbon Cycling	Methane	Methanogenesis	1	1	1	1	1	1	1	1	1	1	0	1	1	1	1	1	1	1	1	1	1	1	1	1	1	1	1	1	1	1	1	1	1	1	1	1	2	1	1	1	1	1	1	1	1	0
cdhC_methane	Carbon Cycling	Methane	Methanogenesis	1	1	1	2	2	1	3	3	3	1	1	1	2	3	3	3	3	1	2	3	2	2	1	2	3	3	3	3	3	3	2	1	2	1	2	2	2	2	2	2	3	3	1	1	1	1
mtaC	Carbon Cycling	Methane	Methanogenesis	0	0	0	0	0	0	0	0	0	0	0	0	1	1	1	0	0	0	0	0	0	0	0	0	0	0	0	0	0	0	0	0	0	0	0	0	0	1	0	1	1	0	0	0	0	0
mtmC	Carbon Cycling	Methane	Methanogenesis	0	1	1	1	1	1	0	0	0	0	0	0	2	2	2	0	2	2	1	1	1	1	2	2	2	2	1	0	1	1	1	1	1	2	1	1	1	2	2	1	1	1	0	0	0	1
mttB	Carbon Cycling	Methane	Methanogenesis	2	2	2	3	3	3	2	2	2	2	2	2	2	3	3	2	3	3	2	2	3	1	2	2	3	3	3	3	2	3	1	1	1	1	2	2	1	3	3	3	3	3	1	1	1	1
cellulase_GH45_Parabasalia	Carbon Cycling	Carbon degradation	Cellulose	0	0	0	0	0	0	0	0	0	0	0	0	0	1	1	0	0	0	0	0	0	0	0	0	0	0	0	0	0	0	0	0	0	0	0	0	1	0	0	0	0	0	0	0	0	0
xylose_reductase_fungi	Carbon Cycling	Carbon degradation	Hemicellulose	0	0	0	0	0	0	0	1	1	0	0	0	1	1	1	1	1	1	0	1	1	1	1	1	1	1	1	1	1	1	1	1	1	1	1	1	0	1	1	1	0	1	0	0	0	0
Rubisco_Viridiplantae	Carbon Cycling	Carbon fixation	Calvin cycle	0	0	0	0	0	0	0	0	0	0	0	0	0	0	0	0	0	0	0	0	0	0	0	0	0	0	0	0	0	0	0	0	0	0	0	0	1	1	1	0	0	0	0	0	0	0
ackA	Carbon Cycling	Methane	Methanogenesis	0	0	0	0	0	0	0	0	0	0	0	0	0	1	1	0	0	0	0	0	0	0	0	0	0	0	0	0	0	0	0	0	0	0	0	0	1	0	0	0	0	0	0	0	0	0
mtbB	Carbon Cycling	Methane	Methanogenesis	1	1	1	1	1	1	1	1	1	1	1	1	1	2	2	1	1	1	1	1	1	1	1	1	1	1	1	1	1	1	1	1	1	1	1	1	1	1	1	1	2	2	1	1	1	1
Pta	Carbon Cycling	Methane	Methanogenesis	0	0	0	0	0	0	0	0	0	0	0	0	0	0	0	0	0	0	0	0	0	0	0	0	0	0	0	0	0	0	0	0	0	0	0	0	0	0	0	0	0	0	0	0	0	0
cytochrome	Electron transfer	NA electron transfer	NA	188	203	201	203	207	197	207	213	215	187	170	188	217	254	255	222	236	235	192	195	191	194	191	209	237	234	233	227	223	216	180	195	192	186	213	216	217	237	236	228	224	229	161	169	161	176
hydrogenase	Electron transfer	NA electron transfer	NA	56	58	59	60	62	57	60	61	63	57	51	57	63	66	68	65	66	66	59	60	58	58	58	60	66	65	63	65	65	63	52	56	56	53	62	61	66	66	66	66	64	66	47	52	47	50
C_type_cytochrome_1	Electron transfer	NA electron transfer	NA	23	25	25	25	28	26	25	26	26	22	20	24	24	33	33	29	28	28	25	23	25	25	24	25	28	29	28	26	26	25	23	22	21	21	27	27	35	30	31	27	25	26	19	20	20	22
c_type_cytochrome_3	Electron transfer	NA electron transfer	NA	27	27	26	26	26	25	24	26	27	25	23	26	25	32	32	27	27	28	27	27	25	25	25	25	29	29	27	28	28	27	25	26	26	25	25	26	35	29	29	28	29	28	21	21	20	24
c_type_cytochrome_b	Electron transfer	NA electron transfer	NA	17	18	19	19	20	18	19	21	22	16	11	16	21	23	24	24	20	23	18	18	17	16	16	18	23	25	25	23	21	22	16	17	16	18	20	21	24	23	24	24	24	22	13	13	12	14
c_type_cytochrome_6	Electron transfer	NA electron transfer	NA	17	17	18	17	18	17	17	18	18	17	16	17	19	24	24	23	23	22	19	19	18	17	16	19	18	19	19	19	20	18	16	15	15	14	17	18	21	20	20	18	18	19	15	15	13	15
C_type_cytochrome	Electron transfer	NA electron transfer	NA	13	16	16	14	15	15	16	17	18	14	11	14	16	17	17	18	16	17	15	16	16	15	15	17	18	18	18	18	18	17	13	15	15	15	17	17	20	18	18	17	18	18	10	12	12	11
P450	Electron transfer	NA electron transfer	NA	14	15	16	16	15	16	15	15	16	15	11	14	14	18	18	16	16	17	15	16	15	13	15	14	19	20	19	18	17	17	13	14	13	12	16	16	19	18	18	18	17	19	11	10	11	15
c_type_cytochrome_4	Electron transfer	NA electron transfer	NA	4	5	5	3	4	4	6	4	6	5	4	5	5	5	6	6	6	7	5	5	5	4	4	4	7	6	6	5	5	5	5	5	4	4	6	6	8	5	6	8	6	6	5	5	5	4
Ni_Fe_hydrogenase	Electron transfer	NA electron transfer	NA	6	6	6	6	6	6	6	6	6	6	5	6	6	7	7	6	6	6	6	6	6	6	6	6	6	6	6	6	6	5	5	6	6	6	6	6	6	6	6	6	6	6	4	4	4	4
Carbamate_kinase_Fornicata	Electron transfer	Energy Production	NA	0	0	0	0	0	0	0	0	0	0	0	0	0	0	0	0	0	0	0	0	0	0	0	0	0	0	0	0	0	0	0	0	0	0	0	0	0	0	0	0	0	0	0	0	0	0
Carbamate_kinase_Parabasalia	Electron transfer	Energy Production	NA	0	0	0	0	0	0	0	0	0	0	0	0	1	1	1	1	1	1	0	1	1	0	1	1	1	1	1	0	0	0	1	1	1	1	0	1	1	1	1	1	1	1	0	0	0	0
c_type_cytochrome_5	Electron transfer	NA electron transfer	NA	0	0	0	0	0	0	0	0	0	0	0	0	0	0	0	0	0	0	0	0	0	0	0	0	0	0	0	0	0	0	0	0	0	0	0	0	0	0	0	0	1	0	0	0	0	0
nikA	Metal Homeostasis	Nickel	Transport	1454	1550	1546	1575	1609	1545	1571	1600	1630	1461	1305	1465	1662	1832	1854	1681	1746	1742	1548	1541	1522	1502	1509	1575	1742	1737	1725	1685	1664	1631	1453	1518	1501	1440	1601	1624	1720	1762	1761	1722	1703	1700	1245	1314	1288	1369
ChrA	Metal Homeostasis	Chromium	Transport	796	830	831	841	855	831	845	870	879	807	736	805	855	962	971	901	921	913	817	824	803	797	787	822	934	923	924	912	889	889	787	821	816	781	844	860	928	939	938	919	926	905	685	709	679	722
corA	Metal Homeostasis	Cobalt/Magnesium	Transport	752	793	794	814	819	781	802	823	827	758	699	765	828	922	932	843	880	875	776	774	769	765	775	799	888	882	877	852	842	829	735	758	759	734	812	818	880	884	889	858	853	856	658	698	669	704
mgtA	Metal Homeostasis	Magnesium	Transport	686	725	725	742	760	731	744	781	790	679	600	680	777	921	931	802	852	843	702	696	691	691	700	737	844	834	832	813	805	771	658	699	683	662	754	770	845	849	851	824	820	822	572	596	583	597
cirA	Metal Homeostasis	Iron	Transport	631	680	683	691	708	680	677	718	720	622	545	624	699	836	848	746	767	772	649	652	648	631	662	678	776	777	778	752	728	719	603	635	627	618	700	712	786	783	783	760	764	769	507	549	535	569
copA	Metal Homeostasis	Copper	Transport	640	675	678	684	697	667	683	705	715	644	580	642	704	798	794	725	750	746	650	649	655	637	657	675	754	752	758	740	720	712	606	640	628	619	689	695	745	751	756	741	738	740	554	577	564	587
znuC	Metal Homeostasis	Zinc	Transport	584	616	618	625	632	601	623	640	650	584	525	584	649	744	751	673	700	697	605	584	589	579	598	616	695	693	695	668	646	647	562	592	583	565	633	637	698	699	693	680	678	676	521	537	526	544
nhaP	Metal Homeostasis	Sodium	Transport	560	601	610	602	628	601	628	641	661	559	479	564	653	747	757	671	707	709	590	593	584	583	593	620	708	702	709	683	664	653	553	594	579	562	634	646	714	720	720	688	682	689	456	479	454	502
mgtE	Metal Homeostasis	Magnesium	Transport	563	601	598	611	630	597	607	637	641	566	499	566	635	761	774	654	691	681	578	576	560	558	566	592	696	702	684	665	643	643	534	567	562	545	609	625	723	732	729	689	688	686	463	485	463	499
feoB	Metal Homeostasis	Iron	Transport	515	547	546	545	571	542	560	579	593	521	444	520	595	696	712	610	652	660	527	525	523	519	535	559	655	643	656	621	605	590	486	517	511	491	568	583	644	648	654	633	622	624	427	442	427	469
rndA	Metal Homeostasis	Multiple metals	Transport	519	552	544	553	570	542	554	582	580	513	454	520	585	677	673	604	643	638	548	545	541	542	550	564	641	635	631	621	605	585	521	548	538	522	580	588	645	643	648	636	632	623	452	470	458	470
trkGH	Metal Homeostasis	Potassium	Transport	457	498	499	494	519	496	519	545	546	473	405	475	535	630	643	558	587	584	488	483	482	476	467	497	592	595	591	570	544	544	457	487	484	456	513	530	588	589	593	569	568	577	377	394	386	402
arsc	Metal Homeostasis	Arsenic	Detoxification	455	483	478	484	499	485	482	503	503	458	417	462	517	588	597	524	555	548	477	470	465	463	463	480	553	545	542	525	510	508	433	453	450	438	499	503	554	569	569	539	536	534	397	419	407	420
mntH_Nramp	Metal Homeostasis	Manganese	Transport	445	465	465	464	470	453	476	480	493	428	387	431	478	562	567	494	526	521	451	444	442	438	435	466	523	522	517	509	501	501	425	452	447	439	472	483	529	541	539	525	525	518	357	379	359	383
trkA	Metal Homeostasis	Potassium	Transport	418	450	449	455	465	440	448	471	479	403	358	405	484	576	585	505	537	536	436	433	424	425	437	459	533	543	538	517	498	487	385	415	410	400	470	480	545	534	531	525	523	516	337	359	345	371
CadA	Metal Homeostasis	Cadmium	Transport	419	434	432	440	444	436	439	454	453	420	376	425	459	518	522	467	488	489	438	436	431	421	427	443	495	490	488	476	468	466	400	429	421	406	457	458	493	497	498	486	488	487	351	372	365	381
terc	Metal Homeostasis	Tellurium	Detoxification	418	435	430	439	452	428	439	449	459	409	376	412	455	523	526	464	481	477	426	427	419	414	420	438	494	497	492	484	477	461	398	418	416	394	443	451	499	498	496	482	474	486	348	370	355	367
arsB	Metal Homeostasis	Arsenic	Transport	420	439	443	441	447	428	451	464	467	420	386	420	454	496	502	472	483	480	426	429	420	426	423	443	485	482	485	464	448	451	407	425	423	416	439	448	498	479	481	471	474	476	371	382	371	388
mer	Metal Homeostasis	Mercury	Detoxification	357	383	383	378	390	380	383	393	398	357	326	359	404	446	449	412	426	430	379	370	369	364	372	389	428	430	426	412	410	400	341	361	357	355	383	395	454	426	425	412	423	422	309	321	316	340
terZD	Metal Homeostasis	Tellurium	Transport	307	336	334	340	343	330	334	349	353	311	290	312	348	411	413	365	386	386	335	326	325	320	337	338	389	389	388	379	369	358	313	326	320	318	350	353	399	388	389	379	380	383	284	299	285	307
dps	Metal Homeostasis	Iron	storage	292	313	309	322	326	310	307	328	337	293	256	299	340	406	410	354	373	371	314	304	303	291	303	319	375	374	369	365	348	343	272	296	293	283	330	334	376	385	387	375	368	370	241	262	256	278
nhaA	Metal Homeostasis	Sodium	Transport	301	323	326	324	332	320	324	335	336	305	269	308	333	375	376	342	353	361	316	320	311	311	315	322	360	361	360	351	346	333	303	315	314	299	325	332	375	365	367	352	354	354	255	263	252	278
fepA_iron	Metal Homeostasis	Iron	Transport	285	306	307	313	327	307	308	321	330	265	225	269	328	388	394	330	348	345	287	282	277	279	277	298	363	360	357	346	339	328	264	286	281	272	309	312	346	352	354	339	344	345	229	243	238	243
kefBC	Metal Homeostasis	Potassium	Transport	281	301	296	293	302	293	298	306	314	281	247	282	310	350	357	317	337	336	287	292	285	284	282	298	341	333	335	329	316	313	269	293	287	277	304	308	346	336	334	334	330	333	220	244	237	255
czcD	Metal Homeostasis	Cadmium,Cobalt,Zinc	Transport	267	281	282	289	292	278	295	303	310	262	232	264	305	356	357	317	339	331	276	277	276	271	267	280	341	332	337	326	311	313	260	284	277	264	303	307	336	333	332	325	325	327	224	238	230	237
silP	Metal Homeostasis	Silver	Transport	248	265	267	264	274	267	270	274	279	239	214	241	283	328	328	285	308	303	254	250	243	243	238	254	309	306	301	293	283	281	225	239	233	231	276	279	303	299	302	301	292	299	207	223	201	224
kdpA	Metal Homeostasis	Potassium	Transport	254	270	262	263	271	261	264	275	276	248	218	251	273	303	306	288	295	295	254	257	246	246	240	258	292	295	293	286	276	282	245	260	252	246	273	277	294	297	298	291	291	291	200	216	208	216
czcA	Metal Homeostasis	Cadmium,Cobalt,Zinc	Transport	247	257	261	263	263	259	253	272	266	248	222	247	269	299	287	269	277	279	253	250	246	246	256	255	284	283	283	275	268	271	241	253	251	244	264	264	292	281	287	276	275	279	212	215	218	225
silC	Metal Homeostasis	Silver	Transport	238	250	251	251	253	241	251	252	254	237	224	236	254	270	271	256	264	263	243	246	245	240	243	251	263	264	260	259	255	254	237	246	243	236	254	256	281	268	266	257	259	258	216	222	215	228
zntA	Metal Homeostasis	Zinc	Transport	207	223	223	229	230	222	229	236	239	213	197	217	240	265	263	239	257	256	220	221	217	224	224	232	257	253	255	244	242	231	206	214	211	207	231	235	262	262	257	253	253	256	190	197	196	198
fhuE	Metal Homeostasis	Iron	Transport	198	208	203	210	213	209	210	217	218	202	167	202	222	251	258	235	249	245	213	206	200	198	202	215	242	247	247	238	236	229	195	205	201	183	222	225	244	249	249	242	240	241	169	174	168	175
fiu	Metal Homeostasis	Iron	Transport	171	177	177	183	186	181	175	181	182	169	155	168	189	205	204	192	195	195	181	180	178	175	177	182	196	195	197	195	191	188	174	178	175	174	188	190	200	203	201	197	195	198	152	163	158	167
NiCoT	Metal Homeostasis	Nickel	Transport	183	187	187	195	196	191	189	197	196	184	170	186	192	209	210	190	203	204	188	187	182	181	188	192	205	202	204	197	195	194	176	181	179	174	189	192	199	204	204	201	205	203	159	165	161	171
CutA	Metal Homeostasis	Copper	Transport	170	185	187	192	195	184	193	200	204	176	153	177	201	231	234	204	212	213	177	180	176	172	176	186	221	218	217	207	203	201	161	174	174	169	186	193	196	214	214	210	207	208	149	162	158	161
mrpA	Metal Homeostasis	Sodium	Transport	148	157	157	158	160	157	161	164	165	151	139	149	167	190	193	169	180	176	152	155	157	151	152	160	178	180	178	165	159	162	143	154	154	151	165	165	172	182	181	170	170	171	128	131	129	136
natB	Metal Homeostasis	Sodium	Transport	130	144	147	144	147	136	150	158	157	129	113	132	159	187	195	160	169	172	145	141	141	138	133	148	176	175	169	167	154	162	133	143	138	126	151	156	169	177	179	172	168	170	106	112	104	122
tehb	Metal Homeostasis	Tellurium	Detoxification	127	146	143	145	147	138	141	145	151	131	108	130	154	185	190	158	173	169	137	134	135	126	129	139	173	169	172	157	155	150	122	135	133	131	153	157	166	174	176	163	168	167	101	106	102	110
cusF	Metal Homeostasis	Copper	Transport	132	142	140	141	147	145	141	145	144	136	124	135	147	164	167	155	158	156	137	137	135	137	135	141	159	161	161	152	148	149	131	139	138	130	145	147	159	167	167	160	159	156	122	126	126	128
znuA	Metal Homeostasis	Zinc	Transport	125	126	126	128	130	129	132	129	137	123	111	123	142	161	163	145	154	153	131	130	132	127	130	133	149	146	150	146	143	138	118	129	124	115	133	135	149	153	152	142	143	142	108	114	110	112
fecA	Metal Homeostasis	Iron	Transport	126	134	133	133	136	129	130	136	136	124	112	125	138	154	154	135	146	145	125	128	128	128	129	133	144	141	144	140	140	133	121	123	124	122	130	131	148	144	144	142	143	140	110	118	118	119
kup	Metal Homeostasis	Potassium	Transport	124	128	130	128	132	129	131	137	137	123	107	122	135	154	157	136	142	143	120	122	117	124	119	127	149	147	148	139	140	138	125	126	126	120	133	134	146	148	148	143	143	141	102	110	105	111
bfr	Metal Homeostasis	Iron	storage	117	125	125	129	136	129	131	134	136	117	105	117	145	164	166	138	143	144	122	121	120	124	127	131	152	151	155	140	138	129	115	122	115	113	132	133	144	151	153	146	147	149	100	108	106	102
psaA_5f0_Mn	Metal Homeostasis	Manganese	Transport	116	122	126	127	128	125	121	126	128	113	102	113	131	152	155	134	141	140	121	119	120	121	119	123	139	139	135	138	133	133	113	120	117	113	128	129	136	141	142	130	133	131	97	102	101	97
aoxb	Metal Homeostasis	Arsenic	Detoxification	96	105	105	104	106	105	105	107	111	96	85	96	109	122	124	110	115	113	103	102	102	103	100	105	118	119	116	112	112	107	95	99	96	92	106	109	122	115	116	115	110	113	89	93	90	91
nqrB	Metal Homeostasis	Sodium	Transport	86	98	96	102	105	97	102	104	105	88	78	89	97	125	126	109	116	111	98	100	99	92	92	97	119	120	118	117	113	110	90	98	95	93	101	105	119	120	122	112	112	111	76	81	77	82
nhaD	Metal Homeostasis	Sodium	Transport	85	99	101	94	97	95	96	103	104	85	73	84	103	128	128	103	107	104	92	93	88	94	89	95	112	108	109	104	101	97	87	92	92	90	101	99	116	113	112	108	107	111	72	76	75	79
Al	Metal Homeostasis	Aluminum	Transport	73	80	81	82	84	76	81	86	85	74	62	74	85	113	114	95	103	99	76	74	75	75	75	78	102	102	101	90	88	89	67	72	70	69	83	84	100	97	102	94	92	95	57	62	57	63
chaA	Metal Homeostasis	Calcium	Transport	74	73	76	79	80	81	80	82	85	71	64	71	82	89	90	83	90	90	78	77	76	70	75	79	89	88	88	87	82	84	78	81	79	74	80	81	89	89	88	88	90	90	64	67	66	70
CorC	Metal Homeostasis	Cobalt	Transport	72	74	73	77	80	76	75	77	78	73	62	73	94	100	103	83	95	95	74	72	74	78	75	80	98	93	92	91	90	79	70	73	69	72	84	86	99	97	96	94	89	92	64	63	64	70
TerD	Metal Homeostasis	Tellurium	Transport	75	79	78	80	82	81	84	86	84	75	73	74	85	95	95	83	88	89	77	77	76	80	80	82	90	86	90	87	86	82	74	79	77	75	81	82	89	90	89	86	84	86	66	73	71	71
zitB	Metal Homeostasis	Zinc	Transport	69	70	70	69	71	71	68	71	71	64	60	65	73	77	80	72	73	71	69	68	68	67	63	68	72	72	71	72	72	72	68	71	71	69	72	72	73	74	74	73	74	73	64	65	64	65
siderophore_transporter	Metal Homeostasis	iron	transport	62	67	66	67	68	67	64	69	70	61	55	61	75	87	83	76	82	83	65	64	59	62	61	66	78	81	77	76	73	75	59	63	62	56	70	70	72	79	80	80	79	79	50	54	51	54
merT	Metal Homeostasis	Mercury	Transport	65	70	68	70	73	68	71	76	77	67	61	67	74	83	85	77	80	76	70	68	70	66	69	71	80	81	77	78	75	75	74	74	74	71	70	72	72	80	79	76	75	75	55	60	59	62
merP	Metal Homeostasis	Mercury	Transport	60	63	65	66	68	67	65	68	69	58	57	59	67	76	76	73	74	77	62	62	62	62	65	66	72	71	73	71	72	66	59	61	60	59	62	65	73	76	73	73	69	73	49	50	48	55
trk_fungi	Metal Homeostasis	Potassium	Transport	55	57	59	58	57	56	60	64	65	53	44	55	63	79	78	66	71	72	54	55	54	53	52	55	69	67	69	69	66	64	59	58	58	51	62	59	67	72	72	71	72	67	42	47	43	47
TerZ	Metal Homeostasis	Tellurium	Transport	49	54	55	56	56	55	54	59	64	52	45	51	55	68	63	61	61	61	50	53	54	51	57	55	64	63	61	62	61	58	52	55	53	55	58	59	67	66	67	65	65	63	47	48	48	50
czcC	Metal Homeostasis	Cadmium,Cobalt,Zinc	Transport	50	52	52	56	56	56	55	58	58	53	48	53	55	59	59	56	58	57	53	50	54	53	54	55	59	60	58	54	53	53	46	51	51	50	57	57	60	58	58	58	57	57	49	50	47	45
cadBD	Metal Homeostasis	Cadmium	Transport	50	52	51	52	53	53	54	55	56	51	46	51	55	63	63	57	59	59	54	53	54	50	53	53	59	57	59	57	55	57	50	55	53	49	53	53	59	60	60	59	59	60	38	42	41	45
fhuA	Metal Homeostasis	Iron	Transport	50	56	56	54	57	53	49	55	55	47	45	47	55	65	64	59	62	59	56	53	53	52	53	56	59	56	60	53	55	51	47	50	49	48	50	52	57	60	59	58	56	57	44	43	44	47
silA	Metal Homeostasis	Silver	Transport	50	49	49	50	51	50	48	50	50	45	44	45	55	61	59	54	58	54	50	48	47	48	46	50	58	56	58	58	53	57	45	48	47	44	49	49	52	59	59	56	55	56	40	41	40	43
merb	Metal Homeostasis	Mercury	Detoxification	46	46	47	48	48	47	49	49	49	45	42	45	48	50	50	50	50	48	48	47	47	45	45	46	49	49	49	49	48	49	47	47	46	45	48	48	51	49	49	48	47	48	44	45	43	42
arsm	Metal Homeostasis	Arsenic	Detoxification	39	43	43	44	44	42	44	46	47	40	36	40	47	52	52	47	49	47	42	41	41	42	42	42	49	49	46	50	49	44	40	41	40	37	40	40	54	51	50	48	49	50	32	33	34	37
arra	Metal Homeostasis	Arsenic	Detoxification	35	42	41	42	45	41	41	43	44	36	28	35	42	57	57	48	49	51	38	37	35	37	39	42	53	52	54	47	46	45	34	37	35	32	43	43	48	50	52	49	48	48	28	31	29	30
zupT_ygiE	Metal Homeostasis	Zinc	Transport	42	44	43	44	44	43	45	47	48	43	36	43	45	53	53	48	50	51	45	42	45	42	41	42	51	52	49	48	49	47	43	45	44	42	43	45	48	49	49	48	46	48	36	37	37	36
nhaB	Metal Homeostasis	Sodium	Transport	36	39	38	39	39	36	34	41	41	31	28	32	44	56	57	46	51	51	37	39	36	35	38	38	50	49	48	46	44	42	38	39	37	37	40	38	46	50	51	46	46	48	29	30	26	30
nreB	Metal Homeostasis	Nickel	Transport	40	40	40	42	42	41	42	41	41	40	38	40	42	44	45	41	42	44	40	40	39	40	40	39	44	44	46	41	39	39	39	41	40	37	43	42	45	45	46	42	41	40	37	39	38	38
ktrBD	Metal Homeostasis	Potassium	Transport	35	44	44	43	40	41	45	45	50	38	33	40	45	59	59	44	46	48	42	38	41	39	37	40	49	50	50	51	48	45	38	40	40	38	47	47	50	51	51	49	51	50	29	33	31	31
ferroxidase_high_affinity	Metal Homeostasis	iron	Transport	26	31	32	34	31	33	31	33	33	28	26	29	31	37	35	37	37	34	33	32	31	29	32	31	37	36	37	34	35	32	32	34	34	31	31	31	35	31	31	36	34	36	23	26	23	27
yiip_fieF	Metal Homeostasis	Zinc	Transport	22	27	27	29	29	28	28	33	33	26	22	26	30	36	38	33	33	34	26	26	27	26	26	28	33	35	30	31	30	27	25	27	28	27	28	27	35	32	32	28	28	30	20	20	19	21
cueo	Metal Homeostasis	Copper	Detoxification	18	22	21	20	20	19	20	22	23	17	18	18	26	31	31	24	25	25	22	21	20	19	21	22	26	25	22	24	22	23	21	21	19	19	23	22	27	25	25	24	26	26	18	18	18	17
nhaC	Metal Homeostasis	Sodium	Transport	19	25	25	25	25	24	24	25	24	19	13	19	24	32	34	28	27	27	21	22	20	20	20	21	29	31	29	30	29	28	20	22	22	24	24	25	30	30	30	30	31	30	17	17	15	16
pbrA	Metal Homeostasis	Lead	Transport	17	18	18	18	18	18	16	18	18	16	16	16	18	20	19	17	17	17	17	17	17	16	15	16	18	18	19	18	19	19	16	18	18	16	17	17	23	19	19	18	18	18	16	16	18	16
adcA	Metal Homeostasis	Zinc	Transport	18	19	19	21	20	20	20	21	21	18	19	18	21	22	23	22	22	22	21	20	21	20	19	20	21	21	21	21	20	22	20	20	20	18	19	21	23	23	23	22	22	22	17	17	16	15
Ca_vacuolar_exchanger	Metal Homeostasis	Calcium	Transport	16	16	16	16	17	14	17	17	17	15	10	15	16	19	18	17	17	18	14	16	16	15	15	15	18	20	21	18	16	19	15	15	14	12	17	16	20	19	21	21	21	21	10	10	10	11
chrr	Metal Homeostasis	Chromium	Detoxification	16	16	16	17	16	17	16	16	16	15	14	15	17	18	18	17	19	19	16	16	16	16	16	16	17	17	18	16	16	16	16	16	16	16	16	16	20	18	19	17	16	17	13	16	16	16
rcnA	Metal Homeostasis	Cobalt,Nickel	Transport	15	16	16	16	17	17	16	17	16	16	15	16	19	20	20	18	19	19	17	19	17	16	16	17	21	21	20	19	18	19	16	18	17	16	19	19	20	19	19	19	18	18	16	15	15	15
entB	Metal Homeostasis	Iron	Transport	13	14	14	15	15	14	14	15	15	14	13	14	17	17	18	14	16	16	13	13	13	14	14	14	17	18	16	18	16	17	12	15	15	11	15	15	19	18	18	14	15	15	10	10	9	10
nikC	Metal Homeostasis	Nickel	Transport	15	17	16	18	18	15	18	19	19	15	14	15	17	19	19	18	19	17	16	17	15	16	16	17	19	19	18	18	17	18	16	16	16	15	17	16	19	19	19	18	18	18	12	12	13	14
silicon_transporter	Metal Homeostasis	Silicon	Transport	13	13	13	13	14	13	13	14	14	13	12	13	16	17	17	17	16	16	12	14	13	13	12	13	17	17	17	17	14	16	13	14	14	12	16	16	19	19	17	19	18	17	8	9	9	11
CusA	Metal Homeostasis	Copper	Transport	14	13	14	14	14	13	14	14	14	14	13	14	13	15	14	15	15	15	13	13	13	13	13	13	14	14	14	14	14	14	12	12	12	13	14	14	18	16	16	15	15	15	12	12	11	14
smtA	Metal Homeostasis	Multiple metals	Sequester	13	14	13	15	16	15	15	15	17	16	11	16	16	18	18	16	17	17	15	16	15	14	15	15	18	19	19	18	16	18	13	14	13	11	18	19	18	17	18	16	17	17	10	12	12	11
arsA_fungi	Metal Homeostasis	Arsenic	Transport	16	15	16	15	16	16	15	17	17	15	13	15	15	17	17	16	18	18	14	15	15	14	15	14	18	17	19	18	16	17	17	16	17	14	15	16	17	18	18	18	17	18	13	14	15	16
iron_permease_high_affinity	Metal Homeostasis	iron	Transport	13	14	14	14	14	14	14	16	16	12	10	12	13	16	16	15	17	18	12	10	12	10	12	12	16	16	16	17	18	17	11	12	11	12	14	14	17	16	16	17	16	17	10	10	9	11
vacuolar_iron_transport	Metal Homeostasis	iron	Transport	15	15	16	16	14	16	15	15	15	14	13	14	17	20	20	15	19	19	15	14	14	13	14	14	19	21	20	18	18	16	14	15	14	12	15	15	20	20	20	15	17	18	14	13	13	13
zrt1	Metal Homeostasis	Zinc	Transport	16	18	18	18	19	18	17	19	19	17	16	17	20	23	23	18	22	22	19	18	19	16	18	18	19	19	18	19	17	18	16	17	17	17	17	18	19	20	20	19	19	19	12	14	14	12
sidA	Metal Homeostasis	iron	transport	12	12	12	13	14	11	11	13	13	10	11	11	16	19	18	13	16	15	12	13	13	13	12	15	16	18	15	14	13	13	11	13	13	11	13	13	16	19	19	17	16	17	11	10	10	10
merF	Metal Homeostasis	Mercury	Transport	11	13	13	12	13	11	12	11	12	11	9	11	15	16	16	14	16	15	12	11	12	13	13	13	15	15	15	14	14	14	13	12	13	13	15	15	16	14	14	14	14	14	12	12	11	12
metc	Metal Homeostasis	Mercury	Detoxification	10	12	12	12	12	11	12	13	13	11	9	11	12	13	13	12	12	12	12	13	13	12	10	12	13	13	12	13	12	13	12	12	12	12	12	12	15	13	12	12	12	12	10	10	10	11
zrt2	Metal Homeostasis	Zinc	Transport	10	9	11	11	11	11	10	11	11	11	11	12	13	16	17	13	15	14	12	12	11	13	12	13	14	15	15	13	13	12	9	13	13	11	12	13	15	14	14	14	15	14	8	9	8	12
cnrA	Metal Homeostasis	Cobalt,Nickel	Transport	9	9	9	9	9	9	9	9	8	9	10	10	9	9	8	10	9	10	9	9	9	10	10	9	11	11	10	9	9	9	10	10	10	10	10	9	12	10	9	9	9	9	10	10	10	10
pbrT	Metal Homeostasis	Lead	Transport	7	7	7	7	7	7	6	7	7	5	5	5	8	7	8	8	9	9	6	6	6	7	6	6	8	8	8	8	8	7	7	7	7	7	7	7	11	8	9	8	7	8	6	6	6	7
ferric_reductase_transporter	Metal Homeostasis	iron	Transport	6	6	6	7	8	7	6	8	8	7	6	7	8	11	11	6	8	9	6	6	6	6	7	7	8	9	9	8	8	6	5	5	5	5	6	7	10	10	10	8	8	8	5	6	5	7
troA	Metal Homeostasis	Zinc	Transport	9	8	9	9	9	8	9	9	9	8	8	8	9	11	11	8	10	10	8	7	8	8	8	8	10	9	9	9	9	9	7	7	7	7	8	8	10	8	8	8	8	8	7	7	6	7
pcoA	Metal Homeostasis	Copper	Detoxification	6	7	7	7	7	7	7	7	7	7	6	7	6	10	10	7	8	8	6	4	5	3	4	4	8	8	8	8	8	9	3	5	5	3	7	7	8	7	8	7	7	6	4	4	3	4
msc2	Metal Homeostasis	Zinc	Transport	6	6	6	6	6	6	6	6	6	6	6	5	6	6	6	6	6	6	6	6	6	6	6	6	6	6	6	6	6	6	6	6	6	6	6	6	7	6	6	8	6	6	4	5	5	6
cusC	Metal Homeostasis	Copper	Transport	4	4	4	5	5	4	5	5	5	4	4	4	5	5	5	5	5	5	5	5	5	5	4	5	5	5	5	5	5	5	4	5	5	5	5	5	6	5	5	5	5	5	4	4	4	5
sidC	Metal Homeostasis	iron	transport	3	5	5	4	6	5	4	4	4	3	2	3	4	6	5	6	6	4	6	5	4	5	6	6	7	7	7	5	4	5	5	5	5	5	4	5	6	6	6	5	6	6	3	4	4	4
ycnJ	Metal Homeostasis	Copper	Transport	4	4	4	4	4	4	4	4	4	4	4	4	4	4	4	4	4	4	4	4	4	4	4	4	4	4	4	4	4	4	2	3	3	4	4	4	5	4	4	4	4	4	4	4	4	4
merE	Metal Homeostasis	Mercury	Transport	4	4	4	5	5	5	5	5	4	5	4	5	5	4	5	5	5	6	4	4	4	5	5	5	6	6	5	5	5	5	5	5	5	5	3	5	4	6	6	5	6	6	3	3	3	3
zrt3	Metal Homeostasis	Zinc	Transport	2	3	3	4	4	4	2	5	5	2	2	2	3	5	5	5	5	5	3	4	4	4	4	3	5	4	5	4	4	4	4	4	4	4	4	5	4	4	4	5	4	5	1	1	1	1
cnrC	Metal Homeostasis	Cobalt,Nickel	Transport	3	3	3	3	3	3	3	3	3	3	3	3	4	3	4	3	3	3	3	3	3	3	2	3	4	3	4	3	3	3	4	4	3	3	3	3	4	4	4	4	4	3	2	2	2	2
Al_fungi	Metal Homeostasis	Aluminum	Transport	1	1	1	1	2	2	2	2	2	0	0	0	2	4	4	2	3	2	1	1	1	1	1	1	3	2	2	2	2	2	0	1	1	0	2	2	4	3	3	3	2	1	0	0	0	1
arxa	Metal Homeostasis	Arsenic	Detoxification	2	2	2	2	2	2	2	2	2	2	2	2	2	2	2	2	2	2	2	2	2	2	2	2	2	2	2	2	2	2	2	2	2	2	2	2	3	2	2	3	2	2	2	2	2	2
atr1	Metal Homeostasis	Boron	Transport	2	3	3	2	2	1	4	3	4	3	1	3	3	4	4	3	4	4	3	3	3	3	2	3	4	4	4	4	4	3	2	2	2	2	4	4	3	3	3	3	3	3	2	2	2	1
merg	Metal Homeostasis	Mercury	Transport	1	2	2	2	2	1	1	1	1	1	1	1	1	1	1	1	1	1	1	1	1	1	1	1	2	1	2	2	2	1	1	1	1	1	2	1	4	2	2	3	2	2	2	2	2	2
Se	Metal Homeostasis	Selenium	Detoxification	1	2	2	2	2	2	2	2	2	1	1	1	2	2	2	2	2	2	2	2	2	2	1	2	2	2	2	2	2	2	2	2	1	2	2	2	3	2	2	3	3	2	1	2	2	1
zrc1	Metal Homeostasis	Zinc	Transport	2	3	3	3	3	2	2	3	3	2	1	2	3	3	3	3	3	3	2	2	2	1	2	2	4	3	4	3	3	3	2	2	1	0	2	2	3	2	1	3	3	2	0	0	0	1
pcoC	Metal Homeostasis	Copper	Transport	1	1	1	1	1	1	1	1	1	1	1	1	1	1	1	1	1	1	1	1	1	1	1	1	1	1	1	1	1	1	1	1	1	1	1	1	1	1	1	1	1	1	1	1	1	1
Pyoverdin_pvcC	Metal Homeostasis	iron	Transport	0	1	1	1	1	1	1	1	1	1	0	1	1	2	2	1	1	1	1	1	1	1	1	1	1	1	1	1	1	1	1	1	1	1	1	1	2	1	1	1	1	1	1	1	1	1
pbrD	Metal Homeostasis	Lead	Transport	1	1	1	1	1	1	1	1	1	1	1	1	1	1	1	1	1	1	1	1	1	1	1	1	1	1	1	1	1	1	1	1	1	1	1	1	1	1	1	1	1	1	1	1	1	1
merH	Metal Homeostasis	Mercury	Transport	1	1	1	1	1	1	1	1	1	1	1	1	1	1	1	1	1	1	1	1	1	1	1	1	1	1	1	1	1	1	1	1	1	1	1	1	1	1	1	1	1	1	1	1	1	1
metallothionein	Metal Homeostasis	Multiple metals	Sequestration	1	1	1	1	1	1	1	1	1	1	1	1	1	1	1	1	1	1	1	1	1	1	1	1	1	1	1	1	1	1	1	1	1	1	1	1	3	1	1	1	1	1	1	1	1	1
silaffin	Metal Homeostasis	Silicon	Biosynthesis	1	1	1	1	1	1	1	1	1	1	1	1	1	1	1	1	1	1	1	1	1	1	1	1	1	1	1	1	1	1	1	1	1	1	1	1	1	1	1	1	1	1	1	1	1	1
cot1	Metal Homeostasis	Zinc	Transport	1	1	1	1	1	1	1	1	1	1	1	1	2	3	3	2	3	2	1	1	1	1	1	1	3	3	3	1	1	1	2	1	2	1	1	1	1	2	2	1	1	1	1	1	1	1
bor1	Metal Homeostasis	Boron	Transport	0	0	0	0	0	0	0	0	0	0	0	0	0	1	1	0	0	0	0	0	0	0	0	0	0	0	0	0	0	0	0	0	0	0	0	0	0	0	0	0	1	0	0	0	0	0
cd_metallothionein_ciliophora	Metal Homeostasis	Cadmium	Sequester	0	0	0	0	0	0	0	0	0	0	0	0	0	0	0	0	0	0	0	0	0	0	0	0	0	0	0	0	0	0	0	0	0	0	0	0	1	0	0	0	1	0	0	0	0	0
pcoE	Metal Homeostasis	Copper	Transport	0	0	0	0	0	0	0	0	0	0	0	0	0	1	1	0	0	0	0	0	0	0	0	0	0	0	0	0	0	0	0	0	0	0	0	0	0	0	0	0	0	0	0	0	0	0
rusticyanin	Metal Homeostasis	Iron	oxidation	0	0	0	0	0	0	0	0	0	0	0	0	1	1	1	0	1	1	0	0	0	0	1	1	0	0	0	1	1	1	1	0	1	1	0	1	0	1	1	0	0	0	0	0	0	0
iron_permease_low_affinity	Metal Homeostasis	iron	Transport	0	0	0	0	0	0	0	0	0	0	0	0	0	0	0	0	0	0	0	0	0	0	0	0	0	0	0	1	0	1	0	0	0	0	0	0	1	0	0	0	0	0	0	0	0	0
silE	Metal Homeostasis	Silver	Transport	0	0	0	0	0	0	0	1	1	0	0	0	0	1	1	0	1	1	0	0	0	0	0	0	0	0	0	0	0	0	0	1	1	0	0	0	1	1	1	1	1	1	0	0	0	0
narg	Nitrogen	Denitrification	NA	527	544	547	557	560	551	550	562	568	527	483	530	565	617	622	573	588	589	540	538	532	526	531	547	597	602	596	587	585	570	506	527	515	509	564	566	593	595	594	584	584	584	473	498	486	516
nifh	Nitrogen	Nitrogen fixation	NA	442	494	489	498	512	486	492	522	531	436	372	437	544	696	711	558	606	607	477	467	469	462	469	505	607	609	604	568	556	526	425	452	438	425	522	530	618	612	613	591	595	595	347	376	362	418
nosz	Nitrogen	Denitrification	NA	319	346	342	347	352	338	336	353	355	319	280	320	365	430	435	378	399	399	337	330	329	319	322	341	396	395	392	385	377	364	292	324	315	310	344	350	414	404	407	392	387	387	260	281	271	287
urec	Nitrogen	Ammonification	NA	312	329	329	326	334	326	328	340	347	312	284	313	341	379	381	359	369	371	328	327	317	319	323	333	364	368	364	355	347	348	309	315	316	312	340	344	384	368	367	366	357	362	268	283	275	289
nirs	Nitrogen	Denitrification	NA	215	238	236	242	246	237	236	243	247	215	195	218	285	316	321	268	297	295	253	251	240	238	245	257	293	283	285	279	270	261	216	229	228	218	263	267	286	297	300	292	291	288	185	197	185	211
nirk	Nitrogen	Denitrification	NA	202	213	213	216	219	214	211	223	225	197	173	198	234	258	262	235	246	243	214	212	208	208	215	225	246	244	244	239	234	228	195	206	206	196	222	225	237	244	246	240	242	237	168	183	175	181
gdh	Nitrogen	Ammonification	NA	112	120	119	128	134	130	122	131	133	113	102	117	143	164	168	131	150	146	120	118	117	121	121	127	153	156	147	145	137	141	111	119	116	112	132	133	139	151	152	144	147	146	101	106	100	99
nrfa	Nitrogen	Dissimilatory N reduction	NA	102	106	106	112	113	108	110	115	120	97	88	98	117	134	138	123	129	127	107	103	105	100	103	107	127	129	129	124	120	116	93	97	96	96	115	115	122	124	126	121	119	121	86	89	86	94
napa	Nitrogen	Dissimilatory N reduction	NA	94	102	101	102	107	101	106	110	111	97	88	96	115	129	131	110	118	118	105	105	99	98	100	107	119	120	121	115	116	107	88	98	94	94	109	110	121	115	115	113	111	114	80	87	85	89
nasa	Nitrogen	Assimilatory N reduction	NA	83	85	86	86	90	85	89	89	90	84	78	85	92	103	105	94	93	98	86	86	84	83	86	85	94	95	94	93	89	90	79	84	80	82	89	89	99	99	100	96	95	96	71	77	73	75
amoa_quasi	Nitrogen	Nitrification	NA	52	60	60	60	64	61	66	68	70	58	46	56	67	86	87	75	79	77	58	56	55	56	56	60	77	79	79	71	72	69	58	60	58	57	62	64	65	77	77	74	70	75	42	44	41	50
nirb	Nitrogen	Assimilatory N reduction	NA	55	55	55	60	61	57	58	59	59	56	50	55	60	70	69	62	64	65	57	55	57	56	58	56	63	63	62	60	59	59	55	55	52	54	58	61	67	67	66	65	66	64	46	49	48	52
norb	Nitrogen	Denitrification	NA	59	59	57	58	58	58	57	60	60	57	54	58	56	62	61	60	60	60	57	57	55	56	53	57	61	62	63	62	61	62	57	59	58	57	55	58	67	62	62	63	62	62	47	47	46	52
ammonium_transporter	Nitrogen	Assimilation	NA	45	50	49	50	51	48	49	49	49	45	40	43	55	57	57	50	56	54	47	45	42	45	45	45	54	55	56	52	54	50	43	47	48	45	49	50	56	58	57	53	56	55	38	41	38	41
nitrate_reductase	Nitrogen	N Assimilation	NA	47	54	52	49	51	49	48	50	50	46	39	46	57	65	66	58	61	58	54	53	51	49	47	51	59	61	61	54	56	53	46	45	46	46	49	51	60	60	61	58	56	56	38	40	37	46
nira	Nitrogen	Assimilatory N reduction	NA	33	34	34	36	37	34	34	34	36	32	30	32	36	39	40	38	38	37	36	35	34	32	32	32	40	39	39	37	37	36	32	32	31	31	34	34	41	38	38	39	37	38	27	29	29	29
NiR	Nitrogen	Assimilatory N reduction	NA	35	37	36	36	36	33	33	33	34	33	31	33	34	36	36	37	39	38	34	36	32	34	36	35	36	35	35	35	36	33	34	34	35	34	37	36	38	36	36	34	34	34	30	28	30	34
narb	Nitrogen	Assimilatory N reduction	NA	29	32	31	33	34	34	33	34	34	28	28	29	33	37	38	34	36	36	31	30	31	32	32	33	35	35	35	34	34	35	28	31	31	28	31	33	37	36	35	36	37	37	25	25	25	26
glutamine_synthetase_protist	Nitrogen	Assimilation	NA	31	32	33	30	32	30	33	36	35	29	26	28	33	36	36	35	36	33	32	32	31	31	31	32	34	35	35	34	34	32	31	32	31	26	31	31	35	35	36	36	36	33	26	26	26	27
nitrate_transporter	Nitrogen	Assimilation	NA	22	22	22	21	22	22	21	22	22	21	20	21	22	26	26	24	23	24	23	23	20	22	21	23	24	24	24	24	25	24	22	22	22	21	22	22	26	25	25	24	23	23	16	16	15	17
hao	Nitrogen	Nitrification	NA	19	25	24	23	25	25	25	23	26	20	17	20	26	33	34	25	31	31	22	22	23	22	23	22	33	30	31	25	26	21	17	18	17	18	28	28	24	24	24	24	25	25	15	17	15	16
glutamate_synthase_protist	Nitrogen	Assimilation	NA	14	15	15	14	15	15	14	15	15	14	11	14	17	19	20	16	17	17	15	16	14	14	15	16	17	19	19	18	17	17	13	14	13	14	17	18	23	20	20	17	17	16	11	12	10	15
glnA_fungi	Nitrogen	Ammonification	NA	14	16	17	14	16	15	16	16	17	14	12	14	17	22	22	18	19	18	15	15	14	14	14	17	19	18	17	18	16	17	13	16	15	13	14	15	18	20	19	19	18	18	10	11	10	10
nitrite_transporter	Nitrogen	Assimilation	NA	13	13	13	12	13	13	13	13	13	14	11	13	15	17	17	14	16	16	13	13	13	13	13	14	16	16	15	16	15	15	13	13	13	13	14	14	17	15	15	16	16	16	9	11	10	13
amoa	Nitrogen	Nitrification	NA	8	8	7	9	9	8	9	9	9	8	5	8	9	10	11	10	10	10	9	7	9	8	8	9	10	10	10	10	9	9	9	9	9	8	8	9	11	10	10	10	10	10	7	7	7	6
cnorB	Nitrogen	Denitrification	NA	8	9	9	9	9	9	10	10	11	9	8	9	9	10	9	9	9	7	9	8	9	9	9	8	11	10	9	10	10	9	8	7	8	8	8	8	10	8	7	9	9	9	7	8	8	8
hzo	Nitrogen	Anammox	NA	4	3	3	4	4	2	3	5	5	2	2	2	5	6	5	5	5	5	3	3	3	3	3	3	5	5	5	5	4	5	2	3	3	4	4	5	6	5	5	5	5	5	3	3	3	2
nitrite_reductase_protist	Nitrogen	Assimilation	NA	6	6	6	6	5	5	6	6	5	5	5	4	6	5	6	5	5	4	6	6	5	6	5	6	6	6	6	5	5	5	6	6	5	4	5	5	10	6	6	6	5	6	4	5	5	5
hzsa	Nitrogen	Anammox	NA	2	3	3	3	4	4	3	3	3	2	2	2	4	4	4	3	4	4	4	4	3	3	3	3	4	4	4	4	4	4	3	3	3	3	4	4	4	4	4	4	4	4	3	4	4	2
p450nor	Nitrogen	respiration	NA	1	1	1	1	1	1	1	1	1	1	1	1	1	1	1	1	1	1	1	1	1	1	1	1	1	1	1	1	1	1	1	1	1	1	1	1	1	1	1	1	1	1	1	1	1	1
phn	Organic Remediation	Herbicides related compound	NA	255	272	272	275	280	273	277	284	286	263	244	265	293	316	317	293	308	310	275	271	271	270	275	281	305	303	302	295	289	288	260	264	263	254	289	287	301	308	306	306	302	303	230	243	235	245
tfda	Organic Remediation	Aromatics	Chlorinated aromatics	251	268	262	263	264	259	265	269	272	254	228	255	271	304	307	286	291	294	261	258	260	250	252	258	295	291	292	289	281	283	246	255	256	251	266	274	300	304	304	290	291	295	220	230	231	242
nagg	Organic Remediation	Aromatics	Aromatic carboxylic acid	228	242	244	245	248	240	248	257	256	231	212	234	259	296	298	264	279	281	247	248	244	244	245	256	274	274	274	269	258	264	231	238	237	227	256	259	282	282	283	276	271	276	211	223	211	225
catechol	Organic Remediation	Aromatics	Other aromatics	232	241	239	247	247	241	248	253	253	233	212	233	250	271	269	256	265	261	242	244	239	237	237	242	268	267	269	265	264	252	230	236	234	230	252	252	278	261	259	259	259	256	213	215	214	224
nitroreductase_1	Organic Remediation	Aromatics	Nitoaromatics	217	225	226	235	239	235	236	244	247	224	190	224	257	295	302	255	264	261	227	229	223	221	223	229	272	271	267	251	246	241	199	212	211	206	232	240	262	269	269	259	259	261	183	194	184	197
alkb	Organic Remediation	Other Hydrocarbons	NA	210	221	225	221	225	220	222	236	239	213	195	215	234	257	261	243	248	248	214	218	216	218	225	229	248	247	243	241	243	233	213	221	216	207	228	231	248	253	249	246	244	243	180	189	187	200
exaa(moxf)	Organic Remediation	Chlorinated solvents	NA	200	213	211	214	215	213	210	217	220	200	182	200	230	240	247	225	236	233	206	201	200	201	209	215	235	233	234	226	221	223	197	204	201	198	209	214	241	236	237	235	230	234	176	182	181	197
pcag	Organic Remediation	Aromatics	Other aromatics	210	219	213	218	218	212	216	214	217	208	191	211	225	240	243	226	229	231	213	212	213	210	211	219	235	229	237	228	224	224	210	214	210	201	216	219	240	233	234	237	234	234	189	201	199	200
arylest	Organic Remediation	Aromatics	Other aromatics	187	201	199	204	207	197	198	205	209	192	166	191	217	242	245	218	226	225	196	194	183	190	192	201	230	229	230	224	215	215	181	193	184	182	206	207	221	221	228	225	223	225	149	168	158	167
poba	Organic Remediation	Aromatics	Aromatic carboxylic acid	199	211	208	207	214	212	202	212	214	199	180	200	211	233	231	218	223	222	203	202	201	201	202	207	223	225	224	216	212	211	190	195	193	190	206	208	219	224	224	223	220	221	177	183	176	191
nfsa_2	Organic Remediation	Aromatics	Nitoaromatics	164	179	178	170	177	172	177	185	188	164	147	167	196	230	230	196	216	216	178	173	168	174	172	183	216	213	209	201	192	187	163	172	170	158	177	179	197	208	209	200	194	201	143	149	146	156
bphF1	Organic Remediation	Aromatics	Polycyclic aromatics	168	179	179	175	183	174	173	186	185	168	143	170	191	207	208	190	195	196	180	177	170	169	175	180	197	198	194	193	191	182	166	172	170	164	181	184	191	197	196	194	196	197	138	151	150	157
nitrilase	Organic Remediation	Aromatics	Other aromatics	165	176	179	175	180	174	181	187	189	162	148	164	179	204	204	183	189	187	171	169	170	166	168	172	198	201	191	193	184	184	152	159	158	158	177	178	191	193	192	189	191	192	138	146	143	154
atza	Organic Remediation	Herbicides related compound	NA	148	166	164	171	174	161	161	170	174	158	133	159	175	203	205	181	189	189	165	160	159	155	157	165	197	195	194	182	181	177	156	160	159	146	176	176	185	193	193	181	184	185	123	131	128	138
nhh	Organic Remediation	Aromatics	Nitoaromatics	150	157	158	155	157	154	160	165	165	150	139	151	167	185	186	169	174	173	163	160	161	154	161	163	176	176	171	170	171	165	146	152	150	148	164	165	175	181	180	176	175	173	137	142	138	145
mdla	Organic Remediation	Aromatics	Aromatic alpha hydroxy acid	134	145	145	150	150	145	145	152	155	140	127	141	151	177	176	157	165	169	142	146	143	142	146	149	167	162	166	161	154	158	136	144	145	143	154	154	170	174	174	166	165	168	118	124	123	129
one_ring_23diox	Organic Remediation	Aromatics	Other aromatics	136	137	139	139	140	133	138	138	143	133	122	133	142	165	164	148	153	158	141	141	138	141	149	151	157	160	160	146	147	143	135	139	139	132	143	144	161	163	164	157	155	155	123	127	124	129
badh	Organic Remediation	Aromatics	Other aromatics	139	144	144	153	154	144	153	156	161	135	125	135	160	179	182	161	165	163	148	148	146	148	154	157	169	167	169	164	160	159	139	148	144	144	157	160	160	167	165	161	161	161	119	124	117	124
dehh109	Organic Remediation	Chlorinated solvents	NA	124	140	138	135	139	131	143	142	147	125	113	126	146	161	162	153	157	158	141	134	136	132	133	140	155	153	153	150	150	147	126	129	123	121	142	143	156	160	159	158	160	158	106	113	112	121
nfsb_2	Organic Remediation	Aromatics	Nitoaromatics	123	134	130	135	136	134	141	142	146	129	106	127	143	184	188	154	166	161	128	130	128	119	130	137	168	170	161	159	156	145	124	126	126	121	140	142	153	163	164	160	158	163	104	111	106	114
catb	Organic Remediation	Aromatics	BTEX and related aromatics	131	136	136	142	144	136	135	138	139	130	112	129	140	160	162	150	152	152	134	134	131	130	121	132	152	150	150	146	144	142	125	131	130	126	139	142	147	155	156	152	153	151	110	116	115	118
catechol_b	Organic Remediation	Aromatics	Other aromatics	127	129	129	128	133	132	128	132	133	127	117	126	131	147	149	137	143	140	129	130	124	125	125	130	142	142	144	135	135	135	124	129	128	124	134	132	146	150	151	144	141	141	113	116	113	118
mult_ring_12DiOx	Organic Remediation	Aromatics	Other aromatics	113	120	121	127	128	119	121	126	126	116	99	116	125	136	128	128	132	135	118	117	113	116	114	122	133	133	133	128	126	129	106	114	115	106	124	124	133	134	134	132	134	133	98	106	105	105
cmci	Organic Remediation	Aromatics	Other aromatics	111	115	116	118	120	118	119	120	121	108	103	108	115	130	133	122	125	126	114	112	110	111	111	113	125	124	125	124	122	122	111	116	116	113	116	119	129	126	126	129	127	128	97	103	98	107
nitroreductase_b	Organic Remediation	Aromatics	Nitoaromatics	88	94	94	94	95	93	94	98	99	90	83	90	102	112	114	101	105	104	96	89	95	92	94	96	107	108	105	103	100	98	87	93	92	90	96	99	111	109	109	105	106	105	81	84	83	85
one_ring_12diox	Organic Remediation	Aromatics	Other aromatics	93	102	101	101	103	102	100	104	106	93	84	91	106	117	118	106	107	112	101	99	100	97	97	101	109	111	109	109	109	106	90	96	94	94	101	104	110	109	111	109	106	108	82	87	87	92
tfth	Organic Remediation	Aromatics	Chlorinated aromatics	80	92	89	87	91	90	93	95	97	85	79	84	94	105	103	92	101	101	88	90	88	89	87	92	103	100	102	103	99	96	84	92	92	82	91	92	105	104	106	100	101	100	76	79	78	84
phta	Organic Remediation	Aromatics	Aromatic carboxylic acid	64	69	70	70	71	69	70	72	74	67	60	66	72	78	78	76	80	79	68	69	66	70	67	71	75	77	76	76	73	74	69	71	70	65	72	72	78	77	77	76	77	77	61	62	62	65
atzb	Organic Remediation	Herbicides related compound	NA	66	74	74	75	75	70	74	73	75	68	61	68	77	89	89	77	83	79	73	67	71	66	69	71	82	81	79	79	76	79	66	67	64	67	75	76	82	85	84	80	79	79	57	62	62	59
proO	Organic Remediation	Aromatics	Other aromatics	68	71	69	69	69	68	69	70	70	67	61	68	72	79	80	70	73	74	66	65	66	66	68	68	73	75	75	72	70	71	64	67	68	62	70	70	75	78	79	74	75	72	62	65	64	65
nitro	Organic Remediation	Others	NA	60	64	64	68	70	66	70	73	75	62	55	62	71	76	77	74	76	77	69	68	68	63	65	66	78	76	80	72	72	72	58	59	58	61	73	73	73	78	78	76	76	78	54	57	57	62
atzc	Organic Remediation	Herbicides related compound	NA	50	52	52	53	53	53	52	55	55	52	48	53	55	57	57	54	54	53	53	54	51	48	51	51	57	56	56	56	56	55	48	51	51	49	53	53	56	57	57	56	55	55	46	49	50	49
mauab	Organic Remediation	Herbicides related compound	NA	52	53	53	53	53	53	53	53	53	52	49	52	54	55	56	54	56	56	52	51	52	52	52	52	55	54	54	54	53	54	52	52	51	51	52	52	56	54	54	53	53	52	46	48	45	50
hbh	Organic Remediation	Aromatics	BTEX and related aromatics	43	45	47	47	47	47	48	50	48	44	43	44	49	54	54	51	52	52	48	48	49	46	48	48	52	52	51	53	51	49	48	50	50	44	50	50	55	52	54	52	52	51	46	46	45	46
rd	Organic Remediation	Chlorinated solvents	NA	49	58	56	55	58	54	55	56	59	49	41	49	62	72	74	61	69	67	52	53	53	50	53	56	65	67	67	61	60	59	46	48	47	48	55	56	61	69	69	62	65	65	37	38	37	43
trzn	Organic Remediation	Herbicides related compound	NA	41	49	48	48	51	49	46	49	49	41	34	40	46	58	58	49	52	49	45	46	46	45	45	48	54	53	56	50	50	51	44	46	44	42	50	51	54	53	52	50	50	49	36	39	39	39
dmsa	Organic Remediation	Others	NA	42	47	46	47	45	45	47	47	48	42	37	41	46	51	53	49	49	52	44	45	42	42	44	45	53	50	52	50	48	50	40	43	42	41	46	46	54	51	50	51	51	50	34	35	38	40
mhpa	Organic Remediation	Aromatics	Aromatic carboxylic acid	43	43	43	44	45	43	45	44	46	43	39	43	44	51	51	47	46	48	44	44	43	43	42	44	49	49	48	47	45	44	40	46	46	45	45	45	48	50	49	49	48	47	38	37	37	38
p450aro	Organic Remediation	Aromatics	polycyclic aromatics	43	45	43	43	42	39	43	41	45	40	34	42	47	55	53	44	45	44	38	37	37	40	38	41	49	49	47	45	42	42	39	45	45	38	40	42	48	50	52	50	49	50	28	31	28	30
tutfdg	Organic Remediation	Aromatics	BTEX and related aromatics	37	39	37	44	42	42	44	48	49	36	26	36	48	58	60	51	51	53	37	38	39	37	37	42	53	52	51	51	48	46	37	39	38	31	45	47	52	54	53	50	52	52	25	28	27	28
pcpb	Organic Remediation	Herbicides related compound	NA	40	44	44	43	44	42	44	44	43	40	38	40	47	50	49	47	47	46	41	42	43	43	42	43	48	47	46	47	45	47	38	41	41	43	46	46	45	46	46	49	47	47	35	36	35	39
amie	Organic Remediation	Aromatics	Other aromatics	39	43	44	41	43	40	43	46	46	37	33	38	46	53	53	44	47	46	42	41	40	36	39	41	51	51	50	48	47	44	37	40	37	35	44	45	44	48	47	49	45	49	35	37	37	34
dehh	Organic Remediation	Chlorinated solvents	NA	36	39	39	39	39	37	39	40	40	37	34	37	41	44	45	42	42	44	38	37	38	37	38	38	41	41	42	42	42	41	39	39	39	37	41	41	44	45	45	43	45	44	31	33	33	35
bco	Organic Remediation	Aromatics	Aromatic carboxylic acid	35	35	35	34	35	34	38	38	37	35	30	35	38	46	46	38	41	42	35	34	32	35	35	38	41	41	41	41	40	39	33	35	34	35	39	38	43	43	44	41	40	41	30	31	31	33
xamo	Organic Remediation	Other Hydrocarbons	NA	31	35	35	34	36	35	35	36	36	32	27	32	39	49	49	39	40	39	35	33	32	31	35	36	39	39	38	35	35	37	33	33	34	31	38	37	43	42	43	42	39	40	26	30	30	30
bph	Organic Remediation	Aromatics	Aromatic carboxylic acid	32	40	39	39	42	39	42	44	46	38	25	37	43	46	48	42	45	44	39	36	36	32	35	38	47	45	46	43	43	42	33	38	38	35	41	41	45	43	45	43	45	46	22	22	22	29
nbac	Organic Remediation	Aromatics	Nitoaromatics	29	32	32	35	34	32	32	35	35	31	28	31	35	45	47	36	42	42	32	33	31	31	30	32	40	40	42	38	37	36	33	33	33	33	34	36	38	40	40	39	39	39	25	28	28	27
oxdb	Organic Remediation	Aromatics	Nitoaromatics	31	34	34	35	36	34	33	36	37	34	28	34	33	38	38	34	34	34	31	30	29	31	28	30	37	39	37	36	36	33	28	29	30	29	33	33	36	35	35	34	34	34	28	28	26	27
tfdb	Organic Remediation	Aromatics	Chlorinated aromatics	28	29	29	30	32	30	28	29	29	26	25	27	33	36	37	33	34	35	29	29	28	28	30	30	35	36	36	32	31	33	27	26	27	24	31	31	35	35	35	36	35	36	28	28	27	28
aln	Organic Remediation	Others	NA	26	27	27	29	29	29	28	29	28	27	26	26	31	32	32	28	29	29	27	27	27	27	27	27	30	31	31	30	29	29	25	26	25	24	27	28	35	30	31	31	31	32	25	26	26	26
atzd	Organic Remediation	Herbicides related compound	NA	26	25	26	25	26	25	25	27	27	24	23	24	29	29	29	28	28	28	25	25	25	28	25	28	28	27	28	28	28	26	23	23	23	24	28	28	32	28	28	28	27	28	22	24	22	25
trze	Organic Remediation	Herbicides related compound	NA	21	24	24	23	24	23	24	25	25	24	21	24	25	30	30	25	25	25	22	22	21	23	22	23	26	25	25	26	25	25	21	23	23	21	24	24	32	30	30	29	27	29	18	20	20	20
scnabc	Organic Remediation	Others	NA	21	23	22	22	21	22	23	22	22	20	20	20	23	23	23	23	23	23	21	23	23	22	23	23	24	24	23	22	23	23	23	23	22	23	24	23	32	24	23	23	24	24	19	21	22	20
pchcf	Organic Remediation	Aromatics	BTEX and related aromatics	20	20	20	20	20	20	21	22	22	20	20	20	22	24	24	21	23	23	20	21	20	19	23	23	25	25	25	23	21	24	19	20	19	18	21	21	26	25	25	24	23	24	19	19	18	18
cpna	Organic Remediation	Other Hydrocarbons	NA	19	21	19	20	20	20	19	20	20	19	16	19	21	24	25	22	22	22	19	22	21	19	20	20	23	23	21	22	22	23	18	18	18	19	19	20	26	24	24	22	21	23	15	18	18	17
xyll	Organic Remediation	Aromatics	Aromatic carboxylic acid	17	18	18	17	18	17	18	18	19	16	13	16	20	23	23	18	17	18	19	17	17	15	16	17	19	19	18	18	18	18	15	17	17	15	18	18	23	20	19	19	18	19	12	15	15	15
ophc	Organic Remediation	Aromatics	Aromatic carboxylic acid	15	15	16	18	18	16	15	16	16	14	14	14	18	21	22	17	19	19	16	16	15	16	14	16	17	17	16	18	17	18	14	14	13	14	15	15	20	19	20	16	19	19	10	10	10	12
adpb	Organic Remediation	Pesticides related compound	NA	14	15	14	15	15	15	15	15	15	15	14	15	15	18	18	15	16	16	15	14	15	14	15	15	15	15	15	16	17	16	15	15	14	13	15	15	19	17	16	15	16	16	12	13	12	13
xlnd	Organic Remediation	Aromatics	Other aromatics	12	15	15	16	15	16	13	14	14	14	11	14	16	18	16	18	17	17	17	17	17	18	16	17	16	17	17	16	16	14	13	15	15	15	16	16	18	17	18	17	17	17	13	14	14	13
cmua	Organic Remediation	Chlorinated solvents	NA	13	13	13	13	13	12	13	13	14	11	12	12	15	17	17	16	16	15	14	13	14	14	13	14	16	16	15	16	16	13	11	12	11	12	12	12	17	17	18	16	15	15	10	10	10	13
nicdehydr	Organic Remediation	Aromatics	Heterocyclic aromatics	12	12	13	11	12	12	11	12	12	10	10	10	14	14	15	13	13	13	12	12	12	12	12	13	13	14	14	12	13	13	10	12	12	12	12	13	14	13	12	12	13	13	11	11	10	11
assa	Organic Remediation	Other Hydrocarbons	NA	14	15	15	15	16	15	15	15	16	12	13	13	15	18	18	14	18	17	12	13	13	12	14	14	18	16	18	16	14	16	14	13	14	11	13	14	14	15	15	14	14	15	11	12	12	12
sdsa	Organic Remediation	Others	NA	11	11	11	11	11	12	12	12	12	11	11	12	12	13	13	12	12	12	12	12	11	12	12	12	12	12	12	12	12	11	12	13	13	12	11	12	13	12	12	11	13	12	8	11	10	11
phdk	Organic Remediation	Polycyclic aromatics	NA	6	9	9	10	11	10	11	12	13	8	6	8	12	13	13	12	12	12	11	9	11	11	9	11	11	12	11	10	11	11	7	9	8	8	11	11	13	14	14	13	13	12	6	7	5	7
cdd	Organic Remediation	Aromatics	Other aromatics	11	10	11	10	10	10	12	11	12	11	10	11	11	13	13	12	12	12	11	12	11	11	11	11	12	11	11	11	10	11	10	10	10	9	11	11	12	12	12	11	11	11	10	10	10	10
quinoline	Organic Remediation	Aromatics	Polycyclic aromatics	8	9	9	9	9	9	9	9	9	8	7	8	10	10	10	10	10	10	9	9	9	9	10	10	10	10	9	10	10	10	9	10	10	9	9	8	13	10	10	10	10	10	7	8	8	8
Dyp	Organic Remediation	halogenated compounds	NA	6	7	7	7	8	8	8	8	8	7	6	6	8	9	9	9	9	9	8	8	7	6	8	8	9	8	9	8	8	8	8	7	8	7	9	8	12	10	9	10	10	10	7	8	8	9
apc	Organic Remediation	Aromatics	BTEX and related aromatics	10	10	9	10	10	10	9	10	10	10	10	10	11	12	12	11	12	13	10	9	10	10	8	10	12	12	12	11	10	11	8	10	10	9	10	10	11	11	11	11	12	12	8	8	8	7
tmoabe	Organic Remediation	Aromatics	BTEX and related aromatics	9	9	9	9	9	9	9	9	8	8	8	9	9	9	9	8	9	9	8	8	8	7	8	8	10	9	9	8	8	7	8	9	9	7	7	8	11	7	9	8	8	9	8	8	8	7
toma	Organic Remediation	Aromatics	BTEX and related aromatics	9	9	9	9	9	9	8	9	9	9	8	9	8	9	9	9	9	10	8	8	8	8	8	8	9	9	9	9	9	9	9	9	8	9	9	8	11	9	9	10	10	9	8	8	8	8
fcba	Organic Remediation	Aromatics	Chlorinated aromatics	9	9	9	9	9	8	9	9	9	9	8	9	9	10	10	9	9	8	10	10	8	9	9	10	10	10	10	9	8	9	9	9	9	9	9	10	11	10	10	10	10	10	6	7	7	6
trza	Organic Remediation	Herbicides related compound	NA	8	8	9	8	8	8	8	8	9	8	7	8	10	12	11	9	9	9	7	7	6	7	7	8	10	11	11	11	11	10	6	7	7	7	8	8	10	11	11	10	9	10	6	7	7	7
msmabcd	Organic Remediation	Others	NA	8	8	8	8	8	8	8	8	8	8	8	8	8	9	9	8	8	8	8	8	8	8	7	8	8	8	8	8	8	8	9	9	9	9	8	9	9	9	9	8	9	9	6	8	8	7
qorl	Organic Remediation	Aromatics	Polycyclic aromatics	5	5	5	5	5	5	5	5	5	5	5	5	5	5	5	5	5	5	5	5	5	5	5	5	5	5	5	5	5	5	5	5	5	5	5	5	7	6	6	8	5	5	5	5	5	4
bmo	Organic Remediation	Other Hydrocarbons	NA	6	6	6	6	6	6	6	6	6	6	5	6	7	7	7	6	6	6	6	6	6	5	6	6	8	6	8	6	6	6	5	5	5	4	6	6	7	8	8	8	7	7	5	6	5	6
tpha	Organic Remediation	Aromatics	Aromatic carboxylic acid	5	5	5	5	5	5	5	6	6	5	5	5	7	7	7	6	6	6	6	6	6	6	7	7	7	7	7	6	6	6	5	6	6	5	5	5	11	7	7	7	7	7	5	5	5	5
xylxy	Organic Remediation	Aromatics	Aromatic carboxylic acid	5	5	5	5	5	5	5	5	5	5	5	5	5	5	5	5	5	5	5	5	5	5	5	5	5	5	5	5	5	5	5	5	5	5	5	5	6	5	5	5	5	5	5	5	5	5
msad	Organic Remediation	Others	NA	4	4	5	5	5	4	5	5	4	3	3	3	6	5	6	4	6	6	4	4	4	3	5	5	5	5	5	4	4	4	2	3	3	3	3	3	6	6	6	5	6	6	2	2	2	2
bbs	Organic Remediation	Aromatics	BTEX and related aromatics	4	4	4	4	4	4	4	4	4	4	4	4	4	4	4	4	4	4	4	4	4	4	4	4	4	4	4	4	4	4	4	4	4	4	4	4	5	4	4	4	4	4	4	4	4	4
hdno	Organic Remediation	Aromatics	Heterocyclic aromatics	4	4	4	4	4	4	4	4	4	4	4	4	5	5	5	4	6	6	5	5	4	4	4	4	4	4	4	4	4	4	4	4	4	4	4	4	5	6	6	5	4	5	4	4	4	4
cbea	Organic Remediation	Aromatics	Chlorinated aromatics	3	3	3	3	3	3	3	3	3	3	3	3	4	3	4	3	3	3	3	3	3	3	3	3	3	3	3	3	3	3	3	3	3	3	3	3	4	3	3	3	3	3	3	3	3	3
hcaacd	Organic Remediation	Aromatics	Aromatic carboxylic acid	3	3	3	3	3	3	2	3	3	3	2	3	2	2	2	3	4	4	2	2	2	2	2	2	3	3	3	3	2	3	2	3	3	2	2	2	4	2	3	3	4	4	1	2	2	2
ebdabc	Organic Remediation	Aromatics	BTEX and related aromatics	2	2	2	2	2	2	2	3	3	2	2	2	2	3	3	3	2	3	2	2	2	2	2	2	3	3	2	2	2	2	2	3	3	3	2	3	4	3	3	3	3	3	2	2	2	2
Cl_peroxidase_fungi	Organic Remediation	Aromatics	Other aromatics	3	3	3	3	3	3	3	3	3	2	2	2	4	4	4	4	4	3	4	3	4	4	3	4	4	4	4	4	4	4	3	3	3	3	4	4	4	4	4	3	3	3	3	3	3	3
aromatic_peroxygenase	Organic Remediation	Aromatics	Other	2	3	3	3	2	3	3	3	2	3	2	2	2	2	2	2	2	2	2	2	2	2	2	2	2	2	2	2	2	2	2	3	2	1	2	2	4	2	3	2	2	2	2	2	2	2
cmtab	Organic Remediation	Aromatics	Other aromatics	2	2	2	2	2	2	2	2	2	2	2	2	3	3	3	2	2	2	3	3	2	2	2	2	3	3	3	3	3	3	2	2	2	3	3	3	3	3	3	3	3	3	2	2	2	2
xylm	Organic Remediation	Aromatics	BTEX and related aromatics	2	2	2	2	2	2	1	1	1	1	1	1	2	2	2	2	2	2	2	2	2	2	2	2	2	2	2	2	2	2	1	2	2	2	2	2	3	2	2	3	3	2	1	2	2	1
cbaa	Organic Remediation	Aromatics	Chlorinated aromatics	3	3	3	3	3	3	3	3	3	3	3	3	3	4	3	3	3	2	3	3	3	3	3	3	3	3	3	3	3	3	3	3	3	3	3	3	3	2	2	3	3	2	3	3	3	3
dxna	Organic Remediation	Aromatics	Heterocyclic aromatics	2	2	2	2	2	1	2	2	2	2	1	2	2	2	1	2	2	2	2	2	2	2	2	2	2	2	2	2	2	2	2	2	1	2	2	2	3	2	2	3	3	2	1	1	1	1
cdo	Organic Remediation	Aromatics	Other aromatics	2	2	2	2	2	2	2	2	2	2	2	2	2	3	3	2	2	2	2	2	2	2	2	2	2	2	2	2	2	2	2	2	2	2	2	2	3	2	2	3	3	2	2	2	2	2
tdnb	Organic Remediation	Aromatics	Other aromatics	2	2	2	2	2	2	3	3	3	2	1	2	2	3	3	2	2	2	1	1	1	2	1	2	2	2	2	1	2	2	1	1	1	2	2	1	3	3	3	3	3	2	0	2	2	2
cah_fungi	Organic Remediation	Others	NA	2	2	2	2	2	2	2	2	2	2	2	2	2	3	3	2	3	3	1	1	1	2	2	2	2	2	2	2	2	2	1	1	1	2	2	2	3	2	2	3	3	3	1	2	2	1
thmAB	Organic Remediation	Others	NA	2	2	2	2	2	2	2	2	2	2	2	2	2	3	3	2	3	3	2	2	2	2	2	2	2	2	2	2	2	2	2	2	2	2	2	2	3	3	3	3	3	2	2	2	2	2
DbtAc	Organic Remediation	Aromatics	Heterocyclic aromatics	1	1	1	1	1	1	1	1	1	1	1	1	1	1	1	1	1	1	1	1	1	1	1	1	1	1	1	1	1	1	1	1	1	1	1	1	1	1	1	1	1	1	1	1	1	1
ebdA	Organic Remediation	Aromatics	BTEX and related aromatics	2	2	2	2	2	2	2	2	2	2	2	2	2	2	1	2	1	2	1	1	1	2	2	1	2	2	2	2	2	1	1	1	1	1	2	2	1	1	1	1	1	1	2	2	1	1
nbza	Organic Remediation	Aromatics	Nitoaromatics	1	1	1	1	1	1	1	1	1	1	1	1	1	1	1	1	1	1	1	1	1	1	1	1	1	1	1	1	1	1	1	1	1	1	1	1	1	1	1	1	1	1	1	1	1	1
dl_dex	Organic Remediation	Chlorinated solvents	NA	1	1	1	1	1	1	1	1	1	1	1	1	1	1	1	1	1	1	1	1	1	1	1	1	1	1	1	1	1	1	1	1	1	1	1	1	1	1	1	1	1	1	1	1	1	1
tcpa	Organic Remediation	Herbicides related compound	NA	1	1	1	1	1	1	1	1	1	1	0	1	1	1	1	1	1	1	1	1	0	1	1	1	1	1	1	1	1	1	1	1	1	1	1	1	1	1	1	1	1	1	1	1	0	0
caaD	Organic Remediation	Others	NA	0	1	1	1	1	1	0	1	1	0	0	0	1	1	1	1	1	1	0	0	0	0	1	1	1	1	1	1	0	1	1	1	0	1	1	1	1	1	1	1	1	1	0	0	0	0
onr	Organic Remediation	Others	NA	1	1	1	1	1	1	1	1	1	1	1	1	1	1	1	1	1	1	1	1	1	1	1	1	1	1	1	1	1	1	1	1	1	1	1	1	1	1	1	1	1	1	1	1	1	1
dbfB	Organic Remediation	Aromatics	Heterocyclic aromatics	0	1	1	0	1	1	1	0	1	0	0	0	0	1	1	1	1	1	0	0	0	0	0	0	1	1	1	1	1	1	0	0	0	1	1	1	0	1	1	1	1	1	0	0	0	1
npha	Organic Remediation	Aromatics	Nitoaromatics	0	0	0	0	0	0	0	0	0	0	0	0	1	1	1	1	1	1	0	0	0	0	1	1	1	1	0	0	0	0	0	0	0	0	0	0	0	1	1	0	1	1	0	0	0	0
ppx	Phosphorus	Polyphosphate degradation	NA	629	672	665	681	704	670	687	711	724	634	563	635	718	811	825	738	760	768	647	648	637	643	654	684	780	781	758	747	729	711	615	643	631	611	697	704	786	782	784	762	766	759	543	554	553	573
5f1_ppk2	Phosphorus	Polyphosphate degradation	NA	471	503	504	511	514	497	508	525	529	468	411	471	547	629	633	539	578	573	491	494	491	482	498	516	568	567	565	559	549	539	451	474	463	453	514	524	570	577	575	564	562	568	390	418	409	434
ppk	Phosphorus	Polyphosphate synthesis	NA	221	227	231	228	230	226	227	240	240	209	195	210	240	275	279	256	262	263	222	221	216	211	219	228	266	264	262	258	250	248	217	222	216	214	238	245	260	260	264	263	254	261	180	193	187	200
phytase	Phosphorus	Phytic acid hydrolysis	NA	107	115	113	111	116	112	115	117	119	101	89	104	110	137	136	119	124	127	109	103	107	102	104	107	127	129	124	126	123	117	98	101	101	102	117	118	126	128	128	123	127	125	91	94	88	95
5f1_ppn	Phosphorus	Polyphosphate degradation	NA	14	14	14	13	13	14	16	17	17	14	10	14	16	20	19	15	17	17	13	15	14	15	15	16	18	18	18	17	17	16	14	14	14	13	14	15	18	19	19	17	17	17	10	9	9	12
5f1_ptxD	Phosphorus	Phosphorus oxidation	NA	6	6	6	6	6	6	6	6	6	6	5	6	6	7	7	5	6	6	5	5	5	5	5	5	7	6	7	7	7	6	5	6	6	5	6	6	7	7	7	8	7	7	5	5	5	4
5f1_htxA	Phosphorus	Phosphorus oxidation	NA	1	1	1	1	1	1	1	1	1	1	1	1	1	2	2	1	1	1	1	1	1	1	1	1	1	1	1	1	1	1	1	1	1	1	1	1	2	1	1	1	1	1	1	1	1	1
phytoene_synthase	Secondary metabolism	Pigments	Carotenoid	262	271	272	271	273	267	273	272	275	262	253	261	278	300	301	277	286	281	268	260	266	268	268	272	285	283	283	276	271	268	256	263	261	258	269	271	303	284	283	283	280	285	245	253	248	260
sod_FeMn	secondary metabolism	antioxidant enzyme	NA	243	261	261	263	268	260	255	270	273	242	215	242	280	316	317	278	291	290	259	256	242	242	249	262	295	288	294	287	282	271	236	248	245	236	264	268	292	295	294	287	286	285	206	211	205	216
cat_bac	secondary metabolism	antioxidant enzyme	NA	191	205	204	208	212	206	209	213	213	196	179	195	217	235	240	223	219	220	205	204	205	198	204	206	230	225	228	221	217	214	190	198	193	192	206	208	222	227	227	223	223	223	175	186	182	187
sped_bac	secondary metabolism	plant hormone	NA	126	134	135	134	132	130	136	139	140	132	123	133	140	160	160	141	143	144	134	131	134	131	127	136	148	149	147	143	140	143	129	132	129	128	136	138	145	148	147	145	142	145	111	117	111	121
phzF	secondary metabolism	antibiotic	NA	105	114	113	114	115	108	114	116	117	106	95	105	113	133	134	117	123	125	113	112	113	107	111	112	127	123	124	122	122	119	101	110	110	109	113	117	120	124	125	122	123	125	88	92	92	97
pcbC	secondary metabolism	antibiotic	NA	59	65	65	63	67	67	65	67	68	62	53	62	69	81	81	68	71	71	64	62	62	64	60	66	74	73	73	72	71	66	54	55	56	58	67	67	73	71	72	71	72	71	49	52	52	55
per_fun	secondary metabolism	antioxidant enzyme	NA	64	65	65	65	65	66	65	69	69	64	65	63	72	80	77	66	73	73	63	67	64	68	64	71	70	70	70	72	74	67	65	69	67	67	67	66	74	73	74	71	71	73	54	56	54	53
sod_CuZn	secondary metabolism	antioxidant enzyme	NA	52	55	55	57	57	52	54	56	57	52	48	53	56	73	73	61	64	66	54	54	55	56	55	56	66	65	64	64	60	60	54	57	57	51	60	60	67	65	66	65	64	65	45	47	45	48
spe	secondary metabolism	plant hormone	NA	51	54	54	55	56	52	52	53	54	49	46	49	55	65	62	54	59	58	51	51	51	51	50	51	59	60	61	60	57	56	52	54	52	49	55	54	59	58	58	55	53	55	44	46	44	44
lycopene_beta_cyclase	Secondary metabolism	Pigments	Carotenoid	49	51	51	51	50	50	50	51	51	51	47	50	52	56	55	52	53	54	50	47	49	46	48	49	54	53	53	54	51	54	46	48	48	48	51	50	55	54	55	55	54	55	44	46	47	46
bchG	Secondary metabolism	Pigments	Bacteriochlorophyll	40	42	42	41	41	41	43	44	44	41	38	41	45	53	54	48	49	50	40	41	40	40	39	41	50	51	47	48	46	46	43	48	48	45	44	47	54	51	51	49	50	49	37	38	37	37
LPOR	Secondary metabolism	Pigments	Bacteriochlorophyll	42	47	47	49	50	48	48	48	49	43	41	44	54	59	59	52	58	55	50	47	47	45	45	47	54	55	54	55	53	51	41	49	49	42	49	49	54	58	58	52	54	55	42	44	42	43
GGPP_synthase	Secondary metabolism	Pigments	Carotenoid	39	39	39	40	40	39	41	41	42	39	35	39	42	45	45	42	43	44	38	38	39	35	37	40	44	45	45	42	42	41	36	37	37	38	40	40	43	42	41	41	40	41	32	33	33	33
acsF	Secondary metabolism	Pigments	Chlorophyll	38	36	38	37	38	38	38	38	38	37	32	37	39	44	45	38	37	38	36	35	34	35	36	37	39	39	38	38	37	37	37	39	39	37	37	38	42	40	39	41	39	42	30	31	32	33
Hydroxyneurosporene_synthase	Secondary metabolism	Pigments	Carotenoid	37	38	38	40	40	39	39	40	40	39	38	39	42	42	43	42	41	43	41	40	41	41	40	41	43	43	43	40	40	38	39	40	39	38	39	40	41	40	40	40	42	41	34	37	37	34
cat_fun	secondary metabolism	antioxidant enzyme	NA	34	36	37	34	34	34	34	35	34	32	29	33	38	45	41	39	40	40	33	36	36	33	34	34	38	40	37	41	36	39	35	38	38	37	38	36	40	42	42	38	37	38	27	30	31	28
phzA	secondary metabolism	antibiotic	NA	23	24	24	24	24	23	24	25	25	24	21	24	23	25	26	25	26	26	21	22	23	22	24	23	25	25	25	23	24	24	21	22	23	21	24	24	32	25	24	25	24	25	20	21	20	20
mg_chelatase	Secondary metabolism	Pigments	Chlorophyll	24	24	25	25	26	26	26	25	25	24	24	24	27	28	30	26	27	27	25	25	25	25	24	25	29	29	26	26	25	26	26	26	27	24	26	26	28	28	28	27	27	27	22	22	23	24
blh	Secondary metabolism	Pigments	Carotenoid	17	18	18	17	17	17	18	19	19	17	17	17	19	20	20	19	20	20	19	19	19	18	19	19	19	19	19	19	19	19	19	19	19	19	19	19	24	19	20	20	19	20	17	16	17	17
per_bac	secondary metabolism	antioxidant enzyme	NA	15	16	16	18	17	16	18	17	18	15	15	16	17	16	18	18	19	19	16	16	15	17	17	18	19	18	19	18	17	18	15	15	15	16	17	17	23	19	19	19	19	19	14	15	14	14
beta_carotene_ketolase_crtW	Secondary metabolism	Pigments	Carotenoid	13	15	15	15	15	15	14	14	14	14	13	14	17	17	19	17	18	18	15	16	15	15	14	15	19	19	17	18	18	16	16	17	17	14	14	14	19	16	17	17	15	17	12	13	14	14
Bacteriorhodopsin	Secondary metabolism	Pigments	Rhodopsin	14	15	14	13	15	15	14	14	15	15	11	15	13	18	18	17	17	17	15	15	15	14	13	14	17	15	17	17	16	17	17	18	15	13	14	14	19	17	17	19	17	19	12	12	13	12
lycopene_epsilon_cyclase	Secondary metabolism	Pigments	Carotenoid	12	13	12	13	13	13	13	13	12	13	12	13	14	17	17	14	14	14	13	12	12	13	12	13	15	15	15	15	15	14	12	13	14	12	15	15	18	16	17	15	16	16	14	14	15	17
hcnB	Secondary metabolism	Other	NA	11	12	13	12	13	13	12	13	13	12	10	12	12	12	12	13	12	13	12	12	12	11	11	12	12	12	13	13	13	12	11	11	10	10	12	13	16	14	14	13	13	13	9	10	10	9
phytoene_desaturase_protist	Secondary metabolism	Pigments	Carotenoid	11	12	12	12	12	12	13	13	13	12	11	12	12	16	16	14	14	14	11	11	11	12	12	12	14	14	14	14	14	14	12	12	12	12	13	13	16	14	14	14	14	14	11	12	10	12
phytoene_synthase_protist	Secondary metabolism	Pigments	Carotenoid	11	12	12	12	12	12	13	11	13	12	11	12	13	15	15	13	13	13	12	12	12	12	12	12	13	13	13	13	13	12	12	12	12	12	12	12	16	13	14	13	13	12	11	12	12	11
Spheroidene_monooxygenase	Secondary metabolism	Pigments	Carotenoid	12	12	12	12	12	12	13	14	14	11	11	11	14	16	16	14	15	15	12	12	12	12	12	12	14	14	14	14	14	13	13	13	12	12	13	13	16	14	14	14	13	14	12	12	12	12
sod_nickel	secondary metabolism	antioxidant enzyme	NA	11	11	11	13	13	12	12	13	13	12	10	12	13	13	14	13	13	12	11	11	11	11	11	10	12	12	11	12	12	12	11	12	12	10	11	11	14	13	12	13	13	13	9	9	9	11
Methoxyneurosporene_desaturase	Secondary metabolism	Pigments	Carotenoid	11	11	11	12	12	12	12	11	12	12	10	12	13	13	13	13	13	13	13	13	12	13	12	13	13	13	12	13	13	13	13	13	13	13	12	13	14	13	13	13	13	13	12	12	11	11
pabA	secondary metabolism	antibiotic	NA	8	8	8	9	9	9	10	10	10	7	7	7	11	10	12	11	12	12	9	9	9	9	8	9	12	11	12	10	11	11	7	8	8	8	10	10	13	12	12	12	13	12	6	6	6	8
zeaxanthin_epoxidase_protist	Secondary metabolism	Pigments	Photosynthesis	9	10	10	11	11	10	11	10	11	9	8	9	11	11	11	11	11	10	11	11	10	12	12	12	12	11	12	11	12	12	10	11	11	11	11	11	13	11	11	11	11	11	8	10	10	10
Zeaxanthin_glucosyltransferase	Secondary metabolism	Pigments	Carotenoid	10	10	10	10	10	10	10	10	10	10	10	10	10	10	10	10	10	10	10	10	9	9	10	10	11	11	10	10	10	10	10	10	10	10	10	10	12	10	10	10	10	10	9	9	9	9
ipya	secondary metabolism	plant hormone	NA	9	11	10	12	12	11	12	12	12	8	7	9	14	15	15	13	14	14	11	8	10	11	9	12	15	14	15	13	13	12	6	9	9	9	11	11	11	14	14	13	13	12	5	7	7	5
violaxanthin_de_epoxidase_protist	Secondary metabolism	Pigments	Photosynthesis	6	7	7	8	8	6	7	7	7	7	6	7	9	9	9	7	8	8	8	8	7	7	7	7	9	9	9	9	8	8	7	7	6	5	8	8	9	9	9	9	8	8	5	7	6	7
bacA	secondary metabolism	antibiotic	NA	4	4	2	7	7	7	3	4	4	5	3	5	3	8	8	7	7	7	4	4	4	4	4	4	5	6	6	5	6	6	3	5	4	3	3	3	7	7	7	7	7	6	2	1	2	3
per_arc	secondary metabolism	antioxidant enzyme	NA	6	7	5	4	6	6	6	5	6	5	4	5	7	9	9	6	8	8	6	6	6	7	7	8	8	9	9	10	9	8	6	6	6	5	7	7	10	10	10	7	7	7	5	6	6	5
lipo	Secondary metabolism	Other	NA	6	6	6	6	6	6	6	6	6	6	6	6	6	6	6	6	6	6	6	6	6	6	6	6	6	6	6	6	6	6	6	6	6	6	6	6	7	6	6	6	6	6	6	6	6	6
bciA	Secondary metabolism	Pigments	Bacteriochlorophyll	6	6	6	6	6	6	6	6	6	6	5	6	6	7	7	6	7	7	6	6	6	6	6	6	6	6	6	6	6	6	6	6	6	6	6	6	7	6	6	6	6	6	6	6	5	6
lgrD	secondary metabolism	antibiotic	NA	5	5	4	4	4	4	4	4	4	4	4	4	5	5	5	6	6	5	5	5	4	5	5	5	6	5	6	6	5	6	4	4	4	5	5	5	6	6	6	5	5	5	4	4	4	4
phlD	secondary metabolism	antibiotic	NA	4	4	3	3	3	3	4	3	4	4	3	4	5	5	5	3	5	5	4	4	3	4	2	4	5	5	5	5	5	5	4	5	5	2	4	4	6	5	5	5	5	5	3	3	4	3
PcyA	Secondary metabolism	Pigments	Bilin	3	2	3	2	3	3	3	3	3	2	2	2	4	5	6	3	3	3	3	4	4	3	3	3	4	4	3	3	3	2	3	3	2	2	3	3	6	6	7	4	3	4	4	4	3	3
PebB	Secondary metabolism	Pigments	Bilin	5	5	5	5	5	5	5	5	5	5	5	5	5	7	7	5	5	5	5	5	5	5	4	5	5	5	5	5	5	5	5	5	5	5	5	5	6	5	5	5	5	5	5	5	5	5
LPOR_protist	Secondary metabolism	Pigments	Chlorophyll	5	5	5	5	5	5	5	5	4	5	5	5	5	5	5	5	5	5	5	5	5	5	5	5	5	5	5	5	5	5	5	5	5	5	5	5	6	5	5	5	5	5	5	5	5	5
prnD	secondary metabolism	antibiotic	NA	4	4	4	4	4	4	4	4	4	4	3	4	5	5	5	4	4	4	5	5	4	4	4	4	4	4	4	4	4	4	4	4	4	4	4	4	5	5	5	5	5	5	3	3	3	3
strR	secondary metabolism	antibiotic	NA	3	3	3	4	4	4	3	3	3	3	2	3	4	4	4	3	3	3	3	3	3	3	3	3	4	4	4	4	4	4	3	3	3	3	4	4	5	4	4	5	4	4	3	3	3	3
cat_arc	secondary metabolism	antioxidant enzyme	NA	4	5	5	3	4	4	5	4	5	4	4	4	5	5	5	4	5	5	5	5	4	4	5	5	5	5	5	5	5	5	3	3	3	3	4	4	5	5	5	5	5	4	4	4	4	4
PebA	Secondary metabolism	Pigments	Bilin	3	3	3	3	3	3	4	3	4	4	3	4	2	3	3	3	3	3	2	2	2	2	2	2	4	4	4	4	4	4	4	4	4	4	4	4	5	4	4	5	4	4	2	2	2	2
nep	secondary metabolism	plant hormone	NA	5	5	5	6	5	6	6	6	5	6	6	6	5	4	5	5	4	5	4	5	5	5	4	4	4	5	5	4	4	4	5	5	5	5	4	5	5	4	4	5	4	4	5	6	5	4
sped_ara	secondary metabolism	plant hormone	NA	4	4	4	4	4	4	4	4	4	4	4	4	4	4	4	5	6	6	3	3	3	4	4	4	6	5	6	4	4	4	3	3	3	3	4	4	5	6	6	5	4	5	3	3	3	3
sped_fungi	secondary metabolism	plant hormone	NA	4	3	4	5	5	5	5	7	7	3	3	3	6	10	10	6	7	6	6	5	6	4	4	4	8	8	8	7	7	6	4	4	4	4	5	6	5	8	8	5	6	5	3	4	3	4
lmbA	secondary metabolism	antibiotic	NA	3	3	3	3	3	3	3	3	3	3	3	3	3	3	3	3	3	3	3	3	3	3	3	3	3	3	3	3	3	3	3	3	3	3	3	3	4	3	3	3	3	3	3	3	3	3
V_BPO_protist	Secondary metabolism	Other	halogenation	2	2	2	2	2	2	2	2	2	2	2	2	4	4	5	4	4	3	3	2	3	3	3	3	5	4	5	3	3	2	3	3	2	2	3	3	4	3	3	3	3	3	2	2	2	2
acsF_protist	Secondary metabolism	Pigments	Chlorophyll	1	1	1	2	2	2	2	3	3	2	1	2	3	4	4	4	4	4	2	3	3	3	3	3	4	4	4	3	3	2	2	2	2	2	3	3	4	3	3	4	4	4	2	2	2	1
chlG	Secondary metabolism	Pigments	Chlorophyll	2	2	2	3	3	3	3	3	3	3	3	3	3	3	3	3	3	3	3	3	3	3	3	3	3	3	3	3	3	3	3	3	3	3	3	3	4	3	3	3	3	3	2	2	2	3
spaR	secondary metabolism	antibiotic	NA	1	1	1	1	1	1	1	1	1	1	1	1	3	4	5	1	4	4	1	1	1	2	1	2	3	3	3	3	3	3	1	2	2	1	1	1	3	2	2	3	3	2	1	1	1	1
biliverdin_reductase	Secondary metabolism	Pigments	Bilin	2	2	2	2	2	2	2	2	2	2	2	2	2	2	2	2	2	2	2	2	2	2	2	2	2	2	2	2	2	2	2	2	2	2	2	2	3	2	2	2	2	2	2	2	2	2
beta_carotene_ketolase_protist	Secondary metabolism	Pigments	Carotenoid	2	2	2	2	2	2	2	2	2	2	1	2	2	3	3	2	2	2	2	2	2	2	2	2	2	2	2	2	2	2	1	1	1	0	2	2	3	2	2	2	2	2	1	1	0	1
prnB	secondary metabolism	antibiotic	NA	1	1	1	1	1	1	1	1	1	1	1	1	1	1	1	1	1	1	1	1	1	1	1	1	1	1	1	1	1	1	1	1	1	1	1	1	2	1	1	1	1	1	0	1	1	1
pltC	Secondary metabolism	antibiotic	Pyoluteorin	1	1	1	1	1	1	1	1	1	1	1	1	1	1	1	1	1	1	1	1	1	1	0	1	1	1	1	1	1	1	1	1	1	1	1	1	2	1	1	1	1	1	0	1	1	1
bchQ	Secondary metabolism	Pigments	Bacteriochlorophyll	1	1	1	1	1	1	1	1	1	1	1	1	1	1	1	1	1	1	1	1	1	1	1	1	1	1	1	1	1	1	1	1	1	1	1	1	2	1	1	1	1	1	1	1	1	1
cad	secondary metabolism	plant hormone	NA	1	1	1	1	1	1	1	1	1	1	0	1	0	0	0	1	0	1	0	0	0	0	0	0	1	1	1	1	0	1	0	0	0	0	1	1	1	1	1	1	1	1	0	0	0	0
cks	secondary metabolism	plant hormone	NA	1	1	1	1	1	1	1	1	1	1	1	1	1	1	1	1	1	1	1	1	1	1	1	1	1	1	1	1	1	1	1	1	1	1	0	1	1	1	1	1	1	1	1	1	1	1
eth	secondary metabolism	plant hormone	NA	1	1	1	1	1	1	1	1	1	1	1	1	1	1	1	1	1	1	1	1	1	1	1	1	1	1	1	1	1	1	1	1	1	1	1	1	1	1	1	1	1	1	1	1	1	1
phzC	secondary metabolism	antibiotic	NA	0	0	0	0	0	0	0	0	0	0	0	0	1	2	2	0	1	1	0	1	1	1	1	1	1	1	1	0	0	0	0	1	1	0	0	0	1	1	1	1	1	1	0	0	0	0
sigma_24	Stress	sigma factor	NA	1069	1117	1114	1110	1142	1117	1125	1167	1178	1058	955	1060	1178	1337	1360	1206	1252	1252	1082	1069	1077	1082	1080	1130	1277	1272	1254	1223	1200	1176	1008	1055	1039	1024	1141	1161	1246	1256	1255	1238	1230	1236	910	952	934	984
fnr	Stress	Oxygen limitation	NA	733	772	776	786	793	755	785	800	803	723	662	733	781	927	937	815	849	839	743	748	733	727	734	757	866	858	864	824	811	797	708	747	733	713	783	796	866	859	860	850	839	847	627	663	643	676
clpP	Stress	Heat shock	NA	476	522	521	519	530	505	512	539	543	476	404	480	574	659	673	561	608	598	518	503	506	493	507	534	616	621	612	598	580	558	453	484	477	468	539	542	652	638	641	597	594	600	410	436	423	450
glnA	Stress	Nitrogen limitation	NA	471	497	492	507	515	493	511	522	534	466	412	467	528	606	615	543	569	575	489	484	477	474	485	503	564	569	564	554	546	530	450	473	468	442	521	525	566	572	575	564	559	559	384	423	408	434
ompR	Stress	Osmotic stress	NA	490	505	504	505	513	497	516	524	532	487	438	488	527	585	586	538	558	553	493	495	494	489	500	509	561	562	550	541	532	528	465	482	475	475	519	522	566	561	560	560	555	548	424	443	433	458
sigma_70	Stress	sigma factor	NA	414	442	441	438	458	440	442	456	463	412	362	413	482	556	559	490	513	511	443	440	426	415	428	441	507	500	500	488	480	468	390	409	401	394	460	461	503	508	505	501	493	494	351	382	370	382
pstB	Stress	Phosphate limitation	NA	322	350	346	344	355	343	348	364	373	312	273	314	380	453	464	387	412	407	332	326	324	320	336	348	413	414	403	382	370	367	282	303	297	300	354	357	415	419	421	403	405	402	249	278	266	280
ahpC	Stress	Oxidative stress	NA	253	284	282	292	303	283	297	304	311	261	229	264	311	376	377	321	339	344	289	285	278	260	270	281	344	344	345	332	330	311	245	261	257	249	304	308	337	351	350	339	334	337	213	223	219	237
sodA	Stress	Oxidative stress	NA	255	273	275	277	281	274	282	291	293	257	224	256	287	342	340	301	316	317	259	262	256	246	255	263	321	319	320	307	303	292	242	254	244	246	290	292	317	318	314	305	304	309	209	223	214	235
ntrC	Stress	Nitrogen limitation	NA	263	281	277	276	285	277	277	285	291	251	230	252	292	344	350	296	308	307	266	261	265	259	274	281	308	306	304	299	294	289	247	259	256	253	282	287	303	310	309	300	293	296	220	233	223	234
kdpE	Stress	Osmotic stress	NA	256	268	269	269	273	262	269	275	275	256	235	256	278	317	319	287	298	293	258	252	257	247	260	263	299	298	293	290	285	278	242	254	252	247	272	276	309	301	303	297	293	290	228	242	237	243
obgE	Stress	Stringent response	NA	260	267	268	267	274	266	275	281	290	251	228	251	287	341	345	299	316	317	263	263	259	257	253	266	320	318	316	310	303	289	234	247	241	235	273	278	318	318	318	300	301	306	212	224	221	230
hrcA	Stress	Heat shock	NA	250	257	260	264	269	257	262	267	269	244	226	245	272	305	314	279	294	296	256	259	251	247	250	259	293	292	294	280	274	269	236	253	248	237	267	271	296	290	293	287	278	286	212	226	221	225
narI	Stress	Oxygen limitation	NA	237	248	247	256	264	251	256	262	264	245	222	248	257	299	302	271	284	281	250	239	246	242	241	262	288	283	285	280	275	273	243	253	251	240	262	268	291	280	277	277	275	275	197	208	208	220
cydB	Stress	Oxygen limitation	NA	236	248	246	244	252	243	251	257	260	237	221	238	257	285	288	263	274	271	241	241	238	234	238	244	271	268	266	266	260	260	234	243	239	230	257	263	280	275	274	269	269	267	202	208	207	214
sigma_32	Stress	sigma factor	NA	220	230	225	231	240	230	232	239	241	213	189	214	249	277	277	248	263	266	227	228	218	209	227	236	266	267	256	256	252	246	201	218	214	199	244	244	262	265	268	259	260	262	181	187	182	200
katE	Stress	Heat shock	NA	211	224	222	226	233	220	219	228	232	212	193	213	243	275	276	240	251	251	216	215	211	213	211	221	256	256	252	242	239	235	202	215	210	202	226	228	249	253	251	251	248	253	182	192	189	203
pstC	Stress	Phosphate limitation	NA	198	209	210	212	217	215	217	220	222	200	174	202	220	249	257	228	238	239	205	207	199	201	205	213	236	234	234	227	223	226	193	206	204	196	216	218	239	238	238	231	225	232	166	173	168	179
pspA	Stress	Envelope stress	NA	183	195	200	207	211	202	202	212	216	182	159	185	235	272	278	231	248	244	194	188	192	187	200	204	247	249	248	230	226	219	172	180	177	167	213	213	236	246	247	238	235	240	151	167	153	167
pstA	Stress	Phosphate limitation	NA	184	202	204	201	206	198	206	209	215	189	169	190	207	236	239	215	229	228	198	194	193	187	193	201	229	239	231	222	219	212	184	193	187	183	201	207	228	232	232	226	219	224	156	166	160	174
ahpF	Stress	Oxidative stress	NA	157	169	166	173	182	166	175	178	183	151	134	153	176	221	224	191	196	203	164	161	158	157	161	174	207	200	204	189	185	179	145	155	154	141	180	179	183	201	203	200	198	193	119	132	130	137
oxyR	Stress	Oxidative stress	NA	147	160	160	160	162	155	158	168	168	147	131	146	170	194	196	172	185	180	157	157	151	152	155	158	188	184	183	172	174	167	147	151	154	146	166	171	183	185	187	179	182	181	132	137	131	140
phoB	Stress	Phosphate limitation	NA	152	165	164	163	166	159	163	164	167	148	131	152	169	200	202	177	188	188	159	155	151	153	155	162	190	189	188	178	174	175	142	153	152	147	166	168	176	184	184	181	181	183	123	129	126	133
grpE	Stress	Heat shock	NA	126	147	150	147	152	144	149	154	156	128	108	126	163	188	189	155	172	174	140	136	131	130	145	149	173	172	170	162	156	150	117	123	120	117	158	157	165	173	172	164	166	167	110	116	110	118
pspC	Stress	Envelope stress	NA	130	142	142	144	150	139	147	153	155	135	108	136	155	181	186	162	166	163	139	137	138	134	133	144	175	175	173	166	165	154	131	141	139	130	144	144	157	167	165	161	161	162	101	109	111	114
degP	Stress	Protein stress	NA	128	142	140	139	142	137	137	142	144	127	118	129	143	167	168	147	151	151	136	132	133	127	129	135	160	159	152	154	150	144	119	129	129	125	140	145	152	154	154	154	155	156	109	111	110	117
spoT	Stress	Stringent response	NA	117	129	129	124	128	119	119	130	130	109	101	110	130	162	164	141	147	143	124	117	117	114	114	125	150	152	148	140	135	131	105	114	111	110	128	132	140	153	153	143	140	142	95	102	100	107
clpC	Stress	Protein stress	NA	114	121	122	124	126	120	125	128	129	119	108	118	139	149	150	137	135	136	126	122	123	122	124	128	140	138	138	136	136	133	110	116	115	112	124	126	139	140	138	138	137	136	104	108	107	105
pspF	Stress	Envelope stress	NA	110	121	119	122	124	122	126	128	130	114	97	113	129	155	157	138	144	143	118	120	114	113	122	125	141	144	143	136	134	135	105	112	109	106	125	127	135	151	151	141	139	137	88	100	98	102
cpxR	Stress	Envelope stress	NA	109	115	113	114	119	111	118	122	123	107	97	107	126	148	148	130	134	136	110	112	106	111	110	115	136	134	133	129	127	123	98	103	101	100	115	117	127	130	129	131	131	130	91	101	99	100
narH	Stress	Oxygen limitation	NA	100	107	109	108	109	110	105	112	114	95	84	97	117	130	134	118	125	123	101	101	96	99	105	109	125	127	124	121	116	117	93	96	98	96	112	112	127	128	127	120	120	120	87	89	90	92
narJ	Stress	Oxygen limitation	NA	106	108	105	110	114	113	109	115	116	109	98	110	119	126	127	119	123	124	110	111	107	108	109	113	126	127	124	122	117	117	102	110	107	109	115	116	125	124	124	123	123	123	91	94	92	103
soxR_OR_marC	Stress	Oxidative stress	NA	109	112	112	115	115	114	116	115	117	108	102	107	117	125	125	116	121	121	113	114	111	109	113	114	121	117	121	120	120	116	104	109	107	108	117	117	123	119	118	119	119	121	99	101	100	102
sigma_38	Stress	sigma factor	NA	98	101	103	105	111	107	102	107	108	99	91	99	115	132	132	111	121	123	98	101	101	101	102	104	120	121	114	116	114	109	95	100	100	99	108	110	123	122	119	114	115	114	82	90	88	92
ntrB	Stress	Nitrogen limitation	NA	93	98	97	97	101	96	101	103	105	90	78	93	104	118	121	109	113	112	99	95	94	89	94	96	113	110	108	112	107	108	83	91	90	87	106	109	118	115	113	115	114	115	76	82	79	81
lrp	Stress	Glucose limitation	NA	94	102	100	110	112	103	102	108	112	96	80	96	121	130	132	117	124	121	105	104	101	92	102	105	127	128	128	120	116	112	93	96	96	95	108	111	117	129	129	123	124	120	86	86	84	81
proV	Stress	Osmotic stress	NA	86	91	92	92	93	89	96	99	97	88	80	88	99	108	110	104	105	107	95	91	90	88	90	93	104	107	103	104	99	104	78	87	87	83	99	103	110	105	105	102	101	101	78	83	82	80
katA	Stress	Oxidative stress	NA	78	82	81	82	84	82	84	82	83	76	69	76	85	95	96	83	89	90	82	81	79	77	77	78	90	90	89	87	83	84	76	78	77	76	82	82	94	89	89	86	87	88	66	71	71	76
tre_fun	Stress	drought tolerance	NA	64	71	71	69	74	69	73	75	74	65	56	64	76	94	96	79	91	92	71	69	68	63	71	73	86	91	84	79	78	75	68	72	71	68	73	76	90	93	92	81	82	83	50	58	55	58
cpxA	Stress	Envelope stress	NA	67	68	71	72	69	68	74	77	78	66	59	66	81	97	99	81	87	85	68	69	68	67	68	69	85	86	84	79	79	77	64	70	69	61	75	75	79	88	86	84	80	83	58	61	56	60
groEL	Stress	Heat shock	NA	68	68	70	68	73	69	73	75	78	62	59	63	74	85	88	73	80	79	67	66	61	62	64	66	79	79	79	76	76	72	57	62	62	58	68	71	76	78	78	76	77	76	57	57	54	58
pstS	Stress	Phosphate limitation	NA	66	68	68	70	70	69	68	72	72	67	60	68	77	92	94	77	82	80	68	67	67	66	69	71	81	81	82	79	78	74	55	60	58	61	75	75	79	80	81	79	79	79	54	58	57	61
sid_bac	Stress	anti-pathogen	NA	64	69	69	73	74	68	69	73	73	67	60	67	73	79	77	76	79	76	68	70	68	66	68	70	78	75	79	78	75	75	65	69	68	64	73	73	73	76	77	75	76	76	55	57	53	61
acc	Stress	stress other	NA	65	69	69	67	68	65	66	72	74	65	55	65	71	80	81	72	75	74	68	68	65	66	66	68	78	77	78	72	73	70	61	64	63	62	69	69	73	77	77	75	75	75	55	56	56	60
dnaK	Stress	Heat shock	NA	55	61	59	62	63	61	62	62	64	56	49	57	66	78	78	64	71	69	61	62	60	56	58	61	74	70	72	69	70	63	52	55	54	51	61	62	65	68	68	70	69	72	49	52	54	51
ccpA	Stress	Glucose limitation	NA	50	56	55	53	55	54	52	56	58	47	42	47	61	72	73	60	62	64	53	53	55	53	51	57	68	68	67	63	64	61	48	50	50	49	55	57	60	65	64	61	62	61	41	46	46	44
rseA	Stress	Anti-sigma factor (anti-E)	NA	41	51	51	49	51	49	51	53	55	45	37	45	53	71	72	59	62	56	51	46	48	51	51	55	61	59	60	56	54	54	43	47	47	46	54	55	59	64	64	62	61	61	37	38	39	45
nsrR	Stress	Oxygen limitation	NA	48	55	53	50	54	53	51	57	58	46	40	47	55	67	67	53	58	58	49	50	50	50	54	57	61	63	60	60	57	59	48	50	48	46	58	59	58	60	61	61	61	60	36	42	42	45
degS	Stress	Osmotic stress	NA	42	45	43	44	44	44	48	46	50	42	35	42	47	58	58	51	57	56	41	39	42	43	41	44	56	55	56	53	51	48	34	40	40	38	48	48	53	53	53	49	51	50	32	34	32	35
ecf	Stress	sigma factor	NA	40	41	42	45	45	42	44	45	47	39	35	39	45	51	51	46	49	48	41	43	42	43	44	46	50	49	48	48	48	45	40	41	40	44	45	47	52	48	49	47	47	46	35	36	36	36
soxS	Stress	Oxidative stress	NA	38	45	44	43	47	45	45	49	51	39	34	39	47	58	58	51	56	57	39	42	40	42	45	46	55	52	55	53	50	44	38	42	40	38	43	43	54	56	57	53	55	53	27	28	28	34
mtrB	Stress	Osmotic stress	NA	42	44	44	45	45	44	45	44	45	42	40	42	46	47	48	46	46	46	43	43	42	43	43	43	46	46	46	45	46	46	43	44	44	43	45	46	48	46	46	46	46	46	40	41	41	42
phoA	Stress	Phosphate limitation	NA	39	41	41	44	44	42	44	44	46	38	35	39	48	54	54	44	51	50	40	39	39	36	40	41	54	56	52	52	50	45	37	42	40	36	43	45	48	55	55	53	53	51	31	34	31	36
glnR	Stress	Nitrogen limitation	NA	35	40	40	40	43	39	42	44	46	37	36	37	47	60	63	48	51	52	39	38	40	40	40	41	52	53	51	49	48	46	34	37	37	39	43	44	47	49	49	50	50	51	33	35	34	35
arcB	Stress	Oxygen limitation	NA	34	40	41	39	39	39	40	40	41	35	33	35	43	48	52	45	44	48	40	37	38	37	35	38	46	46	44	44	43	44	38	37	39	35	37	38	46	48	48	46	45	46	30	31	31	29
cspA	Stress	Cold shock	NA	36	38	38	40	40	39	39	40	42	36	28	36	41	45	46	41	43	42	36	37	33	34	34	35	44	45	45	42	43	41	30	32	32	30	41	41	44	43	43	43	42	44	26	28	27	31
degU	Stress	Osmotic stress	NA	32	36	36	37	38	37	37	41	42	33	29	33	36	47	47	37	40	41	32	32	31	35	35	36	39	40	40	38	37	34	31	34	33	32	35	37	42	42	41	38	38	38	25	28	27	31
ctsR	Stress	Protein stress	NA	29	32	30	33	37	33	31	32	34	29	26	30	35	48	49	36	39	39	28	29	28	26	29	33	39	40	39	37	36	36	28	29	29	27	34	35	41	42	41	41	41	42	23	25	22	24
rseB	Stress	Anti-sigma factor (anti-E)	NA	35	35	38	36	37	36	36	37	38	33	32	33	33	42	41	37	38	38	33	32	33	33	35	36	39	38	38	38	37	37	32	33	33	32	35	35	40	38	38	38	39	38	28	30	30	31
resD	Stress	Oxygen limitation	NA	32	34	35	35	37	34	37	38	39	30	23	31	37	41	42	40	39	40	29	29	24	26	29	31	44	43	42	44	41	40	28	30	30	28	34	37	40	44	43	41	38	41	25	27	26	24
pspB	Stress	Envelope stress	NA	24	30	30	28	30	28	31	34	36	22	17	22	36	51	54	35	40	40	29	29	27	23	27	29	43	42	41	38	36	31	19	21	21	23	30	31	39	42	43	40	38	37	18	23	23	26
mtrA	Stress	Osmotic stress	NA	31	32	32	33	33	31	34	34	34	32	28	32	39	40	42	38	40	38	35	33	33	32	32	34	39	39	39	35	35	33	29	30	29	31	33	34	38	38	37	37	35	36	27	28	27	29
cspB	Stress	Cold shock	NA	26	27	26	27	27	28	28	25	28	24	22	24	28	30	30	29	30	29	27	27	28	28	26	28	30	29	29	29	28	28	24	24	24	20	29	29	32	29	29	28	29	29	22	23	23	21
sid_fun	Stress	anti-pathogen	NA	29	30	30	30	32	30	27	30	30	28	27	29	28	37	34	30	34	33	26	29	27	28	30	28	31	34	32	33	31	30	29	29	28	27	30	29	32	33	33	30	31	31	25	26	26	27
cydA	Stress	Oxygen limitation	NA	26	29	28	30	29	27	30	31	31	28	25	27	32	35	37	28	32	31	25	24	26	23	23	24	32	31	33	31	28	29	26	28	27	29	31	31	32	33	32	32	32	29	22	22	23	21
bglH	Stress	Glucose limitation	NA	20	25	25	25	26	26	27	28	27	23	21	23	25	31	31	27	28	25	23	22	23	22	24	24	27	28	28	28	27	26	21	22	22	22	22	22	32	24	26	24	24	24	21	20	21	19
groES	Stress	Heat shock	NA	24	27	27	27	30	26	23	26	26	23	21	22	27	35	34	27	28	26	22	21	21	23	25	25	34	33	35	29	27	25	20	22	20	19	26	26	32	31	31	32	30	29	21	21	19	19
bglP	Stress	Glucose limitation	NA	17	19	20	20	21	21	21	23	22	20	14	20	22	27	27	22	23	23	20	20	19	20	20	20	27	26	25	21	22	21	19	21	19	19	22	21	25	25	25	24	23	24	15	16	16	21
arcA	Stress	Oxygen limitation	NA	19	20	20	19	20	20	21	21	21	20	17	20	21	26	26	22	24	24	22	22	21	19	21	20	23	23	23	23	22	22	18	19	18	17	22	22	24	23	23	23	23	23	15	18	17	17
resE	Stress	Oxygen limitation	NA	14	16	16	15	16	16	17	17	17	14	13	14	17	25	25	18	18	18	15	14	15	13	14	14	23	20	23	19	18	18	13	15	14	14	19	19	19	23	21	20	21	21	12	12	14	13
hfq_5f0_stress	Stress	RNA-binding protein	NA	16	17	17	17	17	16	17	20	20	17	14	17	19	24	24	18	19	18	16	17	16	17	16	16	18	18	17	18	18	16	16	16	16	15	16	17	19	18	18	18	18	18	13	15	14	15
cspG	Stress	Cold shock	NA	15	15	15	13	14	14	13	14	14	12	11	12	16	19	20	16	17	14	13	12	13	11	15	15	17	17	16	16	16	14	12	12	13	12	14	15	18	18	18	15	14	14	10	13	12	11
opuE	Stress	Osmotic stress	NA	11	14	14	14	15	15	16	14	16	11	9	11	17	18	18	16	17	17	14	15	15	16	15	17	17	17	16	17	16	17	12	15	15	11	15	16	18	19	19	18	17	17	9	9	8	11
proX	Stress	Osmotic stress	NA	13	14	14	13	13	13	15	15	15	13	11	13	16	18	18	14	16	16	13	13	12	13	14	14	15	15	15	15	15	14	13	13	13	12	14	14	18	16	16	15	15	16	12	13	13	13
desK	Stress	Cold shock	NA	8	10	10	11	11	8	13	13	13	11	7	11	13	17	17	15	14	15	10	10	9	9	11	11	13	14	14	14	13	12	9	9	7	8	13	13	17	16	17	12	13	13	8	8	9	9
baeR	Stress	Envelope stress	NA	12	12	12	13	13	12	12	12	12	11	10	11	13	15	15	13	14	14	13	13	14	13	13	13	14	14	15	13	13	13	11	12	12	11	11	12	17	15	14	14	14	14	11	12	12	11
perR	Stress	Oxidative stress	NA	12	13	13	14	14	10	14	14	16	13	9	12	15	23	23	14	17	16	13	11	12	10	12	12	18	18	17	18	17	13	9	9	8	10	13	13	17	18	17	15	13	15	7	9	8	11
proW	Stress	Osmotic stress	NA	10	11	11	11	11	11	10	11	11	10	10	10	11	12	12	12	12	12	10	9	10	10	9	10	12	12	11	12	12	12	9	11	11	10	11	10	14	13	13	11	13	12	7	9	9	9
desR	Stress	Cold shock	NA	11	11	11	10	11	11	11	12	12	10	8	10	10	15	15	13	12	13	9	9	9	10	9	10	12	12	12	11	11	11	8	8	8	9	11	11	13	15	15	13	12	13	8	8	8	8
baeS	Stress	Envelope stress	NA	5	6	6	8	8	6	7	7	7	7	5	7	6	9	9	8	9	9	6	7	7	7	7	7	9	10	9	8	8	8	7	7	6	6	9	9	11	10	10	8	7	7	5	5	5	4
sid_arc	Stress	anti-pathogen	NA	8	7	8	8	9	9	8	10	10	8	7	8	10	11	10	10	10	10	9	9	7	8	8	9	9	8	9	9	9	9	7	8	8	7	9	9	11	11	11	11	11	8	8	8	7	8
csiD	Stress	Glucose limitation	NA	6	6	6	7	7	6	7	7	7	6	4	6	6	7	7	8	8	7	5	7	7	6	6	6	8	8	7	7	7	7	7	7	7	7	7	6	8	8	8	8	7	8	3	4	4	5
asr	Stress	Acidic shock	NA	6	6	6	6	6	6	7	7	6	6	6	6	7	8	8	7	7	7	6	6	6	6	6	6	7	7	7	6	6	6	5	6	6	6	6	6	7	6	6	6	7	7	6	6	6	6
pspD	Stress	Envelope stress	NA	4	5	5	4	4	4	5	5	5	4	4	5	5	5	5	5	5	4	4	4	4	5	4	5	5	5	5	5	5	5	4	4	4	4	5	5	6	5	5	5	5	5	4	5	4	4
asp_5f0_stress	Stress	Alkaline shock	NA	4	4	4	4	5	4	6	5	6	4	4	4	4	6	7	6	8	7	4	4	2	2	3	3	6	6	6	5	5	5	3	3	3	2	5	5	5	6	6	5	6	6	2	3	3	3
tre_arc	Stress	drought tolerance	NA	1	2	2	2	2	2	1	2	2	1	1	1	2	2	2	2	2	2	1	1	1	2	2	2	2	2	1	2	2	2	2	2	2	2	2	2	4	2	2	2	2	2	2	2	2	2
tnrA	Stress	Nitrogen limitation	NA	3	3	3	3	3	3	3	3	3	3	2	3	4	4	4	3	4	4	4	4	3	3	3	3	4	4	4	4	4	3	3	3	3	3	3	3	3	3	3	3	3	3	2	2	2	2
cpxP	Stress	Envelope stress	NA	3	3	2	3	3	2	2	2	2	2	2	2	3	3	4	2	3	3	2	1	1	1	3	3	3	3	2	3	3	2	0	0	0	0	2	2	1	3	3	2	2	2	0	1	1	1
pec	Stress	stress other	NA	1	1	1	1	1	1	1	1	1	1	1	1	1	1	1	1	1	1	1	1	1	1	1	1	1	1	1	1	1	1	1	1	1	1	1	1	2	1	1	1	1	1	1	1	1	1
dsra	Sulfur	sulfite reduction	NA	437	475	477	481	495	463	487	514	518	432	370	434	531	621	626	545	581	566	483	471	470	450	468	490	581	566	582	559	537	524	412	435	431	417	501	510	599	581	584	568	555	562	350	378	367	388
dsrB	Sulfur	sulfite reduction	NA	308	339	337	335	345	326	337	343	351	307	260	306	355	420	427	365	393	388	320	320	313	310	312	335	393	393	387	384	370	355	277	300	297	299	347	354	395	398	400	388	377	388	250	272	254	274
soxY	Sulfur	Sulfur Oxidation	NA	205	220	222	223	231	218	217	227	230	209	189	209	224	252	254	236	245	243	214	214	207	210	216	218	241	238	239	238	236	232	208	217	214	205	227	229	247	247	246	246	248	240	176	189	182	196
cysJ	Sulfur	Reduction	NA	193	212	212	213	216	207	211	221	221	200	171	201	218	251	252	223	231	231	202	201	197	197	201	208	239	236	238	232	226	224	183	195	196	192	212	217	238	242	240	233	228	234	176	183	177	182
cysI	Sulfur	sulfur other	NA	144	145	146	150	155	146	149	154	152	146	126	146	148	167	169	155	158	156	141	141	140	138	136	142	157	160	159	153	154	150	133	134	133	135	150	149	158	161	160	159	161	154	117	124	126	127
Sir	Sulfur	sulfite reduction	NA	109	117	116	114	117	112	119	120	123	111	95	111	128	142	143	123	131	128	116	117	111	109	110	114	132	131	131	128	123	123	105	111	107	106	120	123	125	128	130	131	130	129	95	102	97	100
aps_apra	Sulfur	adenylylsulfate reductase	NA	80	87	87	94	93	85	95	93	97	82	73	82	91	107	111	96	104	103	87	88	83	84	88	89	105	105	102	100	95	93	75	80	80	80	88	86	103	104	106	103	101	100	70	72	72	77
fccab	Sulfur	Sulfide Oxidation	NA	72	76	77	78	77	76	76	78	79	72	67	73	81	93	93	84	87	85	79	78	76	74	78	81	88	87	89	85	86	82	70	72	72	71	82	82	95	87	87	88	85	88	63	69	66	69
dmdA	Sulfur	DMSP degradation	NA	47	51	49	54	56	49	55	58	58	47	38	47	54	63	63	58	63	61	51	50	47	50	52	52	62	61	59	59	60	60	43	45	45	44	54	55	67	65	66	63	64	62	41	45	40	43
sqr	Sulfur	Sulfide Oxidation	NA	51	55	55	60	60	54	55	60	61	51	46	50	63	70	70	59	66	65	52	51	49	51	60	59	65	67	66	65	66	57	47	50	51	48	58	60	67	65	65	62	63	63	44	44	40	40
cysteine_synthase_protist	Sulfur	sulfur assimilation	NA	40	41	42	44	43	44	42	42	45	39	36	40	49	55	56	43	49	48	44	42	41	42	41	43	50	49	49	50	47	48	39	41	41	36	47	46	54	53	53	46	47	49	35	35	36	38
APS_AprB	Sulfur	adenylylsulfate reductase	NA	38	42	42	43	44	41	42	43	43	40	38	40	46	56	56	46	50	50	43	41	42	43	41	44	48	49	48	47	48	46	36	38	37	36	44	44	49	47	48	49	48	49	32	36	36	37
sulfate_transporter	Sulfur	sulfur assimilation	NA	34	34	37	38	41	41	40	41	43	32	28	33	43	51	51	40	48	46	35	33	35	34	35	39	48	45	47	45	45	43	31	35	34	34	38	40	44	47	47	44	43	45	22	24	25	26
sulfate_transporter_protist	Sulfur	sulfur assimilation	NA	29	29	30	29	29	26	30	31	31	26	21	26	30	43	45	37	38	36	27	27	26	28	28	30	38	38	38	34	33	32	22	27	27	24	29	30	36	39	41	36	37	37	19	19	17	24
soxC	Sulfur	Sulfur Oxidation	NA	29	30	30	30	30	29	30	29	30	29	29	29	31	35	35	33	32	33	30	30	29	29	29	30	30	32	32	31	30	31	29	30	30	28	30	30	35	30	30	31	31	30	28	29	29	29
AprA	Sulfur	adenylylsulfate reductase	NA	20	23	21	23	22	21	23	25	25	19	17	19	24	28	27	24	27	28	23	22	22	20	17	22	28	29	27	26	26	26	21	24	23	18	22	24	27	28	27	26	27	28	18	18	18	16
soxB	Sulfur	Sulfur Oxidation	NA	18	17	18	19	19	19	23	23	21	16	15	17	22	27	28	19	22	23	16	17	17	16	17	18	23	23	22	21	22	21	16	17	17	15	22	22	25	24	24	21	21	22	13	16	14	16
5f1_DMSP_lyase	Sulfur	DMSP degradation	NA	15	16	16	14	16	15	15	15	15	15	13	15	18	19	20	18	18	18	13	14	14	13	14	14	18	19	18	18	16	18	15	14	14	14	16	16	23	21	21	19	19	18	14	14	12	13
soxA	Sulfur	Sulfur Oxidation	NA	15	18	17	18	19	17	17	18	18	17	14	17	19	21	21	20	21	21	16	16	17	18	20	20	21	20	20	20	20	20	15	18	18	18	19	19	21	21	21	20	21	20	15	14	14	14
ATP_sulphurylase	Sulfur	sulfur assimilation	NA	13	14	13	14	13	14	14	15	15	15	11	15	14	16	15	14	15	15	13	12	13	11	10	12	15	15	15	16	15	15	11	13	12	13	14	14	17	15	15	15	15	15	9	10	10	9
Serine_acetyltransferase_protist	Sulfur	sulfur assimilation	NA	12	12	10	11	12	11	12	12	13	11	9	11	10	18	16	11	16	16	11	11	11	10	9	9	16	14	15	11	11	11	9	11	10	11	11	13	16	15	16	14	13	13	9	9	8	8
APS_kinase_protist	Sulfur	sulfur assimilation	NA	6	9	9	10	9	9	10	10	10	10	8	10	11	10	12	10	12	12	9	9	9	9	11	11	12	12	11	11	11	11	10	10	10	10	11	11	13	12	12	12	12	12	9	10	7	8
soxV	Sulfur	Sulfur Oxidation	NA	10	10	10	10	11	11	11	11	11	10	8	10	11	12	12	12	12	12	10	10	10	11	11	11	12	12	11	11	10	11	11	11	11	11	11	11	12	11	11	11	11	12	10	10	9	10
PAPS_reductase	Sulfur	sulfur assimilation	NA	8	8	8	8	8	8	8	8	8	8	7	8	8	10	10	8	8	8	8	7	8	8	8	7	10	10	9	10	10	9	7	7	7	7	8	8	7	8	8	8	8	8	5	6	6	5
sulfite_reductase_protist	Sulfur	sulfur assimilation	NA	4	5	5	5	5	4	5	5	5	4	4	4	6	6	6	6	6	6	6	5	5	5	6	6	6	6	6	6	6	6	4	4	4	5	4	5	7	6	6	6	6	6	3	3	3	3
ATP_sulfurylase_protist	Sulfur	sulfur assimilation	NA	6	6	6	6	6	6	8	8	8	7	6	7	7	9	10	8	8	9	6	6	6	6	6	7	8	9	9	8	7	8	8	8	7	8	6	8	6	9	9	9	9	9	4	4	4	5
APS_reductase_protist	Sulfur	sulfur assimilation	NA	3	3	3	3	3	3	3	3	3	3	3	3	3	3	3	3	3	3	3	3	3	3	3	3	3	3	3	3	3	3	3	3	3	3	3	3	4	3	3	3	3	3	3	3	3	3
gyrB	Other	Phylogenetic	NA	872	951	954	979	996	960	974	1022	1035	880	758	884	1047	1272	1294	1087	1162	1153	959	939	920	897	924	973	1153	1151	1154	1100	1060	1043	834	898	866	833	993	1020	1177	1167	1173	1130	1118	1127	742	794	766	811
Cas1	Other	CRISPR	NA	267	291	294	294	298	288	293	306	310	268	234	272	328	376	382	328	347	346	289	276	287	275	283	291	342	352	344	335	329	317	254	276	265	261	300	307	347	350	349	339	336	342	223	243	238	244
Cas3	Other	CRISPR	NA	261	289	292	295	295	287	292	304	303	270	231	274	304	357	363	315	325	338	282	277	275	265	278	287	319	327	323	314	303	295	259	271	266	257	293	300	332	333	339	315	317	319	233	234	229	236
Cas7	Other	CRISPR	NA	154	167	167	179	176	167	166	175	180	155	128	158	181	216	219	180	197	198	165	165	158	158	154	165	195	196	194	190	186	179	151	166	159	144	169	172	193	198	198	184	189	189	122	130	127	136
Cas5	Other	CRISPR	NA	146	157	161	162	165	158	159	163	166	146	125	149	167	200	207	175	189	190	155	152	144	144	150	154	195	193	194	180	179	172	132	140	138	140	159	161	174	191	190	182	179	182	116	122	119	121
Cas4	Other	CRISPR	NA	121	127	125	131	134	129	134	136	138	119	104	119	135	165	169	142	151	147	126	123	127	121	122	126	152	148	151	146	145	131	111	116	109	107	138	141	145	156	157	147	147	150	98	98	95	106
Cas2	Other	CRISPR	NA	114	132	129	129	130	128	124	134	135	116	97	117	137	170	173	145	154	152	120	120	120	118	116	127	157	159	155	156	152	138	108	115	115	114	140	144	142	155	157	149	149	147	95	96	93	100
cse1	Other	CRISPR	NA	110	113	112	116	115	115	114	115	117	108	97	108	120	138	141	123	126	125	112	112	112	109	111	115	127	126	126	122	117	119	105	109	105	106	113	116	127	123	124	127	123	125	93	99	95	100
cse2	Other	CRISPR	NA	103	104	105	106	106	104	107	109	111	103	95	103	112	122	122	113	117	117	102	102	98	99	100	105	118	118	116	111	112	109	96	98	97	94	107	109	121	119	117	115	116	111	94	97	96	99
Cas2_Ie	Other	CRISPR	NA	94	101	101	100	102	100	102	103	103	95	91	95	103	112	112	107	109	109	99	97	99	97	97	102	109	108	108	107	106	104	93	98	94	93	100	101	114	110	109	111	109	111	85	88	89	87
Cas6e	Other	CRISPR	NA	84	90	92	91	91	86	90	92	92	84	75	85	99	107	109	98	104	105	93	90	90	85	88	93	105	103	100	99	98	95	82	84	82	84	94	96	102	108	107	101	101	103	73	76	75	73
Cas6	Other	CRISPR	NA	72	81	81	79	81	80	83	87	88	73	60	73	83	110	112	87	97	99	72	71	69	73	73	78	101	99	99	91	86	85	66	76	73	68	86	84	98	98	100	94	93	92	54	60	54	59
Cas8c	Other	CRISPR	NA	63	71	70	71	73	67	72	77	78	65	59	66	78	105	107	83	91	86	71	74	72	71	75	75	96	91	93	86	87	82	64	71	72	69	82	83	99	99	99	90	91	89	55	57	57	62
Cas10_Crm2	Other	CRISPR	NA	61	66	65	62	65	64	63	71	71	61	54	61	66	77	78	69	71	71	64	63	64	61	62	63	76	78	75	69	68	67	60	67	67	65	66	67	71	74	73	73	74	70	54	55	53	58
csx1	Other	CRISPR	NA	55	61	61	59	61	59	59	61	62	56	50	56	62	83	83	66	75	76	56	55	56	56	57	60	72	71	71	64	62	61	50	54	53	54	62	64	65	73	73	70	64	67	50	51	47	52
cmr4	Other	CRISPR	NA	47	50	49	49	49	47	53	53	54	43	41	43	51	56	56	54	55	52	45	45	44	45	45	47	55	55	54	53	52	50	41	41	42	41	50	51	55	57	56	54	51	55	36	41	39	40
cmr3	Other	CRISPR	NA	41	43	42	41	43	42	45	44	46	38	36	39	48	57	58	46	54	52	41	40	38	40	41	44	54	52	50	48	46	47	36	38	35	35	44	43	46	51	50	45	48	48	35	35	34	33
cmr6	Other	CRISPR	NA	31	40	40	36	37	36	40	40	40	37	28	37	42	50	51	43	47	47	40	37	39	37	38	39	45	44	45	45	42	41	34	37	38	31	40	39	45	49	49	44	44	39	33	34	28	32
Cas9_Csn1	Other	CRISPR	NA	34	37	36	35	39	39	36	38	38	34	29	34	41	46	47	40	45	45	36	35	34	34	37	37	45	44	46	45	43	42	32	34	33	30	40	41	41	43	43	44	44	45	28	35	33	32
cmr5	Other	CRISPR	NA	33	33	32	31	33	33	32	35	36	31	28	31	35	38	40	35	39	40	30	29	30	30	31	33	38	39	35	34	34	34	29	30	29	28	33	33	36	34	32	35	35	36	26	27	24	26
csm3	Other	CRISPR	NA	29	29	30	34	35	30	32	37	36	28	25	30	37	43	46	38	40	40	30	29	30	30	26	32	41	41	42	41	40	34	23	29	29	26	37	38	36	39	39	40	37	40	22	24	21	23
csy2	Other	CRISPR	NA	30	33	32	32	34	33	33	32	33	28	23	28	35	36	37	33	34	36	32	31	30	29	29	31	34	33	34	35	34	33	25	27	27	25	32	32	35	35	35	36	36	34	23	26	25	24
cmr1	Other	CRISPR	NA	23	26	28	27	28	25	27	31	31	24	20	25	32	36	37	33	36	36	27	27	27	25	29	29	36	34	36	34	33	29	24	26	23	24	32	33	35	37	37	35	36	36	15	19	18	21
csb2	Other	CRISPR	NA	27	31	31	30	32	32	31	29	30	28	26	28	31	34	34	34	33	33	29	28	27	29	29	29	33	33	31	33	32	33	28	30	30	30	31	32	35	32	32	31	31	31	25	25	26	27
csm6	Other	CRISPR	NA	28	31	31	31	32	30	31	36	36	29	24	29	36	41	41	35	37	38	31	31	29	29	33	35	39	42	40	36	36	29	25	27	27	26	32	33	35	36	36	35	35	34	20	23	22	22
Cas6f	Other	CRISPR	NA	25	28	28	27	28	26	29	29	28	26	21	26	26	34	34	29	30	30	23	22	22	22	23	24	33	32	32	29	28	28	21	23	23	21	24	25	32	30	30	31	28	31	20	24	23	18
csm5	Other	CRISPR	NA	24	25	25	24	27	27	29	27	28	22	20	23	28	34	34	29	32	32	27	26	26	28	25	29	30	30	30	26	26	25	25	26	26	26	26	27	32	31	31	27	28	28	20	21	21	22
csb1	Other	CRISPR	NA	23	26	25	24	26	26	25	26	27	24	22	24	26	28	27	29	29	28	25	25	25	24	24	24	28	28	27	27	24	26	24	25	25	23	26	26	32	28	28	27	27	27	22	22	22	20
Cas8b	Other	CRISPR	NA	22	23	23	23	22	22	23	23	23	22	17	22	24	24	25	23	24	24	23	22	22	20	21	23	24	24	24	23	24	24	20	21	21	20	24	24	27	24	24	25	26	26	20	19	17	18
csy1	Other	CRISPR	NA	17	18	18	19	19	19	18	19	19	17	14	18	19	24	24	21	21	21	17	17	17	16	17	18	21	20	21	21	20	19	15	17	15	15	20	20	26	23	24	21	20	20	16	17	13	20
csy3	Other	CRISPR	NA	17	20	20	22	20	22	19	24	23	18	16	19	23	27	27	24	27	26	21	18	20	16	15	18	25	24	24	22	23	22	17	19	17	19	21	23	25	26	26	24	26	26	15	15	14	14
csm2	Other	CRISPR	NA	19	19	18	20	22	22	19	23	23	20	15	20	21	28	29	23	22	21	16	16	16	16	17	17	22	23	23	23	22	22	16	17	17	15	20	20	24	19	20	21	21	22	12	17	17	16
csm4	Other	CRISPR	NA	18	20	20	21	21	19	21	21	22	17	17	18	21	24	26	20	22	21	17	19	19	19	17	19	23	23	24	21	21	21	19	19	19	17	19	19	21	27	26	20	20	20	15	16	16	16
actin_Viridiplantae	Other	Phylogenetic	NA	16	17	16	18	18	17	17	18	19	16	15	16	18	21	19	19	19	19	18	18	17	17	18	19	18	19	19	19	19	17	18	18	18	15	18	18	20	19	19	19	19	19	15	15	16	17
csx16	Other	CRISPR	NA	14	15	15	14	15	14	15	16	16	14	13	14	13	16	15	15	16	16	12	12	12	14	14	14	16	16	16	15	16	16	12	12	12	12	15	15	18	15	15	15	16	16	12	13	13	13
actin_Stramenopiles	Other	Phylogenetic	NA	13	15	13	12	14	14	15	15	15	12	12	13	19	19	21	18	16	16	13	14	15	14	13	15	18	17	18	16	15	15	13	14	13	13	16	16	18	17	17	17	17	17	10	9	10	10
GAPDH_Parabasalia	Other	Phylogenetic	NA	17	18	18	17	17	17	16	17	17	17	14	17	17	20	20	19	19	20	16	16	16	17	17	17	19	18	19	18	18	18	15	17	17	17	18	18	18	19	19	18	19	19	13	15	14	14
csx3	Other	CRISPR	NA	8	10	10	9	9	9	10	12	11	9	9	9	14	12	14	11	15	15	10	9	9	9	8	9	10	11	11	13	11	13	9	10	9	9	11	11	13	12	13	11	13	10	7	8	9	7
Cas10d	Other	CRISPR	NA	6	9	9	9	9	6	8	9	9	6	5	6	9	11	12	11	10	10	7	7	8	5	7	7	9	8	9	9	9	9	6	6	6	5	6	6	11	9	9	9	8	10	5	5	6	8
csx17	Other	CRISPR	NA	9	9	9	9	9	9	9	9	9	8	7	8	10	12	13	10	10	10	9	9	8	8	8	8	10	11	11	9	9	9	9	9	10	8	9	9	11	11	11	11	11	11	6	7	7	7
csx15	Other	CRISPR	NA	7	7	7	7	7	7	7	8	8	7	6	7	9	12	12	8	9	9	9	7	9	7	7	7	9	9	9	7	8	8	8	8	8	8	7	8	9	10	10	9	9	9	7	8	8	6
hsp90_Stramenopiles	Other	Phylogenetic	NA	6	7	7	8	8	8	8	7	8	6	5	6	8	10	11	8	10	10	5	6	6	6	6	7	8	9	8	9	9	8	8	8	8	5	8	8	9	10	11	9	9	9	4	5	5	5
csc1	Other	CRISPR	NA	6	6	6	5	7	7	5	7	7	6	3	6	8	10	10	6	9	9	7	7	6	7	5	7	8	8	7	7	6	6	4	6	6	6	6	7	8	9	9	9	9	9	3	4	4	3
csf2	Other	CRISPR	NA	6	7	7	6	8	8	7	7	7	7	6	7	7	8	8	9	8	9	8	8	7	7	7	7	9	9	8	9	8	9	8	8	7	8	8	8	8	8	8	8	9	9	6	6	6	6
GAPDH_Euglenozoa	Other	Phylogenetic	NA	5	6	6	6	9	6	7	7	7	5	1	5	8	11	11	9	11	12	7	7	6	7	8	9	9	10	10	10	7	9	6	7	8	7	10	10	10	10	10	10	10	9	4	4	2	3
Cas8a1	Other	CRISPR	NA	5	5	5	5	6	6	6	6	5	5	5	5	6	9	9	5	6	6	5	5	4	4	3	5	6	7	6	6	5	6	2	3	3	3	5	5	7	8	8	8	7	6	2	3	3	3
actin_Perkinsea	Other	Phylogenetic	NA	4	4	4	4	5	4	3	5	5	2	1	2	5	5	5	5	6	6	5	5	3	5	4	5	6	6	6	6	6	4	4	5	4	4	5	4	7	6	6	8	6	6	4	4	5	2
PFR_Euglenozoa	Other	Movement	NA	4	4	4	4	5	5	4	4	4	4	4	4	5	8	8	6	6	7	5	5	4	4	5	5	6	6	6	5	5	5	4	4	4	4	5	5	6	6	6	6	6	6	4	4	4	5
cox1_Viridiplantae	Other	Phylogenetic	NA	3	3	4	4	4	4	3	3	3	3	3	3	5	4	5	3	5	5	3	5	5	4	4	4	5	6	6	6	6	5	4	5	5	5	4	5	6	5	5	5	6	6	3	3	3	4
hsp90_Choanoflagellida	Other	Phylogenetic	NA	4	4	4	4	4	3	4	5	5	4	5	5	6	7	7	6	7	7	5	5	3	3	4	5	6	6	6	5	5	5	4	4	4	4	6	6	6	6	6	6	7	7	4	3	4	5
Cas8a2	Other	CRISPR	NA	2	2	2	2	2	2	2	2	2	2	2	2	3	3	3	4	4	4	2	2	2	2	2	2	2	3	3	2	3	3	2	2	2	2	2	2	5	4	4	3	3	3	2	2	2	3
csc2	Other	CRISPR	NA	2	4	4	3	3	3	3	3	4	4	2	4	5	6	6	4	6	6	2	3	3	3	3	3	6	6	6	5	4	5	2	2	2	2	4	4	5	6	5	5	5	5	1	1	1	2
csx14	Other	CRISPR	NA	3	3	3	4	4	3	4	4	4	3	3	3	4	6	6	4	5	5	3	3	3	3	3	3	5	4	5	5	5	4	4	4	4	4	5	5	5	5	5	5	5	4	2	2	2	2
csa5	Other	CRISPR	NA	5	5	5	5	5	5	4	5	5	5	3	5	4	4	4	5	5	5	3	4	4	4	4	4	5	5	5	5	5	5	4	4	4	4	4	4	4	5	5	5	4	5	3	3	3	3
csb3	Other	CRISPR	NA	3	3	3	3	3	3	3	3	3	3	3	3	3	3	3	3	3	3	3	3	3	3	3	3	3	3	3	3	3	3	3	3	3	3	3	3	4	5	5	5	5	4	3	3	4	3
csf3	Other	CRISPR	NA	3	3	3	3	3	3	3	3	3	3	3	3	3	3	3	3	3	3	3	3	3	3	3	3	4	4	4	3	3	3	3	3	3	3	3	3	4	3	3	3	3	3	3	3	3	3
csf4	Other	CRISPR	NA	3	3	3	3	3	3	3	3	3	3	3	3	4	3	4	3	3	3	3	3	3	3	3	3	3	3	3	3	3	3	3	3	3	3	3	3	4	3	3	3	3	3	3	3	3	3
csx10	Other	CRISPR	NA	2	2	2	2	2	2	2	2	2	2	2	2	2	3	3	3	3	3	3	3	3	2	1	2	3	3	3	2	2	2	2	3	3	2	3	3	4	3	3	3	3	2	1	1	1	1
actin_Rhizaria	Other	Phylogenetic	NA	2	3	3	3	2	3	2	2	2	2	1	2	4	5	6	4	4	4	4	3	4	2	3	3	3	3	2	2	2	2	2	2	1	2	3	3	4	3	3	3	2	3	0	1	1	1
hsp90_Fornicata	Other	Phylogenetic	NA	5	5	5	5	5	4	7	7	7	5	5	5	5	7	7	5	5	5	5	4	5	5	6	6	6	5	6	6	5	6	5	5	3	4	6	6	4	5	5	5	5	5	5	4	5	3
csf1	Other	CRISPR	NA	1	1	1	1	2	2	1	2	2	1	1	1	2	2	2	2	2	2	2	1	2	2	2	2	1	1	1	2	2	1	1	2	2	1	1	1	3	2	2	3	3	2	1	1	1	1
actin_amoebozoa	Other	Phylogenetic	NA	1	1	1	2	2	2	1	1	1	1	1	1	2	3	3	2	2	2	2	2	2	2	2	2	2	2	2	2	2	2	2	2	2	2	2	2	3	2	2	2	3	2	1	1	2	2
actin_ciliophora	Other	Phylogenetic	NA	1	1	1	2	3	2	2	2	2	2	1	2	3	5	5	3	3	3	3	3	3	1	2	2	3	4	4	2	2	2	0	0	0	2	3	3	3	3	3	4	4	3	2	2	1	1
EF1a_Jakobida	Other	Phylogenetic	NA	2	2	2	2	2	2	2	2	2	2	2	2	2	3	3	2	2	2	2	2	2	2	2	2	2	2	2	2	2	2	2	2	2	2	2	2	3	2	2	2	2	2	2	2	2	2
EF1a_Oxymonads	Other	Phylogenetic	NA	1	2	2	2	2	2	2	2	2	1	1	1	2	2	2	2	2	2	2	2	2	2	2	2	2	2	2	3	3	2	1	1	1	1	2	2	3	2	2	2	2	2	2	2	2	1
EF1a_Stramenopiles	Other	Phylogenetic	NA	3	4	4	4	5	4	4	5	6	3	2	3	6	6	7	6	5	5	3	3	3	3	3	3	6	4	6	6	6	4	4	4	4	3	5	5	3	5	5	6	5	7	1	2	2	1
csaX	Other	CRISPR	NA	1	1	1	0	0	0	1	1	1	1	1	1	0	1	1	1	1	1	0	1	1	0	1	1	1	1	1	1	1	1	1	1	1	1	1	1	2	1	1	1	1	1	1	1	1	1
actin_Cryptophyta	Other	Phylogenetic	NA	0	1	1	1	0	1	1	1	1	0	0	0	1	2	2	2	2	1	0	0	0	2	2	1	1	1	1	1	0	1	0	0	0	0	1	1	2	2	2	2	2	2	1	1	0	2
actin_Haptophyceae	Other	Phylogenetic	NA	1	1	1	1	1	1	1	1	1	1	1	1	1	1	1	1	1	1	1	1	1	1	1	1	1	1	1	1	1	1	2	2	1	1	1	1	2	1	1	1	1	1	1	1	1	1
alpha_tubulin_ciliophora	Other	Phylogenetic	NA	0	0	0	0	0	0	0	0	0	0	0	0	1	2	2	1	1	1	0	0	0	1	1	1	1	1	0	0	0	0	1	1	1	0	0	0	2	2	2	1	1	1	0	0	0	0
alpha_tubulin_Oxymonads	Other	Phylogenetic	NA	1	1	1	1	1	1	1	1	1	1	1	1	1	1	1	1	1	1	1	1	1	1	1	1	1	1	1	1	1	1	1	1	1	1	1	1	2	1	1	1	1	1	1	1	1	1
GAPDH_Heterolobosea	Other	Phylogenetic	NA	1	1	1	1	1	1	1	1	1	1	1	1	1	1	1	1	1	1	1	1	1	1	1	1	1	1	1	1	1	1	0	1	1	1	1	1	2	1	1	1	1	1	0	1	1	1
hsp90_Apusozoa	Other	Phylogenetic	NA	0	0	0	1	1	0	0	0	0	0	0	0	1	1	1	0	1	1	1	1	1	1	0	1	1	1	0	1	0	1	0	0	0	0	0	0	2	1	1	1	0	1	0	0	0	0
actin__Cercozoa	Other	Phylogenetic	NA	0	0	0	0	0	0	0	0	0	0	0	0	0	0	0	0	0	0	0	0	0	0	0	0	1	1	1	0	0	0	0	0	0	0	0	0	1	0	0	0	0	0	0	0	0	0
alpha_tubulin_Choanoflagellida	Other	Phylogenetic	NA	0	0	0	0	0	0	0	0	0	0	0	0	0	2	2	0	0	0	0	0	0	0	0	0	0	0	0	0	0	0	0	0	0	0	0	0	0	1	1	1	0	1	0	0	0	0
cox1_ciliophora	Other	Phylogenetic	NA	0	0	0	0	0	0	0	0	0	0	0	0	0	0	0	0	0	0	0	0	0	0	0	0	0	0	0	0	0	0	0	0	0	0	0	0	0	0	0	0	0	0	0	0	0	0
EF1a_Fungi_Metazoa_incertae_sedis	Other	Phylogenetic	NA	0	0	0	0	0	0	0	0	0	0	0	0	0	0	0	0	0	0	0	0	0	0	0	0	0	0	0	0	0	0	0	0	0	0	0	0	1	0	0	0	0	0	0	0	0	0
EF1a_Heterolobosea	Other	Phylogenetic	NA	0	0	0	0	0	0	1	0	1	0	0	0	0	2	2	0	1	1	0	0	0	0	0	0	1	1	1	0	1	1	0	0	0	0	0	0	0	1	1	1	1	1	0	0	0	0
polyubiquitin_Rhizaria	Other	Phylogenetic	NA	0	0	0	0	0	0	0	0	0	0	0	0	0	0	0	0	0	0	0	0	0	0	0	0	0	0	0	0	0	0	0	0	0	0	0	0	1	0	0	0	0	0	0	0	0	0
[truncated: 14 more columns]
