# Supplementary material for: Resource-dependent biodiversity and potential multi-trophic interactions determine belowground functional trait stability
Source: Microbiome. 2023 May 1;11:95. doi: 10.1186/s40168-023-01539-5 (PMC10150482; doi:10.1186/s40168-023-01539-5)
Supplement: Supplementary file 6 — Additional file 5. [file 40168_2023_1539_MOESM5_ESM.xlsx]

## Sheet: End of 1st incubation
Changes in average well colour development (AWCD) over time of the end of 1st incubation with different resource level incubations in microcosm experiment 1
	24 h	48 h	72 h	96 h	120 h	144 h	168 h
CK-Low	0.188761	1.18503	1.73005	1.85111	1.95709	2.01247	2.03473
CK-Low	0.274981	1.10995	1.54036	1.48975	1.80607	1.772	1.85327
CK-Low	0.220077	1.10965	1.43128	1.79382	1.75348	1.70703	1.81754
CK-Low	0.326861	1.32382	1.719	1.51211	1.97633	1.93757	1.88458
CK-Low	0.151723	1.04931	1.49013	1.85407	1.77324	1.75823	1.78895
CK-Low	0.261494	1.0583	1.5	1.68297	1.69708	1.71537	1.73044
CK-High	0.241961	1.32768	1.67909	1.78481	1.94595	1.87147	1.93582
CK-High	0.219758	1.39278	1.64625	1.65667	1.84093	1.82258	1.82961
CK-High	0.186384	1.28971	1.54532	1.6867	1.64672	1.59497	1.6085
CK-High	0.265577	1.31035	1.60397	1.62026	1.7754	1.72624	1.78392
CK-High	0.217926	1.10069	1.53427	1.51193	1.84598	1.7652	1.81122
CK-High	0.263684	1.24577	1.52901	1.66149	1.74852	1.68585	1.73005
OM-Low	0.393668	1.31308	1.68878	1.60037	1.97155	1.98068	1.94941
OM-Low	0.384735	1.31582	1.70717	1.62465	1.98106	1.96765	2.01812
OM-Low	0.368935	1.13047	1.5501	1.6921	1.79195	1.83285	1.83952
OM-Low	0.295216	1.11552	1.48117	1.59851	1.76545	1.8429	1.7671
OM-Low	0.277048	1.25375	1.59066	1.68158	1.87495	1.93235	1.89715
OM-Low	0.296452	1.13635	1.35999	1.70836	1.67512	1.68019	1.68411
OM-High	0.379194	1.2887	1.60094	1.73219	1.78094	1.80351	1.90766
OM-High	0.332803	1.29829	1.58098	1.59411	1.85411	1.88311	1.90117
OM-High	0.341355	1.19125	1.49751	1.77559	1.70919	1.71859	1.68954
OM-High	0.340232	1.07944	1.67882	1.61267	1.81817	1.85548	1.99433
OM-High	0.359594	1.3942	1.69912	1.66119	1.9075	1.94402	2.1385
OM-High	0.334713	1.24645	1.51566	1.78577	1.57382	1.75398	1.85803

## Sheet: End of 2nd incubation
Changes in average well colour development (AWCD) over time of the end of 1st incubation with different resource level incubations in microcosm experiment 1
	24 h	48 h	72 h	96 h	120 h	144 h	168 h
CK-Low	0.544277	1.09848	1.32263	1.42881	1.53451	1.63812	1.63423
CK-Low	0.572929	0.954577	1.10208	1.32398	1.41602	1.40273	1.42189
CK-Low	0.687316	1.17119	1.27866	1.23445	1.63346	1.62903	1.61996
CK-Low	0.484223	1.07866	1.20767	1.09713	1.38378	1.41	1.37881
CK-Low	0.559939	1.17779	1.2823	1.42203	1.55091	1.49651	1.51023
CK-Low	0.530948	1.00754	1.10088	1.34642	1.3174	1.33691	1.30876
CK-High	0.757748	1.3463	1.50962	1.63296	1.75456	1.79204	1.75172
CK-High	0.798155	1.46737	1.69782	1.7579	1.90291	1.97318	1.87413
CK-High	0.696668	1.22038	1.46504	1.25209	1.69604	1.76447	1.65272
CK-High	0.746581	1.13968	1.28866	1.00422	1.37781	1.45069	1.42112
CK-High	0.637635	1.11405	1.13849	1.69251	1.30599	1.32434	1.33434
CK-High	0.008484	0.264955	0.393387	1.87101	0.563003	0.613606	0.656103
OM-Low	0.854787	0.872777	1.67872	1.08854	1.5926	1.4861	1.46063
OM-Low	0.229448	0.488532	0.841174	1.27565	1.27633	0.975945	1.11354
OM-Low	0.314639	0.618652	1.17887	1.16143	1.33727	1.06551	1.02121
OM-Low	0.601739	1.01377	1.21729	1.11334	1.30383	1.4704	1.51635
OM-Low	0.661819	0.994081	1.21913	1.67472	1.47767	1.44652	1.52136
OM-Low	0.604061	0.957942	1.11746	1.00719	1.21629	1.39044	1.42094
OM-High	0.616997	1.08024	1.28639	1.55791	1.47817	1.52168	1.50385
OM-High	0.576868	1.15029	1.45963	1.3405	1.69359	1.75371	1.66244
OM-High	0.635403	1.07845	1.3005	1.70754	1.50994	1.59163	1.52306
OM-High	0.643758	1.10502	1.29887	1.37137	1.45418	1.4975	1.45231
OM-High	0.723071	1.35235	1.67367	1.66742	1.83794	1.89746	1.82187
OM-High	0.657252	1.07768	1.31288	1.91042	1.46748	1.58411	1.53482

## Sheet: End of 3rd incubation
Changes in average well colour development (AWCD) over time of the end of 1st incubation with different resource level incubations in microcosm experiment 1
	24 h	48 h	72 h	96 h	120 h	144 h	168 h
CK-Low	0.148342	0.125674	0.043671	0.204458	0.511742	0.406355	0.445194
CK-Low	0.117671	0.345139	0.066639	0.414029	0.509645	0.345161	0.369129
CK-Low	0.227455	0.214868	0.204561	0.274832	0.397903	0.321742	0.446065
CK-Low	0.065552	0.109332	0.204123	0.256248	0.18729	0.348903	0.316032
CK-Low	0.030123	0.296245	0.392206	0.411419	0.478903	0.525742	0.525226
CK-Low	0.066884	0.434632	0.554719	0.417587	0.50371	0.594097	0.602742
CK-High	0.348277	0.40389	0.647503	0.436871	0.75	0.711	0.709258
CK-High	0.32521	0.249806	0.430948	0.48819	0.652645	0.646645	0.509129
CK-High	0.394629	0.188629	0.25269	0.415903	0.598387	0.492839	0.464839
CK-High	0.249716	0.162658	0.734716	0.486081	0.345097	0.476161	0.451226
CK-High	0.223165	0.287242	0.357029	0.486448	0.257871	0.380032	0.472871
CK-High	0.200658	0.498106	0.122868	0.508581	0.24171	0.356645	0.449935
OM-Low	0.165139	0.158681	0.154726	0.323371	0.498871	0.702258	0.673161
OM-Low	0.012555	0.124584	0.183935	0.314368	0.379645	0.385387	0.972613
OM-Low	0.122713	0.223758	0.281616	0.356703	0.49271	0.33171	0.448161
OM-Low	0.097223	0.129529	0.338677	0.333516	0.407258	0.369032	0.384323
OM-Low	0.168148	0.211787	0.363974	0.395442	0.478968	0.554871	0.444516
OM-Low	0.074174	0.275445	0.23051	0.434939	0.341097	0.295677	0.315097
OM-High	0.345371	0.192981	0.21991	0.632026	0.626613	0.64329	0.775161
OM-High	0.242794	0.20151	0.250413	0.643184	0.559065	0.645387	0.688226
OM-High	0.376065	0.311865	0.488074	0.682861	0.65929	0.690065	0.570645
OM-High	0.373968	0.410635	0.269132	0.556365	0.633645	0.712452	0.682645
OM-High	0.366306	0.517803	0.232203	0.826058	0.688806	0.750839	0.712871
OM-High	0.325861	0.4028	0.872271	0.848056	0.895484	0.619839	0.591
