# Supplementary material for: Resource-dependent biodiversity and potential multi-trophic interactions determine belowground functional trait stability
Source: Microbiome. 2023 May 1;11:95. doi: 10.1186/s40168-023-01539-5 (PMC10150482; doi:10.1186/s40168-023-01539-5)
Supplement: Supplementary file 7 — Additional file 6. [file 40168_2023_1539_MOESM6_ESM.xlsx]

## Sheet: Sheet1
Dataset 5. Biomass of 18-day-old Arabidopsis plants in different trophic level cultures at 15 and 20 ℃
	20 ℃	15 ℃
System Ⅰ-Low1	0.0459	0.0564
System Ⅰ-Low2	0.0425	0.0486
System Ⅰ-Low3	0.0693	0.0434
System Ⅰ-Low4	0.0613	0.0495
System Ⅰ-Low5	0.062	0.0522
System Ⅰ-Low6	0.0684	0.0728
System Ⅰ-Low7	0.063	0.0595
System Ⅰ-Low8	0.0623	0.0536
System Ⅰ-Low9	0.0617	0.053
System Ⅰ-Low10	0.0581	0.0614
System Ⅰ-Low11	0.0543	0.064
System Ⅰ-Low12	0.0749	0.042
System Ⅰ-High1	0.0736	0.0554
System Ⅰ-High2	0.0739	0.0537
System Ⅰ-High3	0.0657	0.046
System Ⅰ-High4	0.0749	0.064
System Ⅰ-High5	0.0701	0.0687
System Ⅰ-High6	0.0697	0.0502
System Ⅰ-High7	0.0768	0.0602
System Ⅰ-High8	0.065	0.0575
System Ⅰ-High9	0.0766	0.0618
System Ⅰ-High10	0.0633	0.0607
System Ⅰ-High11	0.0631	0.0595
System Ⅰ-High12	0.0646	0.0771
System Ⅱ-Low1	0.0659	0.0471
System Ⅱ-Low2	0.0623	0.0718
System Ⅱ-Low3	0.0693	0.0569
System Ⅱ-Low4	0.0684	0.0685
System Ⅱ-Low5	0.0588	0.0495
System Ⅱ-Low6	0.059	0.0738
System Ⅱ-Low7	0.0524	0.049
System Ⅱ-Low8	0.066	0.0606
System Ⅱ-Low9	0.0778	0.0567
System Ⅱ-Low10	0.0662	0.0508
System Ⅱ-Low11	0.0557	0.0695
System Ⅱ-Low12	0.0657	0.0689
System Ⅱ-High2	0.0641	0.0548
System Ⅱ-High3	0.0733	0.0633
System Ⅱ-High4	0.0721	0.0411
System Ⅱ-High5	0.0804	0.0453
System Ⅱ-High6	0.0633	0.0763
System Ⅱ-High7	0.0816	0.0603
System Ⅱ-High8	0.0644	0.0766
System Ⅱ-High9	0.069	0.0514
System Ⅱ-High10	0.0766	0.0624
System Ⅱ-High11	0.061	0.047
System Ⅱ-High12	0.0695	0.0415
System Ⅱ-High13	0.0659	0.0489
System III-Low1	0.0312	0.0547
System III-Low2	0.0432	0.0753
System III-Low3	0.0601	0.0651
System III-Low4	0.0403	0.0563
System III-Low5	0.051	0.0698
System III-Low6	0.0468	0.0757
System III-Low7	0.0423	0.056
System III-Low8	0.0412	0.0615
System III-Low9	0.0476	0.0723
System III-Low10	0.052	0.0475
System III-Low11	0.0481	0.0765
System III-Low12	0.0529	0.0756
System III-High1	0.1216	0.0886
System III-High2	0.0921	0.0859
System III-High3	0.1185	0.0676
System III-High4	0.0769	0.0825
System III-High5	0.0886	0.0901
System III-High6	0.1047	0.0907
System III-High7	0.1026	0.0901
System III-High8	0.1132	0.0804
System III-High9	0.0948	0.0856
System III-High10	0.0877	0.0957
System III-High11	0.0917	0.0857
System III-High12	0.1117	0.0951
System Ⅰ, Control, axenic culture; system Ⅱ: within trophic level culture; system III: across trophic level culture. The low resource represents culture resource that was 1/100 diluted WG; high resource represents culture resource that was undilutedWG.
